# Supplementary material for: Computational exploration of the reaction mechanism of the Cu+-catalysed synthesis of indoles from N-aryl enaminones
Source: R Soc Open Sci. 2016 Feb 3;3(2):150582. doi: 10.1098/rsos.150582 (PMC4785979; doi:10.1098/rsos.150582)
Supplement: molecules_in_tables_SI_tables_1_and_2_PBEPW91.xyz [file rsos150582supp1.xyz]

5
--> LiCO3-
 O           -6.7143479225  -3.8907053438  -5.2611176443
 O           -5.8686508063  -3.7497848661  -3.1405216231
 C           -5.6932828089  -3.4826275516  -4.4618498962
 O           -4.6754230642  -2.9086457693  -4.9059565641
 Li          -7.3827158550  -4.4365836472  -3.7246394165
6
--> LiHCO3
 O           -6.7058935904  -3.8962162807  -5.2154376270
 O           -5.8837591803  -3.7557415063  -3.1129969937
 C           -5.6787276241  -3.4546962627  -4.6091916644
 O           -4.6422579594  -2.8900433267  -4.9014823223
 Li          -7.4667924437  -4.4861880371  -3.6653605811
 H           -5.0969465775  -3.4170466393  -2.6455906947
6
--> LiHCO3 conformer II
 O           -6.6804924357  -3.8712174109  -5.2604494870
 O           -5.8146308386  -3.7202150114  -3.1785305963
 C           -5.7627495238  -3.5191781918  -4.4497945529
 O           -4.6676529031  -2.8948778107  -4.9669058352
 Li          -7.4504804520  -4.4780328040  -3.6743081689
 H           -4.0967314114  -2.7138141694  -4.1887686273
26
--> 1
 C           -1.0054084581  -0.4322968719  -6.9294170178
 C           -0.9099069608  -1.5542496773  -6.1474221885
 C           -2.2102898428  -0.2067472496  -7.8149092243
 H           -1.8930762584  -0.0109309778  -8.8573939208
 H           -2.8693810616  -1.0863712529  -7.8298242339
 H           -2.7949899705   0.6711594624  -7.4853379288
 N           -0.0664246829   0.5958593883  -7.0148912482
 C            0.6261536258   1.2716907862  -5.9836972585
 C            0.3519969063   1.0766658960  -4.6146616878
 H           -0.3992883542   0.3446397039  -4.3092657190
 H           -1.8138555339  -2.1678416868  -6.0760580636
 C            1.5942984130   2.2264359137  -6.3604330206
 H            1.8136581735   2.3807475446  -7.4229735426
 C            2.2702933199   2.9724662204  -5.3896122225
 H            3.0150771690   3.7102862716  -5.7040527648
 C            1.0397819961   1.8266793928  -3.6533815441
 H            0.8109096531   1.6666549227  -2.5953089743
 C            2.0023386512   2.7758231863  -4.0273899082
 H            2.5326118655   3.3575642809  -3.2681512745
 C            0.2311353109  -2.1632761987  -5.4358064000
 O            0.0192654633  -3.0874284974  -4.6379402888
 C            1.6628315677  -1.7540740867  -5.7635445686
 H            2.0204449721  -0.9996859176  -5.0415626212
 H            2.2997775990  -2.6458182006  -5.6628517891
 H            1.7661409400  -1.3213937168  -6.7710901116
 H           -0.1350544220   1.1488316816  -7.8698307288
25
--> 2 (conformer II)
 C           -0.9834886009  -0.3753888924  -6.8682067642
 C           -0.8818548855  -1.5721546716  -6.1293447104
 C           -2.2130982362  -0.2526973025  -7.7751919809
 H           -1.8864536905   0.0350257563  -8.7896667740
 H           -2.7935231467  -1.1884511589  -7.8390386650
 H           -2.8806246154   0.5561029875  -7.4221639899
 N           -0.1706729913   0.6878101342  -6.9883382216
 C            0.5692336313   1.2675500091  -5.9958024561
 C            0.2494482900   1.2293613499  -4.5992749540
 H           -0.5759019559   0.5866382430  -4.2763924324
 H           -1.7755074965  -2.2097979859  -6.1271522731
 C            1.6720807763   2.1032798247  -6.3611985795
 H            1.9312088979   2.1534157996  -7.4247951194
 C            2.3852109415   2.8427604710  -5.4160711018
 H            3.2248811917   3.4678595072  -5.7481055280
 C            0.9641567304   1.9829052181  -3.6655001890
 H            0.6760233695   1.9291572723  -2.6070268430
 C            2.0427205562   2.8008044533  -4.0518881191
 H            2.6023124421   3.3825617602  -3.3112558500
 C            0.2313624859  -2.2125257142  -5.4689836606
 O            0.0856103150  -3.2822073787  -4.8238032189
 C            1.6463817367  -1.6464671349  -5.6196223706
 H            1.8592394034  -0.9124842840  -4.8216495156
 H            2.3585924388  -2.4826080494  -5.5219956080
 H            1.7952920828  -1.1197574587  -6.5766744179
24
--> C-deprotonated 2
 C           -0.8343669905  -0.5501257176  -6.8917381082
 C           -1.0013100871  -1.5389195934  -5.9801174661
 C           -1.0746521160  -0.8563006302  -8.3844049434
 H           -1.4068194411  -1.8994338054  -8.5267889534
 H           -1.8406253963  -0.1757264852  -8.8170214302
 H           -0.1552635518  -0.6862572261  -8.9888344711
 N           -0.4580145565   0.8063404166  -6.7797199504
 C           -0.0975480695   1.3872889432  -5.6230660600
 C           -0.0163457733   0.7965484327  -4.2929781112
 H           -0.2967117516  -0.2614389169  -4.2156129548
 C            0.2770668083   2.7915880330  -5.6650196104
 H            0.2288985271   3.2732262317  -6.6524951764
 C            0.6807596437   3.5100141761  -4.5430826045
 H            0.9500474070   4.5744417906  -4.6556899736
 C            0.3942150651   1.5361526049  -3.1839832826
 H            0.4373189430   1.0331845055  -2.2019841685
 C            0.7535060361   2.9025960628  -3.2645716326
 H            1.0673921880   3.4690812676  -2.3766683920
 C           -1.3140768404  -2.8701350217  -5.7472519988
 O           -2.4410524449  -3.4334295175  -5.4805518255
 C           -0.0688123041  -3.8122062695  -5.6237535220
 H            0.8857995401  -3.3177612634  -5.8858781159
 H            0.0180620506  -4.2160510430  -4.5915737114
 H           -0.2138209441  -4.6949887076  -6.2848715401
25
--> 2
 C           -0.5797639158  -0.6195158218  -6.8180976078
 C           -0.6309809317  -1.5653630015  -5.7686803596
 C           -0.9504428505  -0.9731172635  -8.2570013329
 H           -0.4854934702  -1.9123279661  -8.6009720170
 H           -2.0431934308  -1.0878617499  -8.3824618100
 H           -0.6180833087  -0.1460883304  -8.9030426755
 N           -0.1337472809   0.6463611745  -6.7292739823
 C           -0.0026217979   1.3508290086  -5.5543122345
 C           -0.9028145098   1.2956009133  -4.4438459396
 H           -1.7173507663   0.5660600743  -4.4705319877
 C            1.0343091252   2.3301190979  -5.4731132721
 H            1.7240014706   2.3972522060  -6.3218401702
 C            1.1690670724   3.1770328837  -4.3711890468
 H            1.9875422639   3.9086019735  -4.3517505740
 C           -0.7699275119   2.1596147103  -3.3535196722
 H           -1.4900168107   2.0902942161  -2.5275717199
 C            0.2689124736   3.1058437201  -3.2926859515
 H            0.3724822768   3.7715762022  -2.4286389350
 C           -1.0631482354  -2.9339995589  -5.7112921840
 O           -0.9425494108  -3.6263931161  -4.6648156803
 C           -1.7164831187  -3.6438363647  -6.9201539021
 H           -0.9684863271  -3.9141520394  -7.6890168326
 H           -2.1690007829  -4.5744024403  -6.5427766580
 H           -2.4904344174  -3.0384971909  -7.4221034391
 H           -0.2429626309  -1.2257215500  -4.8012908671
23
--> Cu(phenantroline)+
 C           -0.0021975709   0.1010488566  -2.9634456703
 C           -0.0754559002   1.4620731640  -3.2218685305
 C           -0.0006372656  -0.3650694344  -1.6225042576
 C           -0.1472498197   2.3621694991  -2.1393067123
 C           -0.0755160207   0.6082063194  -0.5837989348
 C            0.0723317530  -1.7598554986  -1.2873571927
 C            0.0711559861  -2.1725238025   0.0203217151
 C           -0.0027490329  -1.2229424840   1.0952478538
 C           -0.0761446434   0.1703974999   0.8032466015
 H            0.0548219304  -0.6216245136  -3.7830170703
 H           -0.0786462147   1.8490505807  -4.2431648204
 H           -0.2072020773   3.4404373244  -2.3060533679
 H            0.1292005090  -2.4891457991  -2.1004340132
 H            0.1269447159  -3.2364293753   0.2675495335
 C           -0.0057688996  -1.6110146434   2.4608002750
 C           -0.1484889245   0.7136400237   3.0838502713
 C           -0.0783787052  -0.6448776605   3.4536014496
 H            0.0496101697  -2.6733520416   2.7168862551
 H           -0.2062979108   1.5010553501   3.8392861625
 H           -0.0824235032  -0.9143337160   4.5120116973
 N           -0.1472272148   1.9530634057  -0.8621558294
 N           -0.1479823309   1.1116404491   1.8031167241
 Cu          -0.2308072331   2.8496442539   0.8871922638
31
--> 2 w LiHCO3 conformer II
 C           -0.9328274875   0.7589209654  -5.8243934992
 C           -0.6021752340  -0.5313258548  -5.2892055546
 C           -2.2820361114   0.9908796817  -6.4766958692
 H           -2.4562137178   0.2784137049  -7.3002455111
 H           -3.1000553400   0.8171043893  -5.7578141582
 H           -2.3240270584   2.0243796257  -6.8547186524
 N           -0.1227323618   1.8053042050  -5.8529810763
 C            1.0861054611   1.8576664597  -5.1738170924
 C            1.1970220345   1.6822329373  -3.7659058304
 H            0.3007852612   1.3949552167  -3.2072331072
 H            0.4121146394  -0.6411966473  -4.8939902233
 C            2.2608871570   2.2471203874  -5.8717308348
 H            2.1844956840   2.3981805220  -6.9534799862
 C            3.4752413075   2.4355180896  -5.2048770436
 H            4.3634873314   2.7291250724  -5.7774411625
 C            2.4124127450   1.8857164513  -3.1043592574
 H            2.4609535827   1.7492319911  -2.0170462375
 C            3.5661000337   2.2588492737  -3.8140663636
 H            4.5163025978   2.4147217907  -3.2922817148
 C           -1.4186418902  -1.6697183660  -5.2381244059
 O           -2.6401454431  -1.7565726360  -5.6408221710
 C           -0.8239177246  -2.9479140577  -4.6444857077
 H            0.2227459231  -2.8334950606  -4.3181732303
 H           -1.4328932824  -3.2716119315  -3.7805774439
 H           -0.8754573527  -3.7597476247  -5.3930557805
 O           -5.3526966459  -3.6225099592  -7.1210868125
 O           -5.7524474044  -3.3849649235  -4.9040269555
 C           -6.0417923591  -3.8048529219  -6.0766087502
 O           -7.2213846586  -4.5296588513  -6.2161019523
 Li          -4.1707280123  -2.6668457935  -5.8558435029
 H           -7.5729914603  -4.5402007328  -5.3002637473
31
--> TS 2 to C deprotonated 2 w LiHCO3
 C           -0.3429538563  -0.9599278449  -6.8631234797
 C           -1.0356081775  -1.7481728462  -6.0114391245
 C           -0.0046054396  -1.3516773029  -8.2933664538
 H           -0.4109097194  -2.3449585232  -8.5307912654
 H           -0.4185682045  -0.6253070761  -9.0182786787
 H            1.0931562333  -1.3817330640  -8.4631905591
 N            0.2195013849   0.3039071180  -6.5622009816
 C           -0.1023703054   1.2598817015  -5.6019945959
 C           -1.3180894945   1.2620737379  -4.8771725515
 H           -2.0731510274   0.4774493623  -5.0110783477
 H           -1.3597753930  -1.5467370259  -4.6307856356
 C            0.8225193654   2.3140120094  -5.3863006410
 H            1.7702529472   2.3157769708  -5.9418163710
 C            0.5455539714   3.3412504950  -4.4798130691
 H            1.2804281822   4.1424396240  -4.3363822543
 C           -1.5686818234   2.2946262573  -3.9670362668
 H           -2.5132561726   2.2657189013  -3.4132340809
 C           -0.6553976498   3.3403196155  -3.7539308502
 H           -0.8722870085   4.1370617760  -3.0343767282
 C           -1.7271282081  -2.9611762023  -6.3359953624
 O           -2.8286370669  -3.0178091934  -6.9864351198
 C           -1.2596340823  -4.2313558149  -5.6327337179
 H           -0.1721749306  -4.2345089664  -5.4530116691
 H           -1.7754107802  -4.2532236479  -4.6541624784
 H           -1.5633912021  -5.1180014098  -6.2138138001
 O           -3.7300407705  -0.8696980244  -4.7184580651
 O           -3.8093648488  -2.9402689097  -3.8548012963
 C           -3.1932963976  -1.8054799014  -3.9854083985
 O           -1.9401712876  -1.6639503110  -3.5489484291
 Li          -4.1371019865  -2.4461680791  -5.7021040893
 H            1.0488455502   0.5329237539  -7.1087212601
31
--> C deprotonated 2 w LiHCO3
 C            0.0998455204  -0.6880265569  -8.0954526528
 C           -0.4174968628  -1.7238807364  -7.4528229464
 C            0.3241108045  -0.6398547638  -9.5982775329
 H            0.0652492848  -1.6109196403 -10.0446996409
 H           -0.2850473998   0.1499881032 -10.0791884927
 H            1.3837411809  -0.4201177575  -9.8530448628
 N            0.5101736431   0.5527848534  -7.4862839850
 C            0.1701532680   1.0483528297  -6.2339892148
 C           -0.9895909476   0.6314046963  -5.5315177700
 H           -1.6330008179  -0.1455647023  -5.9513967298
 H           -5.2787100349  -0.4154570406  -1.8440382778
 C            0.9773426660   2.0587934112  -5.6514393558
 H            1.8811105511   2.3914837194  -6.1793532108
 C            0.6374805822   2.6320245854  -4.4217531087
 H            1.2835986099   3.4114114894  -3.9997684358
 C           -1.3138391906   1.2108043144  -4.3000421803
 H           -2.2200169140   0.8595757647  -3.7921155083
 C           -0.5083320139   2.2115815916  -3.7290222340
 H           -0.7677556419   2.6534438983  -2.7612870663
 C           -0.9868126626  -2.5411039593  -6.5356933804
 O           -2.2383583638  -2.4896030015  -6.1478013062
 C           -0.1361278560  -3.6568846084  -5.9287456531
 H            0.9003898204  -3.6517585306  -6.3064488935
 H           -0.1184937692  -3.5453000675  -4.8282641090
 H           -0.5923250393  -4.6410960890  -6.1450340012
 O           -4.2524224860  -0.7587281753  -3.7486689170
 O           -3.9870720829  -2.8805651215  -3.0004927515
 C           -4.3978658869  -1.6911321004  -2.8856407756
 O           -5.0710490408  -1.3650226534  -1.7105039009
 Li          -3.2508305341  -2.1974017821  -4.7128982904
 H            1.3635338885   0.9551879995  -7.8782777645
30
--> 2 w LiCO3 conformer III
 C           -0.9030016237   1.0810880271  -7.1429576329
 C           -1.7599493236   0.0777847802  -6.6315659346
 C           -1.4704920779   1.9062176462  -8.3011851588
 H           -0.7141081987   1.9741022982  -9.1031933760
 H           -2.3984339355   1.4800926792  -8.7180136839
 H           -1.6774447397   2.9466014611  -7.9804910759
 N            0.3657442261   1.4393172924  -6.8582904527
 C            0.9415397105   1.4975063650  -5.6223406863
 C            0.2386280233   1.6226934176  -4.3761637728
 H           -0.8534437220   1.5478267665  -4.3892246371
 H           -2.7974598311   0.1148139135  -6.9876299328
 C            2.3706999411   1.5837960439  -5.5406228282
 H            2.9293572356   1.4969493917  -6.4799408745
 C            3.0342266189   1.7833198805  -4.3296529554
 H            4.1317732280   1.8417196996  -4.3235153317
 C            0.9156654693   1.8359173084  -3.1740809133
 H            0.3323056854   1.9312871277  -2.2481970674
 C            2.3211931303   1.9177351609  -3.1222495170
 H            2.8431882883   2.0733271974  -2.1712954618
 C           -1.5096539659  -1.0848080502  -5.8353432446
 O           -2.4564779163  -1.8595180876  -5.4877570469
 C           -0.0941275059  -1.4948363186  -5.4506041580
 H            0.6528253979  -1.1512945064  -6.1845756415
 H            0.1901448923  -1.0537026655  -4.4779998565
 H           -0.0697543908  -2.5929320655  -5.3547354405
 O           -5.2491803765  -3.3530439592  -3.8778588547
 O           -6.6256208948  -5.0530190486  -4.5271386133
 C           -5.6399383486  -4.2869756311  -4.7499232441
 O           -4.9208796760  -4.3592362969  -5.8744510376
 Li          -3.9366357181  -2.9591348223  -5.1371123478
30
--> TS 2 to 3 w LiCO3, without Cu
 C           -1.5732897829  -0.1357528027  -6.5984401111
 C           -1.7681819167  -1.2211449947  -5.7237978513
 C           -2.6083971825   0.0231509424  -7.7177764914
 H           -2.3555406987  -0.6364132375  -8.5720041319
 H           -3.6050086413  -0.2809456752  -7.3586923572
 H           -2.6352540362   1.0624038591  -8.0927099729
 N           -0.6088075019   0.8168758849  -6.6524118479
 C            0.1754412018   1.2235375157  -5.6143171495
 C           -0.1916758544   1.2061542254  -4.2235717463
 H           -1.1251753035   0.7081404517  -3.9463572311
 H           -3.3486728761  -1.4303498933  -5.4746960912
 C            1.4262872400   1.8629751133  -5.9131889468
 H            1.7284649102   1.8930428116  -6.9673664571
 C            2.2224748790   2.4473509172  -4.9261195290
 H            3.1704052264   2.9250581148  -5.2155312955
 C            0.6068586502   1.8083589928  -3.2511575212
 H            0.2729362996   1.7828215284  -2.2038175165
 C            1.8280262407   2.4383273846  -3.5743008447
 H            2.4538575307   2.8939392561  -2.7970814453
 C           -0.7728068098  -1.9743373246  -5.0769755202
 O           -1.0364444158  -2.8248297716  -4.1136566303
 C            0.6841979624  -1.9922732736  -5.5580321778
 H            0.8318424541  -1.4073701976  -6.4799767816
 H            1.3353629003  -1.5586114506  -4.7757019956
 H            1.0094606521  -3.0389683105  -5.7145349160
 O           -4.2623800792  -3.8082380636  -5.4867253722
 O           -6.2695790222  -2.7594000059  -5.7731353343
 C           -5.0467058944  -2.7631878942  -5.5253198056
 O           -4.4441648651  -1.5369695574  -5.2049125782
 Li          -2.7625689015  -3.0216362835  -4.7973724368
30
--> 3 w LiHCO3, without Cu
 C           -1.4569318717  -0.1558886879  -6.6551905111
 C           -1.6180880871  -1.2657412323  -5.8182601057
 C           -2.4392792633   0.0028728122  -7.8222823033
 H           -1.9727120011  -0.3636111232  -8.7596089507
 H           -3.3621916627  -0.5717654869  -7.6501844981
 H           -2.6899159605   1.0675111256  -7.9909498072
 N           -0.5275026908   0.8413677601  -6.6561072909
 C            0.2136042476   1.2413168696  -5.5866283068
 C           -0.1388727060   1.0970491819  -4.1978255937
 H           -1.0260666249   0.5064735172  -3.9522715492
 H           -3.8460196402  -1.3970876849  -5.6849964328
 C            1.4063364537   2.0039976192  -5.8384640522
 H            1.6964145473   2.1344960562  -6.8885531732
 C            2.1600211088   2.5800223574  -4.8145415752
 H            3.0627878093   3.1545336534  -5.0716358772
 C            0.6143707663   1.6948494653  -3.1872092563
 H            0.2906250102   1.5691860480  -2.1437406377
 C            1.7781265166   2.4438132251  -3.4653553327
 H            2.3722576652   2.8902495573  -2.6582921189
 C           -0.6213048254  -2.0254555716  -5.1910863105
 O           -0.8729446680  -2.8713492065  -4.2164426061
 C            0.8217200693  -2.0662863586  -5.7155799914
 H            0.9625129332  -1.4282881159  -6.6031550476
 H            1.5035480607  -1.7035291633  -4.9231444987
 H            1.1148415915  -3.1089569905  -5.9474906099
 O           -4.3302558330  -3.5597965714  -4.9951528034
 O           -6.4768706499  -2.9967349001  -5.5311025087
 C           -5.2619121675  -2.7598646830  -5.4094928197
 O           -4.8491263051  -1.4545875314  -5.7541859165
 Li          -2.6165676717  -2.9273764305  -4.8804023766
31
--> 1+LiCO3-
 C           -1.2005868003  -0.5743445663  -7.9551082591
 C           -1.3556373236  -0.9822505405  -6.6277556309
 C           -2.3449813406  -0.8837793748  -8.9160277480
 H           -1.9567045876  -1.4706963862  -9.7666183433
 H           -3.1622914908  -1.4459941023  -8.4357129979
 H           -2.7550690304   0.0509650989  -9.3410702469
 N           -0.1373326707  -0.0121818773  -8.5815375772
 C            0.5500187087   1.0660743975  -8.1652783479
 C            0.0812421982   2.0443470309  -7.2095433111
 H           -0.8824147713   1.8668629106  -6.7231424054
 H           -2.3399041628  -1.3792827071  -6.3513405221
 C            1.8096081359   1.3838618176  -8.7962062225
 H            2.1747902461   0.6913574106  -9.5609515498
 C            2.5520307072   2.5182967615  -8.4535340187
 H            3.4999891382   2.7104218225  -8.9684269628
 C            0.8282844143   3.1834466040  -6.8910375159
 H            0.4215976815   3.8963195983  -6.1637079620
 C            2.0801598291   3.4439995399  -7.4950505823
 H            2.6496235186   4.3441025200  -7.2519094397
 C           -0.4009821273  -1.1133745111  -5.5397933245
 O           -0.7753372530  -1.4847868257  -4.4043159955
 C            1.0917643948  -0.8841331257  -5.7804584465
 H            1.3453518710   0.1840701616  -5.6556068768
 H            1.6501245545  -1.4618683680  -5.0266348591
 H            1.4045313000  -1.1667738613  -6.7990868813
 O           -0.9784199275   3.4889065604 -10.5257218762
 O            0.7262529751   4.9342080897 -10.5149317480
 C           -0.2189658712   4.5348828486 -11.2633700342
 O           -0.6069700646   4.8013767333 -12.4006541400
 Li           0.5464131690   3.4816263279  -9.2857018565
 H           -1.5425232059   3.0412460328 -11.1862604125
31
--> TS1
 C           -1.4109772660   0.4314053730  -8.1289108376
 C           -1.3630804439  -0.5841674859  -7.1819823168
 C           -2.6813111406   0.6198215941  -8.9403940520
 H           -2.4315214301   0.7129728731 -10.0120218361
 H           -3.3794943661  -0.2182121445  -8.7940444658
 H           -3.1839226889   1.5652817430  -8.6682543571
 N           -0.4332702680   1.3142771807  -8.4920972527
 C            0.5091629967   1.9298314005  -7.6811077992
 C            0.3509305346   2.1576624683  -6.2887688178
 H           -0.5048632182   1.7101848681  -5.7756198345
 H           -2.3206202570  -1.0680566288  -6.9629276667
 C            1.6464399061   2.5091085847  -8.3197971420
 H            1.8312257781   2.2636331999  -9.3738590549
 C            2.5502229461   3.3103850260  -7.6050115809
 H            3.4243274544   3.7228224755  -8.1231346633
 C            1.2598692704   2.9570464124  -5.5912967494
 H            1.0994206092   3.1277985823  -4.5209513547
 C            2.3608617839   3.5518678931  -6.2350301826
 H            3.0680524536   4.1688153492  -5.6734188852
 C           -0.2567743894  -1.2380833064  -6.4985166154
 O           -0.4723137299  -2.0657112682  -5.5871860384
 C            1.1853781734  -1.0234688315  -6.9642065710
 H            1.6837618263  -0.2585529208  -6.3431693841
 H            1.7214644745  -1.9753093395  -6.8230860905
 H            1.2561812215  -0.6961056912  -8.0136128483
 O           -0.9208584135   3.1285537935 -10.1159865894
 O            0.6181328795   3.8076699714 -11.6231247845
 C           -0.4003594852   2.9985694311 -11.4208861604
 O           -0.8872549584   2.1741193283 -12.2069548779
 Li           0.5747075229   4.1391848638  -9.8380711082
 H           -0.7154563814   2.0781151538  -9.3984766747
31
--> 2+LiHCO3
 C           -1.2036143430  -0.5594344770  -7.9349332409
 C           -1.3832247206  -0.9395853400  -6.6031390335
 C           -2.3510638520  -0.8415657161  -8.9005465165
 H           -1.9709007578  -1.4227950761  -9.7584244670
 H           -3.1796457572  -1.3945162656  -8.4288067089
 H           -2.7445111712   0.1055323303  -9.3144496357
 N           -0.1164929921  -0.0420868071  -8.5609100112
 C            0.5819177137   1.0375865877  -8.1690113366
 C            0.1210088685   2.0439610216  -7.2387381248
 H           -0.8456143633   1.8879578752  -6.7509408084
 H           -2.3821974543  -1.3018532270  -6.3319971959
 C            1.8478789873   1.3256754620  -8.8022966652
 H            2.2081709706   0.6092936548  -9.5473280416
 C            2.5992592614   2.4619038002  -8.4858985103
 H            3.5516808790   2.6307313411  -9.0010914967
 C            0.8781678661   3.1831422123  -6.9459426013
 H            0.4745753051   3.9202430981  -6.2415381855
 C            2.1337911777   3.4164476385  -7.5527811833
 H            2.7055408315   4.3218882458  -7.3366786690
 C           -0.4446893143  -1.0715455468  -5.5008520479
 O           -0.8413532018  -1.4100326542  -4.3628989479
 C            1.0552676547  -0.8816724380  -5.7296675304
 H            1.3319367169   0.1846055222  -5.6436292141
 H            1.5941796024  -1.4419153155  -4.9489847938
 H            1.3707232545  -1.2094799686  -6.7340498338
 O           -0.9140480741   3.3909555810 -10.5939774454
 O            0.6953190571   4.9356329798 -10.5073542250
 C           -0.2524634927   4.5441146955 -11.2569722762
 O           -0.7032493418   4.8885464629 -12.3495087890
 Li           0.5962739202   3.4204842702  -9.3435450842
 H           -1.5115350813   2.9885897357 -11.2536929781
48
--> 3
 C           -0.8955023354  -0.8789672090  -6.4009492260
 C           -0.6922378379  -1.5349185306  -5.0793928550
 C           -1.8997951925  -1.5102232947  -7.3422295768
 H           -1.6154944868  -2.5520865173  -7.5746400718
 H           -2.8915468833  -1.5595264599  -6.8570263094
 H           -1.9833720059  -0.9328138809  -8.2749351838
 N           -0.2695595987   0.1797413840  -6.8326767783
 C            0.4726394997   0.9767654525  -5.9687672685
 C           -0.1896629697   1.6952402831  -4.9158320949
 H           -1.2859236121   1.6718692759  -4.8779254884
 Cu          -0.1643472599  -0.1623771330  -3.6942034116
 C            3.0945070410  -0.8655559634  -0.1536069978
 C            3.5847499414  -0.5550970220  -1.4183796750
 C            1.6958226044  -0.8659837183   0.0641180478
 C            2.6804022118  -0.2653301478  -2.4586778792
 C            0.8580021268  -0.5421017100  -1.0438274581
 N            1.3483014367  -0.2640577318  -2.2916430606
 C            1.0892461517  -1.1814103267   1.3285111359
 C           -0.2743832957  -1.1741726963   1.4832638482
 C           -1.1445755095  -0.8352188342   0.3903993292
 C           -0.5718076652  -0.5075516430  -0.8748712133
 H            3.7714132825  -1.1111040306   0.6708758911
 H            4.6588048979  -0.5438105417  -1.6209069612
 H            3.0339231315  -0.0255375157  -3.4653350950
 H            1.7414515776  -1.4381365356   2.1695302460
 H           -0.7248063219  -1.4262959038   2.4487150889
 C           -2.5551241145  -0.7983007635   0.4992343628
 N           -1.3246650028  -0.1540331975  -1.9652887256
 C           -2.6601668100  -0.1360401622  -1.8218373247
 C           -3.3133597537  -0.4494370120  -0.6152662504
 H           -3.0323379674  -1.0442934737   1.4530879987
 H           -3.2316380540   0.1444995040  -2.7123290515
 H           -4.4045393368  -0.4071516166  -0.5663273334
 H           -1.6023830947  -2.0535602495  -4.7361395854
 C            1.8456606111   1.2456093492  -6.1993976983
 H            2.3455147656   0.7313720432  -7.0249485476
 C            2.5338366607   2.1763744326  -5.4115986808
 H            3.5914455071   2.3725299998  -5.6191018332
 C            0.5209498949   2.6482960099  -4.1505014701
 H           -0.0161434735   3.2265394138  -3.3916609856
 C            1.8849137701   2.8738562462  -4.3762565996
 H            2.4300651227   3.6097240750  -3.7781952785
 C            0.4646385089  -2.4540502023  -4.8655506508
 O            0.4314268447  -3.3568907001  -4.0118573203
 C            1.7142827053  -2.2921708244  -5.7369393488
 H            2.1830650321  -1.3033942986  -5.5934359651
 H            2.4323444695  -3.0803363184  -5.4674959552
 H            1.4673897988  -2.3712478472  -6.8107778247
53
--> 3+LiCO3
 C           -0.1425841187  -0.7657122805  -6.8575126247
 C           -0.8141795814  -1.5651993542  -5.7865694002
 C            0.2457088591  -1.4619028648  -8.1471759531
 H            0.8756559663  -2.3480823759  -7.9588512187
 H           -0.6616836458  -1.8326479922  -8.6592478955
 H            0.7773935289  -0.7660388581  -8.8151895864
 N            0.0634064119   0.5225645795  -6.8271986423
 C           -0.2888723563   1.2766867332  -5.6963656059
 C           -1.5619105259   1.1930148688  -5.0340110986
 H           -2.3844864537   0.6293747343  -5.4816805866
 Cu          -0.6336389779  -0.4389100387  -3.9581499789
 C            3.2432143599  -1.7599526350  -1.3117173691
 C            3.5040572770  -1.1693597571  -2.5412563601
 C            1.9062634286  -1.8834572469  -0.8436627389
 C            2.4240695835  -0.7032361200  -3.3214056187
 C            0.8719649254  -1.3790955388  -1.7105647798
 N            1.1491363140  -0.8118212531  -2.9220795991
 C            1.5513396071  -2.4608228183   0.4069050068
 C            0.2116030951  -2.5117118642   0.7791332428
 C           -0.8294281330  -2.0158538502  -0.0376624258
 C           -0.5292794795  -1.4382990226  -1.3172800216
 H            4.0615844528  -2.1333322477  -0.6846179490
 H            4.5279239681  -1.0608075060  -2.9128667230
 H            2.5835474846  -0.2281045604  -4.2948590643
 H            2.3370107144  -2.8543374111   1.0601066063
 H           -0.0635866685  -2.9511056586   1.7471665810
 C           -2.2189568305  -2.0108933077   0.3498406637
 N           -1.4381512280  -0.9071005614  -2.1538189244
 C           -2.8484053269  -0.9973453239  -1.8509856374
 C           -3.1694540967  -1.4969078080  -0.4740288733
 H           -2.4867567065  -2.4008013345   1.3408002050
 H           -3.3474596659  -0.0357676127  -2.0678450662
 H           -4.2219554457  -1.4562559629  -0.1739734045
 H           -1.9146317623  -1.4771766121  -5.8213830545
 C            0.6253684706   2.2776108890  -5.2688101745
 H            1.5779603592   2.3573331201  -5.8025934642
 C            0.3163145911   3.1374024227  -4.2141042449
 H            1.0457001713   3.8920619279  -3.8997441461
 C           -1.8636183777   2.0974719562  -3.9800774711
 H           -2.8524974572   2.0242193833  -3.5175612745
 C           -0.9292824982   3.0451902334  -3.5581375571
 H           -1.1679691646   3.7223596701  -2.7317501257
 C           -0.3862778114  -2.8745307747  -5.3851112246
 O           -1.1707952496  -3.7395296282  -4.8595434654
 C            1.0846417452  -3.2710791101  -5.4607610560
 H            1.7308341052  -2.4804870706  -5.8719033135
 H            1.4377696630  -3.5113290686  -4.4439070099
 H            1.1896169501  -4.1880058534  -6.0671380175
 O           -4.3157340948  -2.1749656310  -4.8746789057
 O           -3.4837323543  -1.9239049612  -2.8180936128
 C           -4.2526676081  -1.3162296096  -3.9348755023
 O           -4.6660197050  -0.1593178525  -3.8165453269
 Li          -2.7823616566  -3.0876495739  -4.2032010897
53
--> TS2
 C           -0.9582892170  -0.5641483427  -6.7276180981
 C           -1.1217614681  -1.3447552957  -5.5097662349
 C           -1.5348956584  -1.1139195813  -8.0222410769
 H           -1.0143629074  -2.0313640226  -8.3465802897
 H           -2.5867907291  -1.3992296459  -7.8422835549
 H           -1.4698262084  -0.3615724725  -8.8243006914
 N           -0.5113115783   0.6784466905  -6.7939716512
 C           -0.1481829872   1.3699765201  -5.6571979382
 C           -1.0655125865   1.5992509998  -4.5694883979
 H           -2.1063502838   1.2724626896  -4.6784383521
 Cu          -0.5587929407  -0.4499322999  -3.8156883146
 C            3.2314609320  -1.1090176100  -0.7940915816
 C            3.4842976014  -0.5121584100  -2.0293218405
 C            1.8974112828  -1.4329142120  -0.4466964371
 C            2.4183950169  -0.2741718485  -2.9170770258
 C            0.8769426641  -1.1233859726  -1.3966280997
 N            1.1413307524  -0.5851700173  -2.6319690355
 C            1.5201731091  -2.0528229512   0.7938624327
 C            0.2055957565  -2.3456474611   1.0720366842
 C           -0.8437073201  -2.0217307761   0.1470232266
 C           -0.5011032681  -1.3859598180  -1.0837866255
 H            4.0436582243  -1.3281657284  -0.0923686398
 H            4.5019398529  -0.2423383960  -2.3272963802
 H            2.5828102500   0.1754580808  -3.9010120810
 H            2.3082515128  -2.2965928801   1.5153340896
 H           -0.0649943990  -2.8294671065   2.0176534569
 C           -2.2169279400  -2.2840083026   0.3800218721
 N           -1.4317765156  -1.0006990198  -2.0113135959
 C           -2.7244329049  -1.2855561261  -1.7742756098
 C           -3.1483678137  -1.9287268416  -0.5905108623
 H           -2.5226612765  -2.7725247079   1.3123506590
 H           -3.4283900428  -1.0338981847  -2.5757942333
 H           -4.2134525676  -2.1416313403  -0.4678616662
 H           -2.4834680369  -1.0097689693  -5.1344733630
 C            1.1224022558   2.0086755055  -5.5859043719
 H            1.8165684057   1.8530087713  -6.4183675120
 C            1.4649465307   2.8312226846  -4.5074072471
 H            2.4500949219   3.3136209904  -4.4912913969
 C           -0.7029980507   2.4506191769  -3.5009175686
 H           -1.4368899895   2.6419398451  -2.7101432209
 C            0.5611077977   3.0555056973  -3.4515400162
 H            0.8344187365   3.7057624751  -2.6143656836
 C           -0.8690806423  -2.7496515872  -5.4534580787
 O           -1.3604274320  -3.5539629608  -4.5717119307
 C            0.1097888816  -3.4298780220  -6.4229108010
 H            0.6763587398  -2.7228594639  -7.0487966515
 H            0.8204463655  -4.0333704972  -5.8321914632
 H           -0.4394320471  -4.1331041704  -7.0761637281
 O           -4.0372098094  -2.7448137271  -5.8956989871
 O           -4.5131568212  -2.6333701618  -3.7015464521
 C           -4.1284032605  -2.0637363707  -4.8059917058
 O           -3.6207827118  -0.8180853101  -4.7536507594
 Li          -3.1876370939  -3.8306265976  -4.5246456613
53
--> 4+LiHCO3
 C           -0.3895766653  -0.8018189944  -6.6768875766
 C           -0.5712922758  -1.6132296887  -5.5112687275
 C           -0.5295960849  -1.3552068402  -8.0954976573
 H            0.3277613384  -1.9904159428  -8.3790682094
 H           -1.4407046082  -1.9688680447  -8.1975073536
 H           -0.5778211217  -0.5129605110  -8.8030686852
 N           -0.1379165142   0.5109567589  -6.6685031476
 C           -0.1705810211   1.2471014896  -5.5110278505
 C           -1.2948746910   1.2492624074  -4.6057255412
 H           -2.2110508914   0.7147123369  -4.8843369327
 Cu          -0.5677384882  -0.7103064503  -3.7640076765
 C            3.4732079270  -1.0915085011  -0.9783728812
 C            3.6272069986  -0.5450053542  -2.2550399501
 C            2.1742725206  -1.4001543504  -0.5151997601
 C            2.4893904535  -0.3191892225  -3.0513092036
 C            1.0790073923  -1.1337241838  -1.3953503263
 N            1.2408821666  -0.6100092780  -2.6532579567
 C            1.8972342487  -1.9569466669   0.7807680448
 C            0.6101490676  -2.2253964779   1.1771252501
 C           -0.5105390959  -1.9623016964   0.3152053973
 C           -0.2647775063  -1.4186257126  -0.9836053660
 H            4.3384491398  -1.2796059164  -0.3330575924
 H            4.6174733460  -0.2889389998  -2.6433303986
 H            2.5703722765   0.1200691167  -4.0507000225
 H            2.7399673479  -2.1666809834   1.4494586791
 H            0.4131052819  -2.6523212384   2.1672157268
 C           -1.8525955525  -2.2075887680   0.6810196955
 N           -1.2673827956  -1.1501961884  -1.8883848246
 C           -2.5377898252  -1.3915881319  -1.4995077771
 C           -2.8647806760  -1.9109781680  -0.2345346374
 H           -2.0801678743  -2.6247338009   1.6681367466
 H           -3.3104957513  -1.1785122253  -2.2469011423
 H           -3.9165539603  -2.0833590141   0.0109222421
 H           -6.2837064476  -1.3703169640  -6.2280903918
 C            0.8912412724   2.1552710220  -5.2234927065
 H            1.7382660957   2.1765729298  -5.9178457056
 C            0.8478452359   3.0081147605  -4.1162966330
 H            1.6839809772   3.6947335778  -3.9342851798
 C           -1.3239447689   2.1347237316  -3.5054551120
 H           -2.2143275594   2.1447372283  -2.8668332536
 C           -0.2542843130   3.0023828194  -3.2405380540
 H           -0.2846683296   3.6765318089  -2.3782556050
 C           -0.6621528432  -3.0343643362  -5.4987699464
 O           -1.3427561831  -3.6532959850  -4.5872538047
 C            0.0222948302  -3.9597283574  -6.5143972610
 H            0.9219306195  -3.5179350483  -6.9725993610
 H            0.3008656168  -4.8882572527  -5.9894506748
 H           -0.6783011237  -4.2366965804  -7.3233802083
 O           -4.3311913577  -2.3463753301  -5.9740227024
 O           -4.1388239154  -1.0341127413  -4.1382152008
 C           -4.7555232408  -1.4669078810  -5.1576483281
 O           -6.0108961686  -0.9179824908  -5.4012763783
 Li          -2.6846638321  -2.2931970173  -4.8261048402
53
--> 4+LiHCO3 (conformer arising from an IRC starting from 4-->5a)
 C           -1.4974373016   0.0917254687  -6.9985608948
 C           -1.2276677376  -0.8531388117  -5.9248079685
 C           -2.7670939285  -0.1377879303  -7.8209290118
 H           -2.8974915277  -1.1963163584  -8.0980186066
 H           -3.6484617560   0.1359914874  -7.2123885315
 H           -2.7611171507   0.4952223515  -8.7235927220
 N           -0.9154632259   1.2479207474  -7.2875321939
 C            0.2813164054   1.6692566193  -6.7217546767
 C            1.3544255979   0.8377819882  -6.2897796007
 H            1.2250277144  -0.2452929387  -6.3363335785
 Cu          -1.0482778062  -0.1915417118  -4.1604639962
 C           -1.3439432003  -2.6000681706   0.2281296298
 C           -1.8527995825  -3.2686103124  -0.8818085588
 C           -0.8628800359  -1.2742730104   0.0851222527
 C           -1.8940380484  -2.5965050417  -2.1256251736
 C           -0.9159728030  -0.7009525988  -1.2227144863
 N           -1.4302905394  -1.3565537296  -2.3027512430
 C           -0.2994309639  -0.4974869979   1.1531488056
 C            0.2005265406   0.7630574749   0.9257442865
 C            0.1830156429   1.3550664267  -0.3857193691
 C           -0.3869790153   0.6127588296  -1.4625915195
 H           -1.2960595796  -3.0870785226   1.2089974883
 H           -2.1999052913  -4.3043104935  -0.8413597242
 H           -2.2946345559  -3.0813680552  -3.0191576841
 H           -0.2584310527  -0.9378886670   2.1559891868
 H            0.6401300314   1.3404054099   1.7470527176
 C            0.7138953126   2.6345044644  -0.6780227896
 N           -0.4482138600   1.0853121016  -2.7556795365
 C            0.0823814757   2.3053456849  -2.9964467556
 C            0.6660136337   3.0982618142  -1.9950918042
 H            1.1599737004   3.2347387992   0.1221804315
 H            0.0442791828   2.6440882025  -4.0358142057
 H            1.0793222086   4.0731449025  -2.2680873472
 H           -0.4696178310  -8.2440891323  -2.7743911303
 C            0.4922710651   3.0757312923  -6.6616484196
 H           -0.3225776494   3.7173835499  -7.0135162071
 C            1.6885769282   3.6233963219  -6.1846849577
 H            1.8110219264   4.7130604882  -6.1537752363
 C            2.5537508490   1.3930446502  -5.8266569220
 H            3.3616745323   0.7247371702  -5.5053500930
 C            2.7339410542   2.7850491010  -5.7617286710
 H            3.6750947579   3.2077283425  -5.3934954720
 C           -1.1857488913  -2.2450539623  -6.1492635238
 O           -1.2181154046  -3.1434709808  -5.2107047282
 C           -0.9551679936  -2.8370264960  -7.5469329213
 H           -0.0206126622  -3.4277776239  -7.5262762501
 H           -1.7663227153  -3.5441110608  -7.8051390565
 H           -0.8650632709  -2.0823244407  -8.3442502947
 O           -0.2828319580  -6.5010424554  -4.0995546858
 O           -2.1188060929  -5.7309980234  -3.0189878070
 C           -1.2155551587  -6.5918783514  -3.2305102951
 O           -1.2410826965  -7.7364112188  -2.4431206500
 Li          -1.1092164862  -4.7548972186  -4.4641434307
53
--> TS (4 to 5a)+LiHCO3
 C            0.8117535320  -0.8464515501  -6.8712083900
 C           -0.2100218808  -0.8583321563  -5.9042874708
 C            1.2109274780  -2.0857461868  -7.6513612838
 H            0.3250833696  -2.6738147700  -7.9493527475
 H            1.7631375000  -1.7840326632  -8.5557158680
 H            1.8586334497  -2.7618543053  -7.0603806239
 N            1.3638630688   0.3142675862  -7.3222324714
 C            0.7262383122   1.4109178871  -6.8362404223
 C           -0.1090780936   1.3125714086  -5.6256929402
 H            0.5769465745   1.2946978333  -4.7020984383
 Cu           0.0979615650  -0.2611842989  -4.0511427996
 C            3.7250366947  -1.4878617483  -0.9945046927
 C            4.1012965136  -0.9998124173  -2.2561925371
 C            2.3549641298  -1.5593465792  -0.6686965762
 C            3.1092915619  -0.5999868220  -3.1640568077
 C            1.4109955287  -1.1125183968  -1.6473319827
 N            1.7896770636  -0.6479239660  -2.8954223124
 C            1.8495828135  -2.0722337620   0.5765115474
 C            0.4995116959  -2.1531763050   0.8186475016
 C           -0.4686443013  -1.7090119314  -0.1491935179
 C            0.0132060052  -1.1590741005  -1.3773068609
 H            4.4751684392  -1.8206777554  -0.2690692122
 H            5.1537080946  -0.9403821397  -2.5478683013
 H            3.3723119568  -0.2357937811  -4.1632201903
 H            2.5692643195  -2.4157057170   1.3284861477
 H            0.1319406484  -2.5655482388   1.7653534240
 C           -1.8659971950  -1.7946971828   0.0361722726
 N           -0.8323093423  -0.6659583909  -2.3576694443
 C           -2.1645462693  -0.7729390388  -2.1398195726
 C           -2.7161969937  -1.3412758384  -0.9831441657
 H           -2.2671162085  -2.2224014109   0.9611477974
 H           -2.8117313986  -0.3836205023  -2.9294279964
 H           -3.8046288919  -1.4160812412  -0.9182165100
 H           -6.7773445617  -4.2185063001  -2.6649070806
 C            0.6792326719   2.6037319388  -7.6001178677
 H            1.3527889621   2.6706027082  -8.4621805828
 C           -0.2922701585   3.5732978758  -7.3614195894
 H           -0.3544116058   4.4588320331  -8.0035303163
 C           -1.1510304009   2.3091140503  -5.4534677317
 H           -1.8292507291   2.2272582570  -4.5973489011
 C           -1.2433096577   3.3871361844  -6.3164607321
 H           -2.0339035514   4.1317504056  -6.1652240253
 C           -1.0988969773  -1.8767151027  -5.4397567896
 O           -2.3520521867  -1.6742737159  -5.2092552419
 C           -0.5992033105  -3.3035981896  -5.1874850842
 H           -0.8960218279  -3.6190429477  -4.1705661394
 H           -1.0909067921  -3.9961514030  -5.8964836723
 H            0.4920784926  -3.4045310923  -5.2864806858
 O           -5.0978249453  -3.7276851940  -3.9969061385
 O           -5.2267831541  -1.6637818716  -3.0736732436
 C           -5.6063203979  -2.8647902179  -3.2020753127
 O           -6.6619638314  -3.2803059406  -2.4023610770
 Li          -3.8600972551  -2.2602114324  -4.4041005344
53
--> 5a+LiHCO3
 C            1.1060008717  -0.8001673561  -6.3859623651
 C           -0.2962988172  -0.7130709268  -5.9755983468
 C            1.9751262553  -2.0225844922  -6.4529057216
 H            1.5921319308  -2.7726168384  -7.1690101920
 H            2.9856064098  -1.7203313762  -6.7685746946
 H            2.0494284733  -2.5194284766  -5.4656283241
 N            1.6427382593   0.3842023374  -6.7460944548
 C            0.6663803774   1.3347193323  -6.6446711951
 C           -0.5874843765   0.7952818819  -6.0000931540
 H           -0.5156817095   1.0906686690  -4.8809991258
 Cu          -0.0037068878  -0.9116155752  -3.9509942566
 C            3.9106735276  -0.4827956355  -1.1236448539
 C            4.0536389534  -0.0973873397  -2.4735351116
 C            2.6602485238  -0.9475705004  -0.6747210762
 C            2.9608443640  -0.2018152838  -3.3395510956
 C            1.5845651851  -1.0132704012  -1.6194920634
 N            1.7505820128  -0.6720397287  -2.9577784517
 C            2.3946096609  -1.3676512011   0.6768432691
 C            1.1529564805  -1.8124888478   1.0600348458
 C            0.0522431698  -1.8597418423   0.1349033947
 C            0.2920061041  -1.4354343730  -1.2137675450
 H            4.7508206786  -0.4180418909  -0.4238611164
 H            5.0098296792   0.2697390712  -2.8569077321
 H            3.0400192332   0.0851552776  -4.3947976760
 H            3.2155528357  -1.3272412599   1.4024490075
 H            0.9746527030  -2.1334173831   2.0930511769
 C           -1.2450268602  -2.2830375472   0.4793787405
 N           -0.7214277547  -1.4044374364  -2.1702105169
 C           -1.9477908613  -1.8287701171  -1.7959575885
 C           -2.2510312037  -2.2762791830  -0.5040292810
 H           -1.4555688798  -2.6086324465   1.5040869853
 H           -2.7290225049  -1.8112291629  -2.5613087803
 H           -3.2718857265  -2.6026028996  -0.2918918829
 H           -7.7723680486  -1.7957110787  -3.3008112209
 C            0.7186650270   2.6542018441  -7.1094464978
 H            1.6701171442   3.0577073200  -7.4742551889
 C           -0.4754766469   3.3809146019  -7.2245694685
 H           -0.4585688598   4.4067625263  -7.6071039074
 C           -1.8305609408   1.4498663130  -6.5112486335
 H           -2.7870996141   0.9421368227  -6.3727447374
 C           -1.7353720935   2.7334356630  -6.9971173402
 H           -2.6539603442   3.2680997362  -7.2701822148
 C           -1.2955690433  -1.7004356601  -5.6618141942
 O           -2.5380097658  -1.3620621147  -5.4780300408
 C           -1.0367611300  -3.2011836025  -5.7697543707
 H           -1.5573616075  -3.7141528311  -4.9438239888
 H           -1.4807268444  -3.5732106740  -6.7142153854
 H            0.0242272395  -3.4861685395  -5.7498113269
 O           -6.0605847387  -1.3542333004  -4.6121167386
 O           -4.8874138659  -2.6710174166  -3.1926513032
 C           -5.9509841990  -2.1052800800  -3.5824529580
 O           -7.0934961445  -2.3225570144  -2.8272317525
 Li          -4.1453430178  -1.7283069954  -4.7753174011
53
--> 5a+LiHCO3 , conformer arising  from an IRC starting from TS (5a to 5c)
 C            1.0569638617  -0.3267878730  -6.1747835424
 C           -0.3904894993  -0.5277475846  -5.9423439670
 C            2.0869122061  -1.3248126343  -6.6671891292
 H            1.8309810772  -1.7095179572  -7.6748571680
 H            3.0542228443  -0.8030239847  -6.7469066019
 H            2.2143621011  -2.1955770713  -6.0018246548
 N            1.3531977479   1.0104948632  -6.4459469074
 C            0.2169547335   1.7091532800  -6.3924588547
 C           -0.9599390127   0.8968503274  -5.8825764225
 H           -1.0336204347   1.1563734948  -4.7806226730
 Cu           0.6334244235  -0.7347121747  -4.1703824838
 C            3.7992306477  -1.9056207779  -0.7460421041
 C            4.2863684565  -1.7662572098  -2.0653771342
 C            2.4257582598  -1.7207539213  -0.5083926173
 C            3.3963199254  -1.4875253228  -3.1029669082
 C            1.5793894703  -1.4019046728  -1.6201999437
 N            2.0594787974  -1.3322570039  -2.9322144685
 C            1.8050661274  -1.8575395891   0.7849900926
 C            0.4498837546  -1.7079344072   0.9543430343
 C           -0.4116343011  -1.3621717189  -0.1451630681
 C            0.1982325359  -1.1611001335  -1.4269699780
 H            4.4696331628  -2.1553372369   0.0830055511
 H            5.3465352737  -1.9087585101  -2.2931206032
 H            3.7466954264  -1.4054444236  -4.1370211909
 H            2.4437472678  -2.1084295086   1.6400343195
 H           -0.0013815239  -1.8453336357   1.9439927937
 C           -1.8077867757  -1.2146883109  -0.0451251417
 N           -0.5240056709  -0.7192829707  -2.5298064533
 C           -1.8659305421  -0.6212845287  -2.3915698182
 C           -2.5472316447  -0.8795344169  -1.1964670802
 H           -2.3031098186  -1.3692964672   0.9196346794
 H           -2.4098540128  -0.2940253145  -3.2829879295
 H           -3.6366370455  -0.7929029589  -1.1933254937
 H           -6.8604919500  -3.6817197048  -2.5399596722
 C            0.0250727750   3.0564963589  -6.7847960755
 H            0.8985740811   3.6783790919  -7.0097548971
 C           -1.2694576230   3.5027801957  -7.0248519151
 H           -1.4374287816   4.5257745534  -7.3791259111
 C           -2.2621505727   1.3073084226  -6.5061562792
 H           -3.1011701503   0.6081531900  -6.4809722903
 C           -2.3893439688   2.5943373913  -6.9572556082
 H           -3.3640716937   2.9468506091  -7.3164294400
 C           -1.2010356285  -1.7000018417  -5.8089523440
 O           -2.4524123791  -1.6051685815  -5.5125752943
 C           -0.6813475638  -3.1112645463  -6.0450439762
 H           -0.8982655096  -3.7398532294  -5.1636401101
 H           -1.2415944067  -3.5497032894  -6.8925111085
 H            0.3922393080  -3.1672462296  -6.2683267729
 O           -5.1800538942  -3.4320462055  -3.9370031384
 O           -5.1805750177  -1.2768578999  -3.2435199516
 C           -5.6282956586  -2.4608879929  -3.2346641172
 O           -6.6929021532  -2.7272164204  -2.3864715045
 Li          -3.8885848934  -2.0811570555  -4.5202291270
53
--> TS (5a to 5c)+LiHCO3
 C            1.0177374482  -0.7130822109  -6.5998083012
 C           -0.3201517817  -0.6321551817  -5.9980894513
 C            1.8815927892  -1.9285890063  -6.7970086690
 H            1.4368335697  -2.6543843790  -7.5032818432
 H            2.8447046127  -1.6002843965  -7.2168664980
 H            2.0693090708  -2.4639032877  -5.8491249108
 N            1.4622818894   0.4578882733  -7.0911613447
 C            0.4990234608   1.4022283387  -6.8447943174
 C           -0.5845147386   0.8707521471  -5.9803562137
 H           -0.1110963295   1.1258265285  -4.7740280200
 Cu           0.3231610111  -0.3746009260  -3.9907191111
 C            3.8817889813  -1.4541557192  -0.9121613898
 C            4.2445909177  -1.0744739938  -2.2198688606
 C            2.5142259640  -1.5418618659  -0.5882843118
 C            3.2506381455  -0.7977920322  -3.1607542364
 C            1.5538603555  -1.2446865027  -1.6084387898
 N            1.9208793360  -0.8822203035  -2.9038063677
 C            2.0238778835  -1.9244716801   0.7103858619
 C            0.6786557740  -2.0040740001   0.9762391067
 C           -0.3029578242  -1.6887293840  -0.0261601394
 C            0.1636784979  -1.2912851454  -1.3209775547
 H            4.6390957271  -1.6765823528  -0.1534206281
 H            5.2953936360  -1.0038349062  -2.5151785637
 H            3.5089059007  -0.5042498838  -4.1834336853
 H            2.7564987716  -2.1583607665   1.4915154161
 H            0.3276518046  -2.3044946163   1.9702074832
 C           -1.6949651298  -1.7438794020   0.1900076429
 N           -0.7024354266  -0.9083536336  -2.3341409401
 C           -2.0262631683  -0.9646302823  -2.0761644053
 C           -2.5647738533  -1.3931338528  -0.8547530333
 H           -2.0794222314  -2.0545230879   1.1676009693
 H           -2.6843961664  -0.6463118128  -2.8878104196
 H           -3.6522469105  -1.4366434673  -0.7531760846
 H           -7.0468214586  -3.8890535994  -3.0544944347
 C            0.4796628868   2.7304044249  -7.2867762200
 H            1.3400533401   3.1207644528  -7.8416958568
 C           -0.6781302820   3.4959376739  -7.0901959879
 H           -0.7191853483   4.5314209431  -7.4438709497
 C           -1.8555960204   1.5926538895  -6.0627297721
 H           -2.7581587818   1.1304925885  -5.6586390449
 C           -1.8437507661   2.8952256205  -6.5301917253
 H           -2.7743316528   3.4752427546  -6.5048524147
 C           -1.2917854246  -1.6309643727  -5.6789353032
 O           -2.4930156368  -1.3252253771  -5.3291865472
 C           -0.9960312542  -3.1217429733  -5.7831815508
 H           -1.3280632816  -3.6122779171  -4.8522886766
 H           -1.5983504947  -3.5495261137  -6.6065772813
 H            0.0576079507  -3.3737312453  -5.9549382365
 O           -5.3851911752  -3.3401459939  -4.3881751337
 O           -5.2214110908  -1.4878107410  -3.0960804180
 C           -5.7481881501  -2.5945552398  -3.4129302531
 O           -6.8063272294  -3.0352379282  -2.6346222183
 Li          -4.0367125637  -1.9456001413  -4.6133025569
53
--> 5c+LiHCO3
 C           -1.1372644040  -2.4637206544 -10.7462303773
 C           -1.8767849890  -1.9520989036  -9.5976179610
 C           -0.2006368259  -3.6400446446 -10.8152014569
 H           -0.6900311989  -4.5939335046 -10.5435772717
 H            0.1680719666  -3.7225453822 -11.8496101906
 H            0.6709684541  -3.5327050734 -10.1427339769
 N           -1.3437259677  -1.7630473722 -11.8662493627
 C           -2.2353327842  -0.7477213843 -11.5147227470
 C           -2.6024970064  -0.8088623490 -10.1304591653
 H            1.5304918956   0.8356588099   4.4397617099
 Cu           1.2279272477   0.4102455819   3.0110024107
 C            4.4413672028  -1.6482407063  -0.4365633878
 C            5.0120095427  -1.3294438718   0.7895095153
 C            3.0641602789  -1.3934495348  -0.6561338894
 C            4.1981533577  -0.7557653487   1.7930671666
 C            2.3334657691  -0.8110021614   0.4260147457
 N            2.9000642411  -0.5028029328   1.6226390435
 C            2.3884686395  -1.6865202678  -1.8899425135
 C            1.0517164074  -1.4147638591  -2.0409142671
 C            0.2852715714  -0.8303944418  -0.9726954751
 C            0.9246472252  -0.5259677474   0.2641518378
 H            5.0396008692  -2.0935065459  -1.2389136950
 H            6.0720524679  -1.5145517585   0.9856835083
 H            4.6103597033  -0.4899312015   2.7731683855
 H            2.9621119423  -2.1316860973  -2.7097473705
 H            0.5326795715  -1.6349497581  -2.9791615622
 C           -1.0964349583  -0.5428207768  -1.1051533033
 N            0.2566280699   0.0332173742   1.3227942072
 C           -1.0547585724   0.2971469716   1.1635946725
 C           -1.7604832734   0.0253360308  -0.0243797999
 H           -1.6218615903  -0.7687993334  -2.0460025361
 H           -1.5493598066   0.7454169204   2.0296977659
 H           -2.8257087286   0.2566107482  -0.1015967767
 H           -5.1439688243  -0.1209336427  -2.5264819504
 C           -2.7546350818   0.2502097094 -12.3551688014
 H           -2.4608352168   0.2806430482 -13.4102468825
 C           -3.6443909065   1.1890117516 -11.8142565207
 H           -4.0606452668   1.9761302869 -12.4539339238
 C           -3.4987497826   0.1379194734  -9.6032776375
 H           -3.7912823859   0.0955170780  -8.5507812075
 C           -4.0115684193   1.1306325429 -10.4527358760
 H           -4.7102424318   1.8733218739 -10.0503484816
 C           -1.9140229183  -2.4096665635  -8.2613932400
 O           -2.6168608998  -1.8300529971  -7.3579124816
 C           -1.1153424441  -3.6338599201  -7.8134521889
 H           -1.3041098590  -3.8073346786  -6.7427857272
 H           -1.4023703466  -4.5390454668  -8.3757466350
 H           -0.0307721275  -3.4951483633  -7.9640019284
 O           -4.6737807283  -0.6934217793  -4.6165418411
 O           -2.6235100264  -1.1962160154  -3.8047758809
 C           -3.8196242908  -0.7865392783  -3.6808731012
 O           -4.2137108630  -0.4069587980  -2.4022323643
 Li          -3.1745981750  -1.3388357550  -5.7358421207
59
--> 5a+2 LiHCO3  (Li on aryl)
 C           -0.3676626079  -2.0746163327  -5.3888645406
 C           -1.6412092336  -1.3197112887  -5.4265899621
 C           -0.1356239140  -3.5719587559  -5.3494660820
 H           -0.5222045669  -4.0475864846  -6.2720502411
 H            0.9509241969  -3.7459541970  -5.3117997149
 H           -0.5982645945  -4.0841820388  -4.4898449576
 N            0.6906490831  -1.3225511278  -5.8433879992
 C            0.2202982268  -0.1096887282  -6.2193615063
 C           -1.2628842824   0.0927758793  -5.9104643652
 H           -1.3756775451   0.8288233169  -5.0775174908
 Cu          -1.0399098595  -1.4854129996  -3.4535131163
 C            2.5645861535  -0.2034050968  -0.4788204278
 C            2.8824499282  -0.3620972785  -1.8391483932
 C            1.2381141340  -0.4095346089  -0.0525882370
 C            1.8680843543  -0.6941837064  -2.7502234710
 C            0.2675161699  -0.7707791753  -1.0418991056
 N            0.5836814487  -0.8688860622  -2.3855516441
 C            0.7906176125  -0.2544252012   1.3055038376
 C           -0.5272208343  -0.4371255903   1.6469323368
 C           -1.5125605956  -0.8352320179   0.6747603856
 C           -1.0815054358  -1.0359341259  -0.6748610234
 H            3.3310125240   0.0803218136   0.2505685171
 H            3.8998486377  -0.1979915554  -2.2039017291
 H            2.0636605764  -0.8127389132  -3.8231680915
 H            1.5252292332   0.0324047686   2.0665212110
 H           -0.8540076076  -0.2941759055   2.6832078969
 C           -2.8725943655  -1.0503484853   0.9758024463
 N           -1.9313758147  -1.5095501757  -1.6667652847
 C           -3.2332207922  -1.6847946485  -1.3353973147
 C           -3.7423342702  -1.4557324115  -0.0510622356
 H           -3.2342256424  -0.8975630575   1.9982328958
 H           -3.9048268338  -2.0354534618  -2.1244693920
 H           -4.8099614414  -1.6150299947   0.1210221793
 H           -7.6708523164  -0.0816398141  -1.1372548403
 C            0.9212852948   0.8614730958  -6.9707075662
 H            2.0111412991   0.7931606500  -7.0647585654
 C            0.1832930316   1.7824367955  -7.7356204472
 H            0.6972078409   2.5128159068  -8.3661439026
 C           -1.9473771838   0.6845086586  -7.1242647623
 H           -3.0083758090   0.4825568067  -7.2875960662
 C           -1.2409779956   1.5905076584  -7.8885212113
 H           -1.7485880116   2.1226009090  -8.7022149018
 C           -3.0040403178  -1.7202654431  -5.2608912306
 O           -3.9530124298  -0.8523519422  -5.3292310310
 C           -3.4265014607  -3.1695404776  -5.0603365009
 H           -4.1603318342  -3.2382619954  -4.2390362339
 H           -3.9438015169  -3.5016784291  -5.9797616840
 H           -2.5985745036  -3.8633728927  -4.8677126399
 O           -6.6899162443   0.1831317436  -3.1001954486
 O           -6.0939155688  -1.9881469306  -2.8684475383
 C           -6.6723435201  -0.9307485828  -2.4746441312
 O           -7.3222995524  -0.9919348857  -1.2519664773
 Li          -5.4416559586  -0.7520690579  -4.2750756121
 H           -0.3428519530  -3.1710137652 -11.4443459305
 O           -0.5313636821  -2.1046725567  -9.5335310285
 O            0.3142238613  -0.3339037127 -10.6608538608
 C           -0.0741047815  -1.5362184647 -10.5835179982
 O            0.0030246280  -2.3012738360 -11.7390875536
 Li          -0.2087768871  -0.3294585526  -8.7610245873
59
--> TS (5a to 5d)+2 LiHCO3
 C           -1.5150455936  -2.0890544526  -6.0627881160
 C           -2.6833292662  -1.2485308498  -5.7143099116
 C           -1.4605630247  -3.5672891746  -6.4054085643
 H           -2.0117933335  -3.7723421002  -7.3464062969
 H           -0.4111939840  -3.8614927195  -6.5681594904
 H           -1.8852722338  -4.2098380894  -5.6222466968
 N           -0.6236394464  -1.2987529382  -6.8030802906
 C           -1.0678369813  -0.0473500521  -6.9659604643
 C           -2.3659193595   0.1789757398  -6.2155060247
 H           -2.1608938599   0.8330620800  -5.3316943903
 Cu          -1.3848152803  -1.6044979239  -4.0788135924
 C            2.8300082271  -0.3325628256  -2.0316802273
 C            2.7956562863  -0.4035687653  -3.4322651627
 C            1.6486250712  -0.5829414421  -1.3056842710
 C            1.5912361591  -0.6996064316  -4.0907105703
 C            0.4648637318  -0.9016093370  -2.0461770008
 N            0.4356671194  -0.9272724706  -3.4314737247
 C            1.5508750276  -0.5008052607   0.1266732288
 C            0.3556076991  -0.6999199490   0.7732912950
 C           -0.8422524455  -1.0457253748   0.0532380001
 C           -0.7531456645  -1.1899220821  -1.3675955555
 H            3.7518137700  -0.0783391563  -1.4967081208
 H            3.6845342416  -0.1994884380  -4.0359264898
 H            1.5603449731  -0.7192817941  -5.1887863885
 H            2.4536466317  -0.2501967452   0.6955547518
 H            0.2936516769  -0.6054561472   1.8635133498
 C           -2.0954838648  -1.2529483861   0.6658214950
 N           -1.8232645430  -1.6224770101  -2.1394640248
 C           -3.0136891645  -1.7818338790  -1.5107246743
 C           -3.1973404181  -1.5934616654  -0.1369868865
 H           -2.1963075944  -1.1387213739   1.7503624980
 H           -3.8590431806  -2.0946165346  -2.1277579760
 H           -4.1991382241  -1.7385861547   0.2748585597
 H           -7.7068579786   0.2713406104  -0.0335839845
 C           -0.5407753774   0.9380724455  -7.8354368042
 H            0.4937579848   0.8465210306  -8.1812669300
 C           -1.4263865312   1.8941484918  -8.3135472969
 H           -1.0798677874   2.6477227761  -9.0286615677
 C           -3.3410162519   0.9540380809  -7.0735294167
 H           -4.4046700535   0.8924487306  -6.8326909227
 C           -2.8408365926   1.8138012760  -8.0109255901
 H           -3.5268389877   2.4546438792  -8.5781442063
 C           -3.9247998522  -1.5956869400  -5.1136826833
 O           -4.8218216590  -0.7004672344  -4.8685096048
 C           -4.2461580582  -3.0428591190  -4.7426150652
 H           -5.1124032606  -3.0647336815  -4.0618906580
 H           -4.4999616321  -3.6319750649  -5.6426311154
 H           -3.3983061288  -3.5474702309  -4.2476996390
 O           -6.9608123880   0.4521711839  -2.1010542858
 O           -6.2717429908  -1.6869033395  -1.8254037342
 C           -6.8348402423  -0.6253349462  -1.4236237542
 O           -7.3437802751  -0.6345553864  -0.1352839139
 Li          -5.8961193425  -0.5347868165  -3.3995605581
 H            0.3740436544  -1.7617028416  -7.2830954490
 O            3.6284829675  -2.1218746036  -8.2157919233
 O            2.4525636549  -0.4633229784  -7.2233377766
 C            2.4861850518  -1.6884004804  -7.7476661765
 O            1.4189860900  -2.4141094288  -7.7885066488
 Li           4.2031049040  -0.4939930058  -7.6883376449
59
--> 5a and two LiHCO3 higher energy conformer
 C           -1.5258397088  -2.0414649117  -6.0540895056
 C           -2.7094505458  -1.2164394423  -5.7155205656
 C           -1.4509095977  -3.5372082108  -6.3040518456
 H           -1.9749998503  -3.8048261026  -7.2454167912
 H           -0.3954401481  -3.8313855877  -6.4224423083
 H           -1.8878604945  -4.1414888596  -5.4973664287
 N           -0.6314592554  -1.2843975167  -6.8237818303
 C           -1.1100858434  -0.0520292225  -7.0074986122
 C           -2.4112556008   0.1950431421  -6.2612896380
 H           -2.2066272953   0.8778564348  -5.3999243804
 Cu          -1.4255029343  -1.5071981380  -4.0696946622
 C            2.8077282563  -0.3600438605  -2.0207446146
 C            2.7555780786  -0.3853295032  -3.4271815873
 C            1.6314483955  -0.6158681986  -1.2917442635
 C            1.5403141640  -0.6386665815  -4.0766000871
 C            0.4309051544  -0.8897148119  -2.0256676563
 N            0.3835434189  -0.8644881167  -3.4146636212
 C            1.5502726340  -0.5850518289   0.1445856151
 C            0.3601582174  -0.7908008478   0.7984110010
 C           -0.8514787609  -1.0944151281   0.0821551035
 C           -0.7791139776  -1.1869182768  -1.3456190156
 H            3.7396991961  -0.1387506235  -1.4888722860
 H            3.6423215855  -0.1733386051  -4.0323785189
 H            1.4842883039  -0.6322587473  -5.1712510153
 H            2.4637573633  -0.3701322842   0.7114202239
 H            0.3134322429  -0.7364056106   1.8923229068
 C           -2.0973810323  -1.3102205458   0.7018696848
 N           -1.8652986233  -1.5811703800  -2.1225077583
 C           -3.0486849623  -1.7503687877  -1.4821771988
 C           -3.2138006834  -1.6111784990  -0.1005415130
 H           -2.1834457398  -1.2365595395   1.7913291590
 H           -3.9068488311  -2.0350508409  -2.0964938473
 H           -4.2108471361  -1.7608741547   0.3217394447
 H           -7.3974465000   0.2021214433   0.1140387286
 C           -0.6065318105   0.9200330600  -7.9136473370
 H            0.4218696265   0.8320075633  -8.2785710792
 C           -1.5013435933   1.8514372169  -8.4182778830
 H           -1.1676349793   2.5844862056  -9.1609496841
 C           -3.3983086443   0.9360527366  -7.1346207963
 H           -4.4605932300   0.8700019147  -6.8877347364
 C           -2.9129737975   1.7729200652  -8.0993317421
 H           -3.6082835933   2.3917398605  -8.6800867611
 C           -3.9511948808  -1.5650397733  -5.1137231537
 O           -4.8634957733  -0.6757919462  -4.9011163332
 C           -4.2626566839  -3.0062348376  -4.7106625708
 H           -5.1446043732  -3.0194992447  -4.0505251260
 H           -4.4861778677  -3.6229854632  -5.6002366028
 H           -3.4223966011  -3.4853270696  -4.1793658523
 O           -6.8413871592   0.4537282875  -2.0052165982
 O           -6.3379769598  -1.7527285947  -1.9261752384
 C           -6.7564389977  -0.6745054783  -1.4090576472
 O           -7.1389936463  -0.7250002841  -0.0776216525
 Li          -5.9432693032  -0.5263986539  -3.4346084136
 H            0.6905883538  -1.8955457685  -7.4679117917
 O            3.7353792585  -2.2021960420  -8.1769345192
 O            2.5726352196  -0.4940920913  -7.2697311547
 C            2.6159386768  -1.6985688733  -7.7723903300
 O            1.5125199595  -2.4241485197  -7.8753187284
 Li           4.3760545556  -0.5983007646  -7.5692063538
59
--> 5b+LiCO3+LiHCO3
 C           -0.3899859982  -0.4378527572  -6.9673185930
 C           -1.1813598091  -1.1875055969  -6.0781917375
 C            0.2349036814  -0.9803899015  -8.2395895253
 H            0.0603359500  -2.0613606806  -8.3323490113
 H           -0.1750731313  -0.4701130109  -9.1319595961
 H            1.3296623818  -0.7878681527  -8.2482183057
 N            0.0250156566   0.8475435813  -6.7212535963
 C           -0.4984637272   1.7828094998  -5.8141774183
 C           -1.8173701789   1.7224229374  -5.3022190352
 Cu          -0.7722110135  -1.0564433570  -4.2055641885
 C            3.8322477111   0.1953236091  -2.3276835231
 C            3.6370046513   0.5128030931  -3.6641188469
 C            2.7677595230  -0.3773471648  -1.5817153871
 C            2.3658910321   0.2706496723  -4.2420018889
 C            1.5361325531  -0.6050397943  -2.2691320088
 N            1.3445145702  -0.2724302892  -3.5736661308
 C            2.8728320139  -0.7389180356  -0.1964658882
 C            1.8177614587  -1.3136004791   0.4686451109
 C            0.5748073555  -1.5853289230  -0.1997112266
 C            0.4316170597  -1.2286354533  -1.5744764147
 H            4.7938412840   0.3773735282  -1.8334108098
 H            4.4046649701   0.9370680733  -4.3207128464
 H            2.1913002826   0.5617470391  -5.2826017805
 H            3.8190628485  -0.5492185741   0.3228683382
 H            1.9090739886  -1.5891707859   1.5250469841
 C           -0.5225355393  -2.2169305516   0.4371882941
 N           -0.7161139297  -1.4836602382  -2.2872563891
 C           -1.7331631289  -2.0988077169  -1.6524924792
 C           -1.6730508185  -2.4759214429  -0.2967040882
 H           -0.4418681896  -2.5040096710   1.4913525814
 H           -2.6222235101  -2.3347077266  -2.2434397419
 H           -2.5367398830  -2.9827690762   0.1404988936
 H            0.9489610228   1.1366801237  -7.1533520331
 C            0.3234568954   2.8833110082  -5.4647375370
 H            1.3392662108   2.9228359336  -5.8742858549
 C           -0.1589361098   3.8765517013  -4.6071312870
 H            0.4954097463   4.7149254164  -4.3430026380
 C           -1.4607069802   3.8086061199  -4.0848432994
 H           -1.8321600778   4.5874429701  -3.4103753157
 C           -2.0174993709  -2.2593237397  -6.4818465052
 O           -2.4205891994  -3.1763516735  -5.6715431807
 C           -2.6358687373  -2.3438635847  -7.8808862654
 H           -2.4072299460  -3.3268749744  -8.3304675495
 H           -3.7351786334  -2.2933958527  -7.7798967234
 H           -2.3107481186  -1.5473847922  -8.5659807989
 O            3.4603938871  -0.1875833209  -8.2371068052
 O            4.6749608279   0.9129898464  -6.6742535979
 C            3.5438863915   0.8219366671  -7.3753761305
 O            2.5829367158   1.6458024654  -7.2025554665
 Li           5.0575369023  -0.6222676715  -7.5346842913
 H           -2.4674893973   0.8964984761  -5.5918154624
 C           -2.2821370628   2.7307877626  -4.4479449426
 H           -3.3075572416   2.6694355067  -4.0665730891
 O           -5.6158796323  -4.0611215283  -4.2863672547
 O           -4.1146794102  -3.9565587899  -2.5952965224
 C           -5.2987560455  -4.1064765743  -3.0649919995
 O           -6.3164685780  -4.3418712180  -2.1535567753
 Li          -3.6994577987  -3.7051861964  -4.5419821155
 H           -5.8470566635  -4.3377530720  -1.2923201716
59
--> TS (5b to 5d) and LiHCO3 and LiCO3
  C        -0.351667324425      0.043795412880     -6.192484589684
  C        -1.663202890840      0.163392626109     -5.640793902938
  C         0.148362205153     -1.140134947776     -7.004735589340
  H        -0.153840292009     -2.098450196148     -6.553159666451
  H        -0.294109457857     -1.091118186479     -8.019040560370
  H         1.247796738655     -1.101928607685     -7.128930549889
  N         0.308269182474      1.245638512317     -6.441389250488
  C        -0.484031772663      2.366957516028     -6.321327326341
  C        -1.650634158472      2.152260836111     -5.460148111346
  Cu       -0.425080129423     -0.486445213463     -4.190565392422
  C         3.876722872457     -0.755724966334     -1.956059017202
  C         3.824110937869     -0.065528925595     -3.166770013572
  C         2.684600607898     -1.287264134114     -1.406244938452
  C         2.581978136454      0.107602286643     -3.814386543692
  C         1.478551531432     -1.090968418892     -2.142570860416
  N         1.432925458276     -0.390054108720     -3.324430897479
  C         2.615803155894     -2.012723798576     -0.166954497216
  C         1.427429634774     -2.522758017148      0.299749840254
  C         0.203549989430     -2.368222477940     -0.440594126785
  C         0.244808323215     -1.644895110871     -1.670221879932
  H         4.824932511806     -0.899219803278     -1.425550422961
  H         4.707056924686      0.340227699934     -3.666986617521
  H         2.532288137339      0.677828418586     -4.753299738262
  H         3.540116869976     -2.154969717098      0.404152441897
  H         1.395827102258     -3.075350893687      1.245296942638
  C        -1.040466726014     -2.915900585377     -0.045547348780
  N        -0.860598213407     -1.477478977150     -2.471758981583
  C        -2.026589856173     -2.005972014784     -2.059829924669
  C        -2.160015142708     -2.729087049376     -0.861094073498
  H        -1.106782611204     -3.490076470324      0.884974270189
  H        -2.880914605876     -1.855581042380     -2.722183907186
  H        -3.138875029051     -3.151622956077     -0.623246651429
  H         1.333248672520      1.271055104506     -6.756390619733
  C        -0.348953329258      3.503109438304     -7.128534648947
  H         0.564356230927      3.628980736862     -7.719600418085
  C        -1.428837126874      4.391393828923     -7.252759242998
  H        -1.346295639990      5.258544086740     -7.915691928515
  C        -2.644258423391      4.127285570203     -6.575330216337
  H        -3.496222030723      4.802970731342     -6.718031097644
  C        -2.865196719590     -0.583642226157     -5.813041770972
  O        -3.143304629084     -1.673797195846     -5.189402271371
  C        -3.923511892418      0.005947328114     -6.730601828451
  H        -4.918368523571     -0.400127386124     -6.479467517462
  H        -3.936257308338      1.110995810815     -6.680217773156
  H        -3.699251990103     -0.256385151883     -7.781785255046
  O         3.330504136863     -0.567877191818     -7.694455916825
  O         4.882429266498      0.277592846355     -6.275206506059
  C         3.706757571540      0.419150297602     -6.882964540262
  O         2.964829460071      1.437072196823     -6.661207729098
  Li        4.873156561881     -1.301845483191     -7.133710620362
  H        -1.426259143278      1.971302885717     -4.398104921894
  C        -2.756088854827      3.065213831216     -5.682402789240
  H        -3.655264168746      2.964162303135     -5.063193127589
  O        -4.930746747578     -4.808395322135     -4.494415657472
  O        -4.934714025980     -3.365602270456     -2.749416191978
  C        -5.228352816024     -4.479631958687     -3.308928923977
  O        -5.933833660420     -5.404168473060     -2.556658744918
  Li       -4.124237072043     -3.041542775428     -4.547580806338
  H        -6.057584189763     -4.942763265337     -1.699693264215
59
--> 5a+2 LiHCO3 
 C           -0.5479761742  -0.0757646363  -6.4152520120
 C           -1.6716093746   0.6752793765  -5.8310984781
 C           -0.5190781330  -1.4933520874  -6.9319291459
 H           -1.2220963573  -2.1379209733  -6.3887483119
 H           -0.8047706504  -1.5127396069  -8.0032882167
 H            0.5065178719  -1.8884779442  -6.8470270758
 N            0.4327449451   0.7834592847  -6.8986090962
 C            0.0426191770   2.0453409528  -6.7086181870
 C           -1.2549252799   2.1582468999  -5.9167224366
 Cu          -0.4797627416  -0.1556772343  -4.3338496800
 C            3.4987329948   0.1009970105  -1.7100686718
 C            3.1514643447   1.2286548013  -2.5077551561
 C            2.5562711537  -0.9556899325  -1.5931431617
 C            1.9303594787   1.2522024830  -3.1834248304
 C            1.3310609326  -0.8536945313  -2.3221130152
 N            1.0052758430   0.2509525131  -3.1126030542
 C            2.7643625336  -2.1252805259  -0.7784058429
 C            1.8304399461  -3.1332248771  -0.7033298357
 C            0.6179474587  -3.0745668131  -1.4659948606
 C            0.3971776824  -1.9240250371  -2.2928077601
 H            4.4277683414   0.0788232156  -1.1312303528
 H            3.8347423932   2.0766960457  -2.6092108696
 H            1.6630378689   2.0994925020  -3.8214164161
 H            3.6976763251  -2.1943734218  -0.2077584464
 H            2.0110550409  -4.0099893886  -0.0712131951
 C           -0.3618785605  -4.0892597944  -1.4768115130
 N           -0.7013184889  -1.8143546530  -3.1278405587
 C           -1.6073119927  -2.8035935678  -3.1049242974
 C           -1.4904635058  -3.9463787813  -2.2910892181
 H           -0.2216765703  -4.9813123099  -0.8558980624
 H           -2.4644688323  -2.6915053392  -3.7738254532
 H           -2.2795363012  -4.7007500535  -2.3360522672
 H            2.1819935556   0.4569251668  -7.2564662306
 C            0.6614482041   3.2096120942  -7.2306992412
 H            1.6826900331   3.1443952494  -7.6198150897
 C           -0.1167043439   4.3507696442  -7.3737969813
 H            0.3124606756   5.2538924250  -7.8198044338
 C           -1.5368140675   4.3113453015  -7.1021469608
 H           -2.1505020430   5.1563677870  -7.4375476491
 C           -2.9309699619   0.1571075841  -5.3958119810
 O           -3.3085070044  -1.0586900923  -5.5855164021
 C           -3.9169033216   1.0698363945  -4.6750746072
 H           -4.2955891535   0.5442338609  -3.7812552381
 H           -3.4817476275   2.0312790675  -4.3622253264
 H           -4.7910350471   1.2712150308  -5.3223958403
 O            2.8990494238  -0.8625639474  -5.5222546483
 O            4.7427688809   0.4295704092  -5.5994165142
 C            3.6246001984   0.0367189916  -6.0915908465
 O            3.1788508815   0.6336765897  -7.2245713814
 Li           3.9663772538  -0.3528094828  -4.0501982548
 H           -0.9653877086   2.5151233314  -4.8931339960
 C           -2.1364994993   3.2417943779  -6.4951173479
 H           -3.2178736367   3.2135760901  -6.3312538688
 H           -7.2776204540  -5.1037209185  -4.9265959718
 O           -4.5373230091  -4.0376863553  -4.2498259567
 O           -6.1964648238  -3.3077199385  -5.6058636148
 C           -5.6865165897  -4.1350663251  -4.7724651515
 O           -6.4527056812  -5.2301857063  -4.4106254096
 Li          -4.4895190927  -2.4031070670  -5.3578776115
53
--> 5b+LiCO3
 C           -0.5324734168  -0.3811227869  -6.9347658059
 C           -1.2422077757  -1.1417592302  -6.0125252936
 C           -0.0423934730  -0.8622775793  -8.2895015199
 H           -0.2462784206  -1.9339864865  -8.4283746975
 H           -0.5108461864  -0.2951711962  -9.1172933459
 H            1.0530810925  -0.6996582843  -8.3762249241
 N           -0.0626755962   0.9047186975  -6.6755333978
 C           -0.5547195062   1.8531662126  -5.7777453675
 C           -1.8800860153   1.8409300491  -5.2714959459
 Cu          -0.8753253181  -0.9596493786  -4.1491779073
 C            3.8171307787  -0.0815812893  -2.3716432873
 C            3.6115235191   0.2718175973  -3.6984485723
 C            2.7249358199  -0.5539439971  -1.5966600124
 C            2.3049394669   0.1663028417  -4.2382289513
 C            1.4561987710  -0.6487141301  -2.2465974122
 N            1.2555074671  -0.2787511972  -3.5408270531
 C            2.8290626310  -0.9311797062  -0.2156226213
 C            1.7354963606  -1.3840812686   0.4824165984
 C            0.4518566167  -1.5219312352  -0.1497989960
 C            0.3168683965  -1.1627949191  -1.5252101630
 H            4.8068241994  -0.0009921714  -1.9063169373
 H            4.3937017235   0.6311338456  -4.3769714254
 H            2.1264233445   0.4953635626  -5.2677316235
 H            3.8053418321  -0.8488597964   0.2758624161
 H            1.8264551892  -1.6643695373   1.5377895143
 C           -0.6938410146  -2.0172496906   0.5199976988
 N           -0.8625397379  -1.3165639682  -2.2189325374
 C           -1.9280827634  -1.7975227232  -1.5466690498
 C           -1.8876728055  -2.1481904686  -0.1860612526
 H           -0.6241479187  -2.2978749242   1.5763722786
 H           -2.8398188980  -1.9178613729  -2.1373407549
 H           -2.7911264027  -2.5341543217   0.2941796791
 H            0.8673534526   1.1564094451  -7.1015404893
 C            0.2927177448   2.9373761910  -5.4278400345
 H            1.3140483322   2.9436394219  -5.8244766648
 C           -0.1702719481   3.9553043725  -4.5892094972
 H            0.5080726559   4.7762761802  -4.3286808354
 C           -1.4778869886   3.9343977696  -4.0764988671
 H           -1.8324729276   4.7309604367  -3.4134723945
 C           -1.9471187660  -2.3649326187  -6.3698475408
 O           -2.0028860150  -3.3768195779  -5.6317841497
 C           -2.8266464065  -2.3924497415  -7.6411762272
 H           -2.7776947550  -3.3925313508  -8.1048875883
 H           -3.8767874606  -2.2296899901  -7.3351536288
 H           -2.5726191326  -1.6188897717  -8.3820557837
 O            3.2902504922  -0.2194387223  -8.3521372180
 O            4.5914419749   0.6243224932  -6.6987718594
 C            3.4559922946   0.6984216661  -7.4031755508
 O            2.5709428870   1.5806247303  -7.1511070169
 Li           4.8106787210  -0.8762310232  -7.6656824202
 H           -2.5475454206   1.0250786735  -5.5521045395
 C           -2.3237252790   2.8723701719  -4.4358641282
 H           -3.3543336713   2.8435464922  -4.0622856500
53
--> TS 5b --> 5d+LiCO3
C              -0.278241180        -0.105829461        -6.175996942
C              -1.522943537        -0.158504289        -5.488423158
C               0.322138477        -1.217225182        -7.022053902
H               0.165847440        -2.205994417        -6.562720214
H              -0.173794559        -1.221845903        -8.013454197
H               1.401551648        -1.046837749        -7.201796739
N               0.205949636         1.169760147        -6.470372537
C              -0.719628028         2.180214837        -6.293099439
C              -1.768013306         1.833573436        -5.326463584
Cu             -0.179827056        -0.686194338        -4.158427271
C               4.025186147        -0.325177631        -1.773274305
C               3.940456466         0.284394601        -3.027405835
C               2.896169069        -0.999392474        -1.253623457
C               2.727690073         0.239940285        -3.746058143
C               1.717974489        -1.031032490        -2.061688587
N               1.635162295        -0.398907771        -3.286884282
C               2.857452531        -1.652922771         0.025717906
C               1.727976235        -2.303729582         0.464591193
C               0.540829383        -2.378626817        -0.346356524
C               0.557959916        -1.736378323        -1.621690486
H               4.951219239        -0.293250310        -1.187479236
H               4.783772215         0.794848337        -3.497988944
H               2.648508147         0.758039373        -4.713409574
H               3.755131710        -1.619748678         0.653864503
H               1.718220372        -2.792701030         1.445633591
C              -0.637027293        -3.066286918         0.022985022
N              -0.509535371        -1.783519435        -2.494832820
C              -1.617512710        -2.456102212        -2.115294582
C              -1.719219930        -3.098993268        -0.871797625
H              -0.688578874        -3.572393421         0.993287973
H              -2.415268970        -2.468711596        -2.866915099
H              -2.638611657        -3.635933399        -0.621660961
H               1.216459751         1.312298788        -6.784308762
C              -0.817181994         3.302404131        -7.123287218
H               0.010056904         3.535781390        -7.802404903
C              -2.016432512         4.035547163        -7.160757969
H              -2.111328681         4.889363347        -7.839426069
C              -3.121755875         3.620525941        -6.379058039
H              -4.069670549         4.167340105        -6.456493332
C              -2.694770984        -1.007278172        -5.673049399
O              -3.028116132        -1.966384347        -4.935513324
C              -3.640389974        -0.560134149        -6.788920916
H              -4.510852225        -1.234217943        -6.832690751
H              -3.974462618         0.481525225        -6.609332362
H              -3.125342876        -0.550710003        -7.766229011
O               3.417294259        -0.329110121        -7.841484387
O               4.858900296         0.516022601        -6.307767169
C               3.689278611         0.612413983        -6.936269846
O               2.860936932         1.542648809        -6.651571019
Li              4.989386465        -0.989661670        -7.274490495
H              -1.435134094         1.710735228        -4.287581702
C              -3.007975318         2.573574285        -5.468102537
H              -3.831853294         2.357249552        -4.777384081
53
--> 5a+LiHCO3 conformer III
 C           -0.6161397378  -0.3882859319  -6.1970328911
 C           -1.7834531428   0.2045314558  -5.5474003506
 C           -0.3718131874  -1.8291216119  -6.5702542369
 H           -0.9773178821  -2.5002050247  -5.9480181157
 H           -0.6612618329  -1.9927601493  -7.6280169585
 H            0.7029219415  -2.0558243895  -6.4731848785
 N            0.1541236295   0.5717898789  -6.8507271626
 C           -0.4499874029   1.7570287421  -6.7323009744
 C           -1.6699594126   1.7188492610  -5.8192234828
 Cu          -0.3299686032  -0.2552077352  -4.1369209436
 C            3.7750083586   0.3014592253  -1.7984878947
 C            3.3025124738   1.3860568718  -2.6034233821
 C            2.8995272168  -0.7894748095  -1.5649699518
 C            2.0419597616   1.3137806663  -3.1902542190
 C            1.6197763840  -0.7897792647  -2.2058690121
 N            1.1816510124   0.2611246544  -3.0276330630
 C            3.2237795237  -1.9054117410  -0.7113388172
 C            2.3537925051  -2.9545660692  -0.5189703698
 C            1.0914935576  -2.9977520904  -1.1951127362
 C            0.7553440467  -1.9020393974  -2.0626302868
 H            4.7394030711   0.3552516893  -1.2836012249
 H            3.9262934237   2.2665226683  -2.7824871212
 H            1.6822134352   2.1189275946  -3.8372739402
 H            4.1972625570  -1.8970717390  -0.2069118067
 H            2.6262587941  -3.7861087934   0.1414542206
 C            0.1717813968  -4.0580390825  -1.0916002895
 N           -0.4006769333  -1.8977435171  -2.8295286133
 C           -1.2527000522  -2.9239636348  -2.6957891223
 C           -1.0181217369  -4.0136737857  -1.8330703409
 H            0.4012830238  -4.9108583225  -0.4421305380
 H           -2.1501843118  -2.8637124965  -3.3249252805
 H           -1.7531877383  -4.8211147265  -1.7736124503
 H            1.9182659775   0.4414370905  -7.2896843045
 C           -0.1102461439   2.9511365741  -7.4161655775
 H            0.8646297524   3.0305489147  -7.9083255938
 C           -1.1004062088   3.9131416910  -7.5776001810
 H           -0.8901617833   4.8255666707  -8.1455629625
 C           -2.4572497970   3.6487855764  -7.1549150079
 H           -3.2459877206   4.3305637735  -7.4969134847
 C           -2.9161856428  -0.5109819364  -4.9764106864
 O           -3.0729005172  -1.7587025989  -5.0333743348
 C           -3.9932109139   0.3117480758  -4.2521174115
 H           -4.3328549071  -0.2592769357  -3.3728122297
 H           -3.6466606155   1.3071178255  -3.9298021446
 H           -4.8721701546   0.4487577202  -4.9093761780
 O            2.9005192682  -0.7939379543  -5.6127596459
 O            4.5916600887   0.6775211076  -5.8341765894
 C            3.4846159845   0.1699813385  -6.2365698385
 O            2.8929217636   0.7130633141  -7.3303075751
 Li           3.9915470353  -0.1324050636  -4.2088494217
 H           -1.3658261516   2.2379488814  -4.8717015172
 C           -2.7879308453   2.5577240745  -6.3969432585
 H           -3.8257431172   2.3560206673  -6.1152724938
29
--> 5c+LiHCO3 (w/o Cu)
 C           -0.9182034807  -2.2141408844 -10.5355922655
 C           -1.8738058930  -1.9044848026  -9.5247231409
 C            0.0751312962  -3.3302373068 -10.6745453021
 H           -0.4177545135  -4.3178625871 -10.6269831572
 H            0.5968866024  -3.2443977833 -11.6476772637
 H            0.8238893714  -3.3092146035  -9.8610456211
 N           -0.9739380651  -1.2769557635 -11.5212543658
 C           -1.9382359807  -0.3339882689 -11.2103296183
 C           -2.5345915180  -0.6878639536  -9.9629266152
 H           -0.3506653640  -1.2122161038 -12.4351804576
 C           -2.3217816706   0.8009993359 -11.9408412257
 H           -1.8320713569   1.0330427314 -12.8914779196
 C           -3.3345856474   1.5999029841 -11.3985562843
 H           -3.6623580608   2.4957915946 -11.9379572596
 C           -3.5536507770   0.1335472646  -9.4393469725
 H           -4.0158660070  -0.1297770076  -8.4853351692
 C           -3.9412350308   1.2675933989 -10.1637963853
 H           -4.7324231415   1.9141062627  -9.7660559955
 C           -2.1797370044  -2.6022479953  -8.2876841245
 O           -3.0578231840  -2.2025722311  -7.4943111468
 C           -1.4083238896  -3.8786810241  -7.9243682157
 H           -1.7666247390  -4.2232021905  -6.9425796626
 H           -1.5685134923  -4.6771597600  -8.6702361810
 H           -0.3193829023  -3.7038112159  -7.8774686486
 O            1.2664880325  -2.8993900317 -13.6550628868
 O            1.7510196972  -1.4985616590 -15.3691392994
 C            1.0986594717  -1.7033033421 -14.2361091705
 O            0.3494167183  -0.8088866483 -13.7182101233
 Li           2.3382359904  -3.1606618948 -15.0707346128
29
--> TS 5c-->6+LiCO3 (w/o Cu)
 C           -0.9599143836  -2.2482674665 -10.5565252043
 C           -1.8845322423  -1.9111016561  -9.5257548470
 C           -0.0020296104  -3.3920936070 -10.7159756106
 H           -0.5288291296  -4.3638933196 -10.7193153870
 H            0.5515822816  -3.2832220470 -11.6692485589
 H            0.7252288010  -3.4299271571  -9.8847424257
 N           -1.0138746756  -1.3126246446 -11.5436310903
 C           -1.9488210045  -0.3461168565 -11.2162311155
 C           -2.5241427172  -0.6796900486  -9.9535701298
 H           -0.4289795788  -1.2758008168 -12.4831516598
 C           -2.3226401382   0.7935442676 -11.9444713436
 H           -1.8520903097   1.0071194940 -12.9090568903
 C           -3.3034739700   1.6187761823 -11.3832480628
 H           -3.6234840162   2.5188685121 -11.9203663859
 C           -3.5105858959   0.1685966398  -9.4105845405
 H           -3.9562926688  -0.0793085161  -8.4445990062
 C           -3.8881287161   1.3077662865 -10.1323143312
 H           -4.6541239144   1.9752101732  -9.7198225287
 C           -2.1828054774  -2.5993540937  -8.2815420083
 O           -3.0306993907  -2.1742467528  -7.4687406694
 C           -1.4394442531  -3.8970783784  -7.9346843817
 H           -1.8150950966  -4.2537156232  -6.9636560338
 H           -1.6002856290  -4.6783716486  -8.6978715804
 H           -0.3487435537  -3.7382374356  -7.8676139906
 O            1.4549091362  -2.7918702971 -13.5526373237
 O            1.7008161699  -1.5128271271 -15.4065813544
 C            1.0828981035  -1.7115740468 -14.2532811781
 O            0.1787375423  -0.9178552748 -13.8270122661
 Li           2.5623243590  -3.0109513794 -14.9487129071
29
--> 6+LiCO3 (w/o Cu)
 C           -0.9029305315  -2.2028159798 -10.5265424312
 C           -1.8731147424  -1.9047357404  -9.5261013922
 C            0.0977293454  -3.3129264408 -10.6622533472
 H           -0.3827501477  -4.3039770765 -10.5810229635
 H            0.5976164256  -3.2425005353 -11.6482015235
 H            0.8647503763  -3.2676654430  -9.8664485843
 N           -0.9512320211  -1.2592628771 -11.5066223574
 C           -1.9269087501  -0.3255009242 -11.2039292967
 C           -2.5367159049  -0.6903652285  -9.9662506145
 H           -0.3200665395  -1.1893956183 -12.4140936172
 C           -2.3108728878   0.8095366734 -11.9341475197
 H           -1.8140090924   1.0485490769 -12.8793534832
 C           -3.3365963884   1.5978685266 -11.4007742682
 H           -3.6654513573   2.4930847455 -11.9406166278
 C           -3.5681754712   0.1209098916  -9.4511299905
 H           -4.0398780682  -0.1516669739  -8.5044065378
 C           -3.9553147299   1.2555678407 -10.1747506778
 H           -4.7562977072   1.8941572344  -9.7838790892
 C           -2.1858590029  -2.6072104769  -8.2933461812
 O           -3.0779070042  -2.2186496873  -7.5101433772
 C           -1.4009343575  -3.8725676613  -7.9208254613
 H           -1.7648561742  -4.2229989033  -6.9432165176
 H           -1.5413140079  -4.6729322207  -8.6685457306
 H           -0.3154829276  -3.6802276217  -7.8617866096
 O            1.2357659591  -2.9101267035 -13.6654298198
 O            1.7386923522  -1.5107276169 -15.3750777896
 C            1.1007252714  -1.7027526454 -14.2315894743
 O            0.3946905608  -0.7869730440 -13.6909449211
 Li           2.2645499352  -3.1990703240 -15.1083519503
59
--> 5d+LiHCO3+LiCO3
C              -1.179402581        -1.756498634        -6.202031282
C              -2.491970337        -1.317371550        -5.700714755
C              -0.606394508        -3.143798499        -6.381821484
H              -1.190424269        -3.721929738        -7.124575323
H               0.438098533        -3.049576704        -6.734497094
H              -0.591146022        -3.716020109        -5.439748709
N              -0.676986282        -0.776463527        -7.056206078
C              -1.500412046         0.286078699        -7.150066635
C              -2.601006430         0.159242332        -6.126353792
H              -2.216024317         0.750540879        -5.222610041
Cu             -1.084896895        -1.204593884        -4.187754286
C               2.889270348        -1.832670570        -1.569969898
C               2.983078123        -2.059960740        -2.954483056
C               1.656077237        -1.420144659        -1.028489163
C               1.847423132        -1.937416444        -3.767900830
C               0.547779963        -1.280781122        -1.922354713
N               0.631902509        -1.608407820        -3.270599189
C               1.434817302        -1.141052667         0.366545169
C               0.204262935        -0.747245393         0.833985938
C              -0.910283388        -0.549611234        -0.055631725
C              -0.699062222        -0.787106603        -1.450756215
H               3.757724563        -1.956217736        -0.913867018
H               3.929961762        -2.361532382        -3.412095870
H               1.907715116        -2.104979504        -4.853852091
H               2.277014381        -1.261187087         1.057621306
H               0.054040109        -0.557797970         1.902942075
C              -2.191356103        -0.127271478         0.355617206
N              -1.671978786        -0.522848831        -2.403184319
C              -2.889578731        -0.133519428        -1.961869863
C              -3.199000128         0.050880468        -0.608577846
H              -2.387221413         0.057825928         1.417244545
H              -3.635636469         0.057939307        -2.737787550
H              -4.217603668         0.350337598        -0.348863444
H              -8.360238452        -1.586326669        -0.301254645
C              -1.418476542         1.383656771        -8.017964573
H              -0.530686093         1.516034238        -8.644264502
C              -2.549077938         2.195344330        -8.143532284
H              -2.536963292         3.037851679        -8.842023816
C              -3.867966933         0.817027579        -6.580567911
H              -4.806159778         0.540639151        -6.096481333
C              -3.777429016         1.849872641        -7.481084926
H              -4.682659733         2.411361113        -7.742024215
C              -3.514205638        -2.008164032        -4.975782066
O              -4.551198542        -1.377053474        -4.544254773
C              -3.465329454        -3.497170049        -4.670279664
H              -3.508415698        -3.654878598        -3.577614464
H              -4.373130108        -3.964648397        -5.094378444
H              -2.584970369        -4.015579205        -5.071269389
O              -7.215808494        -2.029637850        -2.130359822
O              -6.326173007         0.031200407        -1.834764037
C              -7.094286227        -0.920307667        -1.503747152
O              -7.861804286        -0.743511008        -0.364761659
Li             -5.825411539        -1.252266490        -3.255965436
H               0.345307073        -0.837715546        -7.592318871
O               3.694549268        -1.342911079        -8.541011993
O               2.410555855        -2.301298320        -6.947337674
C               2.525616316        -1.417637949        -7.951212115
O               1.534262231        -0.693797830        -8.320787705
Li              4.135432131        -2.642001948        -7.381532812
59
--> TS 5d-->6+two LiCO3
 C           -1.3172740258  -2.2003776399  -6.2666247829
 C           -2.5019300151  -1.5656449913  -5.7203600535
 C           -0.7672454834  -3.5867532850  -6.1159088063
 H           -1.4605613930  -4.3485852684  -6.5159118128
 H            0.1840534533  -3.6559966327  -6.6680675771
 H           -0.5819431828  -3.8288038000  -5.0542398528
 N           -0.6656009254  -1.3459506782  -7.0832541941
 C           -1.2922475289  -0.1247303883  -7.1564613653
 C           -2.3990202624  -0.1073292061  -6.1742102807
 H           -1.8630264906   0.4434109906  -5.0939835766
 Cu          -1.5109953697  -0.8245039643  -3.9629168271
 C            2.9769826686  -1.2000166515  -2.1543053627
 C            2.8571757516  -1.1522534865  -3.5481643897
 C            1.8060541738  -1.1705362704  -1.3669878110
 C            1.5867926188  -1.0917582659  -4.1441392472
 C            0.5477474966  -1.1144441775  -2.0448367335
 N            0.4431258863  -1.0968193707  -3.4240944769
 C            1.8063924247  -1.2069452758   0.0703403931
 C            0.6344905742  -1.1859801410   0.7857775956
 C           -0.6433865120  -1.1079797493   0.1301760022
 C           -0.6674179621  -1.0563344381  -1.2990130077
 H            3.9566367954  -1.2544746624  -1.6668225444
 H            3.7338534406  -1.1759697725  -4.2015144149
 H            1.5080876477  -1.0250024979  -5.2385412633
 H            2.7710969992  -1.2562134351   0.5882867423
 H            0.6523466334  -1.2208151555   1.8809147503
 C           -1.8753447690  -1.0761534842   0.8184603384
 N           -1.8464483830  -0.9236454544  -2.0165876845
 C           -3.0027213746  -0.8961540271  -1.3161457123
 C           -3.0633042073  -0.9855973079   0.0803433280
 H           -1.8862912583  -1.1207233124   1.9127017911
 H           -3.9273866104  -0.8045452146  -1.8903027965
 H           -4.0479915464  -0.9753367042   0.5543799596
 H           -8.6183536534   0.3977687958  -1.0724675259
 C           -0.9880806729   0.9670238739  -7.9669208697
 H           -0.0741033627   0.9626225638  -8.5685695417
 C           -1.9226804405   2.0115753589  -8.0315815134
 H           -1.7276790549   2.8833752697  -8.6631630120
 C           -3.4867916637   0.8043190999  -6.5554189498
 H           -4.4638141817   0.6870942456  -6.0856850197
 C           -3.1870567625   1.8691193139  -7.3864842368
 H           -3.9674070539   2.6117710703  -7.5933405603
 C           -3.6066215483  -2.0987898169  -4.9860992632
 O           -4.6136123236  -1.3609484219  -4.6819060634
 C           -3.6862843710  -3.5547927115  -4.5529636071
 H           -3.9355613960  -3.5931789951  -3.4779464794
 H           -4.5190862539  -4.0418674186  -5.0935948584
 H           -2.7707850602  -4.1351744846  -4.7248223148
 O           -7.5353140406  -0.1028415302  -2.9310923823
 O           -6.1945716575  -1.3270530480  -1.5805407082
 C           -7.1811798451  -0.5603908488  -1.7893386548
 O           -7.9303351406  -0.1871545307  -0.6886666034
 Li          -5.9670134440  -1.0659021362  -3.5316868484
 H            0.2941701682  -1.6616435757  -7.5977202799
 O            3.6858036144  -1.9045451945  -8.4410313227
 O            2.4466861965  -0.5501009095  -7.1179311338
 C            2.5152639788  -1.6146698649  -7.9213095736
 O            1.4622791602  -2.3083486440  -8.1792953951
 Li           4.1733728470  -0.3808730859  -7.6078006786
59
--> 6+ LiCO3- + LiHCO3
 C           -1.2526248798  -2.5798981736  -6.0535361335
 C           -2.4199088608  -1.7735612180  -5.9155802972
 C           -0.7895992544  -3.8202432822  -5.3464904108
 H           -1.4042700659  -4.6984343276  -5.6162919744
 H            0.2589958454  -4.0226542444  -5.6172928199
 H           -0.8497845239  -3.7119940891  -4.2512067577
 N           -0.4336891716  -2.0394436608  -6.9943265827
 C           -0.9954077740  -0.8729072908  -7.4936258763
 C           -2.2500091577  -0.6679716715  -6.8476616334
 H           -3.8563408208   1.5035560499  -2.8870414442
 Cu          -2.4965219344   0.7916086252  -2.8651672786
 C            1.8363694033  -0.8710250830  -4.1675860457
 C            1.1839729430   0.0684533377  -4.9588104497
 C            1.2265788375  -1.2808191239  -2.9541588748
 C           -0.0506389241   0.6007505738  -4.5334339915
 C           -0.0456674994  -0.7288423352  -2.6262325979
 N           -0.6650073924   0.2189548196  -3.3985873495
 C            1.8157141342  -2.2526645404  -2.0720551623
 C            1.1673490357  -2.6731366716  -0.9366664258
 C           -0.1428809032  -2.1817931862  -0.6108923133
 C           -0.7564546175  -1.2159561406  -1.4643652875
 H            2.7778201975  -1.3247699107  -4.5054160907
 H            1.5886089700   0.3381676947  -5.9390245521
 H           -0.5878475094   1.3342220449  -5.1395748568
 H            2.7955220582  -2.6602016997  -2.3406627112
 H            1.6261674799  -3.4171048036  -0.2760495694
 C           -0.9042753403  -2.6286794289   0.4994961791
 N           -2.0231976791  -0.7574448265  -1.2761606525
 C           -2.7310231501  -1.2238959939  -0.2433157706
 C           -2.1963279695  -2.1526164206   0.6817247844
 H           -0.4697305621  -3.3639893145   1.1861409589
 H           -3.7740147101  -0.8913092567  -0.1941721634
 H           -2.8161257668  -2.5020564476   1.5123052503
 H           -8.3777050283  -0.4109197419  -1.0917092123
 C           -0.4617119846   0.0254550189  -8.4301083586
 H            0.5337545465  -0.1522821253  -8.8477480421
 C           -1.2324352314   1.1516177893  -8.7401395050
 H           -0.8517986142   1.8827958966  -9.4617358675
 C           -3.0054156272   0.4752584528  -7.1790196904
 H           -3.9622986469   0.6571889654  -6.6866346409
 C           -2.4885695502   1.3681010039  -8.1261509387
 H           -3.0650097982   2.2627203560  -8.3857948836
 C           -3.4913059397  -1.8891261522  -4.9557847489
 O           -4.3523554343  -0.9729307528  -4.8396888463
 C           -3.5913204286  -3.0932618959  -4.0276652273
 H           -4.5455441406  -3.0436086448  -3.4828636651
 H           -3.5105137011  -4.0467114920  -4.5760945624
 H           -2.7782004175  -3.0730407011  -3.2805007063
 O           -6.9615095470   0.1270869591  -2.6850576061
 O           -5.5253803813  -1.2481957805  -1.5987169739
 C           -6.6457991435  -0.6761298138  -1.7467882706
 O           -7.6177491540  -0.9531287192  -0.7897500360
 Li          -5.0760681831  -0.1117850336  -3.2407294101
 H            0.6035922975  -2.3603414605  -7.1144431686
 O            4.0876063948  -2.0283158587  -6.3109568669
 O            2.7516417338  -0.9252961472  -7.7717963928
 C            2.9351675752  -1.9765805765  -6.9717341963
 O            2.0415366952  -2.8773570666  -6.8265874384
 Li           4.4526037174  -0.5564328071  -7.2833924253
30
--> Cu-H+LiHCO3
 C           -1.9833752774  -0.2422446698  -2.7294936317
 C           -2.0521184800   1.1212830866  -2.9860645851
 C           -1.2653429287  -0.7029852476  -1.5966622806
 C           -1.4093776058   2.0198259095  -2.1035897058
 C           -0.6442874283   0.2861307671  -0.7771598833
 C           -1.1377105156  -2.0892655410  -1.2412037891
 C           -0.4315355916  -2.4705885194  -0.1271297817
 C            0.2137093380  -1.5005539382   0.7155507838
 C            0.1160664324  -0.1185056009   0.3834638866
 H           -2.4742337084  -0.9657929319  -3.3886839259
 H           -2.5988620475   1.5068965617  -3.8507036309
 H           -1.4495115901   3.1017290447  -2.2683949330
 H           -1.6162315898  -2.8402103013  -1.8782598226
 H           -0.3408768886  -3.5295819025   0.1354686061
 C            0.9580471795  -1.8412063607   1.8730257093
 C            1.4136950392   0.5146824243   2.2158151186
 C            1.5489668734  -0.8309454603   2.6207136347
 H            1.0580627511  -2.8929461161   2.1606953937
 H            1.8658274098   1.3468799179   2.7739295837
 H            2.1265753270  -1.0609480892   3.5199818105
 N           -0.7268205752   1.6208622625  -1.0280664457
 N            0.7206291017   0.8666692209   1.1174625545
 Cu           0.6141262293   2.7258069273   0.4347406120
 H            0.9266556666   4.2038805402   0.2591145948
 H            2.2739369332   4.0368622453   1.3966423411
 O            3.1529941687   4.3516111459   1.7921637375
 O            2.3333064935   3.1997967081   3.5983130013
 C            3.2453987982   3.9651864076   3.0679998118
 O            4.2504786581   4.3739104716   3.7505855355
 Li           3.3774640973   3.5032311098   5.1128657040
30
--> TS H2 formation
C       -1.238112904      0.072466728     -2.863283341
C       -1.147037166      1.447783842     -3.054377177
C       -0.809527381     -0.483266997     -1.632462410
C       -0.637200092      2.260747488     -2.023370670
C       -0.309400168      0.415174148     -0.646681739
C       -0.844909553     -1.890285206     -1.335672437
C       -0.396220564     -2.377268377     -0.132251226
C        0.120470826     -1.496111207      0.879044083
C        0.151334073     -0.095896654      0.619530384
H       -1.629883392     -0.582465624     -3.647841258
H       -1.460873180      1.909356504     -3.994052003
H       -0.551001238      3.343484041     -2.147576103
H       -1.236049302     -2.572164760     -2.097523558
H       -0.425621128     -3.451788063      0.075549400
C        0.609865739     -1.927908370      2.137296941
C        1.088889157      0.382611298      2.696339881
C        1.099684481     -0.987887406      3.038396013
H        0.601179657     -2.994848259      2.383328390
H        1.479471459      1.174631320      3.348380911
H        1.489665279     -1.295110131      4.012608048
N       -0.228637139      1.771811260     -0.839034046
N        0.611436907      0.818592200      1.521681655
Cu       0.343037789      2.739058819      0.821333720
H       -0.168379186      4.100628719      1.616639916
H        0.810322217      4.190135287      1.629115642
O        2.159688691      4.140257870      1.306288106
O        2.348466439      3.159109350      3.373134235
C        2.898261390      3.715801372      2.314320690
O        4.182904146      3.866471255      2.268589295
Li       4.094917973      3.196571380      3.961840451
30
--> Cu-phen+H2+LiCO3
 C           -1.5347273234   0.2037059335  -2.7061417718
 C           -1.2379679907   1.5460193889  -2.9143473127
 C           -1.0776312329  -0.4286646674  -1.5231469020
 C           -0.4950445669   2.2520364754  -1.9484104214
 C           -0.3281058555   0.3592418059  -0.6033823375
 C           -1.3347699316  -1.8089311427  -1.2094868862
 C           -0.8743562012  -2.3748608295  -0.0456026203
 C           -0.1122220423  -1.6066755597   0.8997261797
 C            0.1632581305  -0.2380265199   0.6146450126
 H           -2.1138389213  -0.3675458666  -3.4385086223
 H           -1.5742448715   2.0671356765  -3.8141591158
 H           -0.2525469573   3.3089421158  -2.0831667368
 H           -1.9131101757  -2.4037758192  -1.9236585166
 H           -1.0821077810  -3.4263448890   0.1782587252
 C            0.3995796594  -2.1198136010   2.1191720882
 C            1.3542011846   0.0594136190   2.5830203022
 C            1.1291036364  -1.2861898853   2.9592469208
 H            0.2148840209  -3.1662665528   2.3841464647
 H            1.9262848881   0.7759753439   3.1855314476
 H            1.5356047062  -1.6585405112   3.9037207603
 N           -0.0439291431   1.6866901056  -0.8122359612
 N            0.8824908239   0.5646670230   1.4403379872
 Cu           0.9878918934   2.5895546635   0.5789573846
 H           -0.2035816900   6.5191324458   2.0696876634
 H            0.3284899202   6.0035047080   1.9323285235
 O            1.7921377094   4.0758115264   1.3397071444
 O            2.6874261468   2.8080563843   3.0357880674
 C            2.5170632439   3.9654730022   2.4296633936
 O            3.0834149201   5.0236823059   2.9201130818
 Li           3.7166093152   3.8507829882   4.1517225232
