# Supplementary material for: Computational exploration of the reaction mechanism of the Cu+-catalysed synthesis of indoles from N-aryl enaminones
Source: R Soc Open Sci. 2016 Feb 3;3(2):150582. doi: 10.1098/rsos.150582 (PMC4785979; doi:10.1098/rsos.150582)
Supplement: molecules_in_tables_SI_tables_1_and_2_PBE1PW91.xyz [file rsos150582supp2.xyz]

5
--> LiCO3-
 O           -6.7020990342  -3.8866943359  -5.2455468395
 O           -5.8704684012  -3.7480789004  -3.1605100752
 C           -5.6951846210  -3.4835345921  -4.4609705726
 O           -4.6874184700  -2.9154298106  -4.9007538914
 Li          -7.3758972144  -4.4325995908  -3.7279330732
6
--> LiHCO3
 O           -6.6959980530  -3.8937101384  -5.1968421114
 O           -5.8723493632  -3.7454686690  -3.1473531381
 C           -5.6808657253  -3.4586134539  -4.5869002579
 O           -4.6576446894  -2.8990783356  -4.8921693376
 Li          -7.4764577480  -4.4884726069  -3.6845306784
 H           -5.0981361458  -3.4139207371  -2.6752287636
6
--> LiHCO3 conformer II
 O           -6.6704731181  -3.8678739219  -5.2479206569
 O           -5.8154388134  -3.7181138363  -3.1967332980
 C           -5.7612032411  -3.5181754455  -4.4514234399
 O           -4.6803366145  -2.9024689203  -4.9583246195
 Li          -7.4436979658  -4.4742932261  -3.6766902224
 H           -4.1072501937  -2.7177212281  -4.1989326702
26
--> 1
 C           -0.9961301730  -0.4298853715  -6.9231729896
 C           -0.8979584874  -1.5433100733  -6.1567946969
 C           -2.2120931650  -0.1874498394  -7.7729888473
 H           -1.9195324101  -0.0023204033  -8.8153156455
 H           -2.8821769261  -1.0485205937  -7.7663107511
 H           -2.7640124599   0.6958958348  -7.4304176080
 N           -0.0494689847   0.5794096092  -7.0221922597
 C            0.6237910179   1.2535151920  -5.9885476494
 C            0.3235712761   1.0723947091  -4.6345250268
 H           -0.4360811416   0.3575263620  -4.3378304661
 H           -1.7906481619  -2.1566096724  -6.0744857965
 C            1.6049734888   2.1843983961  -6.3490234717
 H            1.8514018862   2.3204382649  -7.3995805097
 C            2.2673631465   2.9231047003  -5.3768472995
 H            3.0246334548   3.6408164900  -5.6789670512
 C            0.9998429043   1.8116063323  -3.6704432466
 H            0.7559485522   1.6556118755  -2.6236036076
 C            1.9731327552   2.7403367625  -4.0286290836
 H            2.4964686970   3.3107690978  -3.2680200092
 C            0.2488620203  -2.1282930234  -5.4415953021
 O            0.0474256913  -3.0058484523  -4.6146202407
 C            1.6662053436  -1.7399509416  -5.8022986211
 H            2.0452417695  -0.9983938063  -5.0912290106
 H            2.2891011430  -2.6334545262  -5.7180690260
 H            1.7467722296  -1.3120838238  -6.8042716489
 H           -0.1314941454   1.1360967620  -7.8614606069
25
--> 2 (conformer II)
 C           -0.9761632874  -0.3684785918  -6.8653215902
 C           -0.8800934401  -1.5427814365  -6.1111774395
 C           -2.1879730330  -0.2690099527  -7.7814858913
 H           -1.8493264876   0.0046927283  -8.7864878841
 H           -2.7567935463  -1.2023328749  -7.8381123492
 H           -2.8557690243   0.5356436181  -7.4477068654
 N           -0.1794103118   0.6906307722  -6.9871797208
 C            0.5592199488   1.2586048559  -5.9964870345
 C            0.2447888699   1.2101091907  -4.6117220906
 H           -0.5810951822   0.5799645816  -4.2938612427
 H           -1.7628992711  -2.1799872564  -6.1027181831
 C            1.6551469374   2.0855442211  -6.3543137216
 H            1.9090459619   2.1452306852  -7.4098089668
 C            2.3731314931   2.8044869940  -5.4107947131
 H            3.2085751536   3.4228662262  -5.7376659633
 C            0.9630997973   1.9431587780  -3.6787570250
 H            0.6785548942   1.8813211416  -2.6288000570
 C            2.0390921408   2.7502320434  -4.0562605583
 H            2.6024203737   3.3136966330  -3.3167447214
 C            0.2358190744  -2.1685600423  -5.4588960861
 O            0.1038007250  -3.2189005848  -4.8091074695
 C            1.6390194934  -1.6128271387  -5.6387842554
 H            1.8744068697  -0.8977316977  -4.8421961904
 H            2.3407801852  -2.4497194494  -5.5695359820
 H            1.7635385911  -1.0836824798  -6.5878244882
24
--> C-deprotonated 2
 C           -0.8362390320  -0.5443374583  -6.8960004240
 C           -1.0104209272  -1.5294694843  -6.0028422000
 C           -1.0675183140  -0.8355843674  -8.3816623776
 H           -1.4001745963  -1.8680656664  -8.5361071035
 H           -1.8229390645  -0.1513785927  -8.8027835636
 H           -0.1497501694  -0.6622261591  -8.9697013896
 N           -0.4569891749   0.8014451404  -6.7738514368
 C           -0.1025849139   1.3712858922  -5.6263724386
 C           -0.0304378243   0.7834539887  -4.3068075876
 H           -0.3160983650  -0.2622076489  -4.2232400035
 C            0.2771635710   2.7650751550  -5.6619743508
 H            0.2348247782   3.2454566514  -6.6400881874
 C            0.6795941050   3.4721869511  -4.5460668936
 H            0.9531291223   4.5264859041  -4.6564618537
 C            0.3785395441   1.5146138966  -3.2039736293
 H            0.4112319151   1.0109430091  -2.2325394883
 C            0.7444273453   2.8680785719  -3.2777317885
 H            1.0582361044   3.4251663192  -2.3949020931
 C           -1.3062963053  -2.8428789348  -5.7343802341
 O           -2.4141171096  -3.4086646036  -5.4522957808
 C           -0.0639149890  -3.7625896325  -5.6089762619
 H            0.8751332326  -3.2616148491  -5.8748410326
 H            0.0208266874  -4.1496178738  -4.5805476707
 H           -0.2017605593  -4.6431040781  -6.2587016715
25
--> 2
 C           -0.5763871581  -0.6114316862  -6.8093722444
 C           -0.6342019860  -1.5434673489  -5.7600743025
 C           -0.9228593951  -0.9813010206  -8.2405934676
 H           -0.4472110406  -1.9120174703  -8.5647916712
 H           -2.0045642689  -1.1050165890  -8.3754187314
 H           -0.5916075015  -0.1636235586  -8.8844530187
 N           -0.1584901753   0.6484286881  -6.7294747614
 C           -0.0191946238   1.3457913215  -5.5582757504
 C           -0.9026801110   1.2848511874  -4.4514116174
 H           -1.7128286081   0.5629436696  -4.4744355049
 C            1.0107046569   2.3142700919  -5.4820160178
 H            1.6871117509   2.3852619500  -6.3300367997
 C            1.1585675456   3.1464912353  -4.3823260577
 H            1.9715239221   3.8713521272  -4.3669789812
 C           -0.7558743236   2.1310980212  -3.3607022821
 H           -1.4615798229   2.0555359544  -2.5344519189
 C            0.2770760350   3.0677454581  -3.3030804939
 H            0.3907208516   3.7201104499  -2.4407236221
 C           -1.0595317061  -2.9045208241  -5.7058638232
 O           -0.9488989827  -3.5885046332  -4.6709936344
 C           -1.6957336834  -3.6143524418  -6.9075225281
 H           -0.9436292457  -3.8839790475  -7.6594704539
 H           -2.1476404774  -4.5361076765  -6.5323005638
 H           -2.4594979219  -3.0149673467  -7.4121410792
 H           -0.2603727852  -1.2028668188  -4.7975448997
23
--> Cu(phenantroline)+
 C           -0.0022798784   0.0957095433  -2.9428016682
 C           -0.0748754012   1.4453942002  -3.2005426389
 C           -0.0008400317  -0.3658690957  -1.6100460688
 C           -0.1460011115   2.3359525632  -2.1212249103
 C           -0.0751035366   0.5998705770  -0.5830296584
 C            0.0719904866  -1.7555132601  -1.2790414399
 C            0.0708125916  -2.1642566007   0.0159495574
 C           -0.0030132075  -1.2164490313   1.0845766110
 C           -0.0756422747   0.1640195880   0.7978065687
 H            0.0543467330  -0.6226465770  -3.7553953517
 H           -0.0780511506   1.8298104806  -4.2139881056
 H           -0.2056773076   3.4062103583  -2.2885616590
 H            0.1284430932  -2.4781211707  -2.0870941915
 H            0.1261777155  -3.2198389933   0.2628777439
 C           -0.0059278481  -1.6035092919   2.4408073453
 C           -0.1471570747   0.7026272327   3.0539605128
 C           -0.0777282289  -0.6461941012   3.4265253491
 H            0.0491138275  -2.6582354307   2.6939506984
 H           -0.2033621329   1.4831879485   3.8053425032
 H           -0.0817413759  -0.9131908140   4.4770586182
 N           -0.1459806068   1.9304111180  -0.8585825836
 N           -0.1469974915   1.0951754346   1.7871397881
 Cu          -0.2319913558   2.8682380106   0.8931163411
31
--> 2 w LiHCO3 conformer II
 C           -0.9392198532   0.7604134467  -5.8171029666
 C           -0.6057401774  -0.5215466895  -5.2763344097
 C           -2.2782769553   0.9719812404  -6.4759166669
 H           -2.4349576045   0.2582043638  -7.2902666265
 H           -3.0910235875   0.7938766002  -5.7653708954
 H           -2.3275734736   1.9956279996  -6.8551854826
 N           -0.1527139147   1.8041951942  -5.8365612624
 C            1.0570777693   1.8493771847  -5.1688798532
 C            1.1740658057   1.6726358284  -3.7748566327
 H            0.2857151508   1.3981988471  -3.2133972158
 H            0.3998611823  -0.6310402865  -4.8831039865
 C            2.2196022740   2.2203111273  -5.8713726081
 H            2.1351709439   2.3765906982  -6.9431787422
 C            3.4348918427   2.3875619895  -5.2200333336
 H            4.3155051139   2.6663274969  -5.7955018985
 C            2.3900209361   1.8528664701  -3.1274783857
 H            2.4450455436   1.7134533772  -2.0495482630
 C            3.5344445425   2.2067744342  -3.8411720413
 H            4.4844039355   2.3444305672  -3.3314281951
 C           -1.4170411956  -1.6482170260  -5.2292780067
 O           -2.6238455140  -1.7394237361  -5.6317010434
 C           -0.8286708066  -2.9157000480  -4.6336188705
 H            0.2081095588  -2.8009749515  -4.3051528850
 H           -1.4396816998  -3.2329115661  -3.7797249777
 H           -0.8783344367  -3.7208401677  -5.3769376347
 O           -5.3166394072  -3.6035721471  -7.1051664497
 O           -5.7219589530  -3.3659098118  -4.9199279094
 C           -6.0037301319  -3.7850994474  -6.0774420550
 O           -7.1628399792  -4.5012328522  -6.2157832407
 Li          -4.1437522392  -2.6466983790  -5.8514556617
 H           -7.5255416435  -4.5218080717  -5.3184724975
31
--> TS 2 to C deprotonated 2 w LiHCO3
 C           -0.3630713118  -0.9555103613  -6.8472733319
 C           -1.0396511755  -1.7245082625  -5.9847117060
 C           -0.0550007369  -1.3504173979  -8.2737759790
 H           -0.4779810184  -2.3283448312  -8.5094683915
 H           -0.4649708014  -0.6187792707  -8.9821839875
 H            1.0310166720  -1.3971854363  -8.4551922563
 N            0.2045278799   0.3008234406  -6.5656646534
 C           -0.1057818585   1.2471709243  -5.6054439722
 C           -1.3115906491   1.2542292516  -4.8856303950
 H           -2.0618977612   0.4786262322  -5.0201315996
 H           -1.3796816226  -1.5292306387  -4.6186568747
 C            0.8173157471   2.2866137275  -5.3859595631
 H            1.7581388040   2.2856112095  -5.9360429444
 C            0.5484521700   3.3048663326  -4.4814696228
 H            1.2820210247   4.0952707616  -4.3360807413
 C           -1.5553547449   2.2759360361  -3.9762337103
 H           -2.4921037020   2.2490155211  -3.4257895244
 C           -0.6432620777   3.3083439167  -3.7608302559
 H           -0.8543607078   4.0972260933  -3.0436472226
 C           -1.7141339373  -2.9427271656  -6.3156491774
 O           -2.7941964688  -3.0109060903  -6.9607397241
 C           -1.2195337759  -4.1981195364  -5.6325446019
 H           -0.1328345120  -4.1985519329  -5.5078175015
 H           -1.6839539721  -4.2021052803  -4.6376950966
 H           -1.5526457291  -5.0832220677  -6.1823781609
 O           -3.7472424065  -0.8811558962  -4.7180188191
 O           -3.7767671466  -2.9391894299  -3.9008918182
 C           -3.1980953536  -1.7990897211  -4.0014463508
 O           -1.9731108626  -1.6284802792  -3.5521737597
 Li          -4.1405919944  -2.4315395361  -5.7129618082
 H            1.0273714725   0.5183996317  -7.1076151233
31
--> C deprotonated 2 w LiHCO3
 C            0.0912611462  -0.6857513676  -8.0754025251
 C           -0.4298373177  -1.7028119175  -7.4277876482
 C            0.2995910750  -0.6494886014  -9.5708955232
 H            0.0229135094  -1.6113545808 -10.0066197870
 H           -0.3004587932   0.1409854054 -10.0419480146
 H            1.3518764237  -0.4497569803  -9.8331276056
 N            0.5174163412   0.5414800115  -7.4774568461
 C            0.1762870837   1.0409872510  -6.2374405767
 C           -0.9867436946   0.6460233659  -5.5501192232
 H           -1.6324867354  -0.1163705918  -5.9713348007
 H           -5.3059493956  -0.4733260551  -1.8395661093
 C            0.9872697079   2.0307772476  -5.6523736420
 H            1.8957614782   2.3444426205  -6.1656909446
 C            0.6476363219   2.6071684485  -4.4348621745
 H            1.2972811890   3.3706327485  -4.0111855353
 C           -1.3109415222   1.2270441409  -4.3305701772
 H           -2.2178557162   0.8917706166  -3.8314892422
 C           -0.5018805355   2.2091015032  -3.7571376245
 H           -0.7619533141   2.6522119501  -2.7997037309
 C           -0.9909043814  -2.5181846232  -6.5209664714
 O           -2.2258388537  -2.4738331093  -6.1264890646
 C           -0.1376322165  -3.6236785387  -5.9258860482
 H            0.8871115736  -3.6152368506  -6.3101738799
 H           -0.1133075189  -3.5118331903  -4.8344560241
 H           -0.5931532119  -4.5990507490  -6.1386826626
 O           -4.2643075567  -0.7683945577  -3.7278078693
 O           -3.9714997998  -2.8683410997  -3.0186084649
 C           -4.3989055224  -1.7031567136  -2.8881385750
 O           -5.0760105532  -1.4075935600  -1.7332643207
 Li          -3.2552676335  -2.1583292482  -4.7231516590
 H            1.3670149796   0.9285916144  -7.8652621290
30
--> 2 w LiCO3 conformer III
 C           -1.1648701854   0.5488996057  -6.8735375845
 C           -1.7038568375  -0.5340731272  -6.1626164609
 C           -2.0215406396   1.0543546242  -8.0245345925
 H           -1.5111317355   0.8449814721  -8.9726780232
 H           -3.0056202092   0.5797170096  -8.0475414230
 H           -2.1407529516   2.1425670574  -7.9642176612
 N           -0.0044106567   1.1949091471  -6.7908530586
 C            0.6919331378   1.4627857599  -5.6555118767
 C            0.1260464698   1.5850782207  -4.3570713984
 H           -0.9213460048   1.3279864088  -4.2266216417
 H           -2.7535013862  -0.7569667551  -6.3454808245
 C            2.0681995727   1.7943641069  -5.7640454378
 H            2.5202467070   1.7196806013  -6.7503124311
 C            2.8149575584   2.2076133294  -4.6710917923
 H            3.8701245436   2.4448333100  -4.8079960190
 C            0.8801438129   2.0124189890  -3.2748978079
 H            0.3995491680   2.0939222068  -2.3005084558
 C            2.2351511397   2.3290695801  -3.4066682804
 H            2.8212780991   2.6499921090  -2.5487556164
 C           -1.0759337128  -1.5258353754  -5.3583560002
 O           -1.7328526417  -2.4446792038  -4.8143143659
 C            0.4285506953  -1.5803590200  -5.1989802143
 H            0.9515687670  -1.1328060797  -6.0482542243
 H            0.7387539831  -1.0274265415  -4.3044697780
 H            0.7174204852  -2.6281440395  -5.0750946023
 O           -4.6681432817  -4.4877081235  -4.6165688634
 O           -6.7939113175  -4.1513957026  -5.3163105557
 C           -5.6221807390  -3.7400422184  -5.1587885142
 O           -5.2347730874  -2.5235153264  -5.5210059479
 Li          -3.5980700388  -3.0420658849  -4.9109110623
30
--> TS 2 to 3 w LiCO3, without Cu
 C           -1.5797791975  -0.1313866144  -6.5941654302
 C           -1.7819278403  -1.2029644979  -5.7137168576
 C           -2.6061864267   0.0093636573  -7.7089329936
 H           -2.3790753266  -0.6977097561  -8.5195735936
 H           -3.6031391968  -0.2433606998  -7.3357292714
 H           -2.5985867882   1.0226233508  -8.1273917258
 N           -0.6308788474   0.8141889690  -6.6506135008
 C            0.1531839810   1.2081729118  -5.6155013341
 C           -0.2131910375   1.1907842129  -4.2380263558
 H           -1.1452356811   0.7067535248  -3.9642054909
 H           -3.3095278692  -1.4245067872  -5.4638384236
 C            1.3985284421   1.8301346358  -5.9099116241
 H            1.6981461154   1.8619510776  -6.9555179449
 C            2.1989566288   2.3930264947  -4.9266047068
 H            3.1450652189   2.8560619983  -5.2122213621
 C            0.5894661420   1.7694568922  -3.2685564060
 H            0.2578904471   1.7405009674  -2.2301839946
 C            1.8096345210   2.3792519851  -3.5857022750
 H            2.4371250603   2.8174629782  -2.8119325910
 C           -0.7803553331  -1.9386972966  -5.0768086444
 O           -1.0272708623  -2.7944203901  -4.1369979015
 C            0.6696749824  -1.9251947250  -5.5437670292
 H            0.8111884027  -1.3535720229  -6.4647274594
 H            1.2981261973  -1.4728481376  -4.7653663126
 H            1.0102859073  -2.9599690869  -5.6827208602
 O           -4.2491432205  -3.7882101218  -5.4675257759
 O           -6.2100750168  -2.7283887500  -5.8059714007
 C           -5.0070474812  -2.7420584599  -5.5211331943
 O           -4.4032630495  -1.5542518612  -5.1819571547
 Li          -2.7581264607  -3.0116090770  -4.7786319946
30
--> 3 w LiHCO3, without Cu
 C           -1.4367492380  -0.1710169982  -6.6747017694
 C           -1.6030194401  -1.2713422567  -5.8409809188
 C           -2.3742794408  -0.0475769787  -7.8701121158
 H           -1.8724819435  -0.4446755333  -8.7654938104
 H           -3.2948475079  -0.6149800764  -7.7167196997
 H           -2.6115568841   1.0034009813  -8.0790595462
 N           -0.5441119094   0.8402716202  -6.6553883917
 C            0.1852565194   1.2292989069  -5.5832559311
 C           -0.1506206528   1.0406277739  -4.2085294019
 H           -1.0180564698   0.4325138120  -3.9732309666
 H           -3.8570039511  -1.3927312309  -5.7422267442
 C            1.3472575536   2.0203688413  -5.8210889298
 H            1.6213025569   2.1877167345  -6.8610100866
 C            2.0967820483   2.5732117326  -4.7942787800
 H            2.9786005025   3.1675123943  -5.0413731712
 C            0.5980906255   1.6146643768  -3.1939004209
 H            0.2888374003   1.4513977086  -2.1607302765
 C            1.7369216414   2.3863281080  -3.4569762366
 H            2.3254165701   2.8162182006  -2.6484466074
 C           -0.6095763241  -2.0105487352  -5.2081937087
 O           -0.8529710795  -2.8489188812  -4.2462136552
 C            0.8302635100  -2.0224448240  -5.7087945759
 H            0.9747899300  -1.3804698434  -6.5821618823
 H            1.4856380821  -1.6583767831  -4.9063289413
 H            1.1389509870  -3.0514410909  -5.9401869014
 O           -4.3183483074  -3.4894463914  -4.9567929565
 O           -6.4507741511  -2.9570868029  -5.4627285712
 C           -5.2457920624  -2.7167768335  -5.3816943792
 O           -4.8436192067  -1.4555287076  -5.7905855191
 Li          -2.5934366026  -2.9077252456  -4.8843525419
31
--> 1+LiCO3-
 C           -1.4260486716   0.4739478914  -8.1298030799
 C           -1.3659842066  -0.5528882519  -7.2192196034
 C           -2.6748929496   0.6685193950  -8.9515984404
 H           -2.4016347633   0.7980710107 -10.0061794196
 H           -3.3563274838  -0.1780695011  -8.8444859426
 H           -3.1877470496   1.5929183678  -8.6622743953
 N           -0.4682370114   1.3846828998  -8.4515733274
 C            0.4915603936   1.9793610607  -7.6465015909
 C            0.3994788794   2.0905638520  -6.2494975284
 H           -0.4158663020   1.5950504440  -5.7324414780
 H           -2.3072663522  -1.0546522737  -7.0100710324
 C            1.5717018116   2.6148862808  -8.2955465267
 H            1.6943065208   2.4686468493  -9.3691540205
 C            2.4980611393   3.3612768946  -7.5720022628
 H            3.3298823626   3.8256252690  -8.0974482141
 C            1.3345896930   2.8347271038  -5.5408771368
 H            1.2348135323   2.9128280779  -4.4607537324
 C            2.3852843913   3.4851754721  -6.1884377305
 H            3.1116388958   4.0612341076  -5.6224522338
 C           -0.2439153237  -1.1972654674  -6.5595489308
 O           -0.4321347879  -2.0086184251  -5.6512464873
 C            1.1725955515  -0.9853037765  -7.0641614533
 H            1.6952636110  -0.2578360155  -6.4338171563
 H            1.6987332006  -1.9402828731  -6.9795495096
 H            1.2092509287  -0.6233405788  -8.0944658684
 O           -0.9792121248   3.1948867733 -10.1810473963
 O            0.6698252701   3.6515037587 -11.6120088312
 C           -0.3900883329   2.9162208418 -11.3830757579
 O           -0.8334061904   2.0265684671 -12.1098766689
 Li           0.4364347438   4.2747666697  -9.9491622339
 H           -0.7181990835   2.0479877125  -9.2895272152
31
--> TS1
 C           -1.4108597780   0.4343846940  -8.1244509700
 C           -1.3644559630  -0.5643829620  -7.1781086280
 C           -2.6788774180   0.6225698720  -8.9219272940
 H           -2.4346420710   0.7169856770  -9.9858250380
 H           -3.3732444580  -0.2076572280  -8.7741361770
 H           -3.1706505030   1.5619285660  -8.6431916160
 N           -0.4423474220   1.3084381480  -8.4986937860
 C            0.4953017290   1.9229274590  -7.6953189380
 C            0.3521839120   2.1368146640  -6.3096497350
 H           -0.4888751340   1.6847280370  -5.7937613570
 H           -2.3106857540  -1.0498588270  -6.9516617350
 C            1.6171324040   2.5055287950  -8.3317343360
 H            1.7890229160   2.2788549390  -9.3839409350
 C            2.5205017160   3.2958094680  -7.6229461350
 H            3.3800594910   3.7135818250  -8.1434201110
 C            1.2613069440   2.9239370660  -5.6166493750
 H            1.1140433840   3.0799870060  -4.5502112880
 C            2.3474175370   3.5225981310  -6.2592160060
 H            3.0540671470   4.1313600620  -5.7028238950
 C           -0.2506884580  -1.2050060560  -6.5048495910
 O           -0.4480426580  -2.0072183620  -5.5888697230
 C            1.1718306810  -0.9989317020  -6.9945155270
 H            1.6706056970  -0.2227588250  -6.4038206830
 H            1.7137310670  -1.9363856040  -6.8431488970
 H            1.2197572420  -0.6969376900  -8.0438056960
 O           -0.9154164530   3.1010383150 -10.1199352510
 O            0.6158862550   3.8093245900 -11.5704738230
 C           -0.3778903240   2.9906974820 -11.3929493750
 O           -0.8332452520   2.1718808130 -12.1840885640
 Li           0.5375149430   4.1400239470  -9.7990525520
 H           -0.7194464890   2.0657827490  -9.4040254350
31
--> 2+LiHCO3
C       -1.188706706     -0.546608114     -7.955338016
C       -1.379798315     -0.896143534     -6.630917668
C       -2.317172499     -0.852553817     -8.919941720
H       -1.926194768     -1.460298603     -9.743175170
H       -3.147222836     -1.383930643     -8.445599582
H       -2.693596212      0.075917254     -9.366705043
N       -0.107814228     -0.034833992     -8.575974115
C        0.582740389      1.034412035     -8.174424776
C        0.128716366      2.025428682     -7.241763104
H       -0.831767123      1.872861883     -6.759270864
H       -2.372333997     -1.246279915     -6.356316397
C        1.840612667      1.323664257     -8.797230623
H        2.195442299      0.619433219     -9.544006968
C        2.593477272      2.442750170     -8.467233744
H        3.539561457      2.610100988     -8.976719601
C        0.888860191      3.146883867     -6.933352060
H        0.491160830      3.869650549     -6.223983401
C        2.136524081      3.380910272     -7.530148633
H        2.713804814      4.268960004     -7.298792930
C       -0.443297883     -1.010207093     -5.532746981
O       -0.835261066     -1.300512909     -4.397521580
C        1.048525909     -0.867535432     -5.771120376
H        1.354928118      0.179578347     -5.663701371
H        1.568218500     -1.458439663     -5.011990051
H        1.340937660     -1.184997164     -6.775926001
O       -0.924208456      3.380143951    -10.596550148
O        0.666281700      4.888690423    -10.473875565
C       -0.274175091      4.506723117    -11.217318676
O       -0.707032198      4.870063815    -12.298510361
Li       0.591855238      3.398917790     -9.317966240
H       -1.540586772      3.009589489    -11.240222601
48
--> 3 (Cu-Phen Ligado ao Indole s�tio certo)
 C            0.1355714240  -0.2667088961  -4.8513853474
 C           -0.8553913254  -0.7352635365  -3.8720465747
 C            1.1153709091  -1.2094868216  -5.5083631901
 H            1.6679133756  -1.8001375649  -4.7697355739
 H            0.6109204042  -1.9137745552  -6.1774016877
 H            1.8196225451  -0.6167051302  -6.0944476997
 N            0.2896674573   0.9722835794  -5.1905146113
 C           -0.5383899670   1.9804550178  -4.7013569211
 C           -1.8299655778   2.1900092743  -5.2098541192
 H           -2.2143071710   1.5005150002  -5.9559238607
 Cu           0.0431819933  -0.6461373850  -2.1052088984
 C            3.0880511297   0.7036930117   1.3543628858
 C            3.3451208033   1.0843454890   0.0561986760
 C            1.9502471953  -0.0772107722   1.6360552740
 C            2.4640416167   0.6822814378  -0.9585322035
 C            1.1232688793  -0.4333982756   0.5489458569
 N            1.3866736380  -0.0542295003  -0.7244076147
 C            1.6028102493  -0.5132588019   2.9550359170
 C            0.4891504197  -1.2616467965   3.1755469030
 C           -0.3712850290  -1.6386851036   2.0956283378
 C           -0.0559409875  -1.2284167606   0.7834824252
 H            3.7495970412   0.9993126389   2.1640142493
 H            4.2108605644   1.6869926799  -0.1949544177
 H            2.6343819523   0.9664743219  -1.9920743428
 H            2.2501896514  -0.2305228187   3.7800887866
 H            0.2336462706  -1.5849179921   4.1807518124
 C           -1.5407848606  -2.4096006301   2.2580104199
 N           -0.8118619247  -1.5421136025  -0.2854902775
 C           -1.9059937905  -2.2647646742  -0.1132386490
 C           -2.3062829150  -2.7211554635   1.1568819416
 H           -1.8251456381  -2.7484053927   3.2506960297
 H           -2.4716810592  -2.4834462320  -1.0180589858
 H           -3.2117016626  -3.3108501927   1.2517149297
 H           -1.6147975436   0.0247322453  -3.6595087174
 C           -0.0446724014   2.8895579396  -3.7529909704
 H            0.9675237425   2.7520556457  -3.3815707523
 C           -0.8216155483   3.9572390010  -3.3162535082
 H           -0.4169536616   4.6482223360  -2.5808132986
 C           -2.5986767646   3.2636001727  -4.7752340600
 H           -3.5953081970   3.4062002195  -5.1850330156
 C           -2.1039044652   4.1528114107  -3.8235420437
 H           -2.7067946571   4.9914083896  -3.4878487963
 C           -1.4723239286  -2.0589245259  -3.7523222618
 O           -2.5429732442  -2.1976904951  -3.1477735708
 C           -0.8393567887  -3.3139410008  -4.3351652221
 H            0.2363166568  -3.3764171768  -4.1545091732
 H           -1.3383655925  -4.1780924399  -3.8921352973
 H           -0.9938810956  -3.3480342045  -5.4197148009
53
--> 3+LiCO3
 C           -0.1291480749  -0.7011255564  -6.8974200870
 C           -0.8655350880  -1.5156953258  -5.8902165399
 C            0.3102830258  -1.3813831731  -8.1706056344
 H            0.9397505025  -2.2538671148  -7.9678003962
 H           -0.5700165920  -1.7553077615  -8.7085135331
 H            0.8518878418  -0.6789175914  -8.8089118250
 N            0.0903574474   0.5678304187  -6.8442519660
 C           -0.2788665266   1.3285023247  -5.7324252739
 C           -1.5440136020   1.2723259254  -5.1083872554
 H           -2.3416799903   0.6736391474  -5.5325886504
 Cu          -0.6683752946  -0.6807776500  -3.9861317280
 C            3.2580891603  -1.5818209797  -1.1898276123
 C            3.5192408522  -1.0700886421  -2.4400251103
 C            1.9259543251  -1.7349949171  -0.7431062873
 C            2.4386137808  -0.7136913350  -3.2642082058
 C            0.9006171805  -1.3376872358  -1.6534458895
 N            1.1803910721  -0.8478229986  -2.8824092893
 C            1.5792756570  -2.2516000227   0.5274205996
 C            0.2454622658  -2.3548877034   0.8645650630
 C           -0.7910697815  -1.9608352036   0.0048711411
 C           -0.5015765009  -1.4293662734  -1.2824055634
 H            4.0712733340  -1.8728676924  -0.5278506115
 H            4.5372238568  -0.9408812656  -2.7960355015
 H            2.5996640174  -0.3045411140  -4.2585034815
 H            2.3625557308  -2.5610311632   1.2135921403
 H           -0.0305403694  -2.7580864161   1.8386861905
 C           -2.1868173023  -2.0557598967   0.3462492657
 N           -1.4090408994  -0.9916913129  -2.1490399337
 C           -2.8115524760  -1.0663261449  -1.8505164374
 C           -3.1369111740  -1.6306523469  -0.5038544642
 H           -2.4570695773  -2.4667928881   1.3185239551
 H           -3.2814921049  -0.0865038804  -1.9951867695
 H           -4.1917066252  -1.6827543403  -0.2468103261
 H           -1.9517427682  -1.3969611411  -5.9737048254
 C            0.6569691247   2.2608967019  -5.2524333542
 H            1.6175869334   2.3229944948  -5.7559489858
 C            0.3628643189   3.0748899703  -4.1679446987
 H            1.1102375911   3.7764863874  -3.8055383216
 C           -1.8379050566   2.1126457511  -4.0271518944
 H           -2.8232743141   2.0383693082  -3.5766029627
 C           -0.8854287801   3.0009693339  -3.5452185063
 H           -1.1119163655   3.6385478758  -2.6953379602
 C           -0.4916989319  -2.8401119966  -5.5208651734
 O           -1.3114490472  -3.7004433064  -5.0843548512
 C            0.9620906037  -3.2691240769  -5.5447171198
 H            1.6462026597  -2.4728942681  -5.8462301576
 H            1.2382450529  -3.6015478554  -4.5397011031
 H            1.0751376010  -4.1286583602  -6.2153112569
 O           -4.3780179861  -2.0480164903  -4.8382414340
 O           -3.4560278490  -1.8997845208  -2.8510708967
 C           -4.2484086428  -1.2514797063  -3.8683939108
 O           -4.6371454134  -0.1075608271  -3.6829043712
 Li          -2.8614409993  -3.0419799906  -4.3217988947
53
--> TS2
 C           -0.9345880033  -0.5232348749  -6.7749403561
 C           -1.1557344007  -1.3902125582  -5.6405937931
 C           -1.4779727534  -0.9532961998  -8.1201852201
 H           -1.0492548989  -1.9029837832  -8.4558070351
 H           -2.5564776685  -1.1179068897  -8.0135360123
 H           -1.2866905429  -0.1832958246  -8.8726876956
 N           -0.4765184492   0.7029257999  -6.7510956944
 C           -0.1210636545   1.3352429524  -5.5858378314
 C           -1.0231785798   1.5261096339  -4.5024995751
 H           -2.0429910255   1.1584904480  -4.5934394494
 Cu          -0.5594741259  -0.7761018684  -3.8525908743
 C            3.2085347760  -0.7010592379  -0.7223976341
 C            3.4307897953  -0.2928776555  -2.0203738878
 C            1.9129836335  -1.0948282349  -0.3373787894
 C            2.3651713973  -0.3019570014  -2.9335327059
 C            0.9023419156  -1.0466246125  -1.3244591318
 N            1.1388320363  -0.6782729986  -2.6040907160
 C            1.5787311408  -1.5352535902   0.9831001075
 C            0.3072297653  -1.9039745965   1.2971269266
 C           -0.7415317533  -1.8498974458   0.3252848344
 C           -0.4478323456  -1.4065162930  -0.9828005408
 H            4.0151709771  -0.7209971623   0.0065058399
 H            4.4149807106   0.0242694347  -2.3499920795
 H            2.5034832847   0.0049640217  -3.9653289220
 H            2.3665820275  -1.5732747692   1.7313433889
 H            0.0646607951  -2.2433497019   2.3013483742
 C           -2.0769330604  -2.2113014687   0.5922112552
 N           -1.3777147218  -1.2994906407  -1.9549187417
 C           -2.6271130295  -1.6589955669  -1.6903620528
 C           -3.0094273812  -2.1250154556  -0.4167227555
 H           -2.3497735786  -2.5596509801   1.5859684983
 H           -3.3484566729  -1.6256784207  -2.5135160857
 H           -4.0443056759  -2.4099431100  -0.2581874570
 H           -2.4750997311  -0.9577486526  -5.1707565539
 C            1.1449021536   1.9511040049  -5.4857965550
 H            1.8293863893   1.8348791055  -6.3220797500
 C            1.4997423846   2.7056043207  -4.3729018454
 H            2.4831824489   3.1718512387  -4.3357671597
 C           -0.6542770827   2.2958236143  -3.3977619524
 H           -1.3777191173   2.4431833525  -2.5989074572
 C            0.6089663078   2.8805107636  -3.3130588817
 H            0.8865698596   3.4770930178  -2.4481550629
 C           -1.0102495141  -2.7962590286  -5.7288709165
 O           -1.6056300321  -3.6493048714  -4.9872104411
 C           -0.0109056765  -3.4384792018  -6.6892152336
 H            0.5981371716  -2.7159984930  -7.2375544300
 H            0.6508865578  -4.0874429902  -6.1051091282
 H           -0.5408705603  -4.0851270639  -7.3996272493
 O           -4.2412373145  -2.3990890737  -6.0359123617
 O           -4.5465771351  -2.5097801777  -3.8409664804
 C           -4.1817452975  -1.8561623260  -4.8878920888
 O           -3.5491421833  -0.7011860987  -4.7324363180
 Li          -3.4392449062  -3.7280848967  -4.9084059847
53
--> 4+LiHCO3
 C           -0.4400062048  -0.5702222036  -6.7315111350
 C           -0.6553647799  -1.5491586441  -5.7126964843
 C           -0.7172526382  -0.8786580173  -8.1951603982
 H           -0.1236792115  -1.7134024906  -8.5759026151
 H           -1.7710717426  -1.1527702141  -8.3222680240
 H           -0.5037154146   0.0090662684  -8.7961655219
 N           -0.1146146011   0.6961133251  -6.5545738450
 C           -0.0031033189   1.2849319645  -5.3259772963
 C           -1.0902092350   1.3878888432  -4.4159332148
 H           -2.0506127333   0.9702388613  -4.7084874751
 Cu          -0.7098038503  -1.0006119986  -3.8494581505
 C            3.4145733320  -0.9850220747  -0.9320152893
 C            3.6136173575  -0.7455775676  -2.2755059984
 C            2.1045229814  -1.1510948271  -0.4466488486
 C            2.4973044875  -0.6688291142  -3.1251824412
 C            1.0531048154  -1.0650824077  -1.3902590708
 N            1.2593604642  -0.8222605608  -2.6968508596
 C            1.7927676714  -1.3875434349   0.9296046191
 C            0.5034315730  -1.5275624876   1.3371621940
 C           -0.5831487157  -1.4587488224   0.4064708349
 C           -0.3102049507  -1.2420160041  -0.9632785871
 H            4.2535156750  -1.0446552296  -0.2425742492
 H            4.6113849031  -0.6096823788  -2.6806781391
 H            2.6064043626  -0.4653858219  -4.1867758712
 H            2.6092086435  -1.4489878690   1.6450541224
 H            0.2721266006  -1.7019586907   2.3851433857
 C           -1.9298313188  -1.6050377774   0.7853263912
 N           -1.2788789904  -1.2050976270  -1.9114689327
 C           -2.5449236634  -1.3537754616  -1.5264513605
 C           -2.9072039921  -1.5441278213  -0.1842552584
 H           -2.1793300272  -1.7708328710   1.8306111208
 H           -3.2943909645  -1.3531899849  -2.3156653299
 H           -3.9571815186  -1.6592962330   0.0633639311
 H           -6.4404629920  -1.4100119930  -5.9601923869
 C            1.1872769730   1.9580468713  -4.9704199541
 H            2.0172153449   1.9156858793  -5.6715920653
 C            1.2946033195   2.6741697711  -3.7840433034
 H            2.2293329341   3.1816102272  -3.5503158162
 C           -0.9736603570   2.1201203541  -3.2355317267
 H           -1.8369388258   2.1975393030  -2.5775134960
 C            0.2203631321   2.7575107012  -2.8976400134
 H            0.3048110956   3.3255302359  -1.9749055572
 C           -0.6463020447  -2.9437297905  -5.9454793420
 O           -1.3092560162  -3.7587742362  -5.2126970619
 C            0.1818949213  -3.6400621243  -7.0235563964
 H            0.9783748526  -3.0166649162  -7.4380179580
 H            0.6275852996  -4.5294210145  -6.5658441700
 H           -0.4620460376  -3.9906172913  -7.8395550003
 O           -4.4188890697  -2.1999050012  -6.1737021337
 O           -4.2619076949  -1.8603713306  -3.9708617771
 C           -4.8741675124  -1.8341870650  -5.0626169391
 O           -6.1621582874  -1.3599105703  -5.0343925246
 Li          -2.7099226258  -2.4793159216  -5.1350702785
53
--> 4+LiHCO3 (conformer arising from na IRC starting from TS 4-->5a)
 C           -1.4582405604   0.0408134063  -7.0289450542
 C           -1.2123911891  -0.8935715518  -5.9622831513
 C           -2.6841042058  -0.1889462693  -7.9022493440
 H           -2.8920524667  -1.2493787794  -8.0610714538
 H           -3.5591550521   0.2306616537  -7.3900006147
 H           -2.5803479903   0.3288609074  -8.8613044942
 N           -0.9048923409   1.2102841479  -7.2793074170
 C            0.2494352774   1.6572083622  -6.6787208712
 C            1.3127659586   0.8607363967  -6.1900835124
 H            1.2081813989  -0.2169983312  -6.2280997613
 Cu          -0.9652767040  -0.2407335557  -4.1877050530
 C           -1.3210200780  -2.5231824183   0.2564003628
 C           -1.7612816494  -3.2246066040  -0.8452028129
 C           -0.8504419111  -1.2024358220   0.0974292110
 C           -1.7437383720  -2.5951490073  -2.1047431759
 C           -0.8545186657  -0.6784075796  -1.2132405129
 N           -1.2997579457  -1.3644250013  -2.2808676571
 C           -0.3572778151  -0.3875682384   1.1659429218
 C            0.1176383767   0.8667995066   0.9324846795
 C            0.1463794096   1.4158676699  -0.3903404840
 C           -0.3437570440   0.6408982704  -1.4639658425
 H           -1.3186010848  -2.9766292374   1.2451071027
 H           -2.0980653445  -4.2543431787  -0.7917729338
 H           -2.0791375717  -3.1017314072  -3.0027083591
 H           -0.3608567182  -0.7950380059   2.1740791758
 H            0.4947484098   1.4741918737   1.7515652006
 C            0.6521479922   2.6936074381  -0.6972354369
 N           -0.3445766621   1.0700659696  -2.7497477298
 C            0.1508130308   2.2739782270  -3.0104239649
 C            0.6561254679   3.1177930515  -2.0091425404
 H            1.0404717208   3.3243249917   0.0988624873
 H            0.1571657469   2.5755841599  -4.0538413229
 H            1.0509319329   4.0886303211  -2.2890326234
 H           -0.6432854190  -8.3264165771  -2.9756290803
 C            0.4338283800   3.0588137314  -6.6291229696
 H           -0.3680686408   3.6750097220  -7.0274037825
 C            1.5890852069   3.6332354183  -6.1124353750
 H            1.6881586781   4.7174205622  -6.0946617111
 C            2.4703111667   1.4425519366  -5.6836643361
 H            3.2688662812   0.7981789930  -5.3206328295
 C            2.6224882785   2.8288089029  -5.6295342980
 H            3.5308679921   3.2718015413  -5.2287014617
 C           -1.2434011551  -2.2697755836  -6.1474687987
 O           -1.3122352685  -3.1464324089  -5.1951339077
 C           -1.0427697203  -2.9104302703  -7.5180624837
 H           -0.1348234620  -3.5263543399  -7.4790827901
 H           -1.8728869742  -3.5930558011  -7.7467564402
 H           -0.9295040589  -2.1935079430  -8.3353383510
 O           -0.5390073714  -6.6169490329  -4.3298165913
 O           -1.9957579612  -5.6641624882  -2.9276838337
 C           -1.2664947597  -6.6093632391  -3.2991362598
 O           -1.2572074090  -7.7336160674  -2.5186012525
 Li          -1.2166231001  -4.7902414490  -4.5673459332
53
--> TS (4 to 5a)+LiHCO3
 C            0.8208930143  -0.8286141725  -6.8302121991
 C           -0.2368356024  -0.8315270157  -5.9139635042
 C            1.2382150631  -2.0666128792  -7.5870547490
 H            0.3657942503  -2.6619324153  -7.8795510906
 H            1.7901532341  -1.7749234933  -8.4851425439
 H            1.8840957741  -2.7223534202  -6.9864669835
 N            1.3823952589   0.3153618933  -7.2630714150
 C            0.7276357730   1.4095444641  -6.8207751833
 C           -0.1360434445   1.3138751069  -5.6504567077
 H            0.4917837645   1.2680635693  -4.7059190961
 Cu           0.0468091159  -0.2838752460  -4.0344125460
 C            3.7217790935  -1.4591432925  -1.0316704406
 C            4.0756978880  -0.9650073315  -2.2807895008
 C            2.3654365846  -1.5497000512  -0.6908887973
 C            3.0703583255  -0.5726482235  -3.1676065811
 C            1.4172798884  -1.1107390921  -1.6488079394
 N            1.7744079789  -0.6368666382  -2.8763160761
 C            1.8876528477  -2.0757426597   0.5530499069
 C            0.5550667945  -2.1748218621   0.8079073845
 C           -0.4246998785  -1.7402451235  -0.1442321940
 C            0.0240247617  -1.1813650337  -1.3641253234
 H            4.4791437800  -1.7832615172  -0.3223111412
 H            5.1155530543  -0.8902547071  -2.5817838165
 H            3.3120130461  -0.2012252090  -4.1603417282
 H            2.6161795952  -2.4107566085   1.2874640686
 H            0.2057006829  -2.5930723221   1.7489185995
 C           -1.8099946613  -1.8482189521   0.0562206703
 N           -0.8309127531  -0.7077264358  -2.3173850980
 C           -2.1435502960  -0.8325086874  -2.0951720039
 C           -2.6718966436  -1.4093177845  -0.9396065040
 H           -2.1901925045  -2.2839857992   0.9765653837
 H           -2.8010320967  -0.4624177041  -2.8730839234
 H           -3.7498589046  -1.5015749592  -0.8645376631
 H           -6.8883920782  -4.0790653444  -2.8006357050
 C            0.6787352313   2.5740907119  -7.6099627661
 H            1.3716860303   2.6337715870  -8.4463376383
 C           -0.3029653604   3.5283998903  -7.4195306685
 H           -0.3620525111   4.3922859693  -8.0770816927
 C           -1.1779100513   2.3006847634  -5.5170620916
 H           -1.8682339717   2.2289620078  -4.6801734854
 C           -1.2662746574   3.3513791709  -6.3972032008
 H           -2.0629157509   4.0831724248  -6.2774084308
 C           -1.0727996441  -1.8515020581  -5.4090482108
 O           -2.3246566718  -1.6972632342  -5.1736536029
 C           -0.5300032473  -3.2449467780  -5.1202845758
 H           -0.8369147051  -3.5542942597  -4.1133349541
 H           -0.9776195630  -3.9592657823  -5.8244709021
 H            0.5577141379  -3.3074439234  -5.1957097375
 O           -5.2032008719  -3.6233239541  -4.1141600424
 O           -5.1293854124  -1.6747647459  -3.0227774885
 C           -5.6138858288  -2.8067709822  -3.2437685563
 O           -6.6737038295  -3.1941372353  -2.4718147872
 Li          -3.8559013255  -2.2473448586  -4.4521836415
53
--> 5a+LiHCO3
 C            1.0939301979  -0.8029828798  -6.3832385064
 C           -0.3139205489  -0.7677649428  -6.0013762457
 C            1.9893529306  -1.9934258119  -6.4883309744
 H            1.6252022254  -2.7251283969  -7.2206168213
 H            2.9793203507  -1.6547707817  -6.8040956142
 H            2.0859695542  -2.5154160923  -5.5252710034
 N            1.5933336624   0.3932257995  -6.6865835908
 C            0.6040043813   1.3122073386  -6.5631621682
 C           -0.6273031156   0.7240101993  -5.9511123001
 H           -0.5558510774   0.9718276158  -4.8146284004
 Cu           0.0045205416  -0.8831818196  -3.9660937172
 C            3.9016471155  -0.5276130237  -1.1355153989
 C            4.0606485811  -0.1762373934  -2.4798167733
 C            2.6494644512  -0.9588506153  -0.6895095776
 C            2.9758116225  -0.2789465599  -3.3429083690
 C            1.5908587841  -1.0260842777  -1.6347192798
 N            1.7706573863  -0.7145521764  -2.9590730838
 C            2.3729470179  -1.3410985432   0.6654656057
 C            1.1338764051  -1.7501530463   1.0474760502
 C            0.0436640111  -1.7968142791   0.1184972976
 C            0.2915110652  -1.4146586926  -1.2279513498
 H            4.7312991976  -0.4617096345  -0.4361639413
 H            5.0178064346   0.1638978967  -2.8615804847
 H            3.0625778202  -0.0124429534  -4.3942547306
 H            3.1849180472  -1.2978690114   1.3879730451
 H            0.9436936234  -2.0405691723   2.0783019951
 C           -1.2541958650  -2.1824759791   0.4652548617
 N           -0.7060104119  -1.3840586259  -2.1731825923
 C           -1.9312223278  -1.7628249849  -1.8023661175
 C           -2.2494695243  -2.1744995031  -0.5099110793
 H           -1.4723687399  -2.4802877348   1.4880903937
 H           -2.7048505495  -1.7417213186  -2.5630005693
 H           -3.2699462324  -2.4721598659  -0.2967992788
 H           -7.7157410162  -1.7583266577  -3.3530257422
 C            0.6353359107   2.6445507632  -6.9605169605
 H            1.5758149837   3.0780101367  -7.2937352613
 C           -0.5582893068   3.3532814467  -7.0412650486
 H           -0.5598387462   4.3889867050  -7.3696075728
 C           -1.8708825943   1.3755447810  -6.4351115940
 H           -2.8121535003   0.8474260708  -6.3405224869
 C           -1.7986869356   2.6710842075  -6.8551663431
 H           -2.7192237047   3.1950437952  -7.1092282976
 C           -1.2778188557  -1.7787958628  -5.7628421286
 O           -2.5133625451  -1.4962884033  -5.5590495667
 C           -0.9677810488  -3.2575442681  -5.8770825784
 H           -1.4539459198  -3.7837949098  -5.0493156897
 H           -1.4128493420  -3.6388942061  -6.8064697826
 H            0.0941944916  -3.5011085913  -5.8736607279
 O           -6.0336204344  -1.4655738865  -4.7185960659
 O           -4.8326340414  -2.5163496826  -3.1559445327
 C           -5.9026108660  -2.0497238636  -3.6066513316
 O           -7.0192356317  -2.1845750933  -2.8328588944
 Li          -4.1153429451  -1.7811134409  -4.8463894659
53
--> 5a+LiHCO3 , conformer arising  from an IRC starting from TS (5a to 5c)
 C            1.0454972106  -0.3100837796  -6.1914637755
 C           -0.3854458202  -0.5267392656  -5.9480953094
 C            2.0845229208  -1.2982525726  -6.6539077567
 H            1.8380455003  -1.7159428521  -7.6417875530
 H            3.0327581633  -0.7616630531  -6.7490192330
 H            2.2278442863  -2.1408815872  -5.9681021900
 N            1.3142251102   1.0117476069  -6.4837474750
 C            0.1886960440   1.6955568737  -6.4113216406
 C           -0.9575924818   0.8839025566  -5.8700246465
 H           -1.0030341161   1.1436562086  -4.7744501134
 Cu           0.6411747661  -0.7256183548  -4.1740959287
 C            3.7518206979  -1.9357179628  -0.7396687297
 C            4.2467705329  -1.8120115730  -2.0452968471
 C            2.3909636024  -1.7336573146  -0.5133260122
 C            3.3692316611  -1.5271733537  -3.0797543876
 C            1.5638496778  -1.4081711034  -1.6239272233
 N            2.0500580400  -1.3495816312  -2.9146230940
 C            1.7666805236  -1.8661131109   0.7729738112
 C            0.4257186347  -1.7072018315   0.9315048954
 C           -0.4213874772  -1.3538274694  -0.1703956598
 C            0.1885874518  -1.1537998732  -1.4389509272
 H            4.4087065339  -2.1901304974   0.0880412597
 H            5.2981382313  -1.9681568368  -2.2640828732
 H            3.7238319024  -1.4567446519  -4.1044374163
 H            2.3935837452  -2.1209545703   1.6245665385
 H           -0.0312728381  -1.8418398245   1.9094006821
 C           -1.8059491773  -1.1989569097  -0.0764288864
 N           -0.5183535953  -0.7077647974  -2.5280164078
 C           -1.8467850111  -0.6021577233  -2.4020642325
 C           -2.5333276601  -0.8588745302  -1.2201261758
 H           -2.3039438521  -1.3543075428   0.8774695581
 H           -2.3808393218  -0.2732673115  -3.2884150515
 H           -3.6142110558  -0.7695822264  -1.2207177080
 H           -6.7858335461  -3.6499156003  -2.5119078028
 C           -0.0208023486   3.0380999649  -6.7966164001
 H            0.8366664099   3.6666639898  -7.0243024410
 C           -1.3089352636   3.4706076061  -7.0024658560
 H           -1.4953433973   4.4859525083  -7.3434515701
 C           -2.2681890985   1.2809303610  -6.4649217835
 H           -3.0924607874   0.5775260796  -6.4320813884
 C           -2.4154123159   2.5515171612  -6.9136666949
 H           -3.3909718373   2.8880015006  -7.2602051278
 C           -1.1762585718  -1.6906158754  -5.7986105937
 O           -2.4153323547  -1.6102360648  -5.4935774888
 C           -0.6518231273  -3.0888168368  -6.0335930291
 H           -0.8707512155  -3.7133927851  -5.1601484751
 H           -1.2028111490  -3.5238316598  -6.8779819802
 H            0.4152381518  -3.1396194507  -6.2485280681
 O           -5.1627589149  -3.3924952156  -3.9519639079
 O           -5.1275124255  -1.2746136877  -3.2425676939
 C           -5.5780357755  -2.4415257483  -3.2314793700
 O           -6.5991175456  -2.7113699330  -2.3650864494
 Li          -3.8731219786  -2.0576352256  -4.5540163885
53
--> TS (5a to 5c)+LiHCO3
 C            1.0222748092  -0.7102922078  -6.5364074058
 C           -0.3286351605  -0.6136717023  -5.9848769852
 C            1.8865965173  -1.9252215690  -6.6674007968
 H            1.4561276645  -2.6700782615  -7.3495856441
 H            2.8517866387  -1.6130046361  -7.0741271108
 H            2.0526394024  -2.4206963570  -5.7025837144
 N            1.4749422285   0.4352757399  -7.0307012716
 C            0.5150303455   1.3827790383  -6.8392190440
 C           -0.5789315301   0.8775974330  -5.9991719159
 H           -0.1163009407   1.1623071033  -4.7746087065
 Cu           0.2808115873  -0.3287484078  -3.9919999920
 C            3.8407925990  -1.4853474601  -0.9706107825
 C            4.1948679915  -1.0899138115  -2.2626333905
 C            2.4855172543  -1.5680301324  -0.6379211029
 C            3.1980038674  -0.7911458714  -3.1830118379
 C            1.5313352065  -1.2453793675  -1.6381186038
 N            1.8891488344  -0.8688539416  -2.9097793904
 C            2.0047885836  -1.9747347304   0.6512415878
 C            0.6739044073  -2.0551596646   0.9191469624
 C           -0.3076868593  -1.7153856525  -0.0685551943
 C            0.1458737416  -1.2899277698  -1.3440124042
 H            4.5977152474  -1.7266200471  -0.2289425560
 H            5.2357723075  -1.0219576200  -2.5624312731
 H            3.4438202574  -0.4804940007  -4.1952371327
 H            2.7358303837  -2.2266073868   1.4161934002
 H            0.3288094633  -2.3754866066   1.8996017153
 C           -1.6895383916  -1.7789764898   0.1478872123
 N           -0.7133146362  -0.8868919653  -2.3295321093
 C           -2.0230272758  -0.9500015793  -2.0804361315
 C           -2.5558235308  -1.4100800529  -0.8774078851
 H           -2.0696788678  -2.1148676630   1.1096233082
 H           -2.6749165889  -0.6138865725  -2.8789215940
 H           -3.6344780112  -1.4639707625  -0.7783408695
 H           -6.9851894871  -3.9090428801  -3.0446369841
 C            0.5159715932   2.6947680017  -7.2997552806
 H            1.3864720137   3.0703030116  -7.8328889090
 C           -0.6283742352   3.4687053468  -7.1398077200
 H           -0.6544204200   4.4906630016  -7.5083130564
 C           -1.8345549424   1.6013581402  -6.1181171338
 H           -2.7433579434   1.1539778870  -5.7341942066
 C           -1.8031847822   2.8857981933  -6.6005501620
 H           -2.7234026947   3.4681951919  -6.6042409281
 C           -1.2875289827  -1.5907657894  -5.6303389423
 O           -2.4811818945  -1.2819969438  -5.2996411553
 C           -0.9897515972  -3.0741409987  -5.6685221393
 H           -1.3313256038  -3.5232134506  -4.7292084973
 H           -1.5773986155  -3.5318384129  -6.4748607447
 H            0.0592767967  -3.3248039263  -5.8135325373
 O           -5.3401482120  -3.3291579650  -4.3618151565
 O           -5.1793815851  -1.5289373153  -3.0490974139
 C           -5.7002263318  -2.6162069545  -3.3822243724
 O           -6.7401716247  -3.0721838412  -2.6245139605
 Li          -3.9990896657  -1.9386861103  -4.5791974453
53
--> 5c+LiHCO3
 C           -1.1212791853  -2.4500057240 -10.6939108109
 C           -1.8554001647  -1.9461440265  -9.5522724592
 C           -0.1894724060  -3.6205143558 -10.7652281161
 H           -0.6796292706  -4.5653365887 -10.5000565079
 H            0.1768305607  -3.6972742466 -11.7918281856
 H            0.6729489584  -3.5099811396 -10.0963127820
 N           -1.3270753881  -1.7543287105 -11.7974048963
 C           -2.2138991994  -0.7477539886 -11.4510904565
 C           -2.5786033186  -0.8093461072 -10.0800530688
 H            1.5211694211   0.8430118316   4.4235029885
 Cu           1.2254816489   0.4130738014   2.9970905332
 C            4.3840077512  -1.6488405155  -0.5075402717
 C            4.9662077197  -1.3447194448   0.7032937257
 C            3.0140841294  -1.3881366053  -0.7067954149
 C            4.1693112249  -0.7765942016   1.7123275076
 C            2.3072763374  -0.8127052811   0.3760675889
 N            2.8862308699  -0.5179704785   1.5545491079
 C            2.3280035836  -1.6754630114  -1.9295800890
 C            1.0033387841  -1.4028655836  -2.0640561619
 C            0.2567911762  -0.8207364323  -0.9886561654
 C            0.9016233156  -0.5239087036   0.2313594109
 H            4.9656917127  -2.0876179889  -1.3142975703
 H            6.0189608209  -1.5343585713   0.8862661505
 H            4.5896362475  -0.5228313132   2.6825693300
 H            2.8886339256  -2.1143106989  -2.7505423382
 H            0.4753559856  -1.6162718443  -2.9891317886
 C           -1.1169731087  -0.5317287805  -1.1048078474
 N            0.2494481075   0.0265497757   1.2834734289
 C           -1.0457196791   0.2932912538   1.1458943850
 C           -1.7653094752   0.0313195052  -0.0272205611
 H           -1.6457402303  -0.7557901139  -2.0331288573
 H           -1.5265787221   0.7380728173   2.0114712793
 H           -2.8224487296   0.2647291638  -0.0885057068
 H           -5.1125948862  -0.1434249272  -2.5328039991
 C           -2.7319227007   0.2414455660 -12.2872483668
 H           -2.4399997639   0.2720758989 -13.3340378489
 C           -3.6175134117   1.1707024570 -11.7516831326
 H           -4.0331502983   1.9501088216 -12.3868206095
 C           -3.4715142934   0.1291169184  -9.5561823198
 H           -3.7624338121   0.0872396454  -8.5120578242
 C           -3.9823937289   1.1127764273 -10.3992100425
 H           -4.6783460264   1.8477950427 -10.0007335023
 C           -1.8910935774  -2.4004038743  -8.2263511364
 O           -2.5856306205  -1.8324827376  -7.3312055899
 C           -1.0964444217  -3.6171065533  -7.7844493394
 H           -1.2855017814  -3.7909073866  -6.7225005471
 H           -1.3842097088  -4.5127971351  -8.3445160494
 H           -0.0210210873  -3.4757331619  -7.9342464233
 O           -4.6396472215  -0.7064998482  -4.6083961567
 O           -2.6122298453  -1.1862075128  -3.8070804712
 C           -3.7973679278  -0.7913911737  -3.6818871888
 O           -4.1909122272  -0.4202430504  -2.4248393730
 Li          -3.1525697716  -1.3393284339  -5.7217017612
59
--> 5a+2 LiHCO3  (Li on aryl)
 C           -0.4049125565  -2.1857456370  -5.4524709331
 C           -1.6504904843  -1.3994268740  -5.4440965322
 C           -0.2134980363  -3.6759402496  -5.3769562158
 H           -0.6568081848  -4.1686662299  -6.2536391430
 H            0.8608266993  -3.8755575106  -5.3899107395
 H           -0.6394835805  -4.1449386778  -4.4832611189
 N            0.6517077047  -1.4600467762  -5.8532554489
 C            0.2268844191  -0.2169244788  -6.1802159363
 C           -1.2397689171   0.0119398244  -5.8686021128
 H           -1.3453282360   0.7199467035  -5.0203382430
 Cu          -1.1419559022  -1.5570362828  -3.4555419082
 C            2.5138229441  -0.0810189569  -0.6108484626
 C            2.8095874788  -0.2859214357  -1.9522917088
 C            1.2110841789  -0.3079516710  -0.1489518580
 C            1.7902598252  -0.6956469114  -2.8196894361
 C            0.2474016413  -0.7413230067  -1.0954184692
 N            0.5429698399  -0.8986441635  -2.4152172500
 C            0.7938348134  -0.1009937239   1.2050898553
 C           -0.4975177846  -0.3040812485   1.5798302445
 C           -1.4851253485  -0.7697360724   0.6490953633
 C           -1.0895442746  -1.0188730774  -0.6884326487
 H            3.2782944856   0.2572437322   0.0843843064
 H            3.8059112294  -0.1097112656  -2.3430004474
 H            1.9662253712  -0.8583333248  -3.8816841204
 H            1.5302374771   0.2413014650   1.9280197781
 H           -0.8065692949  -0.1230839301   2.6063775779
 C           -2.8248250356  -1.0016906558   0.9899249955
 N           -1.9434866888  -1.5368128793  -1.6224168860
 C           -3.2165145455  -1.7363245161  -1.2632311950
 C           -3.7003221576  -1.4691517879   0.0165424168
 H           -3.1637597775  -0.8091448951   2.0045794754
 H           -3.8931020297  -2.1196766128  -2.0203876898
 H           -4.7522407137  -1.6396667042   0.2188771635
 H           -7.6714442635  -0.0574230676  -1.1688294050
 C            0.9548874857   0.7574531936  -6.8712057192
 H            2.0351671841   0.6612570012  -6.9637668434
 C            0.2565336644   1.7393721350  -7.5825273435
 H            0.7909211741   2.4855052621  -8.1608437906
 C           -1.8849305220   0.6463291109  -7.0718234799
 H           -2.9325067961   0.4562831643  -7.2775084225
 C           -1.1584102245   1.5750778984  -7.7684083818
 H           -1.6392439357   2.1433962486  -8.5631907670
 C           -3.0055118087  -1.7650857506  -5.2715467501
 O           -3.9332058360  -0.8887228987  -5.3097642660
 C           -3.4576230169  -3.1985371080  -5.0898154033
 H           -4.1573887326  -3.2655674382  -4.2494563667
 H           -4.0128972239  -3.4899703637  -5.9904395155
 H           -2.6495842751  -3.9140550921  -4.9443376412
 O           -6.6817006032   0.1552793915  -3.1159248365
 O           -6.0028613265  -1.9456282924  -2.7788903260
 C           -6.6238731728  -0.9102280723  -2.4440210117
 O           -7.2751996674  -0.9379260027  -1.2442028853
 Li          -5.3973560550  -0.7661663876  -4.2536567786
 H           -0.3013793105  -2.9953923105 -11.5209324887
 O           -0.4870415687  -2.0182200546  -9.5836329464
 O            0.3881310487  -0.2374804338 -10.6087649662
 C           -0.0159087556  -1.4202739554 -10.5899755162
 O            0.0553666793  -2.1277420971 -11.7600265111
 Li          -0.1555379052  -0.2917395318  -8.7119360456
59
--> TS (5a to 5d)+2 LiHCO3
 C           -1.5611986352  -2.1076330496  -6.0743582661
 C           -2.7192027161  -1.2500633330  -5.7458961515
 C           -1.5728956384  -3.5502060421  -6.5217997906
 H           -2.1161577159  -3.6570747267  -7.4747358699
 H           -0.5450670121  -3.8845931679  -6.6902048799
 H           -2.0371019252  -4.2219229394  -5.7988172130
 N           -0.6422129695  -1.3175361409  -6.7621738335
 C           -1.0520578206  -0.0711043854  -6.9004463261
 C           -2.3592439210   0.1704899878  -6.1926140894
 H           -2.1770137749   0.8011704625  -5.2973658776
 Cu          -1.4084967916  -1.6709534228  -4.0970122467
 C            2.7414438852  -0.1859990358  -2.0295872081
 C            2.7228828364  -0.2632920675  -3.4158146211
 C            1.5732358412  -0.4792284080  -1.3154353254
 C            1.5389690130  -0.6080649777  -4.0742403118
 C            0.4228574226  -0.8458479324  -2.0605504148
 N            0.4072598811  -0.8785043816  -3.4245925007
 C            1.4661005929  -0.3917297924   0.1102460043
 C            0.2871340874  -0.6324484655   0.7433031105
 C           -0.8840405845  -1.0293243270   0.0169310598
 C           -0.7857761843  -1.1815041706  -1.3889534054
 H            3.6416072125   0.1047174180  -1.4930579009
 H            3.6017118366  -0.0337700587  -4.0092022862
 H            1.5156492636  -0.6424610435  -5.1629217726
 H            2.3478644634  -0.1036534169   0.6779152696
 H            0.2119714821  -0.5351568600   1.8237433960
 C           -2.1242616056  -1.2768456199   0.6199154204
 N           -1.8193460499  -1.6569776240  -2.1501412728
 C           -2.9938779173  -1.8602842034  -1.5395738100
 C           -3.1967298518  -1.6645888216  -0.1762541678
 H           -2.2367954113  -1.1529813368   1.6939381368
 H           -3.8162324070  -2.2042620868  -2.1561460254
 H           -4.1891924331  -1.8328443333   0.2275498284
 H           -7.3669859105   0.2202597927   0.0784818642
 C           -0.4803250444   0.9248224122  -7.7303147135
 H            0.5607123214   0.8361979129  -8.0281412388
 C           -1.3261132121   1.8844137208  -8.2221940882
 H           -0.9488795356   2.6412131297  -8.9054482376
 C           -3.2854868407   0.9654215700  -7.0702698964
 H           -4.3509879292   0.9057251498  -6.8773226371
 C           -2.7502927064   1.8168882008  -7.9744383738
 H           -3.4018559001   2.4614951622  -8.5617168491
 C           -3.9497081775  -1.5695559725  -5.1556960267
 O           -4.8379479147  -0.6753753295  -4.9153980943
 C           -4.2833891377  -3.0008245981  -4.7759519279
 H           -5.1031632980  -3.0058413177  -4.0513410306
 H           -4.6057407323  -3.5704113746  -5.6564120050
 H           -3.4270464564  -3.5282426740  -4.3411392684
 O           -6.8093528457   0.4386559613  -2.0290011050
 O           -6.1933762117  -1.7040844707  -1.8839799535
 C           -6.6685293830  -0.6495899648  -1.4052763497
 O           -7.0515964524  -0.6786320032  -0.0947506737
 Li          -5.8765659704  -0.5186006354  -3.4426411668
 H            0.3907904141  -1.7964775032  -7.2448873454
 O            3.5497142043  -2.1695274411  -8.2138268652
 O            2.4786572910  -0.5232402617  -7.1639461982
 C            2.4552240844  -1.7163772117  -7.7055544510
 O            1.3744062706  -2.4014690416  -7.7307023379
 Li           4.1945472761  -0.5714985720  -7.7142550635
59
--> 5d and LiCO3 and LiHCO3 2nd conformer
 C           -1.5893160071  -2.1238849657  -6.0679507250
 C           -2.7528014175  -1.2651717804  -5.7597901066
 C           -1.5862062136  -3.5551004540  -6.5507815887
 H           -2.1375731153  -3.6452015194  -7.5005213135
 H           -0.5546004015  -3.8694709626  -6.7358698215
 H           -2.0348560550  -4.2487451420  -5.8388611341
 N           -0.6741972325  -1.3148077141  -6.7377713720
 C           -1.0765723146  -0.0643612120  -6.8892206336
 C           -2.3906380746   0.1615284743  -6.1927865119
 H           -2.2219922925   0.7857604934  -5.2892116674
 Cu          -1.4330147145  -1.7008161060  -4.0936704944
 C            2.7696439756  -0.2545016210  -2.0638308311
 C            2.7451562300  -0.3451730601  -3.4453981630
 C            1.5968949393  -0.5180080958  -1.3409690707
 C            1.5509471243  -0.6745185944  -4.0989934217
 C            0.4406983183  -0.8720813298  -2.0800181460
 N            0.4205705603  -0.9186788754  -3.4404063894
 C            1.4977355836  -0.4118407540   0.0833021233
 C            0.3172434661  -0.6250692030   0.7237679466
 C           -0.8619899921  -1.0102844148   0.0052535800
 C           -0.7743061295  -1.1796372394  -1.3978257213
 H            3.6769759693   0.0234280514  -1.5325449220
 H            3.6243753551  -0.1420054329  -4.0473143520
 H            1.5314587832  -0.7116824386  -5.1892205231
 H            2.3865989153  -0.1324675255   0.6439649789
 H            0.2476144627  -0.5147948750   1.8031724823
 C           -2.1055006182  -1.2316834317   0.6164843062
 N           -1.8187398543  -1.6435661616  -2.1464653783
 C           -2.9927875982  -1.8255751956  -1.5315857301
 C           -3.1858506696  -1.6119428489  -0.1677965838
 H           -2.2106566428  -1.0932338854   1.6894415700
 H           -3.8230340496  -2.1629909678  -2.1411658349
 H           -4.1789001340  -1.7606276637   0.2421947091
 H           -7.3428212262   0.2711209557   0.0596666042
 C           -0.4951169370   0.9290752913  -7.7084434513
 H            0.5491698804   0.8362903876  -7.9944027653
 C           -1.3413924197   1.8889639946  -8.2034708854
 H           -0.9600982274   2.6502487063  -8.8792747314
 C           -3.3096833306   0.9568051539  -7.0769692538
 H           -4.3765233174   0.8937847921  -6.8938066927
 C           -2.7666992526   1.8142458712  -7.9719096525
 H           -3.4139829645   2.4599363654  -8.5625692434
 C           -3.9844128294  -1.5885814620  -5.1795606717
 O           -4.8811210789  -0.6987337293  -4.9501282184
 C           -4.3105963976  -3.0187755647  -4.7911475935
 H           -5.0974693159  -3.0215192075  -4.0305370037
 H           -4.6792417870  -3.5806624185  -5.6584879949
 H           -3.4400763913  -3.5554043628  -4.3984433905
 O           -6.8332594375   0.4453681968  -2.0652201927
 O           -6.1638251410  -1.6778126313  -1.8757034784
 C           -6.6538833565  -0.6215284129  -1.4156410908
 O           -7.0080750988  -0.6239762600  -0.0967800766
 Li          -5.9088067610  -0.5262756274  -3.4740474349
 H            0.2613349044  -1.7317198280  -7.1411627113
 O            3.6229718764  -2.0508379334  -8.1714115083
 O            2.4454616806  -0.4705512411  -7.1242465054
 C            2.4940576695  -1.6911267019  -7.6406303389
 O            1.4809079733  -2.4459510193  -7.6115067325
 Li           4.1213739435  -0.3930152273  -7.7519967498
59
--> 5b+LiCO3+LiHCO3
 C           -0.4209272954  -0.4349194526  -6.9652058059
 C           -1.2167401477  -1.1722130740  -6.0949458136
 C            0.2075532080  -0.9664397211  -8.2310913489
 H            0.0272206976  -2.0367031195  -8.3397818621
 H           -0.1886155510  -0.4424508210  -9.1109759576
 H            1.2941236531  -0.7865370731  -8.2263494194
 N            0.0004493823   0.8383861906  -6.7147116286
 C           -0.5076607361   1.7624933322  -5.8033286152
 C           -1.8130747868   1.7099228088  -5.2873078041
 Cu          -0.7723751367  -1.0428329084  -4.2208236076
 C            3.7897604854   0.2147248957  -2.3318895390
 C            3.5955146004   0.5218531338  -3.6581651585
 C            2.7355518601  -0.3600539756  -1.5888243416
 C            2.3331017310   0.2668327522  -4.2318181561
 C            1.5212097399  -0.5998298514  -2.2708959677
 N            1.3319807811  -0.2788494226  -3.5643584407
 C            2.8447750289  -0.7118907744  -0.2070535313
 C            1.8051766046  -1.2855077933   0.4561920681
 C            0.5710417197  -1.5682861805  -0.2107830629
 C            0.4246176054  -1.2260429842  -1.5744605126
 H            4.7432660339   0.4035167704  -1.8431714271
 H            4.3564975681   0.9415088522  -4.3111096197
 H            2.1585342837   0.5477974483  -5.2667345658
 H            3.7827648479  -0.5125105701   0.3055087705
 H            1.8969085267  -1.5521063656   1.5060178282
 C           -0.5174829791  -2.1973631162   0.4242055906
 N           -0.7087582770  -1.4899348815  -2.2729615883
 C           -1.7131414023  -2.0971591376  -1.6515003764
 C           -1.6571659622  -2.4646755885  -0.2982281506
 H           -0.4370709734  -2.4749310627   1.4725096706
 H           -2.5937750661  -2.3365801819  -2.2385148794
 H           -2.5112937438  -2.9687501387   0.1397848899
 H            0.9136213462   1.1148089576  -7.1337670243
 C            0.3204451142   2.8421348311  -5.4463884456
 H            1.3268173008   2.8770933894  -5.8575840243
 C           -0.1430704747   3.8235610265  -4.5810896562
 H            0.5165730383   4.6459240727  -4.3142890065
 C           -1.4327624298   3.7628703876  -4.0545362962
 H           -1.7890440203   4.5307175088  -3.3727942715
 C           -2.0264148215  -2.2468159262  -6.5056905387
 O           -2.4215368259  -3.1667805670  -5.7182061887
 C           -2.6310797092  -2.3276139119  -7.8998419837
 H           -2.3857335298  -3.2972226037  -8.3490866916
 H           -3.7229101873  -2.2930803063  -7.8045749026
 H           -2.3152740057  -1.5272523866  -8.5709711042
 O            3.4738077239  -0.1701926676  -8.2497117246
 O            4.6378874923   0.8333929205  -6.6317003141
 C            3.5361270146   0.7838311660  -7.3518405958
 O            2.5846581446   1.5904709616  -7.1618190817
 Li           5.0570780399  -0.6287200832  -7.5697900275
 H           -2.4667864377   0.8977927839  -5.5768842071
 C           -2.2591170118   2.7043679789  -4.4217881491
 H           -3.2737011206   2.6461795929  -4.0347015484
 O           -5.5747419115  -4.0600343323  -4.2702942498
 O           -4.0735903599  -3.9064123009  -2.6237209373
 C           -5.2466078451  -4.0864465858  -3.0674373044
 O           -6.2283595113  -4.3311662023  -2.1509051185
 Li          -3.6793201250  -3.6755551362  -4.5689211827
 H           -5.7671544936  -4.3120068848  -1.3003792589
59
--> TS (5b to 5d) and LiHCO3 and LiCO3
 C           -0.3992925682   0.1392777476  -6.2415410849
 C           -1.7159919955   0.2595408103  -5.7587530939
 C            0.1171118284  -1.0109523095  -7.0741151270
 H           -0.2046691321  -1.9747650408  -6.6701585580
 H           -0.2896365112  -0.9215248898  -8.0906295238
 H            1.2089025576  -0.9831670113  -7.1664222307
 N            0.2748209875   1.3313150247  -6.4001295160
 C           -0.5143810177   2.4491082379  -6.2810729000
 C           -1.6923592317   2.1906120188  -5.4684020510
 Cu          -0.4512222292  -0.4432866969  -4.2408725677
 C            3.8184804339  -0.8831203884  -1.9357994791
 C            3.8192768419  -0.2274694378  -3.1443927461
 C            2.5971597866  -1.3431431683  -1.3947948427
 C            2.5977900377  -0.0083742309  -3.8132603453
 C            1.4318576529  -1.1038524438  -2.1498540677
 N            1.4419992001  -0.4431152884  -3.3303769806
 C            2.4875901731  -2.0452005453  -0.1524349054
 C            1.2864504990  -2.4986213255   0.3006615500
 C            0.0887297563  -2.2918056309  -0.4542011979
 C            0.1631111361  -1.5867082519  -1.6748989468
 H            4.7433901993  -1.0650331529  -1.3930354282
 H            4.7198552588   0.1123858679  -3.6435502868
 H            2.5943380936   0.5382933310  -4.7619295256
 H            3.3929438296  -2.2185102553   0.4238499777
 H            1.2189939379  -3.0385660139   1.2414950146
 C           -1.1778430264  -2.7777615278  -0.0687530179
 N           -0.9192075456  -1.3589909031  -2.4538002186
 C           -2.0957753477  -1.8238895028  -2.0670855239
 C           -2.2692638857  -2.5504723370  -0.8768680724
 H           -1.2740151879  -3.3406959189   0.8566029951
 H           -2.9306965701  -1.6355692606  -2.7316424076
 H           -3.2573033638  -2.9342057252  -0.6513534662
 H            1.2627631434   1.3348933724  -6.7318968880
 C           -0.3754166752   3.5868742171  -7.0644324131
 H            0.5410958531   3.7241528547  -7.6337616134
 C           -1.4419023006   4.4762982773  -7.1876026311
 H           -1.3512580098   5.3518500763  -7.8239970914
 C           -2.6543793435   4.1908809372  -6.5358365071
 H           -3.5006736402   4.8631676779  -6.6691753908
 C           -2.8378770004  -0.5695131469  -5.7634609369
 O           -2.9038128181  -1.7254585623  -5.1972757601
 C           -4.1063139999  -0.0355932469  -6.3840363385
 H           -4.9643796571  -0.2650036274  -5.7383584615
 H           -4.0550382963   1.0427343582  -6.5658969247
 H           -4.2832805992  -0.5321672191  -7.3475912414
 O            3.4221297268  -0.4917010551  -7.9396801983
 O            4.7321377816  -0.1178926573  -6.1692432400
 C            3.6920225047   0.2485035866  -6.8926264483
 O            2.9824060148   1.2377185495  -6.5596678156
 Li           4.8302925229  -1.4272005094  -7.3805853640
 H           -1.4879253836   1.9661031510  -4.4147222510
 C           -2.7835195499   3.1105744578  -5.6845881481
 H           -3.6956949925   2.9867384590  -5.1043763913
 O           -4.5490635214  -4.9057286851  -4.4345384777
 O           -4.7678412830  -3.3852767087  -2.8118965003
 C           -4.9516550537  -4.5328900908  -3.3119790321
 O           -5.6508558296  -5.4367041388  -2.5655866649
 Li          -3.8643154887  -3.1012371193  -4.5859205368
 H           -5.8825075856  -4.9500818068  -1.7616838545
59
--> 5a+2 LiHCO3 
 C           -0.5703171950  -0.0659846594  -6.4183638521
 C           -1.6829499943   0.6879081715  -5.8426371266
 C           -0.5594040929  -1.4731922839  -6.9380826022
 H           -1.2532204686  -2.1095019953  -6.3894830821
 H           -0.8601720722  -1.4888760204  -7.9969291905
 H            0.4554131583  -1.8759324423  -6.8676976564
 N            0.4135855508   0.7785298063  -6.8762633049
 C            0.0479719434   2.0304148781  -6.6738411611
 C           -1.2501410645   2.1559346187  -5.9061920310
 Cu          -0.5063055003  -0.1629269472  -4.3414013759
 C            3.4537076400   0.1025925974  -1.7346088204
 C            3.1033790194   1.2182431223  -2.5274875837
 C            2.5263921732  -0.9538825793  -1.6230121726
 C            1.8896065133   1.2322954171  -3.1964456257
 C            1.3111589854  -0.8576705740  -2.3464739349
 N            0.9844212240   0.2327460994  -3.1260747003
 C            2.7444254156  -2.1177525202  -0.8129429228
 C            1.8266081866  -3.1223869556  -0.7399769121
 C            0.6166690392  -3.0674302482  -1.4954874895
 C            0.3851749349  -1.9280238396  -2.3123420735
 H            4.3757594788   0.0864292601  -1.1596606861
 H            3.7775250274   2.0625576963  -2.6313680948
 H            1.6217331874   2.0706502401  -3.8320775770
 H            3.6709277058  -2.1791848496  -0.2466960082
 H            2.0112719980  -3.9921311501  -0.1140078764
 C           -0.3516551580  -4.0800900263  -1.5010513400
 N           -0.7109743032  -1.8230072906  -3.1231460714
 C           -1.6052148338  -2.8027040831  -3.0998612676
 C           -1.4782820286  -3.9430935596  -2.2974900689
 H           -0.2048520652  -4.9651601186  -0.8862096058
 H           -2.4654972108  -2.6907330408  -3.7504637412
 H           -2.2591083331  -4.6942486858  -2.3371158618
 H            2.1827365715   0.4397862904  -7.2413267135
 C            0.6898798126   3.1883900975  -7.1720861698
 H            1.7144055629   3.1185872392  -7.5275547880
 C           -0.0642639116   4.3259257199  -7.3241358887
 H            0.3789784467   5.2231627911  -7.7472200413
 C           -1.4900782311   4.2909307514  -7.0984719982
 H           -2.0855365338   5.1278212805  -7.4589118988
 C           -2.9288244681   0.1830744476  -5.4058129720
 O           -3.3052406364  -1.0252065352  -5.5661892654
 C           -3.9114741467   1.1043777816  -4.7145438885
 H           -4.2903637405   0.6007537462  -3.8185079691
 H           -3.4808637667   2.0652698269  -4.4242002286
 H           -4.7747638519   1.2872554054  -5.3676111218
 O            2.8798763664  -0.8536537884  -5.5104882416
 O            4.7078972270   0.4078218110  -5.5926994237
 C            3.6011893074   0.0256536180  -6.0775563931
 O            3.1628034622   0.6095378477  -7.1987440079
 Li           3.9531666043  -0.3843248330  -4.0525004079
 H           -0.9840032300   2.5117223746  -4.8863207458
 C           -2.1044672359   3.2360784798  -6.5125741274
 H           -3.1837774515   3.2056016652  -6.3961356726
 H           -7.1536012787  -5.1404302407  -4.8889672920
 O           -4.4832765154  -3.9772808558  -4.2231779217
 O           -6.1303758912  -3.3379433248  -5.5889855242
 C           -5.6105995966  -4.1232561289  -4.7456751565
 O           -6.3357062602  -5.2174456938  -4.3766111626
 Li          -4.4651673992  -2.3704391620  -5.3606659631
53
--> 5b+LiCO3
 C           -0.5761439138  -0.3832206114  -6.9410464128
 C           -1.2627623892  -1.1466020226  -6.0374186354
 C           -0.1177510011  -0.8222024261  -8.3127133403
 H           -0.3308459739  -1.8786447906  -8.4880974176
 H           -0.5906366615  -0.2227735435  -9.1029324291
 H            0.9678249064  -0.6707425768  -8.4104274651
 N           -0.0895954155   0.8947026182  -6.6697151315
 C           -0.5542910314   1.8172536643  -5.7537436233
 C           -1.8611466763   1.8054618701  -5.2274576566
 Cu          -0.8994008648  -0.9398056406  -4.1654538268
 C            3.7765597601  -0.0399094033  -2.3926655519
 C            3.5705706013   0.2876885910  -3.7125905590
 C            2.6945917340  -0.5109341715  -1.6164063236
 C            2.2717236561   0.1574618148  -4.2484538648
 C            1.4432456661  -0.6284543645  -2.2617507730
 N            1.2448022019  -0.2895829426  -3.5479481897
 C            2.8049197900  -0.8706765372  -0.2366622322
 C            1.7309975502  -1.3284780228   0.4620264341
 C            0.4541434660  -1.4800781746  -0.1665698057
 C            0.3097885244  -1.1372035170  -1.5315331035
 H            4.7586017898   0.0563331988  -1.9341495381
 H            4.3438078551   0.6351831824  -4.3943959390
 H            2.0940036317   0.4582522566  -5.2782830928
 H            3.7723983255  -0.7681353857   0.2493718633
 H            1.8254031795  -1.5972304421   1.5110751912
 C           -0.6809530037  -1.9689937832   0.5059566766
 N           -0.8629592579  -1.2846319955  -2.1986383288
 C           -1.9126111375  -1.7549562081  -1.5365445436
 C           -1.8683825643  -2.1035703165  -0.1798486040
 H           -0.6061317886  -2.2385547238   1.5565849193
 H           -2.8238399642  -1.8666931285  -2.1146376327
 H           -2.7622253662  -2.4812841718   0.3053012832
 H            0.8354310018   1.1235298865  -7.0733588740
 C            0.3035514373   2.8736667048  -5.3821139043
 H            1.3118084309   2.8821338041  -5.7895668068
 C           -0.1317890244   3.8647980358  -4.5144413331
 H            0.5545122092   4.6639096718  -4.2414964711
 C           -1.4234573082   3.8457602928  -3.9868369688
 H           -1.7559491144   4.6201430198  -3.3002544837
 C           -1.9224627172  -2.3832102950  -6.4088292870
 O           -1.9098508744  -3.4103820427  -5.7193980623
 C           -2.8381793794  -2.3982838729  -7.6395848200
 H           -2.7793177910  -3.3754304322  -8.1306364451
 H           -3.8714025358  -2.2755477552  -7.2902924845
 H           -2.6308839879  -1.6004575420  -8.3558088803
 O            3.3640883599  -0.1664630061  -8.3934470452
 O            4.5787388139   0.5460305642  -6.6590798813
 C            3.4796444896   0.6649061573  -7.3855362281
 O            2.5889177727   1.5068215631  -7.0983173437
 Li           4.8778996273  -0.8376141535  -7.7448494476
 H           -2.5367369661   1.0114687566  -5.5194458285
 C           -2.2776062482   2.8101644304  -4.3607537076
 H           -3.2947604036   2.7791700543  -3.9744670652
53
--> TS 5b --> 5d+LiCO3
 C           -0.3187768537  -0.0487283928  -6.1969732354
 C           -1.5537117753  -0.0812702828  -5.5333419471
 C            0.2890864525  -1.1512655855  -7.0306902731
 H            0.0922510110  -2.1382250735  -6.6029892570
 H           -0.1589780787  -1.1222363344  -8.0343375434
 H            1.3689768559  -1.0060194751  -7.1611621488
 N            0.1945807773   1.2094526465  -6.4316832276
 C           -0.7391083124   2.2187469787  -6.2845369951
 C           -1.7803274695   1.8502127784  -5.3301168809
 Cu          -0.2203204397  -0.6569608942  -4.1668678400
 C            4.0069172987  -0.2986118082  -1.8040931280
 C            3.9167735529   0.3133308582  -3.0361411233
 C            2.8878404219  -0.9800495348  -1.2850464468
 C            2.6990913762   0.2736379328  -3.7416813285
 C            1.7212173226  -1.0027444970  -2.0807869233
 N            1.6324796624  -0.3661703625  -3.2783797444
 C            2.8695841946  -1.6481923136  -0.0203587814
 C            1.7618808316  -2.3120009537   0.4135729329
 C            0.5783712118  -2.3848811752  -0.3903141317
 C            0.5699416136  -1.7298422808  -1.6425009733
 H            4.9305742127  -0.2738483790  -1.2298017808
 H            4.7513195518   0.8131385816  -3.5140212997
 H            2.6177252313   0.7848293024  -4.7048936192
 H            3.7658624302  -1.6143513913   0.5944506555
 H            1.7630747462  -2.8127587839   1.3787178384
 C           -0.5820745294  -3.0920271739  -0.0267280367
 N           -0.4878186556  -1.7830496048  -2.4924032514
 C           -1.5691665541  -2.4724474649  -2.1336286115
 C           -1.6567685679  -3.1310406042  -0.9022813049
 H           -0.6190138270  -3.6087329718   0.9291357765
 H           -2.3618989996  -2.4914491578  -2.8784674179
 H           -2.5600542491  -3.6791309984  -0.6545853950
 H            1.1722038130   1.3323690221  -6.7640810507
 C           -0.8577328615   3.2984937321  -7.1405514343
 H           -0.0394543134   3.5199388270  -7.8224706856
 C           -2.0546507812   4.0237523484  -7.1933910341
 H           -2.1578723313   4.8583061158  -7.8810390653
 C           -3.1393577621   3.6068662519  -6.4069565159
 H           -4.0881488544   4.1366774219  -6.4857087712
 C           -2.6684083461  -0.9911072637  -5.6625522201
 O           -2.8720426268  -1.9976951381  -4.9601467676
 C           -3.7175735435  -0.5643636868  -6.6718125240
 H           -4.5829417115  -1.2313755986  -6.6182761047
 H           -4.0207387297   0.4770677469  -6.4887646549
 H           -3.3008304355  -0.5819122427  -7.6861627028
 O            3.5003754766  -0.3410544591  -7.8295661742
 O            4.8092251198   0.3405254042  -6.1506686242
 C            3.7137229479   0.5224344587  -6.8615154428
 O            2.9063499307   1.4517849492  -6.5935984394
 Li           5.0063331595  -1.0676246233  -7.2229537006
 H           -1.4524765481   1.7490521478  -4.2937616623
 C           -3.0208100768   2.5768017499  -5.4904873320
 H           -3.8429583265   2.3626901528  -4.8098140136
53
--> 5a+LiHCO3 conformer III
 C           -0.6272029951  -0.3844073916  -6.1978480582
 C           -1.7773850017   0.2043049096  -5.5456283818
 C           -0.3784331685  -1.8188260527  -6.5558263549
 H           -0.9646827287  -2.4860815639  -5.9256160874
 H           -0.6763890169  -1.9937740157  -7.6006606277
 H            0.6908257131  -2.0343892276  -6.4671833841
 N            0.1357893257   0.5660522542  -6.8457401313
 C           -0.4498760400   1.7410982219  -6.7160520874
 C           -1.6585347665   1.7087634441  -5.8078251411
 Cu          -0.3265901658  -0.2515949109  -4.1417802827
 C            3.7472358670   0.2982899958  -1.8073657881
 C            3.2749941113   1.3766257980  -2.6072816392
 C            2.8803662251  -0.7852626133  -1.5805339187
 C            2.0277751515   1.2984197360  -3.1926308532
 C            1.6117565673  -0.7889856920  -2.2202022159
 N            1.1806367798   0.2491807724  -3.0376742760
 C            3.2054542506  -1.8934611429  -0.7260421617
 C            2.3471400837  -2.9347507976  -0.5347331944
 C            1.0921387493  -2.9813301853  -1.2108631883
 C            0.7555645562  -1.8970727453  -2.0749786659
 H            4.7024264723   0.3554909489  -1.2931985830
 H            3.8898398197   2.2542584772  -2.7807381025
 H            1.6722650857   2.0966826901  -3.8369694743
 H            4.1713843875  -1.8808744387  -0.2256559302
 H            2.6176600904  -3.7576414016   0.1233775195
 C            0.1833031798  -4.0361803717  -1.1063225430
 N           -0.3913595242  -1.9008497436  -2.8290438556
 C           -1.2300210386  -2.9193747697  -2.7008359658
 C           -0.9961770903  -4.0023510985  -1.8432749807
 H            0.4134930502  -4.8797217384  -0.4587402438
 H           -2.1195940897  -2.8667239587  -3.3269189998
 H           -1.7221061859  -4.8065161827  -1.7838132143
 H            1.9365698276   0.4256663457  -7.2867143953
 C           -0.1051838609   2.9352037319  -7.3920318197
 H            0.8696907402   3.0183111759  -7.8647971256
 C           -1.0821833499   3.8870204281  -7.5541802229
 H           -0.8711343387   4.7974418552  -8.1088757629
 C           -2.4389918235   3.6217026201  -7.1394531245
 H           -3.2200529135   4.2958202892  -7.4866971101
 C           -2.9015974842  -0.5023147041  -4.9766274707
 O           -3.0563704336  -1.7355973479  -5.0233295360
 C           -3.9698480624   0.3182284287  -4.2628668689
 H           -4.3091171016  -0.2471343763  -3.3902400746
 H           -3.6232588149   1.3051806105  -3.9441439418
 H           -4.8380617735   0.4509882982  -4.9209359001
 O            2.8901040501  -0.7765750729  -5.6121155752
 O            4.5662603927   0.6664522870  -5.8288531535
 C            3.4732596186   0.1693738946  -6.2284052285
 O            2.8906077951   0.7017862237  -7.3119911363
 Li           3.9717606894  -0.1417834293  -4.2044980823
 H           -1.3575283390   2.2270072715  -4.8699066411
 C           -2.7676241860   2.5442828022  -6.3872067737
 H           -3.7987981318   2.3431798866  -6.1130529678
29
--> 5c+LiHCO3 (w/o Cu)
 C           -0.9335312350  -2.2185778590 -10.5279533000
 C           -1.8778897650  -1.9028777380  -9.5125248000
 C            0.0320586460  -3.3590798880 -10.6224815950
 H           -0.4747260800  -4.3299894190 -10.5639205790
 H            0.5617469490  -3.3015301840 -11.5776873970
 H            0.7691100160  -3.3382601190  -9.8092382290
 N           -0.9553249620  -1.3248289000 -11.5278761000
 C           -1.9109555230  -0.3852223980 -11.2114028220
 C           -2.5203080810  -0.6974078790  -9.9676231120
 H           -0.1638595340  -1.1700004940 -12.7525858360
 C           -2.2873035720   0.7429144660 -11.9456219590
 H           -1.7999005450   0.9657538250 -12.8914127940
 C           -3.2853887510   1.5583074930 -11.4280333260
 H           -3.5970996200   2.4431325890 -11.9796071120
 C           -3.5256513390   0.1374571380  -9.4630961060
 H           -3.9908032200  -0.1022932870  -8.5131258770
 C           -3.8981933180   1.2558293440 -10.1993060920
 H           -4.6782211000   1.9124372440  -9.8178499570
 C           -2.1912870010  -2.5782518630  -8.2808870040
 O           -3.0569852380  -2.1756146690  -7.4946633000
 C           -1.4389556860  -3.8513905530  -7.9033423720
 H           -1.7967948260  -4.1728579970  -6.9223864040
 H           -1.6146334230  -4.6525780840  -8.6300067100
 H           -0.3566356840  -3.6895447270  -7.8608057680
 O            1.2884833830  -2.8648018410 -13.6931948290
 O            1.6834319250  -1.4126015500 -15.3301733490
 C            1.0895458660  -1.7059035380 -14.2286939850
 O            0.3051314120  -0.8337143340 -13.6772354560
 Li           2.3481654800  -3.0772473830 -15.1400891530
29
--> TS 5c-->6+LiCO3 (w/o Cu)
 C           -0.9234031983  -2.2158281268 -10.5288290990
 C           -1.8731691982  -1.9035299256  -9.5188409198
 C            0.0470501760  -3.3518973826 -10.6218652606
 H           -0.4570869030  -4.3243288559 -10.5671527244
 H            0.5802458370  -3.2915441539 -11.5751619695
 H            0.7799772330  -3.3298084291  -9.8050388220
 N           -0.9451447323  -1.3185804017 -11.5263004751
 C           -1.9045732586  -0.3817489047 -11.2143704372
 C           -2.5172211479  -0.6986761298  -9.9741488837
 H           -0.1763741992  -1.1696940908 -12.7062235607
 C           -2.2801376451   0.7459028338 -11.9494284693
 H           -1.7902488049   0.9691905005 -12.8936965338
 C           -3.2823406241   1.5574811612 -11.4341644135
 H           -3.5945310161   2.4421782110 -11.9855461118
 C           -3.5266484826   0.1328568537  -9.4722512688
 H           -3.9946158484  -0.1093051940  -8.5243746679
 C           -3.8986984666   1.2515579418 -10.2080363394
 H           -4.6816822296   1.9055975633  -9.8284443319
 C           -2.1891976375  -2.5809403178  -8.2883326610
 O           -3.0590771908  -2.1806519371  -7.5060851803
 C           -1.4340732139  -3.8512567547  -7.9084664537
 H           -1.7953656531  -4.1756233055  -6.9297994604
 H           -1.6026647930  -4.6519947163  -8.6372188105
 H           -0.3526734121  -3.6848256263  -7.8604854448
 O            1.2715045881  -2.8700661714 -13.6871289550
 O            1.6688349430  -1.4128830781 -15.3198120625
 C            1.0778282356  -1.7036053972 -14.2139813552
 O            0.3076392422  -0.8305604158 -13.6517916959
 Li           2.3167088114  -3.0827480411 -15.1420320466
29
--> 6+LiCO3 (w/o Cu)
 C           -0.9095996146  -2.1925431148 -10.5317022969
 C           -1.8690799965  -1.8997964192  -9.5402562396
 C            0.0879802692  -3.2958256302 -10.6686633084
 H           -0.3892139993  -4.2788629918 -10.5903369672
 H            0.5819657921  -3.2225437812 -11.6470068138
 H            0.8487500966  -3.2456997709  -9.8794992412
 N           -0.9595472281  -1.2575632168 -11.5015046609
 C           -1.9270305043  -0.3299625423 -11.2009630277
 C           -2.5304688280  -0.6923404302  -9.9745432904
 H           -0.3399998135  -1.1941940712 -12.3885676831
 C           -2.3085734125   0.7991232063 -11.9250192116
 H           -1.8152480827   1.0372704677 -12.8626238703
 C           -3.3250597947   1.5808826099 -11.3945473302
 H           -3.6515512440   2.4702358558 -11.9284566537
 C           -3.5549742605   0.1133310350  -9.4601951290
 H           -4.0247990132  -0.1549281904  -8.5208488589
 C           -3.9392200636   1.2396723360 -10.1763295483
 H           -4.7334214803   1.8734049304  -9.7873505281
 C           -2.1771299386  -2.6020178363  -8.3142585885
 O           -3.0576030478  -2.2206520776  -7.5403671515
 C           -1.3955969396  -3.8558711781  -7.9479967904
 H           -1.7551473815  -4.2066617957  -6.9782423833
 H           -1.5364146165  -4.6465596117  -8.6928442555
 H           -0.3199035060  -3.6590402493  -7.8898743005
 O            1.2224771902  -2.8898719478 -13.6481241142
 O            1.7217262070  -1.5256604175 -15.3426852178
 C            1.0889448179  -1.7014200792 -14.2130904361
 O            0.3913751926  -0.7946956799 -13.6835038910
 Li           2.2440162935  -3.1991543296 -15.0736342393
59
--> 5d+LiHCO3+LiCO3
C              -1.209498987        -1.751603296        -6.238358599
C              -2.510953464        -1.320936467        -5.735076112
C              -0.623856823        -3.125356845        -6.392025559
H              -1.202163855        -3.721321421        -7.112981750
H               0.410884121        -3.035165311        -6.745669149
H              -0.601948716        -3.674634922        -5.445030739
N              -0.717166092        -0.777006265        -7.070203304
C              -1.525075741         0.284997914        -7.155143342
C              -2.603974904         0.154817005        -6.125856411
H              -2.210411165         0.730766414        -5.223155029
Cu             -1.104401616        -1.197697784        -4.205475474
C               2.858734333        -1.809152467        -1.584945324
C               2.954992724        -2.045102340        -2.951717693
C               1.631695936        -1.401268156        -1.047835755
C               1.821696192        -1.927891930        -3.760138721
C               0.537614646        -1.269140836        -1.938583179
N               0.627206256        -1.592335314        -3.265270380
C               1.414427908        -1.129031462         0.342749891
C               0.193716610        -0.747578577         0.805752818
C              -0.914837895        -0.553032598        -0.083133443
C              -0.712078513        -0.781662129        -1.466427628
H               3.720916658        -1.924230387        -0.932623849
H               3.894899007        -2.344771074        -3.403954376
H               1.881732351        -2.103359589        -4.837211272
H               2.251869151        -1.244823759         1.026595879
H               0.041087238        -0.564570100         1.866614642
C              -2.188889051        -0.138067105         0.329538866
N              -1.674953737        -0.520614811        -2.400751026
C              -2.878030455        -0.131494676        -1.969381142
C              -3.187302811         0.045682118        -0.621717924
H              -2.383805329         0.035426338         1.384773301
H              -3.619872109         0.059931352        -2.737411681
H              -4.198915361         0.339041510        -0.362511755
H              -8.292322965        -1.569706439        -0.301803622
C              -1.436799450         1.392364484        -7.996659103
H              -0.554151806         1.535092127        -8.613884757
C              -2.549623061         2.209670526        -8.096538903
H              -2.535736137         3.062396923        -8.769090546
C              -3.864994049         0.812076894        -6.571067725
H              -4.798948471         0.518789799        -6.107657489
C              -3.774978407         1.849786623        -7.445970432
H              -4.674582699         2.405916483        -7.703723043
C              -3.511934200        -1.999100258        -5.003246022
O              -4.529122898        -1.374225527        -4.545323096
C              -3.471496372        -3.482725434        -4.719098964
H              -3.496897360        -3.652902276        -3.635888927
H              -4.384862027        -3.930414260        -5.130495142
H              -2.610410050        -3.999864174        -5.140224166
O              -7.181681922        -2.009696454        -2.136684177
O              -6.236246306        -0.012617352        -1.812291311
C              -7.022809038        -0.933015559        -1.494757223
O              -7.763425359        -0.761092940        -0.362468839
Li             -5.795388284        -1.266580908        -3.274527201
H               0.261439113        -0.849856474        -7.573528847
O               3.696096548        -1.370284771        -8.457926875
O               2.411492803        -2.294875756        -6.889331108
C               2.525694840        -1.439915372        -7.899706004
O               1.545678407        -0.751867640        -8.296522819
Li              4.124837846        -2.645778292        -7.298618263
59
--> TS 5d-->6+two LiCO3
 C           -1.3191413596  -2.1928336735  -6.2646840177
 C           -2.5049876515  -1.5610612829  -5.7327681298
 C           -0.7732177996  -3.5720981903  -6.1069559488
 H           -1.4615138423  -4.3268462491  -6.5059480054
 H            0.1727583573  -3.6431986250  -6.6513418301
 H           -0.5936682348  -3.8091159171  -5.0514553924
 N           -0.6711356739  -1.3471140177  -7.0640238841
 C           -1.2982926785  -0.1352836989  -7.1540822134
 C           -2.3931474660  -0.1105322301  -6.1739678187
 H           -1.8650766537   0.4571539329  -5.1150163162
 Cu          -1.5262599959  -0.8038297479  -3.9734817659
 C            2.9454161643  -1.2086339374  -2.1656998521
 C            2.8284686918  -1.1656059391  -3.5450551629
 C            1.7820578654  -1.1752149637  -1.3811147730
 C            1.5611304127  -1.1007918396  -4.1343478002
 C            0.5386448725  -1.1156681189  -2.0556096923
 N            0.4382224591  -1.0959291193  -3.4147078419
 C            1.7882302800  -1.2113292049   0.0504022908
 C            0.6290679487  -1.1898507109   0.7608806770
 C           -0.6429675179  -1.1126710358   0.1064870153
 C           -0.6757461816  -1.0593001339  -1.3082985742
 H            3.9180591613  -1.2642287684  -1.6826984782
 H            3.6972222037  -1.1926232089  -4.1941862537
 H            1.4811423615  -1.0366075529  -5.2204023502
 H            2.7469025317  -1.2612402556   0.5611271890
 H            0.6476281776  -1.2247530791   1.8473761607
 C           -1.8664706085  -1.0835143184   0.7935823186
 N           -1.8414698424  -0.9320647326  -2.0097562592
 C           -2.9850281831  -0.9097220140  -1.3223866996
 C           -3.0452065778  -0.9979486891   0.0686385436
 H           -1.8742590831  -1.1292871906   1.8796398319
 H           -3.9035586328  -0.8234618654  -1.8911153988
 H           -4.0208928911  -0.9916625117   0.5418311224
 H           -8.5713292656   0.3769074217  -1.0521436218
 C           -0.9942665614   0.9453355208  -7.9622478677
 H           -0.0833708391   0.9386053423  -8.5543235009
 C           -1.9174645467   1.9848646889  -8.0312115733
 H           -1.7239669312   2.8479002756  -8.6608566033
 C           -3.4806788861   0.7853290205  -6.5721469161
 H           -4.4546959917   0.6704229295  -6.1135008227
 C           -3.1800599623   1.8372331107  -7.3979805553
 H           -3.9561992442   2.5701854709  -7.6129269918
 C           -3.5947871026  -2.0874638106  -5.0028398954
 O           -4.5891776978  -1.3602777177  -4.6811951517
 C           -3.6732271022  -3.5346073777  -4.5737651986
 H           -3.9074967125  -3.5696243260  -3.5037946845
 H           -4.5088510509  -4.0118501387  -5.1009097069
 H           -2.7694335568  -4.1136874760  -4.7558572884
 O           -7.5104329619  -0.1166572859  -2.9061311545
 O           -6.1572130103  -1.3035759030  -1.5856125784
 C           -7.1444921662  -0.5575987735  -1.7808586660
 O           -7.8770427539  -0.1933796262  -0.6911781223
 Li          -5.9394156796  -1.0644518578  -3.5343022167
 H            0.2685170812  -1.6510235160  -7.5577764018
 O            3.6635345136  -1.8788381912  -8.4011622339
 O            2.4325670376  -0.5631327263  -7.0873264176
 C            2.5022590986  -1.6103081282  -7.8865895824
 O            1.4686066634  -2.3012747945  -8.1397297832
 Li           4.1418166382  -0.3652713935  -7.5810653355
59
--> 6+ LiCO3- + LiHCO3
 C           -1.2530442925  -2.5585867421  -5.9765258928
 C           -2.4092312631  -1.7615813199  -5.8449205190
 C           -0.7928830841  -3.7922665675  -5.2710635076
 H           -1.4095659839  -4.6602157623  -5.5331333595
 H            0.2444772457  -3.9978256954  -5.5490486035
 H           -0.8409545930  -3.6781990794  -4.1843594816
 N           -0.4414450302  -2.0273370407  -6.9098158233
 C           -0.9960849073  -0.8714541496  -7.4117153105
 C           -2.2394441314  -0.6642374528  -6.7734526002
 H           -3.8634294573   1.5224256762  -2.9496764272
 Cu          -2.5027035204   0.8131494018  -2.8975713252
 C            1.8314600066  -0.8486726717  -4.1928213344
 C            1.1943868690   0.0945900360  -4.9699435390
 C            1.2171764974  -1.2681811038  -2.9953988775
 C           -0.0357473980   0.6182171776  -4.5443173797
 C           -0.0394289081  -0.7156771136  -2.6690198188
 N           -0.6432724786   0.2301353276  -3.4287936604
 C            1.7942020122  -2.2581399765  -2.1356995410
 C            1.1438504879  -2.6910372523  -1.0224835234
 C           -0.1559516161  -2.1912397099  -0.6927164048
 C           -0.7514053432  -1.2087123546  -1.5159909939
 H            2.7658547494  -1.3002204135  -4.5254326973
 H            1.6002550118   0.3755570102  -5.9365476911
 H           -0.5637540776   1.3519738123  -5.1440902256
 H            2.7618977422  -2.6678344353  -2.4107138141
 H            1.5854937234  -3.4504217046  -0.3821529109
 C           -0.9193756295  -2.6530930034   0.3985303388
 N           -1.9971851238  -0.7395947540  -1.3123171973
 C           -2.7081012605  -1.2130925022  -0.3048221866
 C           -2.1942941841  -2.1697519274   0.5909110963
 H           -0.4989903163  -3.4043668029   1.0630614110
 H           -3.7348460925  -0.8624956843  -0.2403147362
 H           -2.8156894379  -2.5281115670   1.4049777454
 H           -8.3784703583  -0.5281306683  -1.1601943634
 C           -0.4622246331   0.0168757956  -8.3447197880
 H            0.5234396707  -0.1666354606  -8.7619089109
 C           -1.2219324390   1.1372144212  -8.6520451604
 H           -0.8431300480   1.8598350953  -9.3706964976
 C           -2.9850737143   0.4761521497  -7.1007137972
 H           -3.9319978833   0.6635251190  -6.6092693926
 C           -2.4678111401   1.3597295189  -8.0395594146
 H           -3.0341332109   2.2515595497  -8.2960237361
 C           -3.4864638100  -1.8802680709  -4.9011846990
 O           -4.3515116765  -0.9900866521  -4.8101662555
 C           -3.5808363931  -3.0688787467  -3.9709247945
 H           -4.5182566527  -3.0056262096  -3.4152749358
 H           -3.5205115210  -4.0163058640  -4.5156971056
 H           -2.7592001435  -3.0530944856  -3.2464772582
 O           -6.9597521056   0.0909939195  -2.6966555099
 O           -5.5096837868  -1.2225106705  -1.6128336270
 C           -6.6370004375  -0.7033978761  -1.7748437851
 O           -7.6060540465  -1.0298727155  -0.8618995070
 Li          -5.0736374473  -0.0707162207  -3.2438073093
 H            0.5697062250  -2.3519529570  -7.0395789916
 O            4.0639339789  -2.0260417148  -6.3139310531
 O            2.7223503458  -0.9816845443  -7.7598330591
 C            2.9134811732  -1.9981893835  -6.9453293716
 O            2.0324447673  -2.8815807001  -6.7632026120
 Li           4.4224565028  -0.6052352568  -7.3361787319
30
--> Cu-H+LiHCO3
 C           -1.9830468905  -0.2527027897  -2.7058120281
 C           -2.0211935021   1.0950916403  -2.9862054255
 C           -1.2705825003  -0.7062646584  -1.5778657575
 C           -1.3454279983   1.9859660581  -2.1336397937
 C           -0.6251715592   0.2732614715  -0.7909583509
 C           -1.1748946447  -2.0844369770  -1.2033802320
 C           -0.4716926199  -2.4615754548  -0.1025576478
 C            0.1963180033  -1.4949852771   0.7160929678
 C            0.1239517092  -0.1283697264   0.3730654125
 H           -2.4937054238  -0.9706226136  -3.3420816885
 H           -2.5602801154   1.4757892749  -3.8471157636
 H           -1.3540129826   3.0562984314  -2.3210215901
 H           -1.6763218918  -2.8263814671  -1.8185190572
 H           -0.4038277291  -3.5096227744   0.1755045330
 C            0.9383818524  -1.8325098479   1.8652032355
 C            1.4212850685   0.5012976737   2.1761202609
 C            1.5462338019  -0.8349267763   2.5930791107
 H            1.0207817252  -2.8744514619   2.1630746167
 H            1.8794164118   1.3258878646   2.7230511198
 H            2.1227068388  -1.0625449640   3.4833879591
 N           -0.6707278123   1.5894070187  -1.0713466237
 N            0.7320330251   0.8413207304   1.0935715999
 Cu           0.5921846559   2.7462816263   0.4462990277
 H            0.8656828511   4.2424676505   0.4219098387
 H            2.2422138104   4.1517438215   1.4480364372
 O            3.1061315955   4.4490441885   1.8487701913
 O            2.3851765766   3.1681833055   3.5710710371
 C            3.2467407893   3.9833179444   3.0743392238
 O            4.2469743140   4.3653947552   3.7505734744
 Li           3.4396195483   3.4034014692   5.0742321984
30
--> TS H2 formation
 C           -1.1893483024   0.0426829561  -2.8551110130
 C           -1.1533180059   1.4060045150  -3.0500228772
 C           -0.7604600886  -0.4908199008  -1.6243398214
 C           -0.6959907120   2.2328717216  -2.0129717517
 C           -0.3157997657   0.4221106748  -0.6446661113
 C           -0.7492742053  -1.8926870980  -1.3307603573
 C           -0.3067154520  -2.3556576937  -0.1309908110
 C            0.1612386100  -1.4564735440   0.8799707757
 C            0.1491378323  -0.0697418007   0.6259853838
 H           -1.5404189860  -0.6247380680  -3.6373186490
 H           -1.4713934597   1.8498630105  -3.9869752092
 H           -0.6571633847   3.3104977444  -2.1346037236
 H           -1.0999034169  -2.5829985924  -2.0926605252
 H           -0.2987539133  -3.4216673705   0.0782263815
 C            0.6474748386  -1.8698784063   2.1367095392
 C            1.0428432625   0.4373521328   2.6899472613
 C            1.0917595725  -0.9252066091   3.0357224999
 H            0.6717824153  -2.9287215282   2.3801258606
 H            1.4071828907   1.2352714950   3.3366518199
 H            1.4773867552  -1.2161588393   4.0070812281
 N           -0.2918069795   1.7617817367  -0.8421621296
 N            0.5716161411   0.8445165658   1.5216676391
 Cu           0.2924788740   2.7873912771   0.8242003028
 H           -0.0974156605   4.1973152162   1.6160601983
 H            0.8564391103   4.2196862864   1.6182310569
 O            2.2133526335   4.1116330727   1.3211072782
 O            2.3547040805   3.1387603974   3.3596995652
 C            2.9222955631   3.6471402138   2.2990429449
 O            4.2027314797   3.6889180711   2.2528957124
 Li           4.0826721702   3.0597594108   3.9370400761
30
--> Cu-phen+H2+LiCO3
 C           -1.5307229398   0.1932916014  -2.6900893046
 C           -1.2381403776   1.5217849425  -2.9071987467
 C           -1.0751316780  -0.4297049912  -1.5122907347
 C           -0.4947512099   2.2244852001  -1.9476055866
 C           -0.3328352957   0.3589945310  -0.6081625001
 C           -1.3280993243  -1.8041574996  -1.1965570876
 C           -0.8655791790  -2.3584526937  -0.0436359719
 C           -0.1074388372  -1.5857314574   0.8930267046
 C            0.1597880580  -0.2305470600   0.6091948973
 H           -2.1062790812  -0.3780870116  -3.4131533437
 H           -1.5720239254   2.0343192616  -3.8026404354
 H           -0.2509857591   3.2722259824  -2.0886376855
 H           -1.9018074274  -2.3983056871  -1.9021509076
 H           -1.0657141548  -3.4020191237   0.1831115551
 C            0.4068290307  -2.0919596696   2.1043818271
 C            1.3437590041   0.0768256894   2.5563790621
 C            1.1295722560  -1.2624038489   2.9341857590
 H            0.2272374107  -3.1302937259   2.3707362169
 H            1.9091710867   0.7921442386   3.1512740753
 H            1.5360130978  -1.6276029014   3.8716948456
 N           -0.0516330568   1.6667379360  -0.8277987102
 N            0.8679325539   0.5669460381   1.4262597729
 Cu           0.9979854255   2.5903097561   0.5995779708
 H           -0.1435045719   6.5348767207   2.0871135758
 H            0.3736897174   6.0152875623   1.9461962028
 O            1.7952055829   4.0938306998   1.3487640209
 O            2.6585358857   2.8105461766   3.0039531791
 C            2.5061465011   3.9677587078   2.4175876988
 O            3.0865054378   4.9906877049   2.9301740634
 Li           3.6936485304   3.8008116768   4.1318054252
