# Supplementary material for: Computational exploration of the reaction mechanism of the Cu+-catalysed synthesis of indoles from N-aryl enaminones
Source: R Soc Open Sci. 2016 Feb 3;3(2):150582. doi: 10.1098/rsos.150582 (PMC4785979; doi:10.1098/rsos.150582)
Supplement: molecules_in_tables_SI_tables_1_and_2_PBE0.xyz [file rsos150582supp3.xyz]

5
--> LiCO3-
 O           -6.7020138928  -3.8866251406  -5.2456206131
 O           -5.8704097650  -3.7480273109  -3.1605528711
 C           -5.6953375969  -3.4836617698  -4.4609245349
 O           -4.6873956980  -2.9154118388  -4.9007473578
 Li          -7.3760152641  -4.4326984031  -3.7277609575
6
--> LiHCO3
 O           -6.6960805285  -3.8937037522  -5.1968693276
 O           -5.8721720733  -3.7452653859  -3.1479817553
 C           -5.6809741225  -3.4587846772  -4.5864205925
 O           -4.6575494229  -2.8990753104  -4.8918900424
 Li          -7.4768055941  -4.4887494708  -3.6843188412
 H           -5.0974406599  -3.4133302309  -2.6764388355
6
--> LiHCO3 conformer II
 O           -6.6704384037  -3.8678443475  -5.2480091267
 O           -5.8153939949  -3.7181033123  -3.1966461640
 C           -5.7611561832  -3.5181582346  -4.4513755912
 O           -4.6804462595  -2.9025187418  -4.9583642681
 Li          -7.4437154156  -4.4742981909  -3.6767159000
 H           -4.1072111270  -2.7177372798  -4.1986731900
26
--> 1
 C           -0.9962171448  -0.4298110122  -6.9233474968
 C           -0.8979461198  -1.5434468361  -6.1568534365
 C           -2.2123051828  -0.1873116478  -7.7732097808
 H           -1.9196015134  -0.0020416772  -8.8159955983
 H           -2.8827229408  -1.0488192730  -7.7665851594
 H           -2.7644020727   0.6964178553  -7.4304839200
 N           -0.0495337088   0.5794043585  -7.0222181312
 C            0.6236765884   1.2534622881  -5.9886594907
 C            0.3235662665   1.0724420057  -4.6344348944
 H           -0.4363816693   0.3572429332  -4.3376773190
 H           -1.7910578220  -2.1571091948  -6.0745143539
 C            1.6049953191   2.1846242434  -6.3490669253
 H            1.8514941488   2.3208252834  -7.4000396431
 C            2.2675053390   2.9234024352  -5.3768361132
 H            3.0251033770   3.6414267596  -5.6792018596
 C            0.9999301359   1.8117934227  -3.6703125523
 H            0.7559045927   1.6557082539  -2.6230190873
 C            1.9733077605   2.7406502540  -4.0284762291
 H            2.4968770209   3.3113285991  -3.2675423670
 C            0.2488796817  -2.1285591183  -5.4415610082
 O            0.0473721903  -3.0063058706  -4.6144016181
 C            1.6663152746  -1.7402365352  -5.8022954009
 H            2.0455061647  -0.9983735968  -5.0909219619
 H            2.2894809491  -2.6341700135  -5.7180244045
 H            1.7469879746  -1.3121997485  -6.8046304523
 H           -0.1315770469   1.1364068770  -7.8618081487
25
--> 2 (conformer II)
 C           -0.9762847165  -0.3684860337  -6.8655069740
 C           -0.8801318395  -1.5429764765  -6.1112093020
 C           -2.1880634264  -0.2691420192  -7.7816109427
 H           -1.8493113981   0.0045933389  -8.7871562964
 H           -2.7572105970  -1.2029188302  -7.8381420257
 H           -2.8560495049   0.5358301153  -7.4474970192
 N           -0.1795262499   0.6907634146  -6.9874853416
 C            0.5591500070   1.2586670946  -5.9966959481
 C            0.2447399225   1.2101330505  -4.6116964240
 H           -0.5814763735   0.5795292437  -4.2937818283
 H           -1.7633369474  -2.1806006610  -6.1027196263
 C            1.6551500354   2.0858037130  -6.3544259767
 H            1.9090162775   2.1455603726  -7.4104518350
 C            2.3733970117   2.8047944028  -5.4106996370
 H            3.2092613434   3.4234940144  -5.7378276686
 C            0.9631816365   1.9432417023  -3.6784870548
 H            0.6784154035   1.8811613485  -2.6279997195
 C            2.0394166300   2.7504660230  -4.0559335959
 H            2.6030446267   3.3142247875  -3.3160124074
 C            0.2358806408  -2.1688420250  -5.4587949833
 O            0.1037135738  -3.2191998335  -4.8088752573
 C            1.6389399684  -1.6129320623  -5.6388916215
 H            1.8742902755  -0.8973171714  -4.8419694120
 H            2.3410456303  -2.4502301828  -5.5695504244
 H            1.7633161360  -1.0834164364  -6.5883644827
24
--> C-deprotonated 2
 C           -0.8362000069  -0.5439061146  -6.8964048317
 C           -1.0103740905  -1.5290917113  -6.0026401947
 C           -1.0675265201  -0.8356589541  -8.3818790266
 H           -1.4001941398  -1.8686474523  -8.5361048679
 H           -1.8232920869  -0.1512872381  -8.8031748627
 H           -0.1493677287  -0.6623818489  -8.9701663836
 N           -0.4569962535   0.8018979896  -6.7748296870
 C           -0.1025633038   1.3714903782  -5.6270387970
 C           -0.0306397113   0.7829559074  -4.3076882904
 H           -0.3164997830  -0.2634904107  -4.2248462604
 C            0.2772684266   2.7654456837  -5.6620113690
 H            0.2349570269   3.2464857354  -6.6404618194
 C            0.6796246634   3.4722162528  -4.5454773678
 H            0.9533230309   4.5270989217  -4.6553695667
 C            0.3782813560   1.5137190793  -3.2041484542
 H            0.4109782026   1.0094211731  -2.2323954629
 C            0.7443606626   2.8674273306  -3.2772000001
 H            1.0583008550   3.4244676688  -2.3936956783
 C           -1.3063156669  -2.8427977616  -5.7338061963
 O           -2.4139899359  -3.4087245513  -5.4515589174
 C           -0.0637930957  -3.7622670924  -5.6084556165
 H            0.8756582369  -3.2610572123  -5.8744847274
 H            0.0208940110  -4.1491746100  -4.5795331661
 H           -0.2017616298  -4.6433474811  -6.2582366264
25
--> 2
 C           -0.5764528458  -0.6113300263  -6.8096118033
 C           -0.6343017974  -1.5434819600  -5.7600836818
 C           -0.9226835328  -0.9810803584  -8.2408368704
 H           -0.4468179364  -1.9122814457  -8.5651199196
 H           -2.0048451498  -1.1048143464  -8.3757148819
 H           -0.5911621342  -0.1629091039  -8.8849236823
 N           -0.1584637211   0.6486577979  -6.7297935607
 C           -0.0191638482   1.3457760696  -5.5585050927
 C           -0.9027142158   1.2845999257  -4.4514697007
 H           -1.7132722758   0.5621832597  -4.4746357143
 C            1.0108283254   2.3144634846  -5.4821610754
 H            1.6874898484   2.3855669725  -6.3307213084
 C            1.1587146396   3.1467713824  -4.3822176887
 H            1.9720408596   3.8720742502  -4.3667484043
 C           -0.7559174045   2.1309842294  -3.3605019723
 H           -1.4620212132   2.0551883216  -2.5338932199
 C            0.2771037226   3.0679128383  -3.3027579956
 H            0.3906984295   3.7205458523  -2.4398651678
 C           -1.0596280570  -2.9048108239  -5.7057367096
 O           -0.9489493843  -3.5887245558  -4.6707193886
 C           -1.6958710681  -3.6146179026  -6.9073812563
 H           -0.9434546354  -3.8843028206  -7.6597132177
 H           -2.1478266162  -4.5368957993  -6.5318679722
 H           -2.4600262780  -3.0148754785  -7.4121704767
 H           -0.2602870437  -1.2027002005  -4.7969954648
23
--> Cu(phenantroline)+                                                              
 C           -0.0023147391   0.0963205708  -2.9429261491
 C           -0.0749971460   1.4463946093  -3.2002071893
 C           -0.0008060490  -0.3659936066  -1.6102384492
 C           -0.1462241220   2.3366311204  -2.1203279302
 C           -0.0750657534   0.5997153129  -0.5830526868
 C            0.0720062207  -1.7559258797  -1.2793663547
 C            0.0708586145  -2.1647797859   0.0159624817
 C           -0.0028483358  -1.2167191124   1.0847005866
 C           -0.0757129187   0.1638263418   0.7978533189
 H            0.0543284892  -0.6221759460  -3.7561892860
 H           -0.0782199918   1.8313344595  -4.2140692179
 H           -0.2056750224   3.4075347312  -2.2872260067
 H            0.1283901708  -2.4788745713  -2.0879079019
 H            0.1261887256  -3.2209326491   0.2631188057
 C           -0.0057911092  -1.6031989474   2.4412733427
 C           -0.1475191653   0.7035467653   3.0537230185
 C           -0.0779084525  -0.6453497827   3.4268669315
 H            0.0492853827  -2.6584186922   2.6949106566
 H           -0.2051057488   1.4847387441   3.8051464848
 H           -0.0819730952  -0.9122219006   4.4780257548
 N           -0.1461060814   1.9303640432  -0.8577391261
 N           -0.1468245662   1.0955669298   1.7865647195
 Cu          -0.2318630984   2.8675883263   0.8927787221
31
--> 2 w LiHCO3 conformer II
 C           -0.9392593261   0.7607611645  -5.8170251590
 C           -0.6056831169  -0.5212088883  -5.2760411333
 C           -2.2781742650   0.9720642325  -6.4758720245
 H           -2.4347364680   0.2575630962  -7.2903771486
 H           -3.0912860125   0.7937317165  -5.7649109768
 H           -2.3274685717   1.9962206284  -6.8555179536
 N           -0.1526200585   1.8047426527  -5.8366677446
 C            1.0570422100   1.8495296859  -5.1689156798
 C            1.1741608255   1.6726423931  -3.7746952935
 H            0.2853080744   1.3979482023  -3.2129802364
 H            0.4003769487  -0.6304155041  -4.8823232729
 C            2.2197700458   2.2203966097  -5.8715786058
 H            2.1353828335   2.3765323534  -6.9440336069
 C            3.4353572414   2.3876499712  -5.2202753926
 H            4.3163514882   2.6667166720  -5.7961341688
 C            2.3904366547   1.8527565680  -3.1273501344
 H            2.4456693889   1.7131730102  -2.0488405921
 C            3.5349986173   2.2068073677  -3.8411723791
 H            4.4855013268   2.3445659033  -3.3311880060
 C           -1.4172701278  -1.6481763195  -5.2290265856
 O           -2.6238803402  -1.7393483376  -5.6315785372
 C           -0.8285155891  -2.9154768191  -4.6333263127
 H            0.2087354019  -2.8002009028  -4.3046439649
 H           -1.4397409182  -3.2329306104  -3.7789433835
 H           -0.8776350049  -3.7212971470  -5.3767743460
 O           -5.3170261480  -3.6039620973  -7.1053982861
 O           -5.7224310111  -3.3663936336  -4.9199855261
 C           -6.0042162199  -3.7854932542  -6.0776566677
 O           -7.1630496723  -4.5015290094  -6.2160061544
 Li          -4.1440945591  -2.6469254182  -5.8516080507
 H           -7.5257309055  -4.5217746559  -5.3184281711
31
--> TS 2 to C deprotonated 2 w LiHCO3
 C           -0.3655962666  -0.9536968890  -6.8485102934
 C           -1.0401096514  -1.7222367713  -5.9831208149
 C           -0.0579055273  -1.3516195302  -8.2742163108
 H           -0.4817449724  -2.3302187933  -8.5077966783
 H           -0.4680208914  -0.6208276550  -8.9842389251
 H            1.0286270809  -1.3992423718  -8.4558495412
 N            0.1997199257   0.3041061800  -6.5706990799
 C           -0.1075527960   1.2484936547  -5.6078616635
 C           -1.3112478318   1.2532829245  -4.8840847480
 H           -2.0623593382   0.4772321920  -5.0182464724
 H           -1.3803446407  -1.5273314619  -4.6177047271
 C            0.8160568597   2.2878983888  -5.3892884996
 H            1.7554352494   2.2885003961  -5.9428776211
 C            0.5499846904   3.3038302167  -4.4809988940
 H            1.2845537880   4.0941514759  -4.3356569757
 C           -1.5521291275   2.2727861062  -3.9711725742
 H           -2.4874495770   2.2441226099  -3.4171657559
 C           -0.6393352159   3.3049951842  -3.7561025873
 H           -0.8480866050   4.0919759872  -3.0353217572
 C           -1.7121799837  -2.9426036584  -6.3128479288
 O           -2.7894540794  -3.0141970849  -6.9621489341
 C           -1.2183944646  -4.1947217913  -5.6232226571
 H           -0.1315493614  -4.1943704914  -5.4967802409
 H           -1.6846491876  -4.1933416233  -4.6285480962
 H           -1.5512637567  -5.0829613729  -6.1692862092
 O           -3.7448994211  -0.8810379703  -4.7229529997
 O           -3.7799522340  -2.9379230884  -3.9028892620
 C           -3.1989923466  -1.7990627417  -4.0038925581
 O           -1.9749926420  -1.6297557624  -3.5518429832
 Li          -4.1389708408  -2.4323094910  -5.7168645754
 H            1.0209952048   0.5226573546  -7.1153133364
31
--> C deprotonated 2 w LiHCO3
 C            0.0919719456  -0.6840031947  -8.0729440160
 C           -0.4294176210  -1.7002592899  -7.4236939852
 C            0.2964044336  -0.6477782271  -9.5690489335
 H            0.0158704248  -1.6091767153 -10.0045520039
 H           -0.3028043374   0.1456881096 -10.0373221344
 H            1.3488393440  -0.4495961150  -9.8340659543
 N            0.5179134532   0.5435498633  -7.4765064686
 C            0.1781463058   1.0441782365  -6.2366642087
 C           -0.9791834644   0.6431042849  -5.5428839844
 H           -1.6213493758  -0.1266836695  -5.9577127383
 H           -5.2899547615  -0.4574093000  -1.8481141622
 C            0.9854959284   2.0409941200  -5.6577766472
 H            1.8896108138   2.3600234923  -6.1766994781
 C            0.6474690953   2.6187537563  -4.4403165775
 H            1.2943047920   3.3878235246  -4.0210647759
 C           -1.3019318694   1.2261756304  -4.3236356184
 H           -2.2051726961   0.8860556827  -3.8200911669
 C           -0.4970031627   2.2154947218  -3.7565407453
 H           -0.7558527253   2.6602200808  -2.7988781382
 C           -0.9929755808  -2.5196187200  -6.5218550289
 O           -2.2288563043  -2.4744803043  -6.1300059684
 C           -0.1413971012  -3.6278351355  -5.9293952568
 H            0.8847647970  -3.6181809133  -6.3114130732
 H           -0.1191394189  -3.5205470652  -4.8368714391
 H           -0.5970310369  -4.6025355969  -6.1478614994
 O           -4.2544500038  -0.7779230768  -3.7352941052
 O           -3.9914845743  -2.8780965377  -3.0137974703
 C           -4.4024429068  -1.7052032780  -2.8908505395
 O           -5.0725611308  -1.3943252714  -1.7360161067
 Li          -3.2527912209  -2.1968335694  -4.7130615170
 H            1.3661280380   0.9318058782  -7.8672342707
30
--> 2 w LiCO3 conformer III
 C           -1.1647730971   0.5491091265  -6.8738983976
 C           -1.7037902968  -0.5339931834  -6.1628056239
 C           -2.0215282580   1.0545170261  -8.0249012771
 H           -1.5108364804   0.8450205858  -8.9734770047
 H           -3.0061828819   0.5796362937  -8.0480481694
 H           -2.1407558259   2.1432725279  -7.9644470977
 N           -0.0041735229   1.1950670330  -6.7910323575
 C            0.6918790986   1.4629583814  -5.6556246600
 C            0.1259345222   1.5850108872  -4.3569405428
 H           -0.9220396291   1.3276951571  -4.2263889789
 H           -2.7538488112  -0.7571465899  -6.3456714434
 C            2.0684137241   1.7945528619  -5.7641685614
 H            2.5207262915   1.7198736404  -6.7509785380
 C            2.8152316414   2.2078652633  -4.6709916895
 H            3.8710053369   2.4451914659  -4.8080159331
 C            0.8802788693   2.0123879434  -3.2746123287
 H            0.3994284518   2.0938473128  -2.2996435081
 C            2.2354662463   2.3293086777  -3.4062900966
 H            2.8218040465   2.6507247766  -2.5479549966
 C           -1.0757198680  -1.5259927372  -5.3582872847
 O           -1.7326916950  -2.4447331642  -4.8142235162
 C            0.4286663259  -1.5805450389  -5.1989766450
 H            0.9519526939  -1.1328706313  -6.0488195099
 H            0.7388751456  -1.0272138543  -4.3039659068
 H            0.7177112738  -2.6289241025  -5.0750015549
 O           -4.6682810349  -4.4876703281  -4.6166274405
 O           -6.7943477101  -4.1517719515  -5.3160354459
 C           -5.6225097740  -3.7402564748  -5.1587595218
 O           -5.2352837010  -2.5237630718  -5.5209942448
 Li          -3.5982397316  -3.0421409336  -4.9109434553
30
--> TS 2 to 3 w LiCO3, without Cu
 C           -1.5777356705  -0.1347170337  -6.5962034587
 C           -1.7787626490  -1.2062431468  -5.7143615082
 C           -2.6034718709   0.0026656958  -7.7111795429
 H           -2.3874727085  -0.7202323119  -8.5115782602
 H           -3.6031165194  -0.2329468275  -7.3319922707
 H           -2.5843234825   1.0101071094  -8.1439444011
 N           -0.6312399886   0.8132490379  -6.6517360797
 C            0.1517351583   1.2077042943  -5.6155810629
 C           -0.2147646120   1.1870648835  -4.2382158411
 H           -1.1458830841   0.6992586862  -3.9652234509
 H           -3.3045963226  -1.4245935984  -5.4644582892
 C            1.3952569212   1.8340745332  -5.9094180770
 H            1.6942591968   1.8689531811  -6.9556995243
 C            2.1944773933   2.3975758759  -4.9251173318
 H            3.1394692078   2.8642929379  -5.2102226614
 C            0.5864019300   1.7665597342  -3.2677203613
 H            0.2545226045   1.7350897364  -2.2287754132
 C            1.8052004875   2.3802226626  -3.5839670128
 H            2.4318298814   2.8190462820  -2.8090850191
 C           -0.7769001487  -1.9416546579  -5.0774565525
 O           -1.0235245039  -2.7997392329  -4.1399433093
 C            0.6734446452  -1.9248721309  -5.5429324131
 H            0.8163026771  -1.3461794155  -6.4599157432
 H            1.3015405403  -1.4787040769  -4.7600146196
 H            1.0140440150  -2.9591377511  -5.6894225374
 O           -4.2526940638  -3.7847781465  -5.4670579936
 O           -6.2117163048  -2.7211791521  -5.7998322735
 C           -5.0075003262  -2.7361343778  -5.5188765121
 O           -4.4006500538  -1.5501827197  -5.1829102524
 Li          -2.7545697813  -3.0154243803  -4.7860818468
30
--> 3 w LiHCO3, without Cu
 C           -1.4366795285  -0.1709960256  -6.6749200100
 C           -1.6029472487  -1.2713982168  -5.8411168556
 C           -2.3743880916  -0.0475656288  -7.8702384033
 H           -1.8724894726  -0.4448291600  -8.7661025726
 H           -3.2953958065  -0.6152913103  -7.7166728864
 H           -2.6119322936   1.0039235712  -8.0792306120
 N           -0.5440136522   0.8404384853  -6.6556732468
 C            0.1851477150   1.2293454227  -5.5833725590
 C           -0.1508800466   1.0406389825  -4.2084667675
 H           -1.0188053515   0.4320239057  -3.9731753960
 H           -3.8570170168  -1.3928841050  -5.7421583363
 C            1.3474931510   2.0206009348  -5.8211687508
 H            1.6215649712   2.1880187930  -6.8617353797
 C            2.0970938005   2.5735692078  -4.7941319612
 H            2.9793873895   3.1683053375  -5.0411357266
 C            0.5981068851   1.6148908338  -3.1937722371
 H            0.2885214847   1.4511301216  -2.1601362006
 C            1.7371054619   2.3866965205  -3.4566012287
 H            2.3259005510   2.8166591953  -2.6475180953
 C           -0.6093912940  -2.0108812891  -5.2081301441
 O           -0.8526336800  -2.8491271463  -4.2462922161
 C            0.8303654955  -2.0229314510  -5.7087455896
 H            0.9749543762  -1.3807187097  -6.5827395886
 H            1.4859270186  -1.6586974141  -4.9057268955
 H            1.1392229180  -3.0523745526  -5.9402118623
 O           -4.3185624226  -3.4895098710  -4.9567684471
 O           -6.4510885831  -2.9569825204  -5.4626736738
 C           -5.2459451237  -2.7167846857  -5.3816403521
 O           -4.8439841670  -1.4556969023  -5.7905204029
 Li          -2.5933353606  -2.9078449306  -4.8843414711
31
--> 1+LiCO3-
 C           -1.4209184066   0.4743720748  -8.1309617655
 C           -1.3649518900  -0.5525507161  -7.2195065291
 C           -2.6698198430   0.6729260276  -8.9513981776
 H           -2.3982022398   0.8140387722 -10.0054125191
 H           -3.3516703040  -0.1751441587  -8.8526098068
 H           -3.1851614846   1.5933015395  -8.6513130242
 N           -0.4611978605   1.3831323483  -8.4526199858
 C            0.4943926093   1.9789463968  -7.6447103415
 C            0.3976869628   2.0926809352  -6.2479239220
 H           -0.4190238455   1.5962417386  -5.7325597974
 H           -2.3076359547  -1.0551409806  -7.0158631366
 C            1.5774264235   2.6128970977  -8.2912907277
 H            1.7043800750   2.4600081713  -9.3641306375
 C            2.5001268155   3.3633763554  -7.5669406863
 H            3.3343819004   3.8273346290  -8.0901059466
 C            1.3292650976   2.8405917446  -5.5383871415
 H            1.2269203636   2.9209861910  -4.4581030070
 C            2.3812820940   3.4914872110  -6.1840254522
 H            3.1033929262   4.0714503662  -5.6156159181
 C           -0.2456715645  -1.2012304700  -6.5592996480
 O           -0.4376213389  -2.0185807245  -5.6569928649
 C            1.1723878141  -0.9851291368  -7.0566465296
 H            1.6932174936  -0.2601314135  -6.4205326792
 H            1.7007256602  -1.9398473889  -6.9764350613
 H            1.2129182592  -0.6178193909  -8.0855466254
 O           -0.9674042213   3.1907639414 -10.1751901365
 O            0.6597075048   3.6547143544 -11.6282019486
 C           -0.3948096563   2.9166861804 -11.3867838982
 O           -0.8488766045   2.0292734106 -12.1097287961
 Li           0.4569040424   4.2639729185  -9.9548542472
 H           -0.7101895948   2.0507309941  -9.2939905832
31
--> TS1
 C           -1.4128656866   0.4348594172  -8.1255763061
 C           -1.3661861086  -0.5645524328  -7.1793374886
 C           -2.6793756572   0.6214881941  -8.9252057705
 H           -2.4329122841   0.7057754420  -9.9901272259
 H           -3.3774206562  -0.2055262145  -8.7727584000
 H           -3.1687111330   1.5653990662  -8.6558458193
 N           -0.4452545778   1.3098917093  -8.4994877833
 C            0.4945727085   1.9228742916  -7.6973510038
 C            0.3565990874   2.1324906173  -6.3104438881
 H           -0.4812092779   1.6759773896  -5.7918916618
 H           -2.3136973161  -1.0477145170  -6.9510402935
 C            1.6131737693   2.5085594550  -8.3368795274
 H            1.7807941410   2.2858976094  -9.3910970906
 C            2.5173418384   3.2999224562  -7.6299411169
 H            3.3747762339   3.7201386621  -8.1530502998
 C            1.2675160813   2.9193734567  -5.6189479011
 H            1.1251750771   3.0718713967  -4.5507887046
 C            2.3492808040   3.5229353129  -6.2647466037
 H            3.0563205183   4.1331538406  -5.7094531104
 C           -0.2522708320  -1.2043348333  -6.5053422865
 O           -0.4488717426  -2.0039477096  -5.5868362674
 C            1.1695773377  -0.9996702884  -6.9974959884
 H            1.6728498922  -0.2298294030  -6.4012810694
 H            1.7079343766  -1.9411846993  -6.8541083732
 H            1.2155963334  -0.6903620983  -8.0452855219
 O           -0.9220478036   3.1044672864 -10.1182475848
 O            0.6184474732   3.8086770781 -11.5617560333
 C           -0.3747399534   2.9886083276 -11.3859910635
 O           -0.8192512278   2.1627571849 -12.1763854077
 Li           0.5241451422   4.1529707550  -9.7941182620
 H           -0.7232982074   2.0667415157  -9.4030401098
31
--> 2+LiHCO3
 C           -1.1886492089  -0.5468681474  -7.9553266798
 C           -1.3799097220  -0.8964410165  -6.6306452844
 C           -2.3170954501  -0.8526217968  -8.9196731344
 H           -1.9260042354  -1.4606010273  -9.7433677941
 H           -3.1476573824  -1.3842976760  -8.4451176006
 H           -2.6937142356   0.0764301084  -9.3665663505
 N           -0.1076579388  -0.0352116108  -8.5759623586
 C            0.5829240623   1.0340797059  -8.1743308867
 C            0.1287772366   2.0253019309  -7.2418076529
 H           -0.8322818945   1.8727594564  -6.7590749213
 H           -2.3730142123  -1.2468606009  -6.3558664847
 C            1.8408966273   1.3235718195  -8.7971856249
 H            2.1960535971   0.6189616341  -9.5443287582
 C            2.5938762424   2.4429809185  -8.4673540793
 H            3.5405265869   2.6104030158  -8.9770635759
 C            0.8887992942   3.1471647070  -6.9334179046
 H            0.4906412732   3.8702595611  -6.2236316305
 C            2.1367223109   3.3812727921  -7.5302568392
 H            2.7142994280   4.2698840523  -7.2988261210
 C           -0.4434775452  -1.0106579608  -5.5323294301
 O           -0.8355686331  -1.3007041143  -4.3970370516
 C            1.0481862325  -0.8681646557  -5.7710993432
 H            1.3548900925   0.1795498507  -5.6635148488
 H            1.5683535606  -1.4589659548  -5.0114898873
 H            1.3403854725  -1.1858359119  -6.7765262913
 O           -0.9241253060   3.3806489281 -10.5968345856
 O            0.6662909739   4.8891779350 -10.4741938904
 C           -0.2742646709   4.5069626885 -11.2174787432
 O           -0.7073320775   4.8702911912 -12.2988218916
 Li           0.5919873065   3.3993399619  -9.3181232586
 H           -1.5407469574   3.0100562149 -11.2407966971
48
--> 3 (Cu-Phen Ligado ao Indole s�tio certo)
 C           -0.8627048183  -0.8272621319  -6.4790693614
 C           -0.6462334028  -1.5886208884  -5.2247581404
 C           -1.8347152115  -1.4134446489  -7.4695126371
 H           -1.4985543329  -2.4065919965  -7.7917819685
 H           -2.8125592806  -1.5571621685  -6.9930168892
 H           -1.9489660400  -0.7621537454  -8.3391888259
 N           -0.2959214676   0.2791957014  -6.8186517055
 C            0.4417865843   1.0287177576  -5.9171963763
 C           -0.2079644586   1.6760939501  -4.8360123582
 H           -1.2917479478   1.6006255186  -4.7609534873
 Cu          -0.1948713803  -0.3574188399  -3.7015793738
 C            3.0754737081  -0.7949901881  -0.1357985263
 C            3.5471198459  -0.6284479038  -1.4197629531
 C            1.6881070230  -0.7508766607   0.0994876277
 C            2.6310407171  -0.4328986212  -2.4641148793
 C            0.8487471308  -0.5361945942  -1.0156345522
 N            1.3206881823  -0.3928888085  -2.2742168727
 C            1.1039893041  -0.9154725899   1.3964969411
 C           -0.2430961496  -0.8646102118   1.5708548782
 C           -1.1213211285  -0.6356705346   0.4634104756
 C           -0.5764858461  -0.4656165533  -0.8293640114
 H            3.7570599968  -0.9607544845   0.6946484407
 H            4.6098127814  -0.6558824763  -1.6373824639
 H            2.9690156491  -0.3056424225  -3.4878779607
 H            1.7635133772  -1.0876518529   2.2431110882
 H           -0.6777201838  -0.9957439509   2.5583705244
 C           -2.5210504387  -0.5641114422   0.5897893582
 N           -1.3384392535  -0.2355368081  -1.9232400442
 C           -2.6530890690  -0.1773969429  -1.7708229112
 C           -3.2897082703  -0.3346329832  -0.5315338021
 H           -2.9800978126  -0.6914330411   1.5668988087
 H           -3.2316191365  -0.0007529015  -2.6737393689
 H           -4.3715314914  -0.2745765901  -0.4711786628
 H           -1.5328418363  -2.1710214985  -4.9545572984
 C            1.8020374682   1.3096117844  -6.1325975776
 H            2.2961145305   0.8572309728  -6.9873695889
 C            2.4921112914   2.1708156480  -5.2856749252
 H            3.5428826518   2.3751332654  -5.4790207777
 C            0.4965839898   2.5521329485  -4.0038455083
 H           -0.0333456872   3.0629807680  -3.2036920435
 C            1.8527586624   2.7886807399  -4.2099960612
 H            2.3973994069   3.4701352367  -3.5628737942
 C            0.5281378590  -2.4741364293  -5.1016699605
 O            0.5430462999  -3.4430171014  -4.3437182927
 C            1.7580512015  -2.1889748973  -5.9528260750
 H            2.1783093397  -1.2021479258  -5.7304075176
 H            2.5049758642  -2.9601225634  -5.7518513215
 H            1.5106697240  -2.1897220097  -7.0213235342
53
--> 3+LiCO3
 C           -0.1290212619  -0.7011487889  -6.8966923069
 C           -0.8653841606  -1.5168371753  -5.8902923538
 C            0.3090446812  -1.3789106060  -8.1714279787
 H            0.9383329573  -2.2525383489  -7.9699519471
 H           -0.5716580714  -1.7510907997  -8.7108817151
 H            0.8525318120  -0.6756190766  -8.8082186006
 N            0.0910103716   0.5678487381  -6.8405185333
 C           -0.2755168143   1.3234720811  -5.7244817285
 C           -1.5398954870   1.2647078456  -5.0980877010
 H           -2.3407633649   0.6711515908  -5.5251438161
 Cu          -0.6681133003  -0.6810289975  -3.9896727996
 C            3.2566060984  -1.5754123550  -1.1956418564
 C            3.5168290930  -1.0648204159  -2.4468136524
 C            1.9245627876  -1.7288276048  -0.7481052845
 C            2.4354547495  -0.7106552700  -3.2712358465
 C            0.8985695890  -1.3341214760  -1.6590085823
 N            1.1772758151  -0.8475507009  -2.8896638235
 C            1.5788072576  -2.2419602323   0.5243104653
 C            0.2449494146  -2.3448910549   0.8624861043
 C           -0.7922135763  -1.9530364298   0.0022106816
 C           -0.5034161234  -1.4257587906  -1.2871243601
 H            4.0707032366  -1.8648509620  -0.5331722457
 H            4.5350689644  -0.9354019540  -2.8037128138
 H            2.5956219467  -0.3018013224  -4.2663897619
 H            2.3630067261  -2.5498290367   1.2109966406
 H           -0.0305854024  -2.7459438582   1.8382479925
 C           -2.1878906930  -2.0452074731   0.3448835263
 N           -1.4112356295  -0.9911961507  -2.1549595021
 C           -2.8133212660  -1.0633766813  -1.8554608633
 C           -3.1382180302  -1.6215407816  -0.5062761853
 H           -2.4581741268  -2.4526226931   1.3192915803
 H           -3.2831472881  -0.0833349075  -2.0043623698
 H           -4.1934347242  -1.6718182744  -0.2481883929
 H           -1.9523490515  -1.4013393957  -5.9750949244
 C            0.6622935308   2.2522305041  -5.2407269880
 H            1.6233402777   2.3144617693  -5.7446478196
 C            0.3711152166   3.0607368356  -4.1510836317
 H            1.1206562180   3.7593829346  -3.7858231908
 C           -1.8309181353   2.1003543902  -4.0118358039
 H           -2.8162418630   2.0249717136  -3.5600844082
 C           -0.8764620843   2.9850783883  -3.5266866060
 H           -1.1014232495   3.6186507524  -2.6727238203
 C           -0.4900529509  -2.8409030735  -5.5198157919
 O           -1.3087593547  -3.7017323969  -5.0823019205
 C            0.9640380573  -3.2683404797  -5.5461663904
 H            1.6468801348  -2.4700572277  -5.8471958302
 H            1.2428540740  -3.6028640301  -4.5420253173
 H            1.0771861926  -4.1264711966  -6.2194311456
 O           -4.3799522441  -2.0517602304  -4.8390922581
 O           -3.4585121074  -1.8997106939  -2.8520990942
 C           -4.2527225413  -1.2544984892  -3.8694544236
 O           -4.6460987762  -0.1119933742  -3.6838473733
 Li          -2.8627551511  -3.0437609866  -4.3210282194
53
--> TS2
 C           -0.9338052009  -0.5236559947  -6.7734047118
 C           -1.1548396059  -1.3902767599  -5.6386883961
 C           -1.4766607282  -0.9540615809  -8.1185812873
 H           -1.0470557280  -1.9038907436  -8.4541915462
 H           -2.5556187262  -1.1196589329  -8.0117452063
 H           -1.2859643416  -0.1834880826  -8.8713419940
 N           -0.4760668617   0.7027923276  -6.7494285978
 C           -0.1208259984   1.3337393758  -5.5834014635
 C           -1.0229351247   1.5224643148  -4.4992362452
 H           -2.0433307943   1.1546304819  -4.5906083665
 Cu          -0.5608032722  -0.7747425581  -3.8518832724
 C            3.2086980239  -0.7014372836  -0.7266291307
 C            3.4299763641  -0.2934366136  -2.0250502555
 C            1.9130517594  -1.0946369628  -0.3406223688
 C            2.3635474878  -0.3021463020  -2.9374819691
 C            0.9017864097  -1.0460699267  -1.3271953547
 N            1.1371054936  -0.6779931351  -2.6071042773
 C            1.5791988977  -1.5347588224   0.9801713659
 C            0.3073614551  -1.9028954540   1.2948845391
 C           -0.7418735235  -1.8484608182   0.3233596316
 C           -0.4483856078  -1.4052508768  -0.9849648022
 H            4.0162504098  -0.7216300019   0.0020237524
 H            4.4145100158   0.0234121580  -2.3557507020
 H            2.5009870433   0.0049586606  -3.9698139256
 H            2.3676913627  -1.5730642916   1.7284982052
 H            0.0649635345  -2.2421082127   2.2997811918
 C           -2.0775422231  -2.2092214178   0.5906783809
 N           -1.3782047873  -1.2975517396  -1.9572153833
 C           -2.6278570227  -1.6567127785  -1.6923259274
 C           -3.0101578999  -2.1225746441  -0.4184827081
 H           -2.3505887067  -2.5575026674   1.5849952082
 H           -3.3497929320  -1.6233266595  -2.5158746979
 H           -4.0456809327  -2.4072544700  -0.2598581915
 H           -2.4739184163  -0.9586410379  -5.1703406928
 C            1.1449910896   1.9502340041  -5.4829151930
 H            1.8297754659   1.8349359715  -6.3198637595
 C            1.4996466161   2.7039633218  -4.3691091576
 H            2.4832190063   3.1710319766  -4.3316660486
 C           -0.6539945028   2.2913127478  -3.3934265388
 H           -1.3777613444   2.4373085104  -2.5938437475
 C            0.6088924486   2.8769993976  -3.3085771878
 H            0.8866051343   3.4731987869  -2.4427108662
 C           -1.0090544154  -2.7966386236  -5.7264603691
 O           -1.6039547984  -3.6495166605  -4.9845364231
 C           -0.0093378181  -3.4383110691  -6.6867983293
 H            0.5999406817  -2.7151022283  -7.2351202243
 H            0.6528444618  -4.0875079320  -6.1022622990
 H           -0.5393292185  -4.0854655598  -7.3976427021
 O           -4.2390562498  -2.4001259494  -6.0362524906
 O           -4.5468849292  -2.5093230810  -3.8414058176
 C           -4.1807073676  -1.8565341195  -4.8884152500
 O           -3.5484290476  -0.7015198683  -4.7329430974
 Li          -3.4384173858  -3.7287064494  -4.9069740607
53
--> 4+LiHCO3
 C           -0.3572760469  -0.5807324842  -6.7275712014
 C           -0.6456281585  -1.5606147202  -5.7292137852
 C           -0.4843193104  -0.8797634248  -8.2171382502
 H            0.4736769796  -1.2031594359  -8.6439823621
 H           -1.2260816376  -1.6561370268  -8.4218344592
 H           -0.7705383892   0.0408078342  -8.7341071332
 N           -0.0136073190   0.6788580449  -6.5286992566
 C            0.0378790104   1.2718401170  -5.2996766933
 C           -1.0834107995   1.3643961744  -4.4302243399
 H           -2.0279940951   0.9366055718  -4.7586124235
 Cu          -0.7070696488  -1.0401131975  -3.8602208488
 C            3.4153720815  -0.9120964086  -0.9410471031
 C            3.6144007054  -0.7054606322  -2.2900637705
 C            2.1068430686  -1.0900984919  -0.4547827305
 C            2.4992873640  -0.6735027342  -3.1449070156
 C            1.0573215865  -1.0472284710  -1.4034359949
 N            1.2633304844  -0.8383743262  -2.7155616340
 C            1.7945932185  -1.2973943867   0.9261550735
 C            0.5061694123  -1.4499949229   1.3332860796
 C           -0.5785095893  -1.4219508253   0.3979957423
 C           -0.3047937935  -1.2330145695  -0.9755296306
 H            4.2535577555  -0.9375125371  -0.2477110221
 H            4.6112233485  -0.5610598003  -2.6961284277
 H            2.6075992650  -0.4991045346  -4.2122421275
 H            2.6097624330  -1.3260912643   1.6459617076
 H            0.2741950057  -1.6029030007   2.3850176685
 C           -1.9243101287  -1.5818629973   0.7761328935
 N           -1.2711004940  -1.2293499772  -1.9266208834
 C           -2.5362890880  -1.3875869219  -1.5423125532
 C           -2.8996188339  -1.5565484877  -0.1971358859
 H           -2.1747974455  -1.7274807966   1.8247732181
 H           -3.2840067674  -1.4141977517  -2.3343868809
 H           -3.9491194132  -1.6830805456   0.0493211833
 H           -6.4831296946  -1.3184084759  -5.8393082622
 C            1.2054631178   1.9623247152  -4.9008203839
 H            2.0598141492   1.9328651399  -5.5737010471
 C            1.2623707489   2.6772388594  -3.7104293764
 H            2.1826023981   3.1953383360  -3.4425235078
 C           -1.0175717503   2.0948027473  -3.2448393826
 H           -1.9053922846   2.1616526242  -2.6179726654
 C            0.1568195703   2.7434281927  -2.8611597234
 H            0.2006869163   3.3089595084  -1.9334729472
 C           -0.6942556488  -2.9498606778  -6.0036364866
 O           -1.3824348788  -3.7582194307  -5.2906490289
 C            0.0880130557  -3.6401082226  -7.1179074213
 H            0.8731875659  -3.0214234126  -7.5580317074
 H            0.5402781230  -4.5409831867  -6.6886317682
 H           -0.5911942556  -3.9729499737  -7.9133084217
 O           -4.4562980678  -2.0563763110  -6.1465200933
 O           -4.3089842481  -2.0127333864  -3.9169046032
 C           -4.9180822126  -1.8461481434  -4.9986902147
 O           -6.2096117141  -1.3891699297  -4.9130242269
 Li          -2.7392243086  -2.4369526359  -5.1516716391
53
--> 4+LiHCO3 (conformer arising from an IRC starting from TS 4-->5a)
 C           -1.4590151542   0.0409025986  -7.0262558453
 C           -1.2128035020  -0.8932760189  -5.9594957565
 C           -2.6843836127  -0.1887290183  -7.8997030236
 H           -2.8920767201  -1.2497868082  -8.0588826276
 H           -3.5604468198   0.2308194605  -7.3878751647
 H           -2.5798044893   0.3297258799  -8.8590522360
 N           -0.9055798118   1.2105824630  -7.2769637213
 C            0.2486984882   1.6566047915  -6.6760698142
 C            1.3116606865   0.8595178822  -6.1868913685
 H            1.2063405777  -0.2188143252  -6.2247944557
 Cu          -0.9656064908  -0.2401328338  -4.1865530822
 C           -1.3225816499  -2.5212345822   0.2553632682
 C           -1.7627889864  -3.2226124570  -0.8466586314
 C           -0.8511841182  -1.2006002208   0.0963181264
 C           -1.7447091719  -2.5930904810  -2.1063768407
 C           -0.8550390367  -0.6768324001  -1.2145659526
 N           -1.3003445220  -1.3623159073  -2.2825785154
 C           -0.3574818577  -0.3854053878   1.1645771256
 C            0.1183718802   0.8687757258   0.9303174233
 C            0.1476114958   1.4172076851  -0.3929720959
 C           -0.3436336940   0.6419748799  -1.4660504970
 H           -1.3208714652  -2.9747404073   1.2447007002
 H           -2.1003182975  -4.2527455193  -0.7932652576
 H           -2.0799811743  -3.0998896013  -3.0050261701
 H           -0.3617651090  -0.7923891699   2.1735400969
 H            0.4964282867   1.4767675702   1.7493097041
 C            0.6544688878   2.6944274757  -0.7009857435
 N           -0.3450645667   1.0696515622  -2.7523293822
 C            0.1517751795   2.2730801823  -3.0141570344
 C            0.6586543826   3.1171393796  -2.0136911972
 H            1.0436299290   3.3257951789   0.0949913570
 H            0.1577164836   2.5737630218  -4.0585062362
 H            1.0546556170   4.0876462636  -2.2953000758
 H           -0.6402619164  -8.3285230359  -2.9795671759
 C            0.4336232380   3.0584371224  -6.6264111798
 H           -0.3687804774   3.6751566096  -7.0247303043
 C            1.5893258590   3.6326072345  -6.1098086972
 H            1.6889598804   4.7173384280  -6.0924881929
 C            2.4693658895   1.4412492206  -5.6799802422
 H            3.2680608531   0.7963219450  -5.3164551671
 C            2.6222545469   2.8276485464  -5.6260502326
 H            3.5311379724   3.2704844307  -5.2245578021
 C           -1.2434727319  -2.2700153487  -6.1456084810
 O           -1.3121161553  -3.1473640691  -5.1944400336
 C           -1.0425130998  -2.9089348967  -7.5169146669
 H           -0.1339365294  -3.5249688842  -7.4778593534
 H           -1.8728198553  -3.5919944207  -7.7464297884
 H           -0.9291004068  -2.1911513114  -8.3341841162
 O           -0.5376561198  -6.6183378615  -4.3309857340
 O           -1.9959945527  -5.6682587784  -2.9282414898
 C           -1.2657420669  -6.6124837205  -3.3004707619
 O           -1.2552919030  -7.7373374991  -2.5213934708
 Li          -1.2160106397  -4.7924371265  -4.5671230081
53
--> TS (4 to 5a)+LiHCO3
 C            0.8275576958  -0.8311166939  -6.8201483129
 C           -0.2322241085  -0.8355951411  -5.9070187453
 C            1.2485458274  -2.0685773180  -7.5754373735
 H            0.3775610127  -2.6669415766  -7.8677143226
 H            1.8003286104  -1.7759194736  -8.4738488579
 H            1.8965420755  -2.7218523324  -6.9735997263
 N            1.3892040421   0.3139721164  -7.2516139951
 C            0.7307641319   1.4066223857  -6.8117593434
 C           -0.1358572473   1.3102174696  -5.6432036696
 H            0.4932335435   1.2717290761  -4.6970372736
 Cu           0.0396065356  -0.2764636120  -4.0331801530
 C            3.7234280292  -1.4619782743  -1.0474781376
 C            4.0736422953  -0.9663577632  -2.2973238591
 C            2.3679738827  -1.5510061861  -0.7020578029
 C            3.0657304483  -0.5702072825  -3.1798052796
 C            1.4172901789  -1.1093570182  -1.6563745916
 N            1.7705812708  -0.6327637298  -2.8837697026
 C            1.8931664958  -2.0775863538   0.5429886535
 C            0.5609540379  -2.1749136829   0.8017679805
 C           -0.4213079482  -1.7388275927  -0.1474052826
 C            0.0247597934  -1.1794639834  -1.3681746860
 H            4.4832346345  -1.7884455667  -0.3409664381
 H            5.1131080680  -0.8927342064  -2.6020377408
 H            3.3041994821  -0.1965246122  -4.1730720610
 H            2.6238173461  -2.4141848072   1.2754102576
 H            0.2135584308  -2.5932288605   1.7442410705
 C           -1.8062630776  -1.8459265537   0.0565490655
 N           -0.8319113918  -0.7044147604  -2.3194583104
 C           -2.1444307077  -0.8293488688  -2.0943753309
 C           -2.6702688445  -1.4064687474  -0.9377109828
 H           -2.1849706668  -2.2815391303   0.9783453366
 H           -2.8038580046  -0.4586036317  -2.8711435677
 H           -3.7486029878  -1.4985691323  -0.8602963020
 H           -6.9075653020  -4.0693081333  -2.8176062124
 C            0.6817247648   2.5710359777  -7.6017716702
 H            1.3772566508   2.6312513212  -8.4367152130
 C           -0.3025721303   3.5235432761  -7.4147003255
 H           -0.3615650472   4.3874773583  -8.0732976550
 C           -1.1802068021   2.2952959922  -5.5134435853
 H           -1.8730978335   2.2226647084  -4.6778952351
 C           -1.2686382328   3.3452831220  -6.3947747373
 H           -2.0676359482   4.0757654732  -6.2776815787
 C           -1.0669786085  -1.8561728330  -5.3998855490
 O           -2.3200675582  -1.7049527782  -5.1700337529
 C           -0.5195614282  -3.2458631291  -5.1031332262
 H           -0.8257162062  -3.5507314545  -4.0940929523
 H           -0.9647355540  -3.9659128682  -5.8037627187
 H            0.5688950394  -3.3048756843  -5.1778424338
 O           -5.2103405216  -3.6248210759  -4.1176094660
 O           -5.1293055131  -1.6783451525  -3.0227422975
 C           -5.6207028879  -2.8062888834  -3.2487711733
 O           -6.6886072657  -3.1867502625  -2.4849764082
 Li          -3.8510264993  -2.2579669651  -4.4461338994
53
--> 5a+LiHCO3
 C            1.0949179226  -0.8039315647  -6.3788540196
 C           -0.3129716265  -0.7689252122  -5.9977816813
 C            1.9901687522  -1.9945673290  -6.4829348820
 H            1.6266024949  -2.7267483301  -7.2158402056
 H            2.9810008770  -1.6558521062  -6.7978800416
 H            2.0856921687  -2.5164021439  -5.5190089665
 N            1.5948925522   0.3921099010  -6.6825964564
 C            0.6054256137   1.3108447313  -6.5593886753
 C           -0.6261195611   0.7231746423  -5.9479854496
 H           -0.5534981256   0.9710577530  -4.8102956431
 Cu           0.0052174773  -0.8830701063  -3.9663687111
 C            3.9020206631  -0.5264984993  -1.1399804652
 C            4.0597768894  -0.1751477855  -2.4847250546
 C            2.6500058380  -0.9580191906  -0.6930985905
 C            2.9742334374  -0.2781755035  -3.3472155495
 C            1.5909278730  -1.0254533755  -1.6378565370
 N            1.7692852269  -0.7143137070  -2.9625182015
 C            2.3738000717  -1.3402768128   0.6620935546
 C            1.1343933744  -1.7489011581   1.0446642771
 C            0.0437141318  -1.7952426714   0.1159809582
 C            0.2916253564  -1.4135682355  -1.2306677038
 H            4.7326707661  -0.4603393746  -0.4409476156
 H            5.0169839417   0.1656099170  -2.8674513961
 H            3.0599562908  -0.0115578257  -4.3992369797
 H            3.1864682203  -1.2973922216   1.3847091381
 H            0.9444162068  -2.0393747139   2.0761212651
 C           -1.2545894732  -2.1799651536   0.4629359293
 N           -0.7053931378  -1.3826261390  -2.1764978738
 C           -1.9310138816  -1.7604937700  -1.8054221685
 C           -2.2497866167  -2.1715724415  -0.5127298561
 H           -1.4732356093  -2.4774613687   1.4863718698
 H           -2.7048076130  -1.7396391823  -2.5666879449
 H           -3.2710957809  -2.4686518983  -0.2998480714
 H           -7.7188599787  -1.7596585136  -3.3564037439
 C            0.6374228439   2.6435796946  -6.9564542237
 H            1.5785469165   3.0770459057  -7.2897708733
 C           -0.5562348111   3.3528923609  -7.0363442170
 H           -0.5574395709   4.3892500392  -7.3645324383
 C           -1.8695246366   1.3748600774  -6.4309175508
 H           -2.8113769310   0.8466721297  -6.3360673350
 C           -1.7969286596   2.6710978285  -6.8501259738
 H           -2.7180388152   3.1955978645  -7.1033998941
 C           -1.2778504536  -1.7797517304  -5.7593064997
 O           -2.5132387975  -1.4965480588  -5.5569086737
 C           -0.9675442886  -3.2583589933  -5.8739153069
 H           -1.4548685542  -3.7852943761  -5.0465207741
 H           -1.4120986882  -3.6393147867  -6.8043760786
 H            0.0950031871  -3.5020914824  -5.8696961221
 O           -6.0358165158  -1.4661788993  -4.7193577480
 O           -4.8365965386  -2.5186841904  -3.1560477440
 C           -5.9060154022  -2.0514298619  -3.6077065341
 O           -7.0231804523  -2.1866807303  -2.8352951834
 Li          -4.1169580295  -1.7820085315  -4.8452166870
53
--> 5a+LiHCO3 , conformer arising  from an IRC starting from TS (5a to 5c)
C        1.047020135     -0.310579659     -6.186934600
C       -0.384118291     -0.527559418     -5.944384739
C        2.085850138     -1.298286700     -6.650549215
H        1.838955421     -1.715044880     -7.639129115
H        3.035702011     -0.763218012     -6.744159936
H        2.229086375     -2.141770505     -5.964791088
N        1.315901557      1.011711839     -6.478304358
C        0.189728220      1.694878280     -6.407036810
C       -0.956597362      0.882904391     -5.867634190
H       -1.003085667      1.143010798     -4.771208261
Cu       0.640887685     -0.725895571     -4.173567381
C        3.752458211     -1.934983277     -0.744277383
C        4.245606427     -1.812289708     -2.051022912
C        2.391760927     -1.732114937     -0.516590501
C        3.366889849     -1.526954321     -3.084604132
C        1.563612347     -1.407563678     -1.626649846
N        2.047738871     -1.349212397     -2.918143395
C        1.768332308     -1.862880435      0.770525388
C        0.427243073     -1.703932304      0.929892406
C       -0.420734115     -1.351725779     -0.172061217
C        0.188738241     -1.153107636     -1.441111176
H        4.410593928     -2.188363869      0.083440471
H        5.297125278     -1.968563382     -2.271564334
H        3.721626011     -1.456904432     -4.109906192
H        2.397288175     -2.118200836      1.621144629
H       -0.029516551     -1.836730699      1.908737870
C       -1.805443079     -1.197296829     -0.077914163
N       -0.517663966     -0.707566475     -2.531152038
C       -1.845988913     -0.601170975     -2.404093678
C       -2.532773039     -0.857430504     -1.222133430
H       -2.303578944     -1.352413242      0.876538570
H       -2.380636617     -0.272531463     -3.290719831
H       -3.614128031     -0.768036163     -1.222761491
H       -6.789901972     -3.649634195     -2.515950505
C       -0.019569730      3.037560647     -6.792552912
H        0.838102622      3.666538728     -7.020643788
C       -1.308102713      3.469480559     -6.999325019
H       -1.494741686      4.485328136     -7.340375980
C       -2.267083590      1.279140592     -6.462703328
H       -3.091422359      0.575044959     -6.430316561
C       -2.414519205      2.550126747     -6.911261092
H       -3.390502054      2.886797187     -7.258100755
C       -1.175927410     -1.691409358     -5.794811847
O       -2.415048764     -1.611372888     -5.491605668
C       -0.649844614     -3.089240505     -6.028712055
H       -0.868206160     -3.713054328     -5.154023211
H       -1.200147772     -3.525534585     -6.873495781
H        0.417574322     -3.140019979     -6.244432112
O       -5.165135470     -3.394425906     -3.951914756
O       -5.130137598     -1.275381468     -3.244730660
C       -5.581049152     -2.442157643     -3.233199468
O       -6.603821515     -2.710727177     -2.368780385
Li      -3.873975646     -2.060768755     -4.553045367
53
--> TS (5a to 5c)+LiHCO3
 C            1.0228413604  -0.7108804606  -6.5347478906
 C           -0.3281327928  -0.6140234277  -5.9833677153
 C            1.8865523852  -1.9261190980  -6.6664049513
 H            1.4558865685  -2.6709687773  -7.3491885247
 H            2.8522593006  -1.6138257284  -7.0732148645
 H            2.0525835194  -2.4218769853  -5.7012539119
 N            1.4761389798   0.4348543498  -7.0288032973
 C            0.5163054432   1.3823302294  -6.8371295338
 C           -0.5781320675   0.8770841192  -5.9975878865
 H           -0.1150878277   1.1614763879  -4.7729663273
 Cu           0.2805318745  -0.3300655743  -3.9924555093
 C            3.8410368164  -1.4832599219  -0.9720261321
 C            4.1945019625  -1.0875600417  -2.2644244849
 C            2.4856300853  -1.5667652395  -0.6393149013
 C            3.1971417614  -0.7895564122  -3.1847587823
 C            1.5311029786  -1.2449306401  -1.6397005291
 N            1.8880269062  -0.8683248200  -2.9116598119
 C            2.0051281789  -1.9733427465   0.6501478366
 C            0.6740137189  -2.0540834865   0.9181869374
 C           -0.3077736103  -1.7148903852  -0.0697011194
 C            0.1456748315  -1.2899486331  -1.3455361037
 H            4.5986246871  -1.7239856035  -0.2300278634
 H            5.2358057572  -1.0187994562  -2.5647293788
 H            3.4428546797  -0.4788389466  -4.1975408478
 H            2.7366656869  -2.2248709959   1.4155290834
 H            0.3288423009  -2.3742047043   1.8992956371
 C           -1.6897288763  -1.7782491235   0.1470869954
 N           -0.7132549456  -0.8871489437  -2.3315284600
 C           -2.0231337636  -0.9499517528  -2.0818457095
 C           -2.5560929874  -1.4094190095  -0.8784851151
 H           -2.0699855196  -2.1135723834   1.1095738056
 H           -2.6754987420  -0.6138065945  -2.8806065109
 H           -3.6353344550  -1.4628139847  -0.7794250278
 H           -6.9853296719  -3.9099638123  -3.0438003383
 C            0.5179070848   2.6948616119  -7.2969854207
 H            1.3892284850   3.0702844918  -7.8297979730
 C           -0.6263490180   3.4690881091  -7.1369740623
 H           -0.6519717464   4.4918259058  -7.5049519579
 C           -1.8335060418   1.6013411511  -6.1165149380
 H           -2.7429372645   1.1536924936  -5.7329819568
 C           -1.8015960474   2.8862032382  -6.5984375143
 H           -2.7219813093   3.4691052740  -6.6022225343
 C           -1.2878409283  -1.5912211137  -5.6293634626
 O           -2.4815059181  -1.2819025965  -5.2996331548
 C           -0.9901484709  -3.0744300598  -5.6676177442
 H           -1.3316311646  -3.5234956838  -4.7277875186
 H           -1.5781990957  -3.5322653327  -6.4742361240
 H            0.0593896517  -3.3255845932  -5.8129634492
 O           -5.3414383889  -3.3305770477  -4.3612086227
 O           -5.1809081929  -1.5288255002  -3.0499795339
 C           -5.7013922861  -2.6168330421  -3.3819574309
 O           -6.7405577174  -3.0725087417  -2.6235753072
 Li          -4.0005319184  -1.9393929022  -4.5795860015
53
--> 5c+LiHCO3
 C           -1.1227128374  -2.4512375512 -10.6955664567
 C           -1.8569974796  -1.9464049163  -9.5542217073
 C           -0.1891649161  -3.6204461071 -10.7649497426
 H           -0.6790969790  -4.5655115967 -10.4989087064
 H            0.1779253668  -3.6991108118 -11.7915582407
 H            0.6728433131  -3.5090547908 -10.0949835071
 N           -1.3294621099  -1.7572537889 -11.8001212708
 C           -2.2149764431  -0.7492767581 -11.4541933302
 C           -2.5803253635  -0.8102959417 -10.0830894583
 H            1.5274785282   0.8392360928   4.4207187070
 Cu           1.2300621893   0.4086390262   2.9937945429
 C            4.3857656956  -1.6457017500  -0.5009881944
 C            4.9668282094  -1.3369309631   0.7095377972
 C            3.0154544242  -1.3873969864  -0.7018743862
 C            4.1680461786  -0.7685660982   1.7172061965
 C            2.3063599127  -0.8140941247   0.3805733828
 N            2.8836962487  -0.5159324292   1.5591820381
 C            2.3311818164  -1.6731445807  -1.9262047644
 C            1.0060011357  -1.4018989176  -2.0619583491
 C            0.2570301300  -0.8229994488  -0.9862511755
 C            0.9007936972  -0.5261367687   0.2344529245
 H            4.9690193966  -2.0863055664  -1.3063618015
 H            6.0203156316  -1.5244705275   0.8936813843
 H            4.5873803987  -0.5100361791   2.6871489381
 H            2.8929345122  -2.1124035637  -2.7469277554
 H            0.4793969653  -1.6151001274  -2.9885243412
 C           -1.1166379736  -0.5330552136  -1.1031765793
 N            0.2488215248   0.0252581587   1.2863115173
 C           -1.0463175269   0.2924371629   1.1481424600
 C           -1.7653720865   0.0290226483  -0.0251379439
 H           -1.6457327974  -0.7535286084  -2.0328239735
 H           -1.5276551316   0.7363832874   2.0145369448
 H           -2.8227887711   0.2627677712  -0.0869755804
 H           -5.1168514970  -0.1421590251  -2.5348103799
 C           -2.7313892301   0.2405316288 -12.2909737717
 H           -2.4393188421   0.2701633348 -13.3382835421
 C           -3.6160391281   1.1712024417 -11.7557607815
 H           -4.0299438913   1.9520144889 -12.3912282593
 C           -3.4727966726   0.1292544381  -9.5597285714
 H           -3.7648732382   0.0876168809  -8.5153459983
 C           -3.9820609319   1.1134910055 -10.4033691098
 H           -4.6770037889   1.8504368601 -10.0052169634
 C           -1.8938827199  -2.4004038390  -8.2278259891
 O           -2.5880211448  -1.8313154742  -7.3333332936
 C           -1.0980935065  -3.6158944442  -7.7849678683
 H           -1.2869985820  -3.7890222715  -6.7223195477
 H           -1.3847484715  -4.5121569131  -8.3454838393
 H           -0.0221815539  -3.4731103893  -7.9333990807
 O           -4.6409895272  -0.7039437560  -4.6101017674
 O           -2.6146345730  -1.1847149573  -3.8062158210
 C           -3.7998023879  -0.7890672938  -3.6824832966
 O           -4.1944289403  -0.4177168086  -2.4260680414
 Li          -3.1540842328  -1.3389198009  -5.7217609952
59
--> 5a+2 LiHCO3  (Li on aryl)
 C           -0.4051332998  -2.1844814700  -5.4499681984
 C           -1.6503017696  -1.3981148577  -5.4424284226
 C           -0.2141317576  -3.6748641374  -5.3746195835
 H           -0.6576932522  -4.1670511149  -6.2522437011
 H            0.8608050053  -3.8743447982  -5.3870743371
 H           -0.6411348593  -4.1440906327  -4.4807677415
 N            0.6525702746  -1.4595815361  -5.8505016057
 C            0.2277797856  -0.2163199561  -6.1776403161
 C           -1.2389472739   0.0130995656  -5.8664019077
 H           -1.3445461420   0.7218263600  -5.0177492542
 Cu          -1.1421301808  -1.5565276981  -3.4559782262
 C            2.5138809490  -0.0815980713  -0.6157196612
 C            2.8082379026  -0.2860094290  -1.9578955391
 C            1.2114317951  -0.3084704018  -0.1526816677
 C            1.7881995394  -0.6960802925  -2.8244459584
 C            0.2470229821  -0.7416911856  -1.0986803167
 N            0.5410527801  -0.8992618059  -2.4187760744
 C            0.7950726309  -0.1016213059   1.2017946707
 C           -0.4963433643  -0.3046459034   1.5773354937
 C           -1.4845865183  -0.7701381681   0.6469690943
 C           -1.0896993546  -1.0191383736  -0.6909399175
 H            3.2796221865   0.2564941084   0.0791478042
 H            3.8050085379  -0.1097434091  -2.3491180264
 H            1.9626257543  -0.8592609496  -3.8873153249
 H            1.5325308105   0.2406513637   1.9245692691
 H           -0.8050044727  -0.1236095087   2.6046397125
 C           -2.8242447172  -1.0022940620   0.9884308465
 N           -1.9435673857  -1.5367783673  -1.6252174190
 C           -3.2166454633  -1.7362187730  -1.2654644995
 C           -3.7000163900  -1.4695631315   0.0147894069
 H           -3.1630940763  -0.8100543547   2.0038204746
 H           -3.8948240256  -2.1196588968  -2.0221488371
 H           -4.7523389682  -1.6407324898   0.2176347490
 H           -7.6736683946  -0.0582219427  -1.1689238956
 C            0.9561289668   0.7576947547  -6.8694530792
 H            2.0369520840   0.6611423380  -6.9625255260
 C            0.2574554460   1.7397294892  -7.5809323943
 H            0.7921321521   2.4859526791  -8.1600855428
 C           -1.8841824598   0.6467921328  -7.0697186888
 H           -2.9324551366   0.4564163756  -7.2749174282
 C           -1.1575768309   1.5755975794  -7.7667431850
 H           -1.6386276562   2.1441596643  -8.5620971759
 C           -3.0058200473  -1.7640430691  -5.2699861074
 O           -3.9337260515  -0.8883254676  -5.3082726654
 C           -3.4569017398  -3.1977884700  -5.0881655355
 H           -4.1572833573  -3.2649770901  -4.2475698026
 H           -4.0129413543  -3.4891228839  -5.9890976422
 H           -2.6482568884  -3.9134092509  -4.9426296314
 O           -6.6844344414   0.1548972579  -3.1144161972
 O           -6.0045552104  -1.9459656129  -2.7780893341
 C           -6.6262166587  -0.9109010092  -2.4427657116
 O           -7.2772664616  -0.9390563662  -1.2433441161
 Li          -5.3992291648  -0.7661568788  -4.2520331426
 H           -0.2994021603  -2.9964313189 -11.5173468296
 O           -0.4857790402  -2.0189251585  -9.5809375142
 O            0.3898448792  -0.2382082577 -10.6065055449
 C           -0.0144247953  -1.4210524332 -10.5873785904
 O            0.0578334588  -2.1287556078 -11.7568825721
 Li          -0.1543476057  -0.2919176191  -8.7095171833
59
--> TS (5a to 5d)+2 LiHCO3
 C           -1.5495010324  -2.1042330415  -6.0676488745
 C           -2.7056374651  -1.2491772179  -5.7299399913
 C           -1.5566987583  -3.5514783636  -6.4983453061
 H           -2.1096356853  -3.6732844428  -7.4444455085
 H           -0.5278800751  -3.8807111306  -6.6743450283
 H           -2.0086051109  -4.2178340357  -5.7619168478
 N           -0.6404464292  -1.3151319365  -6.7679638385
 C           -1.0548517868  -0.0696542155  -6.9073181015
 C           -2.3545628110   0.1706999194  -6.1855952224
 H           -2.1630708317   0.8054566034  -5.2944052185
 Cu          -1.3876173580  -1.6547795795  -4.0937132926
 C            2.7777010149  -0.2333846872  -2.0341560189
 C            2.7523053685  -0.3020430640  -3.4213043343
 C            1.6085864921  -0.5163643574  -1.3172445014
 C            1.5619960318  -0.6282282935  -4.0774765727
 C            0.4509332798  -0.8646007713  -2.0600294520
 N            0.4291421393  -0.8892010616  -3.4247327586
 C            1.5069854308  -0.4352775569   0.1094622858
 C            0.3266802364  -0.6634779079   0.7453571726
 C           -0.8522379271  -1.0408454489   0.0207305731
 C           -0.7594191850  -1.1878396988  -1.3862326912
 H            3.6839982411   0.0432421526  -1.4994259908
 H            3.6319871522  -0.0790650600  -4.0169644222
 H            1.5338054373  -0.6544279424  -5.1671009163
 H            2.3947281013  -0.1618142492   0.6760840679
 H            0.2567290839  -0.5707518783   1.8271211662
 C           -2.0945107280  -1.2743971718   0.6254569032
 N           -1.8008003322  -1.6461652612  -2.1475514624
 C           -2.9771601236  -1.8342043608  -1.5355314158
 C           -3.1743644919  -1.6424990968  -0.1708246024
 H           -2.2029863217  -1.1549701515   1.7009549103
 H           -3.8056373764  -2.1642143348  -2.1525014369
 H           -4.1687969549  -1.8014240202   0.2331434589
 H           -7.6501714536   0.2297046426  -0.0339939073
 C           -0.4947446597   0.9241477693  -7.7467794528
 H            0.5429095995   0.8352734134  -8.0578312592
 C           -1.3484432832   1.8813252469  -8.2313522552
 H           -0.9804882622   2.6369345182  -8.9218401148
 C           -3.2928412002   0.9601557522  -7.0551579215
 H           -4.3565802465   0.8981182212  -6.8504878945
 C           -2.7694573155   1.8111211755  -7.9673324643
 H           -3.4295986605   2.4529408037  -8.5490690628
 C           -3.9304788595  -1.5728900609  -5.1279423122
 O           -4.8181435039  -0.6821548286  -4.8782512373
 C           -4.2530287071  -3.0063254713  -4.7459657195
 H           -5.0977144920  -3.0181819925  -4.0499043812
 H           -4.5319889168  -3.5925167901  -5.6306648738
 H           -3.4023746043  -3.5131898340  -4.2744503751
 O           -6.9414825788   0.4250489587  -2.0958425834
 O           -6.1923036714  -1.6631515919  -1.8289536763
 C           -6.7741933264  -0.6311430234  -1.4244019426
 O           -7.2566993076  -0.6480910915  -0.1478269299
 Li          -5.8748893647  -0.5172063467  -3.4182875659
 H            0.3824782848  -1.7887138878  -7.2561731137
 O            3.5483389801  -2.1513156184  -8.2326092240
 O            2.4690104876  -0.5159065105  -7.1734432309
 C            2.4506392687  -1.7060833416  -7.7231770006
 O            1.3726482221  -2.3942269649  -7.7533670001
 Li           4.1883984457  -0.5575244905  -7.7124549513
59
--> 5d and LiCO3 and LiHCO3 2nd conformer
 C           -1.5821452156  -2.1256275373  -6.0634448128
 C           -2.7456078903  -1.2677934928  -5.7541660474
 C           -1.5775109336  -3.5572713473  -6.5448181846
 H           -2.1284279205  -3.6485046881  -7.4952398339
 H           -0.5450391916  -3.8710109835  -6.7289554337
 H           -2.0264833158  -4.2508109154  -5.8321288612
 N           -0.6671343571  -1.3165924115  -6.7331281803
 C           -1.0709263006  -0.0665368212  -6.8844157266
 C           -2.3845824187   0.1592618615  -6.1873840336
 H           -2.2139589180   0.7824486939  -5.2829169057
 Cu          -1.4297746372  -1.7002494657  -4.0916971525
 C            2.7666265666  -0.2514743668  -2.0642884502
 C            2.7419120501  -0.3424580073  -3.4464300716
 C            1.5942007701  -0.5158588435  -1.3413648006
 C            1.5481004507  -0.6736158071  -4.0995736663
 C            0.4378021469  -0.8712145017  -2.0800663279
 N            0.4174765879  -0.9191536066  -3.4409335187
 C            1.4951449702  -0.4094121161   0.0830918209
 C            0.3146694168  -0.6233552724   0.7238995679
 C           -0.8644705237  -1.0099751003   0.0056117601
 C           -0.7765811593  -1.1795049657  -1.3977802250
 H            3.6742695274   0.0275929661  -1.5330137713
 H            3.6214411202  -0.1387583441  -4.0486981516
 H            1.5280787797  -0.7112880233  -5.1903148875
 H            2.3842859525  -0.1288667811   0.6438223520
 H            0.2450426266  -0.5123173318   1.8037995584
 C           -2.1074806086  -1.2330093706   0.6171573846
 N           -1.8205967156  -1.6450954468  -2.1465955318
 C           -2.9944956603  -1.8284164953  -1.5311577840
 C           -3.1877572180  -1.6148197083  -0.1674328470
 H           -2.2128202223  -1.0945946989   1.6906635876
 H           -3.8247954498  -2.1665423277  -2.1412768560
 H           -4.1809955400  -1.7650632702   0.2429999123
 H           -7.3556234174   0.2749058012   0.0547597419
 C           -0.4894891950   0.9270090020  -7.7035229547
 H            0.5550892212   0.8331189196  -7.9902115773
 C           -1.3343599523   1.8897552951  -8.1957879501
 H           -0.9524278624   2.6507786530  -8.8723556668
 C           -3.3033010744   0.9569295315  -7.0697655645
 H           -4.3708127286   0.8937219780  -6.8872788047
 C           -2.7598010732   1.8161087117  -7.9631320971
 H           -3.4074933258   2.4626795487  -8.5533852944
 C           -3.9778994274  -1.5915598463  -5.1738422850
 O           -4.8741549619  -0.7014341975  -4.9463794442
 C           -4.3044196267  -3.0216376980  -4.7859506575
 H           -5.0940386688  -3.0243863108  -4.0274586958
 H           -4.6705369856  -3.5838483669  -5.6547765688
 H           -3.4342250987  -3.5579082258  -4.3904572081
 O           -6.8380985284   0.4490932471  -2.0673462157
 O           -6.1738751981  -1.6758672527  -1.8768646102
 C           -6.6633161863  -0.6187362369  -1.4177984181
 O           -7.0220175207  -0.6211652986  -0.1004211137
 Li          -5.9090816220  -0.5254778789  -3.4732247347
 H            0.2728001266  -1.7341791381  -7.1352066310
 O            3.6158608796  -2.0495841093  -8.1900395428
 O            2.4420385701  -0.4727210071  -7.1343017819
 C            2.4891777313  -1.6908306015  -7.6549173265
 O            1.4748431228  -2.4451500117  -7.6257784061
 Li           4.1184125347  -0.3924533178  -7.7661492872
59
--> 5b+LiCO3+LiHCO3
 C           -0.4204921983  -0.4348955059  -6.9645429173
 C           -1.2164891681  -1.1724462469  -6.0942781825
 C            0.2078674659  -0.9661594337  -8.2304050927
 H            0.0272476061  -2.0369619253  -8.3388439721
 H           -0.1883861582  -0.4416217779  -9.1106299458
 H            1.2949498221  -0.7860257753  -8.2260218512
 N            0.0010463775   0.8383447681  -6.7141383081
 C           -0.5068840527   1.7623104683  -5.8028433209
 C           -1.8124463833   1.7096783756  -5.2867469083
 Cu          -0.7721952279  -1.0426476597  -4.2208310655
 C            3.7893659333   0.2151082355  -2.3330448330
 C            3.5946693786   0.5218023571  -3.6595695544
 C            2.7351825525  -0.3596619810  -1.5897254439
 C            2.3319634066   0.2666168455  -4.2330800485
 C            1.5206793320  -0.5995706122  -2.2718498237
 N            1.3306330799  -0.2790629109  -3.5654292110
 C            2.8448555436  -0.7112129766  -0.2077663283
 C            1.8052996934  -1.2851173357   0.4558530667
 C            0.5710293712  -1.5679457089  -0.2111159575
 C            0.4243820591  -1.2258624351  -1.5750201823
 H            4.7434804403   0.4043149003  -1.8442776273
 H            4.3561493194   0.9416085558  -4.3129476999
 H            2.1576703642   0.5476757570  -5.2687867571
 H            3.7835052226  -0.5112832496   0.3046904014
 H            1.8971156182  -1.5517237046   1.5063130587
 C           -0.5174629736  -2.1971442084   0.4242030241
 N           -0.7088777183  -1.4895498776  -2.2736473184
 C           -1.7132607677  -2.0968520756  -1.6518583813
 C           -1.6572814156  -2.4645310600  -0.2984287760
 H           -0.4366952761  -2.4746964559   1.4731320050
 H           -2.5945463180  -2.3366307299  -2.2390116247
 H           -2.5120984506  -2.9687916126   0.1395579336
 H            0.9147660070   1.1150614437  -7.1336039372
 C            0.3214693418   2.8420507355  -5.4459724376
 H            1.3284258914   2.8767888747  -5.8576697677
 C           -0.1420641575   3.8236036937  -4.5804806430
 H            0.5178370558   4.6464865127  -4.3134023141
 C           -1.4319623414   3.7629231579  -4.0537239627
 H           -1.7884321397   4.5312502196  -3.3716468292
 C           -2.0264011691  -2.2473474121  -6.5051328339
 O           -2.4215416766  -3.1671851329  -5.7178334052
 C           -2.6307844146  -2.3279689710  -7.8995055654
 H           -2.3853327157  -3.2982212696  -8.3487340584
 H           -3.7231953954  -2.2935715908  -7.8040957611
 H           -2.3146910925  -1.5269815744  -8.5707446562
 O            3.4739831118  -0.1700960217  -8.2491972644
 O            4.6379461265   0.8337581281  -6.6312265399
 C            3.5364461878   0.7838838347  -7.3514278142
 O            2.5846624018   1.5905398665  -7.1616703670
 Li           5.0574516917  -0.6285339471  -7.5692348851
 H           -2.4663685163   0.8969334367  -5.5765815769
 C           -2.2585275568   2.7042930836  -4.4210486896
 H           -3.2736954847   2.6459822748  -4.0337866492
 O           -5.5754854088  -4.0607589845  -4.2702754833
 O           -4.0742550472  -3.9068232961  -2.6236465650
 C           -5.2473978492  -4.0870307216  -3.0672864074
 O           -6.2289936685  -4.3318121014  -2.1510239109
 Li          -3.6798642952  -3.6762006151  -4.5686163867
 H           -5.7673077633  -4.3124571982  -1.3004785594
59
--> TS (5b to 5d) and LiHCO3 and LiCO3
 C           -0.3983056813   0.1385401830  -6.2402206514
 C           -1.7149985735   0.2576460029  -5.7564232144
 C            0.1181055161  -1.0112183794  -7.0734223314
 H           -0.2034531325  -1.9757256787  -6.6695220275
 H           -0.2893218139  -0.9213317263  -8.0901724687
 H            1.2103944892  -0.9829843916  -7.1664102111
 N            0.2755893268   1.3307656559  -6.3989305968
 C           -0.5138756086   2.4482857444  -6.2800885215
 C           -1.6913069168   2.1907641091  -5.4664913345
 Cu          -0.4503416812  -0.4438294866  -4.2408952846
 C            3.8192358439  -0.8812697137  -1.9360633990
 C            3.8196628136  -0.2258316125  -3.1450428764
 C            2.5978853325  -1.3417529417  -1.3951338014
 C            2.5979352632  -0.0075996789  -3.8141327809
 C            1.4324513467  -1.1033014165  -2.1506408572
 N            1.4419837102  -0.4429125183  -3.3314317325
 C            2.4884807841  -2.0432936705  -0.1523133176
 C            1.2872049012  -2.4969552017   0.3009943274
 C            0.0894548233  -2.2908545274  -0.4542682115
 C            0.1637915445  -1.5863971018  -1.6755626544
 H            4.7446416607  -1.0625506476  -1.3928039366
 H            4.7204393762   0.1146931883  -3.6446479348
 H            2.5944431330   0.5393117474  -4.7635048582
 H            3.3943007484  -2.2159620630   0.4244929635
 H            1.2197344445  -3.0365927068   1.2426495680
 C           -1.1771965563  -2.7768255234  -0.0685687271
 N           -0.9182973542  -1.3590689268  -2.4549953888
 C           -2.0950045174  -1.8238105009  -2.0678369721
 C           -2.2686645548  -2.5498439200  -0.8771249187
 H           -1.2735039872  -3.3395369948   0.8575668829
 H           -2.9304599347  -1.6356919940  -2.7326662693
 H           -3.2572919389  -2.9335581078  -0.6514395149
 H            1.2641620497   1.3345635622  -6.7311250633
 C           -0.3752267776   3.5856408157  -7.0645816559
 H            0.5414760032   3.7223410873  -7.6347866180
 C           -1.4418515667   4.4751848232  -7.1878997604
 H           -1.3514130063   5.3506265238  -7.8253764659
 C           -2.6540314385   4.1903906689  -6.5350780116
 H           -3.5008598531   4.8628523880  -6.6684622761
 C           -2.8371948855  -0.5715691966  -5.7618669667
 O           -2.9039566824  -1.7272147406  -5.1957684591
 C           -4.1048755075  -0.0368017202  -6.3835432182
 H           -4.9640318167  -0.2662139994  -5.7383644123
 H           -4.0528807463   1.0420878244  -6.5648679785
 H           -4.2812207063  -0.5331375663  -7.3479122122
 O            3.4231092143  -0.4902905053  -7.9406340830
 O            4.7329885114  -0.1155622434  -6.1702162861
 C            3.6925880480   0.2496518853  -6.8934843871
 O            2.9819967973   1.2383416223  -6.5601075064
 Li           4.8325087516  -1.4251763682  -7.3818467487
 H           -1.4868600154   1.9648016055  -4.4126445711
 C           -2.7823936541   3.1107092821  -5.6823793801
 H           -3.6946664767   2.9873833416  -5.1011400807
 O           -4.5534796424  -4.9070622745  -4.4352011009
 O           -4.7722755996  -3.3865937359  -2.8121924011
 C           -4.9568384403  -4.5338468635  -3.3127840832
 O           -5.6572728319  -5.4371111698  -2.5673838260
 Li          -3.8667401492  -3.1028688598  -4.5851843604
 H           -5.8890250530  -4.9499020944  -1.7635178939
59
--> 5a+2 LiHCO3 
 C           -0.5688526989  -0.0674248871  -6.4156021841
 C           -1.6814694595   0.6868876387  -5.8400869605
 C           -0.5584029435  -1.4741730669  -6.9364618231
 H           -1.2532571383  -2.1105830168  -6.3882566874
 H           -0.8592369290  -1.4888712821  -7.9958870839
 H            0.4572011706  -1.8765469548  -6.8665911976
 N            0.4155301599   0.7766822026  -6.8737251114
 C            0.0498680989   2.0287614461  -6.6709472945
 C           -1.2481829209   2.1544078502  -5.9037096180
 Cu          -0.5057835793  -0.1630267242  -4.3417013080
 C            3.4526101184   0.1057768134  -1.7358916971
 C            3.1019264898   1.2209336206  -2.5299266991
 C            2.5257550160  -0.9512798860  -1.6242471058
 C            1.8883734109   1.2334520082  -3.1998272349
 C            1.3108023991  -0.8560476821  -2.3485796101
 N            0.9833170708   0.2335949410  -3.1288666049
 C            2.7436530460  -2.1148694897  -0.8134471618
 C            1.8258751488  -3.1199543449  -0.7405838085
 C            0.6162236465  -3.0656653345  -1.4969218975
 C            0.3850840406  -1.9265853096  -2.3145261011
 H            4.3749131891   0.0909359312  -1.1601680749
 H            3.7756172774   2.0663806466  -2.6340894635
 H            1.6195379677   2.0715902646  -3.8363530777
 H            3.6703135924  -2.1758389569  -0.2462790368
 H            2.0105327617  -3.9898037740  -0.1137416811
 C           -0.3520936459  -4.0785470189  -1.5026436471
 N           -0.7105454954  -1.8212768514  -3.1262409750
 C           -1.6048390646  -2.8011641006  -3.1027690091
 C           -1.4784750136  -3.9414966710  -2.2999346444
 H           -0.2054686173  -4.9638630741  -0.8870751923
 H           -2.4654083514  -2.6894958694  -3.7540608402
 H           -2.2599864170  -4.6927449078  -2.3402812937
 H            2.1814177457   0.4398498560  -7.2401243937
 C            0.6924950679   3.1866020035  -7.1691283372
 H            1.7177056309   3.1162023575  -7.5242378669
 C           -0.0614440747   4.3246700939  -7.3211521369
 H            0.3829716230   5.2221601142  -7.7439821929
 C           -1.4872110677   4.2899153526  -7.0956338860
 H           -2.0831558480   5.1271920164  -7.4561703428
 C           -2.9275180227   0.1806477258  -5.4036241487
 O           -3.3042180791  -1.0270149603  -5.5651288057
 C           -3.9095754521   1.1019147757  -4.7115316317
 H           -4.2888725462   0.5986538436  -3.8147240179
 H           -3.4794480063   2.0632825361  -4.4197561641
 H           -4.7733388039   1.2854638630  -5.3647403072
 O            2.8795983625  -0.8534865813  -5.5111596151
 O            4.7077300039   0.4084540754  -5.5934939793
 C            3.6006918862   0.0263349578  -6.0778970241
 O            3.1620535465   0.6100644970  -7.1988673359
 Li           3.9524485578  -0.3827834433  -4.0527284448
 H           -0.9824137842   2.5104357089  -4.8830070376
 C           -2.1022023437   3.2346569434  -6.5101885529
 H           -3.1822293301   3.2051376971  -6.3945054189
 H           -7.1581650585  -5.1401156084  -4.8895549505
 O           -4.4863818675  -3.9808405266  -4.2235708767
 O           -6.1332673413  -3.3382816994  -5.5887337861
 C           -5.6140611890  -4.1248752782  -4.7461178268
 O           -6.3400056442  -5.2182158765  -4.3773750141
 Li          -4.4667201934  -2.3728307106  -5.3598076983
53
--> 5b+LiCO3
 C           -0.5753234487  -0.3829676310  -6.9407380549
 C           -1.2620346732  -1.1464482833  -6.0367447228
 C           -0.1171257464  -0.8219795363  -8.3123223706
 H           -0.3306435367  -1.8789734093  -8.4875180277
 H           -0.5901025342  -0.2219316353  -9.1028422987
 H            0.9690175230  -0.6703647414  -8.4101231511
 N           -0.0889535214   0.8946058303  -6.6691689443
 C           -0.5537724436   1.8167083575  -5.7531394495
 C           -1.8608037867   1.8047497244  -5.2266983680
 Cu          -0.8987344615  -0.9394782832  -4.1651916879
 C            3.7758971702  -0.0393283419  -2.3931171194
 C            3.5697830618   0.2884035443  -3.7132944995
 C            2.6940686431  -0.5105232369  -1.6167023536
 C            2.2707751236   0.1581689547  -4.2490889948
 C            1.4426865615  -0.6280275987  -2.2623990290
 N            1.2436140636  -0.2890491015  -3.5484585823
 C            2.8047570206  -0.8702869346  -0.2368647126
 C            1.7306367470  -1.3283525200   0.4619987504
 C            0.4537649071  -1.4799895314  -0.1668567281
 C            0.3094875458  -1.1370019764  -1.5319976346
 H            4.7585507866   0.0570870749  -1.9343862126
 H            4.3435460050   0.6361368849  -4.3954953105
 H            2.0931343915   0.4594365634  -5.2795959100
 H            3.7728418245  -0.7675593440   0.2492768603
 H            1.8250580118  -1.5971931242   1.5116788172
 C           -0.6816256670  -1.9691416477   0.5054096372
 N           -0.8627426407  -1.2843405311  -2.1997273268
 C           -1.9128190888  -1.7548132562  -1.5378980059
 C           -1.8690266528  -2.1036289005  -0.1810583920
 H           -0.6071933872  -2.2391721221   1.5566039970
 H           -2.8242593394  -1.8666092107  -2.1168672870
 H           -2.7636703884  -2.4815984372   0.3038316731
 H            0.8367010671   1.1236021316  -7.0731622930
 C            0.3040777299   2.8734099492  -5.3814058273
 H            1.3130014130   2.8818077020  -5.7890689012
 C           -0.1314768838   3.8645270337  -4.5134955649
 H            0.5553589165   4.6640020163  -4.2404553287
 C           -1.4232521395   3.8454010666  -3.9857189494
 H           -1.7559469219   4.6201629615  -3.2987146777
 C           -1.9218083851  -2.3833741367  -6.4083668517
 O           -1.9092869531  -3.4104057097  -5.7187748277
 C           -2.8376866049  -2.3986515461  -7.6392348834
 H           -2.7784472456  -3.3762948694  -8.1305539057
 H           -3.8712528919  -2.2756467297  -7.2896843622
 H           -2.6306272870  -1.6004588625  -8.3561372329
 O            3.3633265725  -0.1668362865  -8.3937297822
 O            4.5781855716   0.5449820214  -6.6595120193
 C            3.4791728015   0.6642562650  -7.3857657464
 O            2.5885578105   1.5064538825  -7.0983062483
 Li           4.8770587767  -0.8384385457  -7.7455317113
 H           -2.5367943961   1.0101290111  -5.5187726933
 C           -2.2774623611   2.8095663785  -4.3597313888
 H           -3.2951471382   2.7785864962  -3.9730543128
53
--> TS 5b --> 5d+LiCO3
 C           -0.3183534116  -0.0488800712  -6.1962194785
 C           -1.5534219420  -0.0823609819  -5.5324684872
 C            0.2894304275  -1.1509045864  -7.0306143309
 H            0.0925253782  -2.1385226811  -6.6032470465
 H           -0.1590947914  -1.1211491665  -8.0345869615
 H            1.3698095773  -1.0055147694  -7.1613498264
 N            0.1948473183   1.2094768486  -6.4307344661
 C           -0.7390405661   2.2184346188  -6.2840753013
 C           -1.7801325277   1.8508113967  -5.3294702626
 Cu          -0.2200914537  -0.6568994801  -4.1669964058
 C            4.0070533359  -0.2987064620  -1.8041925731
 C            3.9167998711   0.3132509845  -3.0364905238
 C            2.8877923944  -0.9800917122  -1.2851825767
 C            2.6990040882   0.2734906314  -3.7421292883
 C            1.7211801976  -1.0026963472  -2.0811530777
 N            1.6321875140  -0.3663855656  -3.2788648076
 C            2.8693682954  -1.6482171663  -0.0203622209
 C            1.7613672234  -2.3120086106   0.4135770846
 C            0.5779156502  -2.3847002949  -0.3905869069
 C            0.5697615393  -1.7296015634  -1.6429230255
 H            4.9310591050  -0.2739209438  -1.2296317202
 H            4.7516728277   0.8132866790  -3.5148314871
 H            2.6177275620   0.7850191520  -4.7059291724
 H            3.7660502410  -1.6144540345   0.5947868495
 H            1.7623854645  -2.8129608960   1.3792382726
 C           -0.5827524927  -3.0918254238  -0.0271414309
 N           -0.4876398479  -1.7823801154  -2.4933190539
 C           -1.5692093963  -2.4718388527  -2.1346410434
 C           -1.6572734396  -3.1306431873  -0.9031837551
 H           -0.6199891120  -3.6088266355   0.9291714604
 H           -2.3619060191  -2.4904733849  -2.8803600041
 H           -2.5610537275  -3.6790058705  -0.6556491615
 H            1.1731792866   1.3324160987  -6.7632710520
 C           -0.8577980566   3.2980361113  -7.1407625276
 H           -0.0391755799   3.5192423536  -7.8230710859
 C           -2.0547602864   4.0233835342  -7.1938804765
 H           -2.1579744409   4.8582118568  -7.8820364155
 C           -3.1394395028   3.6069015627  -6.4070300198
 H           -4.0886741544   4.1368511487  -6.4857488470
 C           -2.6684289527  -0.9919420770  -5.6618221604
 O           -2.8728786016  -1.9980196934  -4.9587209441
 C           -3.7174128998  -0.5653236268  -6.6713214460
 H           -4.5833538346  -1.2323902366  -6.6173374250
 H           -4.0203129706   0.4768982731  -6.4886423401
 H           -3.3005240796  -0.5833876838  -7.6861485632
 O            3.5005115990  -0.3407461950  -7.8296980786
 O            4.8093194867   0.3409395925  -6.1507508461
 C            3.7139285075   0.5224746025  -6.8615770316
 O            2.9062508065   1.4518195310  -6.5934327508
 Li           5.0068222350  -1.0676651077  -7.2230377818
 H           -1.4522488297   1.7480781617  -4.2927590463
 C           -3.0204159825   2.5773321129  -5.4897001984
 H           -3.8426310026   2.3633964064  -4.8083869526
53
--> 5a+LiHCO3 conformer III
 C           -0.6266250754  -0.3846417094  -6.1972214062
 C           -1.7768647915   0.2041466279  -5.5451323890
 C           -0.3782497737  -1.8190122389  -6.5552972296
 H           -0.9650653740  -2.4865368460  -5.9248097445
 H           -0.6763669844  -1.9939571555  -7.6006936547
 H            0.6914821668  -2.0348870495  -6.4664904491
 N            0.1364739582   0.5656955373  -6.8451947638
 C           -0.4495498318   1.7407399314  -6.7154574726
 C           -1.6580540140   1.7084900379  -5.8072062595
 Cu          -0.3265637844  -0.2517085467  -4.1416777798
 C            3.7471260641   0.2987869314  -1.8078058334
 C            3.2746024537   1.3770635678  -2.6078640014
 C            2.8802456590  -0.7849227375  -1.5808746013
 C            2.0269924541   1.2985307879  -3.1932833264
 C            1.6115270129  -0.7886923373  -2.2207113623
 N            1.1798955907   0.2491630163  -3.0382292579
 C            3.2054256373  -1.8932515676  -0.7263533735
 C            2.3469037702  -2.9347506098  -0.5351056570
 C            1.0917513035  -2.9811821278  -1.2112934222
 C            0.7552216612  -1.8967469467  -2.0754298923
 H            4.7029334098   0.3559677606  -1.2934085329
 H            3.8898056638   2.2551659252  -2.7817869614
 H            1.6713218325   2.0973386536  -3.8379363896
 H            4.1719241499  -1.8805845922  -0.2257062868
 H            2.6174721681  -3.7581665963   0.1233650986
 C            0.1826142292  -4.0362065569  -1.1069588237
 N           -0.3914117049  -1.8998740223  -2.8298359490
 C           -1.2304187573  -2.9183855453  -2.7017586069
 C           -0.9970484658  -4.0017610774  -1.8441427041
 H            0.4127645973  -4.8801794983  -0.4588233014
 H           -2.1204287699  -2.8652357987  -3.3283903076
 H           -1.7235150004  -4.8063095124  -1.7847320232
 H            1.9361560601   0.4255254639  -7.2862812766
 C           -0.1047995128   2.9349381445  -7.3917487545
 H            0.8706838133   3.0180351157  -7.8647436312
 C           -1.0819355562   3.8869533807  -7.5539595666
 H           -0.8708892199   4.7977611529  -8.1090995847
 C           -2.4387997943   3.6215153136  -7.1391072078
 H           -3.2204021027   4.2959519027  -7.4865624897
 C           -2.9011061778  -0.5027544362  -4.9759412154
 O           -3.0554985393  -1.7361041137  -5.0226324109
 C           -3.9694664706   0.3175913364  -4.2622590136
 H           -4.3085941284  -0.2480144777  -3.3890786283
 H           -3.6230658988   1.3052372403  -3.9435276451
 H           -4.8382399808   0.4503769404  -4.9205509586
 O            2.8897817088  -0.7766053170  -5.6121148295
 O            4.5662239008   0.6664825810  -5.8289482938
 C            3.4731323683   0.1693578607  -6.2282778897
 O            2.8906343256   0.7016062793  -7.3117893972
 Li           3.9715872418  -0.1416163423  -4.2045859788
 H           -1.3567446905   2.2269926530  -4.8686819462
 C           -2.7672178360   2.5438955424  -6.3865594836
 H           -3.7990661466   2.3427700683  -6.1122332897
29
--> 5c+LiHCO3 (w/o Cu)
 C           -0.9332126272  -2.2184392858 -10.5281690978
 C           -1.8777683393  -1.9030452503  -9.5126490371
 C            0.0324956109  -3.3586992386 -10.6226930230
 H           -0.4744800415  -4.3301185982 -10.5641954248
 H            0.5625075540  -3.3008755845 -11.5784408947
 H            0.7699045281  -3.3378827128  -9.8090385063
 N           -0.9550288028  -1.3243678407 -11.5279996082
 C           -1.9108177122  -0.3851475121 -11.2113101294
 C           -2.5203656169  -0.6975146577  -9.9674570704
 H           -0.1637858370  -1.1690952471 -12.7527394110
 C           -2.2874012639   0.7431876073 -11.9456355603
 H           -1.7998286406   0.9660590589 -12.8919980524
 C           -3.2857567291   1.5585266839 -11.4279041343
 H           -3.5977089957   2.4438100103 -11.9797983914
 C           -3.5259958933   0.1373064567  -9.4627577212
 H           -3.9914007687  -0.1027932685  -8.5122543263
 C           -3.8986197540   1.2559046916 -10.1990096893
 H           -4.6791347710   1.9127514898  -9.8172812409
 C           -2.1913616460  -2.5785658467  -8.2807966336
 O           -3.0571661474  -2.1758586505  -7.4947593047
 C           -1.4389118128  -3.8515028903  -7.9033048439
 H           -1.7970205418  -4.1733078898  -6.9219100119
 H           -1.6144969007  -4.6529806014  -8.6305061626
 H           -0.3560482510  -3.6894163058  -7.8606549505
 O            1.2876870733  -2.8647264234 -13.6926391044
 O            1.6837667798  -1.4132701817 -15.3304045062
 C            1.0897052684  -1.7059888470 -14.2288380495
 O            0.3057887122  -0.8330343356 -13.6779129643
 Li           2.3477515837  -3.0784645787 -15.1395468581
29
--> TS 5c--> 6+LiCO3 (w/o Cu)
 C           -0.9216986691  -2.2144813907 -10.5281900455
 C           -1.8730028283  -1.9035488393  -9.5189999331
 C            0.0495890625  -3.3497858407 -10.6209828234
 H           -0.4540118603  -4.3230621207 -10.5664776329
 H            0.5829939530  -3.2889652410 -11.5747849645
 H            0.7827098951  -3.3272448061  -9.8036345729
 N           -0.9425694569  -1.3162480403 -11.5249732472
 C           -1.9031727379  -0.3805471848 -11.2135994431
 C           -2.5171471943  -0.6986656138  -9.9741341223
 H           -0.1733575170  -1.1672052426 -12.7046957204
 C           -2.2799019529   0.7465969793 -11.9492589899
 H           -1.7898280124   0.9700493742 -12.8939935441
 C           -3.2835796780   1.5571213482 -11.4346486596
 H           -3.5967100664   2.4417613808 -11.9866678335
 C           -3.5280163493   0.1317942711  -9.4728499092
 H           -3.9969776144  -0.1117009294  -8.5251857437
 C           -3.9005765690   1.2504622100 -10.2087973122
 H           -4.6849704478   1.9039250300  -9.8295954946
 C           -2.1896355845  -2.5815989156  -8.2886710193
 O           -3.0602775353  -2.1819306853  -7.5069380587
 C           -1.4338073690  -3.8514108702  -7.9088488299
 H           -1.7960397427  -4.1768008509  -6.9302612716
 H           -1.6010920160  -4.6521399373  -8.6386660943
 H           -0.3521226189  -3.6837802026  -7.8597371773
 O            1.2671336497  -2.8717887055 -13.6884627596
 O            1.6687330623  -1.4140166228 -15.3198259573
 C            1.0778402807  -1.7039327461 -14.2137250914
 O            0.3120714592  -0.8282402255 -13.6495542397
 Li           2.3110689783  -3.0868699873 -15.1447010520
29
--> 6+LiCO3 (w/o Cu)
 C           -0.9094924010  -2.1925970430 -10.5317611636
 C           -1.8690938098  -1.8998873437  -9.5401110022
 C            0.0881047312  -3.2957976768 -10.6687701675
 H           -0.3893151183  -4.2792871801 -10.5904705935
 H            0.5824543312  -3.2224704125 -11.6477024586
 H            0.8492424678  -3.2456200589  -9.8792654531
 N           -0.9595456922  -1.2576587850 -11.5014530330
 C           -1.9269365458  -0.3300435310 -11.2009820502
 C           -2.5305565794  -0.6923745212  -9.9743997945
 H           -0.3397907370  -1.1940801136 -12.3890159420
 C           -2.3082821533   0.7991743133 -11.9254058874
 H           -1.8145361992   1.0373796267 -12.8634908844
 C           -3.3249591499   1.5811271766 -11.3949156115
 H           -3.6515006366   2.4709519087 -11.9292062721
 C           -3.5552463867   0.1135005012  -9.4601025923
 H           -4.0253202316  -0.1549288420  -8.5202255299
 C           -3.9393736412   1.2399934841 -10.1765399907
 H           -4.7339904321   1.8741674214  -9.7874937579
 C           -2.1771586904  -2.6022615971  -8.3139342200
 O           -3.0577168105  -2.2207961086  -7.5399403881
 C           -1.3955511105  -3.8561414148  -7.9478203560
 H           -1.7552344940  -4.2070665940  -6.9775373043
 H           -1.5365059826  -4.6471864726  -8.6930436022
 H           -0.3193297561  -3.6591544972  -7.8897776427
 O            1.2224774382  -2.8898367208 -13.6481985949
 O            1.7216682130  -1.5254484934 -15.3427282426
 C            1.0889729177  -1.7014342201 -14.2131946143
 O            0.3912552136  -0.7947833619 -13.6833947902
 Li           2.2441089305  -3.1990843391 -15.0738276956
59
--> 5d+LiHCO3+LiCO3
 C           -1.2064909564  -1.7515072480  -6.2346732200
 C           -2.5084686411  -1.3206036210  -5.7321469439
 C           -0.6203625053  -3.1250852206  -6.3874927033
 H           -1.1983950328  -3.7217747144  -7.1087749658
 H            0.4149568808  -3.0348302645  -6.7411067369
 H           -0.5987976866  -3.6733224819  -5.4392835957
 N           -0.7135806227  -0.7775182421  -7.0671533177
 C           -1.5211811542   0.2848270925  -7.1520329490
 C           -2.6001132155   0.1546204678  -6.1232961465
 H           -2.2056215668   0.7301587669  -5.2191359239
 Cu          -1.1039595233  -1.1975058780  -4.2051554527
 C            2.8588944158  -1.8092313119  -1.5888207250
 C            2.9536976468  -2.0452708672  -2.9561402277
 C            1.6323243063  -1.4010760583  -1.0507032212
 C            1.8197158228  -1.9278802152  -3.7636472429
 C            0.5373023785  -1.2691100421  -1.9407056504
 N            0.6252794500  -1.5923255037  -3.2677982463
 C            1.4155353813  -1.1279173641   0.3398935840
 C            0.1947793736  -0.7458110959   0.8031681249
 C           -0.9144756611  -0.5517658857  -0.0851566068
 C           -0.7119462646  -0.7814321914  -1.4685013021
 H            3.7220639334  -1.9249539335  -0.9370552331
 H            3.8938101087  -2.3449422195  -3.4092199576
 H            1.8787414318  -2.1034682179  -4.8413390306
 H            2.2521177537  -1.2446368202   1.0254633326
 H            0.0422442182  -0.5617966973   1.8644156171
 C           -2.1883393927  -0.1362808591   0.3275274195
 N           -1.6747544607  -0.5207655725  -2.4032279288
 C           -2.8778427971  -0.1309869648  -1.9716419151
 C           -3.1872125323   0.0469509388  -0.6240339755
 H           -2.3837426302   0.0380534305   1.3830807247
 H           -3.6190694226   0.0599210408  -2.7411109554
 H           -4.1994040711   0.3405158309  -0.3651269695
 H           -8.2980411794  -1.5733688004  -0.3026757745
 C           -1.4319376411   1.3919650732  -7.9943090437
 H           -0.5485670725   1.5329793244  -8.6117572624
 C           -2.5447512181   2.2096330910  -8.0947342011
 H           -2.5308146300   3.0622133083  -8.7683020928
 C           -3.8604116246   0.8121017409  -6.5689770625
 H           -4.7952765419   0.5189041742  -6.1060756267
 C           -3.7703528695   1.8498839453  -7.4442167308
 H           -4.6701321198   2.4066403202  -7.7021106109
 C           -3.5107366358  -1.9986793899  -5.0008639098
 O           -4.5284286331  -1.3742086228  -4.5444211392
 C           -3.4675897340  -3.4819489524  -4.7161681031
 H           -3.4938927782  -3.6528745931  -3.6326472415
 H           -4.3803443954  -3.9319850023  -5.1278837705
 H           -2.6050981786  -3.9973461773  -5.1376532129
 O           -7.1870393872  -2.0119237621  -2.1358079374
 O           -6.2420915454  -0.0142839084  -1.8105294488
 C           -7.0291344139  -0.9348490454  -1.4941042827
 O           -7.7712675153  -0.7628698982  -0.3630081832
 Li          -5.7984068608  -1.2671092409  -3.2728584245
 H            0.2682735874  -0.8496728714  -7.5726843931
 O            3.6920627953  -1.3714141064  -8.4604932623
 O            2.4086217536  -2.2943429458  -6.8895643459
 C            2.5233313594  -1.4399759096  -7.8996863233
 O            1.5429136335  -0.7505361196  -8.2950025141
 Li           4.1211917372  -2.6472382657  -7.3006865677
59
--> TS 5d-->6+two LiCO3
 C           -1.3188851268  -2.1926200386  -6.2643374773
 C           -2.5045739112  -1.5608245928  -5.7321633485
 C           -0.7729400839  -3.5717355704  -6.1067891302
 H           -1.4615572443  -4.3267758531  -6.5059059261
 H            0.1733675464  -3.6428316872  -6.6515867244
 H           -0.5931510669  -3.8088272369  -5.0508628967
 N           -0.6711209679  -1.3469064134  -7.0639451915
 C           -1.2982775750  -0.1351944225  -7.1538475714
 C           -2.3929530372  -0.1105199771  -6.1734981579
 H           -1.8645364675   0.4571851156  -5.1142121455
 Cu          -1.5259004181  -0.8037577165  -3.9733866356
 C            2.9456482821  -1.2092557680  -2.1658539541
 C            2.8283641837  -1.1660956085  -3.5453618403
 C            1.7821635446  -1.1756082818  -1.3812703816
 C            1.5608309559  -1.1009454385  -4.1344806183
 C            0.5385735699  -1.1158082460  -2.0558204705
 N            0.4376457898  -1.0959619991  -3.4149464118
 C            1.7884871028  -1.2117693413   0.0503364687
 C            0.6291430099  -1.1900702223   0.7609614145
 C           -0.6429396117  -1.1126021310   0.1064603825
 C           -0.6757436994  -1.0591936182  -1.3085105951
 H            3.9187443425  -1.2651120896  -1.6826975251
 H            3.6972932387  -1.1932859853  -4.1950297646
 H            1.4810052790  -1.0366468421  -5.2209191640
 H            2.7476184965  -1.2618909311   0.5612298932
 H            0.6476619820  -1.2250284658   1.8479011616
 C           -1.8664991036  -1.0832266718   0.7936810500
 N           -1.8412537760  -0.9316397682  -2.0103812552
 C           -2.9848715354  -0.9089980275  -1.3227649577
 C           -3.0452701409  -0.9973473178   0.0684106559
 H           -1.8743579566  -1.1291244614   1.8801949841
 H           -3.9038486780  -0.8224287802  -1.8915565170
 H           -4.0215031310  -0.9909315509   0.5416428554
 H           -8.5731850134   0.3758320068  -1.0536013835
 C           -0.9942885491   0.9454908782  -7.9623290044
 H           -0.0831501880   0.9386859538  -8.5549160104
 C           -1.9175803589   1.9851700136  -8.0312806741
 H           -1.7241555971   2.8484959388  -8.6614104144
 C           -3.4804644936   0.7853460793  -6.5715985248
 H           -4.4547843033   0.6703176628  -6.1127814630
 C           -3.1800629465   1.8374392552  -7.3977177773
 H           -3.9567088838   2.5705569008  -7.6126014660
 C           -3.5944819536  -2.0873114458  -5.0019466270
 O           -4.5888300566  -1.3601793950  -4.6808509044
 C           -3.6724754217  -3.5343493362  -4.5725995929
 H           -3.9068031729  -3.5693254472  -3.5021932445
 H           -4.5083472062  -4.0120044835  -5.0998984571
 H           -2.7681177157  -4.1134177589  -4.7547329506
 O           -7.5112208406  -0.1176597648  -2.9067792551
 O           -6.1576261512  -1.3032196548  -1.5851290458
 C           -7.1453435386  -0.5579109983  -1.7811206769
 O           -7.8783635738  -0.1938192703  -0.6919251469
 Li          -5.9394860073  -1.0646353587  -3.5340592544
 H            0.2689950544  -1.6509282367  -7.5581922120
 O            3.6632364723  -1.8792667497  -8.4016803372
 O            2.4327059852  -0.5633711127  -7.0874685104
 C            2.5022659701  -1.6102923362  -7.8868613513
 O            1.4682399911  -2.3009981668  -8.1400825018
 Li           4.1421760380  -0.3656517009  -7.5812647627
59
--> 6+ LiCO3- + LiHCO3
 C           -1.2527784928  -2.5587467192  -5.9768900177
 C           -2.4091956911  -1.7616214420  -5.8451598868
 C           -0.7929235493  -3.7923690194  -5.2715911733
 H           -1.4099348470  -4.6607210977  -5.5338881590
 H            0.2450452315  -3.9981530195  -5.5495580757
 H           -0.8411923564  -3.6781749516  -4.1843531456
 N           -0.4413016643  -2.0273668612  -6.9101649283
 C           -0.9959059331  -0.8714771243  -7.4119737025
 C           -2.2394136492  -0.6642889906  -6.7735730496
 H           -3.8629860709   1.5222324104  -2.9490617530
 Cu          -2.5021656763   0.8127929831  -2.8971369609
 C            1.8315799885  -0.8488495368  -4.1926371904
 C            1.1942915780   0.0945705848  -4.9698155413
 C            1.2171647958  -1.2681969137  -2.9949846481
 C           -0.0359792293   0.6184607710  -4.5441156538
 C           -0.0396432340  -0.7154885887  -2.6688483566
 N           -0.6436627368   0.2302588427  -3.4284503873
 C            1.7940407931  -2.2581294927  -2.1349858850
 C            1.1432941791  -2.6910260999  -1.0215995474
 C           -0.1567587784  -2.1909612211  -0.6924294263
 C           -0.7519910648  -1.2083702524  -1.5160116556
 H            2.7663864128  -1.3009091652  -4.5256996489
 H            1.6000172084   0.3753447270  -5.9371679207
 H           -0.5644094431   1.3526974790  -5.1441384980
 H            2.7623560497  -2.6679915948  -2.4101028200
 H            1.5851466997  -3.4506696476  -0.3807023095
 C           -0.9207127421  -2.6527123923   0.3987552114
 N           -1.9978956125  -0.7387147877  -1.3132527126
 C           -2.7091975591  -1.2121512786  -0.3057716849
 C           -2.1958297536  -2.1689960201   0.5905702594
 H           -0.5003100782  -3.4043839973   1.0638240950
 H           -3.7365995652  -0.8613510297  -0.2413181983
 H           -2.8181783542  -2.5271300145   1.4048346629
 H           -8.3777732898  -0.5281473311  -1.1595806745
 C           -0.4619362250   0.0170564896  -8.3451578530
 H            0.5242945823  -0.1665436199  -8.7626695263
 C           -1.2217883927   1.1375489672  -8.6524682835
 H           -0.8428050999   1.8605861694  -9.3715138912
 C           -2.9852822214   0.4762858305  -7.1008326565
 H           -3.9327133009   0.6637875076  -6.6090465026
 C           -2.4679273559   1.3599480209  -8.0398550387
 H           -3.0345964689   2.2522431692  -8.2965662616
 C           -3.4864713537  -1.8805051314  -4.9011402768
 O           -4.3515226416  -0.9903187487  -4.8100112701
 C           -3.5806334200  -3.0691718834  -3.9709848210
 H           -4.5185571358  -3.0060519641  -3.4150410930
 H           -3.5202640930  -4.0168479902  -4.5164818947
 H           -2.7583536624  -3.0534505913  -3.2464878088
 O           -6.9596237521   0.0906297921  -2.6961119903
 O           -5.5092719878  -1.2228497627  -1.6123307213
 C           -6.6366416883  -0.7037147186  -1.7741467243
 O           -7.6052536158  -1.0300888280  -0.8610914333
 Li          -5.0735049828  -0.0709192671  -3.2433708647
 H            0.5705775914  -2.3521886904  -7.0400563379
 O            4.0641588829  -2.0262453406  -6.3144496475
 O            2.7228084616  -0.9817426497  -7.7605996202
 C            2.9139783309  -1.9981384235  -6.9460076063
 O            2.0326759724  -2.8815377202  -6.7638929728
 Li           4.4230845500  -0.6052663781  -7.3368777187
30
--> Cu-H+LiHCO3
 C           -1.9840058586  -0.2492187181  -2.7039461185
 C           -2.0207006263   1.0990232564  -2.9836296151
 C           -1.2705217332  -0.7042408170  -1.5769896382
 C           -1.3428304016   1.9888131632  -2.1312847334
 C           -0.6236231002   0.2744297780  -0.7901459704
 C           -1.1751061082  -2.0828077828  -1.2032640987
 C           -0.4717130707  -2.4607418314  -0.1024808820
 C            0.1971663158  -1.4947019138   0.7164105083
 C            0.1253337230  -0.1278476621   0.3737723166
 H           -2.4968478992  -0.9664564072  -3.3401752131
 H           -2.5606241755   1.4811058964  -3.8441007653
 H           -1.3494491266   3.0597417871  -2.3185219390
 H           -1.6777503297  -2.8246414647  -1.8185188166
 H           -0.4045397890  -3.5094354112   0.1754842683
 C            0.9386989955  -1.8325205642   1.8659651956
 C            1.4224789931   0.5016776830   2.1770554024
 C            1.5469975351  -0.8348246578   2.5938511887
 H            1.0208341256  -2.8749252043   2.1643149970
 H            1.8806296869   1.3269401208   2.7243840026
 H            2.1238002344  -1.0627765322   3.4845328972
 N           -0.6675577550   1.5908382162  -1.0696788014
 N            0.7335052400   0.8419665381   1.0941847987
 Cu           0.5920028456   2.7426180564   0.4447240389
 H            0.8649815255   4.2392720881   0.4192966845
 H            2.2400073355   4.1494066643   1.4461470338
 O            3.1039283561   4.4476834004   1.8473294740
 O            2.3834812714   3.1669152053   3.5700455173
 C            3.2444130234   3.9828212508   3.0730067609
 O            4.2442501529   4.3666548901   3.7490218998
 Li           3.4375892171   3.4052883118   5.0734762636
30
--> TS H2 formation
 C           -1.1876773774   0.0442146934  -2.8554565212
 C           -1.1515929423   1.4079759793  -3.0494459248
 C           -0.7598993454  -0.4899307411  -1.6243822312
 C           -0.6951331360   2.2343890039  -2.0113597994
 C           -0.3158708825   0.4227361447  -0.6439556929
 C           -0.7487769357  -1.8920293967  -1.3311817057
 C           -0.3069772892  -2.3553892583  -0.1309408250
 C            0.1606485781  -1.4563167372   0.8805541764
 C            0.1486702033  -0.0693692492   0.6267370648
 H           -1.5377803683  -0.6230449355  -3.6389876743
 H           -1.4687450839   1.8526092963  -3.9869881874
 H           -0.6560547779   3.3127188306  -2.1323456222
 H           -1.0986731998  -2.5825695682  -2.0939891822
 H           -0.2990392979  -3.4220230517   0.0780754629
 C            0.6469977787  -1.8697878634   2.1374575739
 C            1.0429373935   0.4379344988   2.6905649558
 C            1.0918208511  -0.9248243781   3.0363895132
 H            0.6713579057  -2.9292126824   2.3810698825
 H            1.4080838307   1.2366773189   3.3370506681
 H            1.4781536990  -1.2162577087   4.0080325371
 N           -0.2914693325   1.7625532303  -0.8403791033
 N            0.5712165247   0.8452254546   1.5222504640
 Cu           0.2926518644   2.7858130295   0.8245150393
 H           -0.0991810578   4.1958143572   1.6148302831
 H            0.8555606945   4.2179973769   1.6168227730
 O            2.2120520162   4.1090827071   1.3188376435
 O            2.3541583020   3.1378931117   3.3580180447
 C            2.9213294310   3.6462912379   2.2973284709
 O            4.2016344213   3.6901158103   2.2513002564
 Li           4.0825976493   3.0613758494   3.9358312118
30
--> Cu-phen+H2+LiCO3
 C           -1.5305518070   0.1947505120  -2.6898939492
 C           -1.2379262519   1.5237145752  -2.9061957308
 C           -1.0749015639  -0.4289516015  -1.5122480206
 C           -0.4941490665   2.2259738887  -1.9463102731
 C           -0.3322821797   0.3596779664  -0.6080850708
 C           -1.3280180053  -1.8034206179  -1.1963236748
 C           -0.8651914264  -2.3577946880  -0.0431435674
 C           -0.1065575146  -1.5849971654   0.8932629199
 C            0.1604984916  -0.2297362360   0.6091430885
 H           -2.1066646934  -0.3762068300  -3.4137770612
 H           -1.5725510468   2.0365522508  -3.8019241762
 H           -0.2501956511   3.2744000078  -2.0866615934
 H           -1.9023992968  -2.3979926526  -1.9019526356
 H           -1.0656515315  -3.4018015583   0.1842078803
 C            0.4075470876  -2.0904402891   2.1053040985
 C            1.3444694360   0.0792259903   2.5560096637
 C            1.1302518972  -1.2599479983   2.9346255029
 H            0.2283120119  -3.1293159113   2.3722923037
 H            1.9095937946   0.7959265611   3.1508028223
 H            1.5367828797  -1.6247323684   3.8728704228
 N           -0.0508738120   1.6674730888  -0.8266698263
 N            0.8684046879   0.5687480984   1.4255813438
 Cu           0.9978910474   2.5884032720   0.5994705576
 H           -0.1459283323   6.5338834064   2.0838039478
 H            0.3719588954   6.0138445712   1.9434052611
 O            1.7944504470   4.0910934878   1.3475846413
 O            2.6574733992   2.8089869920   3.0037370474
 C            2.5051834733   3.9657921360   2.4168956366
 O            3.0846751876   4.9893826409   2.9287778649
 Li           3.6922066827   3.8005235272   4.1317612785
