# Supplementary material for: Computational exploration of the reaction mechanism of the Cu+-catalysed synthesis of indoles from N-aryl enaminones
Source: R Soc Open Sci. 2016 Feb 3;3(2):150582. doi: 10.1098/rsos.150582 (PMC4785979; doi:10.1098/rsos.150582)
Supplement: molecules_in_tables_SI_tables_1_and_2_B3LYP.xyz [file rsos150582supp4.xyz]

5
--> LiCO3-
 O           -6.7075970050  -3.8888440548  -5.2500621407
 O           -5.8713254728  -3.7494705724  -3.1532753690
 C           -5.6929222119  -3.4823015199  -4.4619776087
 O           -4.6827144203  -2.9127708761  -4.9027933708
 Li          -7.3760028913  -4.4326968050  -3.7277607407
6
--> LiHCO3
 O           -6.6996404726  -3.8946468973  -5.2032130457
 O           -5.8781196148  -3.7503862452  -3.1319269442
 C           -5.6790118872  -3.4562740668  -4.5982713470
 O           -4.6524512472  -2.8958292215  -4.8968789262
 Li          -7.4691664307  -4.4857193937  -3.6781482245
 H           -5.1040059658  -3.4195952481  -2.6532357044
6
--> LiHCO3 conformer II
 O           -6.6746505519  -3.8696243931  -5.2505606579
 O           -5.8173375462  -3.7198458973  -3.1911366006
 C           -5.7612503934  -3.5182478142  -4.4510673209
 O           -4.6741842801  -2.8988851910  -4.9617649029
 Li          -7.4453305010  -4.4752306269  -3.6758071331
 H           -4.0965326618  -2.7119398768  -4.2016456935
26
--> 1
 C           -1.0003647311  -0.4344948183  -6.9231304581
 C           -0.9001086629  -1.5561367172  -6.1632625353
 C           -2.2222355967  -0.1886138595  -7.7777717416
 H           -1.9267030907  -0.0044638058  -8.8207851340
 H           -2.8943198798  -1.0492558829  -7.7720452561
 H           -2.7742398143   0.6971294082  -7.4383050450
 N           -0.0501694461   0.5823497471  -7.0205847056
 C            0.6254152423   1.2670904628  -5.9836216709
 C            0.3226911835   1.0933697951  -4.6252024297
 H           -0.4397633531   0.3825345466  -4.3269094928
 H           -1.7952138483  -2.1668365627  -6.0820105678
 C            1.6086790694   2.1999644163  -6.3495465052
 H            1.8531182796   2.3345092718  -7.4010724497
 C            2.2750811721   2.9430868561  -5.3780384001
 H            3.0330605733   3.6593710332  -5.6837313070
 C            1.0028699002   1.8370069859  -3.6618115142
 H            0.7587653326   1.6881012377  -2.6135765382
 C            1.9813670450   2.7641662287  -4.0251638661
 H            2.5050083145   3.3367254797  -3.2652674664
 C            0.2458624225  -2.1550057917  -5.4480359693
 O            0.0362366766  -3.0358272029  -4.6195480861
 C            1.6764439928  -1.7764097480  -5.8038538156
 H            2.0558065421  -1.0354117269  -5.0916019068
 H            2.2931426579  -2.6746095821  -5.7129922000
 H            1.7676561901  -1.3524364858  -6.8071031146
 H           -0.1317586217   1.1381636526  -7.8629109820
25
--> 2 (conformer II)
 C           -0.9767878170  -0.3728444901  -6.8636604457
 C           -0.8808207327  -1.5591644061  -6.1203554607
 C           -2.1974603619  -0.2629965979  -7.7817477552
 H           -1.8632227433   0.0163727084  -8.7878506334
 H           -2.7702644808  -1.1947259412  -7.8432771210
 H           -2.8652891721   0.5405637231  -7.4408089052
 N           -0.1766131911   0.6904173321  -6.9801634756
 C            0.5660541563   1.2662699484  -5.9892973223
 C            0.2494698650   1.2304277955  -4.5995638194
 H           -0.5730953778   0.5998028551  -4.2742174213
 H           -1.7674831211  -2.1917698168  -6.1157078345
 C            1.6613573479   2.0989311608  -6.3552929176
 H            1.9151371415   2.1532254190  -7.4115286574
 C            2.3764676260   2.8323998131  -5.4155963549
 H            3.2092091629   3.4530766053  -5.7478051796
 C            0.9658019966   1.9777787643  -3.6708051838
 H            0.6807013304   1.9250589499  -2.6196281120
 C            2.0407591201   2.7888038021  -4.0568882940
 H            2.5996641426   3.3646118718  -3.3223178934
 C            0.2306031899  -2.2007048461  -5.4676739318
 O            0.0856626051  -3.2586745057  -4.8228897775
 C            1.6494708183  -1.6568422815  -5.6346479480
 H            1.8881417988  -0.9483043640  -4.8323735903
 H            2.3424015751  -2.5023004602  -5.5645898276
 H            1.7884599024  -1.1255944220  -6.5809711074
24
--> C-deprotonated 2
 C           -0.8385020333  -0.5535160373  -6.8964116952
 C           -1.0130146816  -1.5420007274  -6.0043319980
 C           -1.0693976085  -0.8375121196  -8.3924633629
 H           -1.4030247152  -1.8695212509  -8.5551087986
 H           -1.8247571250  -0.1518637958  -8.8153198169
 H           -0.1508633592  -0.6642762357  -8.9825714223
 N           -0.4573903532   0.7997487674  -6.7678527291
 C           -0.1006513072   1.3765508604  -5.6189880252
 C           -0.0249654410   0.7952886489  -4.2900361357
 H           -0.3061761159  -0.2493491372  -4.1946944829
 C            0.2794002135   2.7762167059  -5.6626461411
 H            0.2363002409   3.2538501916  -6.6428811222
 C            0.6832310148   3.4916110058  -4.5483606142
 H            0.9560265168   4.5467591138  -4.6643605204
 C            0.3857586443   1.5355507983  -3.1895257208
 H            0.4224426139   1.0380883592  -2.2136944809
 C            0.7512899705   2.8928067591  -3.2728303742
 H            1.0666476292   3.4562553446  -2.3932644645
 C           -1.3113264024  -2.8593542722  -5.7437342590
 O           -2.4256534597  -3.4246312048  -5.4609918921
 C           -0.0659438998  -3.7922116313  -5.6196100727
 H            0.8784316771  -3.2973224600  -5.8834238251
 H            0.0201829413  -4.1842318396  -4.5914608130
 H           -0.2054174456  -4.6725263382  -6.2719349469
25
--> 2
 C           -0.5780081586  -0.6160702110  -6.8131156787
 C           -0.6355014073  -1.5567124612  -5.7660724215
 C           -0.9278423878  -0.9788990850  -8.2540291377
 H           -0.4555725394  -1.9103966237  -8.5840975109
 H           -2.0109104555  -1.1005290734  -8.3893420619
 H           -0.5957413959  -0.1602941424  -8.8973602862
 N           -0.1575279447   0.6479820615  -6.7255407381
 C           -0.0176353222   1.3520496912  -5.5516440376
 C           -0.9060732313   1.2997152452  -4.4422513967
 H           -1.7198466345   0.5818959963  -4.4616345090
 C            1.0185970486   2.3211094081  -5.4777741435
 H            1.6971634406   2.3879493984  -6.3250550924
 C            1.1675011257   3.1597702310  -4.3786026089
 H            1.9834920564   3.8825154485  -4.3645172892
 C           -0.7580199696   2.1531550822  -3.3525118541
 H           -1.4663558583   2.0837277639  -2.5268215923
 C            0.2810826456   3.0889185721  -3.2975104295
 H            0.3954574692   3.7456057645  -2.4375126378
 C           -1.0613677975  -2.9215365588  -5.7112231895
 O           -0.9491753558  -3.6069968384  -4.6710255078
 C           -1.7016079879  -3.6407583959  -6.9168734952
 H           -0.9502569363  -3.9129910564  -7.6704132573
 H           -2.1522777384  -4.5628250262  -6.5384300409
 H           -2.4679306437  -3.0447963340  -7.4239014188
 H           -0.2605354566  -1.2179743852  -4.8034131400
23
--> Cu(phenantroline)+
 C           -0.0018729940   0.0925561330  -2.9537215617
 C           -0.0746341214   1.4454569992  -3.2142733869
 C           -0.0005101214  -0.3693162468  -1.6166118446
 C           -0.1461760037   2.3413593838  -2.1345919105
 C           -0.0750539364   0.5997938976  -0.5853696234
 C            0.0724427663  -1.7624910877  -1.2831415611
 C            0.0712871629  -2.1723623626   0.0152314775
 C           -0.0026127377  -1.2231231820   1.0879980807
 C           -0.0756912005   0.1625384547   0.7998586357
 H            0.0548241279  -0.6267768288  -3.7657939814
 H           -0.0776963659   1.8282882556  -4.2287848613
 H           -0.2056670482   3.4115234946  -2.3038218416
 H            0.1288750073  -2.4857642316  -2.0909980535
 H            0.1266577397  -3.2283863039   0.2614968335
 C           -0.0054327161  -1.6125433816   2.4479726691
 C           -0.1473964693   0.6991655178   3.0681911194
 C           -0.0775238744  -0.6542722215   3.4378997481
 H            0.0496570401  -2.6677923569   2.7000293734
 H           -0.2044373192   1.4784558175   3.8211103447
 H           -0.0814463912  -0.9232263341   4.4883869060
 N           -0.1462592270   1.9363738395  -0.8660926082
 N           -0.1470923077   1.0956941168   1.7969694143
 Cu          -0.2324266859   2.8760349440   0.8953752857
31
--> 2 w LiHCO3 conformer II
 C           -0.9392539525   0.7600979250  -5.8173454225
 C           -0.6108772847  -0.5303375139  -5.2809785154
 C           -2.2825526907   0.9865105972  -6.4814224457
 H           -2.4450701588   0.2779146432  -7.3003223101
 H           -3.1004565565   0.8158295295  -5.7735701808
 H           -2.3228113361   2.0122315446  -6.8586337078
 N           -0.1437929688   1.8028308648  -5.8318824252
 C            1.0720075185   1.8531872941  -5.1620387819
 C            1.1919835751   1.6895973639  -3.7621966576
 H            0.3068658262   1.4178803468  -3.1939391984
 H            0.3937526742  -0.6410796030  -4.8861042520
 C            2.2359773667   2.2245992158  -5.8711076545
 H            2.1512885763   2.3707198800  -6.9448311298
 C            3.4544566204   2.4036299547  -5.2210578266
 H            4.3333804051   2.6830762391  -5.8001668477
 C            2.4116480508   1.8811321332  -3.1166060350
 H            2.4689024816   1.7514736672  -2.0368129728
 C            3.5565846569   2.2350757794  -3.8367758979
 H            4.5070898392   2.3820961662  -3.3290686734
 C           -1.4219369398  -1.6604197618  -5.2331608254
 O           -2.6357671422  -1.7531810952  -5.6361016877
 C           -0.8301590817  -2.9356504686  -4.6375234751
 H            0.2076794255  -2.8201507447  -4.3090570024
 H           -1.4391420087  -3.2557759664  -3.7817526055
 H           -0.8777334657  -3.7416701731  -5.3817522056
 O           -5.3313192307  -3.6132278914  -7.1115613812
 O           -5.7355206267  -3.3746470850  -4.9179544622
 C           -6.0206606326  -3.7948204380  -6.0795612914
 O           -7.1887973251  -4.5151209818  -6.2193961217
 Li          -4.1546278323  -2.6548145390  -5.8546455015
 H           -7.5559905882  -4.5365057088  -5.3199634169
31
--> TS 2 to C deprotonated 2 w LiHCO3
 C           -0.3497443723  -0.9667070098  -6.8453923283
 C           -1.0406632154  -1.7434202804  -5.9981998467
 C           -0.0307301691  -1.3438510123  -8.2827603442
 H           -0.4303889880  -2.3295527825  -8.5303009984
 H           -0.4534232330  -0.6144624491  -8.9877830587
 H            1.0577433552  -1.3655464066  -8.4632715246
 N            0.2284056311   0.2905650625  -6.5421299848
 C           -0.0924889745   1.2542285552  -5.5919011474
 C           -1.3142166051   1.2828730630  -4.8913612136
 H           -2.0653642530   0.5108155570  -5.0245222841
 H           -1.3870006524  -1.5401310730  -4.6345572992
 C            0.8406050133   2.2891285441  -5.3652026212
 H            1.7922331739   2.2714453977  -5.8972026829
 C            0.5646822915   3.3237795067  -4.4756809287
 H            1.3051763342   4.1077156521  -4.3244957404
 C           -1.5659849905   2.3217391775  -3.9979192664
 H           -2.5129268224   2.3124879673  -3.4637735503
 C           -0.6444711523   3.3498786165  -3.7777916920
 H           -0.8608137211   4.1501705500  -3.0738088808
 C           -1.7186751547  -2.9616630271  -6.3391042160
 O           -2.8264895800  -3.0202049655  -6.9469485292
 C           -1.1920420906  -4.2426179973  -5.7093380570
 H           -0.1002577006  -4.2447141484  -5.6275229596
 H           -1.6156156701  -4.2857561678  -4.6977520007
 H           -1.5421992191  -5.1120801247  -6.2753951070
 O           -3.7957392372  -0.8906811192  -4.6938856771
 O           -3.7782263819  -2.9564724785  -3.8717231551
 C           -3.2169401506  -1.8019829079  -3.9813484534
 O           -1.9788073600  -1.6129809893  -3.5541515623
 Li          -4.1595038560  -2.4565219868  -5.6846027550
 H            1.0655129763   0.4997661123  -7.0695681381
31
--> C deprotonated 2 w LiHCO3
 C            0.0793763346  -0.6887672425  -8.0773516009
 C           -0.4295957060  -1.7090635867  -7.4227263210
 C            0.2691284624  -0.6507731450  -9.5831654478
 H           -0.0144446132  -1.6122009103 -10.0177905907
 H           -0.3364091472   0.1412853657 -10.0474342210
 H            1.3190765377  -0.4508552137  -9.8599437175
 N            0.5139482533   0.5492247000  -7.4826673043
 C            0.1866458533   1.0615493443  -6.2357793507
 C           -0.9693191740   0.6695438877  -5.5267606209
 H           -1.6201538137  -0.0963609504  -5.9305967571
 H           -5.3228685642  -0.4636362229  -1.8474848336
 C            1.0065233072   2.0604935331  -5.6684984478
 H            1.9067299745   2.3732226650  -6.1979248972
 C            0.6818489282   2.6476724611  -4.4476086156
 H            1.3359725776   3.4163238430  -4.0384720642
 C           -1.2782620399   1.2611894728  -4.3041601247
 H           -2.1772710453   0.9275482563  -3.7898272239
 C           -0.4610048307   2.2523960964  -3.7490960259
 H           -0.7084337838   2.7035835570  -2.7911982738
 C           -0.9812936983  -2.5351460742  -6.5182656670
 O           -2.2195208595  -2.4900847046  -6.1090113668
 C           -0.1239429360  -3.6551541558  -5.9369478200
 H            0.9000228906  -3.6456704092  -6.3267216120
 H           -0.0913274355  -3.5572675588  -4.8431745403
 H           -0.5812275348  -4.6293646484  -6.1578960228
 O           -4.2758079881  -0.7951532817  -3.7472157447
 O           -4.0158063186  -2.9000581965  -3.0140896264
 C           -4.4274396054  -1.7219238701  -2.8958851447
 O           -5.1040717416  -1.4036485726  -1.7345031455
 Li          -3.2661491299  -2.2200642508  -4.7132708273
 H            1.3622793939   0.9334107651  -7.8821115350
30
--> 2 w LiCO3 conformer III
 C           -0.9809035630   0.7644176787  -7.0414770385
 C           -1.6882837871  -0.2800842692  -6.4196392319
 C           -1.6758621498   1.3937720569  -8.2515175949
 H           -0.9892328110   1.3796496055  -9.1065272396
 H           -2.5986773591   0.8744794278  -8.5272386302
 H           -1.9072079852   2.4496882644  -8.0536871283
 N            0.2230460626   1.3016907511  -6.8322916248
 C            0.8463190085   1.5078239149  -5.6369406267
 C            0.1907120235   1.6793461941  -4.3823002850
 H           -0.8827379864   1.5199292307  -4.3338496528
 H           -2.7217018399  -0.4090158833  -6.7344429467
 C            2.2553945260   1.7191979727  -5.6364017935
 H            2.7767243232   1.6058605918  -6.5845473746
 C            2.9479688383   2.0706300605  -4.4837352610
 H            4.0278273091   2.2165299309  -4.5361551102
 C            0.8942086679   2.0446209373  -3.2394063897
 H            0.3474971384   2.1745436144  -2.3052591976
 C            2.2807208770   2.2444932722  -3.2646633959
 H            2.8232893000   2.5207940500  -2.3627592154
 C           -1.2565664111  -1.3373167537  -5.5613578263
 O           -2.0639067777  -2.1850786941  -5.1068324093
 C            0.2151918108  -1.5507107174  -5.2353054425
 H            0.8735727823  -1.1890149760  -6.0306761897
 H            0.4870455281  -1.0100873262  -4.3206224287
 H            0.3696598045  -2.6204667537  -5.0637288599
 O           -4.6203295764  -4.5178461425  -4.3732225940
 O           -6.8328376608  -4.6351165206  -4.8888228655
 C           -5.7258561973  -4.0461923983  -4.9547475743
 O           -5.5568697722  -2.8968103151  -5.6129351284
 Li          -3.8210090867  -3.0236313133  -5.0551169438
30
--> TS 2 to 3 w LiCO3, without Cu
 C           -1.5637285140  -0.1320662332  -6.6014798886
 C           -1.7732437932  -1.2095461893  -5.7253503265
 C           -2.5822673538   0.0127143279  -7.7351420543
 H           -2.3445528944  -0.6887514371  -8.5500843528
 H           -3.5854639612  -0.2411988129  -7.3785672796
 H           -2.5720775551   1.0290511958  -8.1495857143
 N           -0.6157384555   0.8232657241  -6.6464678382
 C            0.1678010123   1.2287909515  -5.6086217411
 C           -0.1919728973   1.2050542290  -4.2240916513
 H           -1.1148790429   0.7080402099  -3.9432377897
 H           -3.3210267575  -1.4297193902  -5.4536206326
 C            1.4051984712   1.8751148148  -5.9103883326
 H            1.6990054945   1.9147793734  -6.9579973133
 C            2.2027403414   2.4526737658  -4.9286503218
 H            3.1396628410   2.9335138824  -5.2189880750
 C            0.6081705582   1.7995844905  -3.2566225653
 H            0.2829338665   1.7662613320  -2.2153171463
 C            1.8194684531   2.4316215141  -3.5816337408
 H            2.4438513604   2.8812467080  -2.8105626341
 C           -0.7912076972  -1.9717134317  -5.0899233921
 O           -1.0590589867  -2.8273292272  -4.1429311512
 C            0.6654938174  -2.0056740462  -5.5621784490
 H            0.8358965295  -1.3972123568  -6.4545872275
 H            1.3190502791  -1.6298710648  -4.7626113131
 H            0.9578217882  -3.0477968093  -5.7580011276
 O           -4.2759543459  -3.8132375245  -5.4729546722
 O           -6.2267788396  -2.7156268521  -5.8162609927
 C           -5.0253781835  -2.7542982119  -5.5160048769
 O           -4.4015751622  -1.5724123465  -5.1361722009
 Li          -2.7915968428  -3.0354109159  -4.7609931853
30
--> 3 w LiHCO3, without Cu
 C           -1.4037232414  -0.1696408823  -6.6785461691
 C           -1.5726557822  -1.2749875653  -5.8499799894
 C           -2.3491991872  -0.0346126473  -7.8776691185
 H           -1.8504282273  -0.4062443391  -8.7875107900
 H           -3.2648772705  -0.6129676034  -7.7323962058
 H           -2.6046001419   1.0178847315  -8.0636366551
 N           -0.5063779023   0.8466261310  -6.6544808218
 C            0.2153919283   1.2507869646  -5.5769789674
 C           -0.1256324351   1.0680094274  -4.1971532581
 H           -0.9864091538   0.4523129347  -3.9590667559
 H           -3.9390715906  -1.3703905050  -5.7348613648
 C            1.3725785228   2.0589151223  -5.8150488044
 H            1.6491817616   2.2277578546  -6.8546831257
 C            2.1093803929   2.6325577523  -4.7860580830
 H            2.9849542810   3.2385393214  -5.0315668535
 C            0.6123380960   1.6614198699  -3.1808292631
 H            0.3011784567   1.4995338114  -2.1469550039
 C            1.7444465639   2.4494883865  -3.4449610222
 H            2.3234614862   2.8938901347  -2.6361735032
 C           -0.6018427619  -2.0486833710  -5.2230812011
 O           -0.8732903019  -2.8912455317  -4.2606434588
 C            0.8416560908  -2.1157879495  -5.7351020320
 H            1.0057763124  -1.4756311997  -6.6069888367
 H            1.5203478366  -1.7856537093  -4.9355707597
 H            1.1092148631  -3.1554140866  -5.9756916732
 O           -4.3359617877  -3.4908710270  -4.9618737391
 O           -6.4964610591  -3.0057957672  -5.4405366323
 C           -5.2932024340  -2.7397217319  -5.3721298696
 O           -4.9224548774  -1.4553348095  -5.7854717799
 Li          -2.6105094863  -2.9043308355  -4.9055204026
31
--> 1+LiCO3-
 C           -1.4235380763   0.4678172764  -8.1174970184
 C           -1.3611786838  -0.5678056907  -7.2126439695
 C           -2.6880134127   0.6774007082  -8.9259858435
 H           -2.4320979689   0.8159124419  -9.9837038455
 H           -3.3748841267  -0.1658516973  -8.8168614102
 H           -3.1959767709   1.5999496525  -8.6179331961
 N           -0.4575417593   1.3807252623  -8.4440548452
 C            0.5005934608   1.9881282772  -7.6298133813
 C            0.3925105872   2.1098986561  -6.2313652916
 H           -0.4312516763   1.6234909564  -5.7195244490
 H           -2.3046154408  -1.0653211173  -7.0013739339
 C            1.5925919311   2.6177206504  -8.2727507598
 H            1.7254695536   2.4670449079  -9.3433024499
 C            2.5162616036   3.3669947247  -7.5418283508
 H            3.3554937602   3.8267269146  -8.0605597152
 C            1.3259442814   2.8556307429  -5.5141754538
 H            1.2154785448   2.9400994767  -4.4349558513
 C            2.3889576215   3.4989680183  -6.1563002010
 H            3.1149348828   4.0714966082  -5.5849501399
 C           -0.2422783457  -1.2283392231  -6.5532418289
 O           -0.4441692202  -2.0509863709  -5.6515957742
 C            1.1894001248  -1.0240126317  -7.0431799682
 H            1.7124074275  -0.3017891062  -6.4059059145
 H            1.7071000134  -1.9841783875  -6.9533331308
 H            1.2426307587  -0.6629788692  -8.0735349028
 O           -0.9709257699   3.2117811037 -10.2061128155
 O            0.6622594534   3.6639417794 -11.6763065596
 C           -0.4041368322   2.9285726930 -11.4268261529
 O           -0.8673505049   2.0413810695 -12.1505235746
 Li           0.4529229119   4.2830539058 -10.0126220568
 H           -0.7069697460   2.0318018560  -9.2801401304
31
--> TS1
 C           -1.4031540825   0.4294109405  -8.1254322899
 C           -1.3584602434  -0.5822537985  -7.1856270999
 C           -2.6779495657   0.6136646007  -8.9298888200
 H           -2.4345432993   0.6977114754  -9.9953663076
 H           -3.3732143469  -0.2163590821  -8.7779189572
 H           -3.1741875817   1.5543050387  -8.6591076649
 N           -0.4349475538   1.3142722922  -8.4949369577
 C            0.5043402520   1.9308042325  -7.6835664367
 C            0.3416500501   2.1719185138  -6.2996392247
 H           -0.5117738495   1.7382213014  -5.7885632432
 H           -2.3082233433  -1.0648142121  -6.9658886196
 C            1.6462082218   2.4953273852  -8.3121447315
 H            1.8375080470   2.2456851075  -9.3551115909
 C            2.5475644176   3.2922270170  -7.6003573151
 H            3.4210707294   3.6923004599  -8.1127672574
 C            1.2490626033   2.9645690435  -5.6032441672
 H            1.0861738380   3.1411476393  -4.5415336754
 C            2.3534492210   3.5451016331  -6.2401243636
 H            3.0554424390   4.1595668038  -5.6829082987
 C           -0.2535174078  -1.2346203864  -6.5021860196
 O           -0.4677083977  -2.0501498482  -5.5944965345
 C            1.1880507524  -1.0275919014  -6.9625112107
 H            1.6804467532  -0.2667094825  -6.3457884858
 H            1.7210110099  -1.9725869772  -6.8184674605
 H            1.2600868814  -0.7082968095  -8.0053975855
 O           -0.9053915207   3.1212840190 -10.1170921540
 O            0.6077597775   3.8076085566 -11.6156079926
 C           -0.3990904346   3.0012005671 -11.4178863372
 O           -0.8896522082   2.1894215086 -12.1989076237
 Li           0.5833149886   4.1255332434  -9.8397350694
 H           -0.7183724163   2.0956085120  -9.4163959771
31
--> 2+LiHCO3
 C           -1.1901784160  -0.5820509599  -7.9189990942
 C           -1.3785460635  -0.9452042009  -6.5942368038
 C           -2.3271747255  -0.8828870761  -8.8886421973
 H           -1.9408029661  -1.4831097403  -9.7209259106
 H           -3.1563896734  -1.4201559810  -8.4170386607
 H           -2.7097253383   0.0488310616  -9.3265039692
 N           -0.1055276851  -0.0654032376  -8.5410627360
 C            0.5777584406   1.0221048149  -8.1630827707
 C            0.1154496045   2.0317894253  -7.2463945506
 H           -0.8435266072   1.8837654399  -6.7597742389
 H           -2.3713816599  -1.2988734225  -6.3234667579
 C            1.8363160620   1.3109323740  -8.7971182722
 H            2.1993307503   0.5937139925  -9.5280596234
 C            2.5827761538   2.4441988353  -8.4883913767
 H            3.5302696374   2.6075140054  -8.9980317887
 C            0.8691468290   3.1674876714  -6.9601814549
 H            0.4686276831   3.9002183907  -6.2615365301
 C            2.1179321515   3.3989942484  -7.5652742695
 H            2.6901315861   4.2950413793  -7.3495961860
 C           -0.4432709189  -1.0644802263  -5.4905005067
 O           -0.8406223302  -1.3652181924  -4.3544525572
 C            1.0581198547  -0.9122995939  -5.7181320600
 H            1.3581574745   0.1381104412  -5.6190577643
 H            1.5752499675  -1.4896082970  -4.9454418762
 H            1.3638351006  -1.2395235359  -6.7162858697
 O           -0.9197183766   3.4311944515 -10.6394791492
 O            0.6891354862   4.9408973315 -10.5095333496
 C           -0.2549368112   4.5730362590 -11.2623550946
 O           -0.6880798009   4.9453566035 -12.3429667888
 Li           0.5939064665   3.4412385967  -9.3611186320
 H           -1.5371010940   3.0610285073 -11.2875544143
48
--> 3
 C           -0.9431891037  -0.6374879965  -6.4924649873
 C           -0.6745967138  -1.5563545395  -5.3407871782
 C           -2.0342333833  -1.0803691278  -7.4489737486
 H           -1.8034478550  -2.0687330587  -7.8665239821
 H           -2.9862148168  -1.1852435805  -6.9116698730
 H           -2.1589917343  -0.3579122955  -8.2592098177
 N           -0.3567511411   0.4712231302  -6.7860290804
 C            0.5313186923   1.1457282531  -5.9505946045
 C            0.0519624649   1.8441605218  -4.8175250878
 H           -1.0090793771   1.8002442272  -4.5866668127
 Cu          -0.1469277545  -0.6545979037  -3.6425663123
 C            3.0215820982  -0.3855137637   0.0247350105
 C            3.4928186837  -0.3133614446  -1.2713765125
 C            1.6303322381  -0.4641124239   0.2530066378
 C            2.5753538724  -0.3387815206  -2.3368884531
 C            0.7824701295  -0.4667473472  -0.8827183422
 N            1.2597203144  -0.4226367239  -2.1541546709
 C            1.0504874700  -0.5457697376   1.5642153889
 C           -0.2992417594  -0.6234279155   1.7341391483
 C           -1.1879201873  -0.6119190010   0.6067868658
 C           -0.6499762286  -0.5237763018  -0.7027202878
 H            3.7051474131  -0.3818676930   0.8697830150
 H            4.5551718684  -0.2488396821  -1.4820959126
 H            2.9136329381  -0.2897227455  -3.3663832728
 H            1.7154202596  -0.5494580811   2.4237919668
 H           -0.7269801427  -0.6911266616   2.7308966797
 C           -2.5935162924  -0.6784044183   0.7247053654
 N           -1.4247542698  -0.4881978747  -1.8144399764
 C           -2.7421118604  -0.5562150483  -1.6698807934
 C           -3.3731466134  -0.6536313020  -0.4154030435
 H           -3.0466913979  -0.7485874647   1.7102355862
 H           -3.3262407366  -0.5332044485  -2.5861110950
 H           -4.4557386288  -0.7038119496  -0.3590238539
 H           -1.5773740470  -2.1315611629  -5.1070148918
 C            1.8841922531   1.3127492882  -6.3067183710
 H            2.2530255522   0.8179530331  -7.1998599270
 C            2.7297628622   2.1135833759  -5.5399618148
 H            3.7698658630   2.2257888680  -5.8381042490
 C            0.9029528466   2.6607916826  -4.0693552286
 H            0.5026245491   3.2075324334  -3.2185516816
 C            2.2499181791   2.7905556681  -4.4138288115
 H            2.9085592962   3.4310918443  -3.8336764739
 C            0.4366870878  -2.5431662667  -5.4492698955
 O            0.4160299203  -3.6143155666  -4.8398360991
 C            1.6375372986  -2.2308013940  -6.3451691366
 H            2.1766830587  -1.3449442319  -5.9931060687
 H            2.3087940023  -3.0926073554  -6.3379833479
 H            1.3237859804  -2.0192968350  -7.3747834156
53
--> 3+LiCO3
 C            0.5442543817  -0.2027412742  -6.4857671778
 C           -0.5538420324  -0.9707497164  -5.8733132782
 C            1.8295039792  -0.8582115230  -6.9587289026
 H            2.3602821886  -1.3581162908  -6.1420979552
 H            1.6362001580  -1.6139559686  -7.7285270791
 H            2.4741412684  -0.0821392764  -7.3764765394
 N            0.4978211756   1.0739827849  -6.7037787552
 C           -0.5951678898   1.8677643781  -6.3251482120
 C           -1.5356024874   2.2812978261  -7.2855132450
 H           -1.4404235406   1.9078442595  -8.3016829984
 Cu          -0.2693162204  -1.0034013173  -3.8306270126
 C            3.5181731399  -2.4788074777  -0.9109280500
 C            3.8808641276  -2.1333032525  -2.1949052607
 C            2.1758488533  -2.3380951749  -0.4807742413
 C            2.8859228638  -1.6506458662  -3.0687302018
 C            1.2377950012  -1.8334191585  -1.4434848737
 N            1.6178139358  -1.5139164393  -2.7088474288
 C            1.7400922111  -2.6672611795   0.8260053103
 C            0.4100757989  -2.4835568936   1.1520061974
 C           -0.5374760653  -1.9789783814   0.2411997375
 C           -0.1603997740  -1.6357025406  -1.0890345438
 H            4.2569111113  -2.8602145886  -0.2081284460
 H            4.9066944849  -2.2285297996  -2.5403926280
 H            3.1357108077  -1.3629698884  -4.0873326254
 H            2.4528317680  -3.0550010007   1.5492006883
 H            0.0643211981  -2.7312188758   2.1554122229
 C           -1.9213478920  -1.7586868193   0.5941597806
 N           -0.9933609999  -1.1117089082  -2.0042431423
 C           -2.3973908552  -0.9427857109  -1.7111889470
 C           -2.7923640216  -1.2566238593  -0.2977143697
 H           -2.2398798816  -1.9968117358   1.6090838107
 H           -2.7177160280   0.0696755197  -1.9847244362
 H           -3.8337535923  -1.0727264189  -0.0587991294
 H           -1.4955616133  -0.4191301943  -5.8846222291
 C           -0.7115158844   2.3696830125  -5.0152721690
 H            0.0206547383   2.0699540537  -4.2701944533
 C           -1.7460498454   3.2419749428  -4.6789492412
 H           -1.8225349121   3.6094137929  -3.6582487258
 C           -2.5699904988   3.1504865795  -6.9403667518
 H           -3.2930247076   3.4478272291  -7.6970820456
 C           -2.6834048000   3.6374587593  -5.6362805232
 H           -3.4936993842   4.3099971249  -5.3679463457
 C           -0.7917120908  -2.3908570048  -5.9163454050
 O           -1.9584093217  -2.8612920833  -5.7662713488
 C            0.2945293789  -3.4360616223  -6.1490047355
 H            1.2643430103  -3.1601455918  -5.7339153479
 H           -0.0403344446  -4.3711551205  -5.6930638775
 H            0.4168316866  -3.6145603016  -7.2254304564
 O           -4.9262907930  -2.0939175686  -3.9284026005
 O           -3.1551570677  -1.8155658191  -2.6301752572
 C           -4.5520962401  -1.4792085951  -2.8842941940
 O           -5.1180094093  -0.7007119296  -2.1285331188
 Li          -3.1895908973  -2.4907274648  -4.4628173812 
53
--> TS2
 C           -0.9446504805  -0.4971157683  -6.7906968061
 C           -1.1725729473  -1.3809863126  -5.6566473110
 C           -1.5228851924  -0.9118615197  -8.1385650360
 H           -1.0913291777  -1.8478267482  -8.5097318174
 H           -2.5981255000  -1.0880040103  -8.0121324072
 H           -1.3567172388  -0.1239400604  -8.8791900206
 N           -0.4684118771   0.7225695597  -6.7809373475
 C           -0.0823352103   1.4169549366  -5.6530925658
 C           -0.9766794502   1.7280846891  -4.5924173212
 H           -1.9890968396   1.3361776647  -4.6275800394
 Cu          -0.4678236626  -0.9512494843  -3.8607706423
 C            3.1623320900  -0.5830609196  -0.6295560104
 C            3.3717863255  -0.1705070382  -1.9314304084
 C            1.8840280759  -1.0441001821  -0.2470052886
 C            2.3110357237  -0.2370489415  -2.8528397601
 C            0.8733127050  -1.0651211269  -1.2426638415
 N            1.0997080793  -0.6815333944  -2.5275853954
 C            1.5659215006  -1.4793490445   1.0836232841
 C            0.3093189124  -1.9024887177   1.4032559582
 C           -0.7390392861  -1.9236690719   0.4241438509
 C           -0.4603587479  -1.5029187244  -0.9007280386
 H            3.9638774200  -0.5522375780   0.1052079949
 H            4.3385458342   0.2014861863  -2.2566406644
 H            2.4360213604   0.0867581825  -3.8807427316
 H            2.3521879400  -1.4630678793   1.8349413974
 H            0.0798400948  -2.2300987412   2.4150196050
 C           -2.0613588443  -2.3424971726   0.6964757520
 N           -1.3899410924  -1.4843222305  -1.8828895861
 C           -2.6287335189  -1.8851564788  -1.6105170884
 C           -2.9967239163  -2.3255589946  -0.3174791165
 H           -2.3218792336  -2.6743195028   1.6997901629
 H           -3.3528827766  -1.8922968919  -2.4347066659
 H           -4.0202485839  -2.6454016130  -0.1469787428
 H           -2.4748855685  -0.9278538993  -5.1521546169
 C            1.2067688794   2.0007764993  -5.6046519198
 H            1.8880581393   1.7957907881  -6.4271875335
 C            1.5858171007   2.8405022317  -4.5577200268
 H            2.5837547408   3.2784477388  -4.5584807835
 C           -0.5873766448   2.5785720738  -3.5575895252
 H           -1.3029777317   2.8103671592  -2.7705277432
 C            0.6957289020   3.1368218138  -3.5204535925
 H            0.9888287305   3.8011141111  -2.7105865397
 C           -1.0713374218  -2.7970226491  -5.7944775495
 O           -1.7028176698  -3.6580728649  -5.0840948566
 C           -0.0828701083  -3.4478537801  -6.7741475774
 H            0.5529814644  -2.7310405646  -7.2999255685
 H            0.5553986860  -4.1354695786  -6.2063203894
 H           -0.6296823941  -4.0564143772  -7.5066831824
 O           -4.3304409920  -2.2930341414  -6.0505647965
 O           -4.5773229215  -2.4929296470  -3.8469213907
 C           -4.2225043370  -1.7940568434  -4.8784581848
 O           -3.5497769024  -0.6627362637  -4.6922586023
 Li          -3.5383519470  -3.6872124739  -4.9987113198
53
--> 4+LiHCO3
 C           -0.3463432341  -0.4657859829  -6.7437366412
 C           -0.6676421881  -1.5274673971  -5.8303793694
 C           -0.4651797927  -0.6390194114  -8.2645261612
 H            0.4789432799  -0.9829539201  -8.7067591405
 H           -1.2460322504  -1.3517076612  -8.5432388790
 H           -0.6910209333   0.3346415075  -8.7091119130
 N            0.0237985529   0.7677340797  -6.4505688417
 C            0.0915964943   1.3347770099  -5.2029624105
 C           -1.0467935560   1.5265244846  -4.3719029850
 H           -2.0010407632   1.1313725421  -4.7068438157
 Cu          -0.7380417263  -1.2409999769  -3.9143355862
 C            3.4539925136  -0.8777094386  -0.8229925582
 C            3.7224553423  -0.8689598899  -2.1777455450
 C            2.1181404037  -0.9806550207  -0.3781671837
 C            2.6450067948  -0.9619764717  -3.0826435810
 C            1.1086055427  -1.0737441474  -1.3749940331
 N            1.3860783699  -1.0618357903  -2.6940645763
 C            1.7472341446  -0.9887784872   1.0069201870
 C            0.4398918900  -1.0880186853   1.3766003631
 C           -0.6069438385  -1.1931815894   0.3992525311
 C           -0.2802217852  -1.1903873233  -0.9820133843
 H            4.2565017528  -0.8046964771  -0.0918897793
 H            4.7391824099  -0.7866171395  -2.5507573939
 H            2.8100541892  -0.9479072162  -4.1571318053
 H            2.5310297006  -0.9126129316   1.7573573069
 H            0.1620453303  -1.0936282221   2.4282261671
 C           -1.9687195945  -1.3072141122   0.7517388633
 N           -1.2253935410  -1.3063722220  -1.9569195327
 C           -2.5067883665  -1.4240303792  -1.5930795073
 C           -2.9142179954  -1.4216498852  -0.2461468166
 H           -2.2523991532  -1.3098003205   1.8020199980
 H           -3.2337553855  -1.5477526118  -2.3936698525
 H           -3.9709681816  -1.5202377951  -0.0191579944
 H           -6.6492524360  -1.4670195390  -5.6335730576
 C            1.3026174309   1.9312071979  -4.7679220324
 H            2.1761301467   1.8235434469  -5.4070851911
 C            1.3766668237   2.6558785938  -3.5807409772
 H            2.3264078056   3.1010779131  -3.2850052475
 C           -0.9647658383   2.2661593523  -3.1928669267
 H           -1.8639422629   2.4074728151  -2.5943324076
 C            0.2462201628   2.8297573087  -2.7746514453
 H            0.3031766691   3.4047086913  -1.8529936882
 C           -0.7529375358  -2.8877253929  -6.2240758480
 O           -1.4415405265  -3.7495603764  -5.5577949345
 C           -0.0148643387  -3.5111631276  -7.4171498865
 H            0.8104046321  -2.9050418619  -7.7980465915
 H            0.3767063132  -4.4800995455  -7.0877947798
 H           -0.7122393827  -3.7123669141  -8.2413770429
 O           -4.5938829365  -2.0740572442  -6.1208270901
 O           -4.3350237928  -2.2719285880  -3.9018062957
 C           -5.0068873638  -2.0111327643  -4.9320337011
 O           -6.3179621787  -1.6194947238  -4.7327761931
 Li          -2.8290275618  -2.5246135712  -5.2536958392
53
--> 4+LiHCO3 (conformer arising from an IRC starting from TS 4-->5a)
 C           -1.5031473182   0.0843525922  -7.0043528648
 C           -1.2309397924  -0.8671236227  -5.9453341714
 C           -2.7893120501  -0.1039049001  -7.8130580893
 H           -3.0173668954  -1.1569235804  -7.9962686817
 H           -3.6313296974   0.3042112262  -7.2373069571
 H           -2.7358731228   0.4446185653  -8.7599696330
 N           -0.9190879349   1.2323063737  -7.2837814589
 C            0.2917356138   1.6423167326  -6.7507002457
 C            1.3821355177   0.8064469974  -6.3995482201
 H            1.2562515767  -0.2666447701  -6.4755617767
 Cu          -0.9563958478  -0.2149200658  -4.1696262095
 C           -1.3767014399  -2.5290524376   0.3305752062
 C           -1.7940035688  -3.2458658666  -0.7750765454
 C           -0.9104323436  -1.2035776767   0.1681114830
 C           -1.7571721200  -2.6263782727  -2.0430325408
 C           -0.8925633084  -0.6864204957  -1.1523495215
 N           -1.3154867328  -1.3907737356  -2.2246285271
 C           -0.4428166767  -0.3758798949   1.2431089712
 C            0.0270693668   0.8837824324   1.0095651512
 C            0.0758484947   1.4282189176  -0.3192377858
 C           -0.3882273365   0.6396356931  -1.4028304765
 H           -1.3904140428  -2.9728468992   1.3241183544
 H           -2.1274502562  -4.2763295387  -0.7139490299
 H           -2.0768809781  -3.1471475712  -2.9379125590
 H           -0.4630643198  -0.7767686362   2.2542844853
 H            0.3841191221   1.4999189359   1.8318085126
 C            0.5729124096   2.7150216874  -0.6171089848
 N           -0.3705989846   1.0729709200  -2.6964559756
 C            0.1175264262   2.2909601440  -2.9449801439
 C            0.5956504142   3.1409430807  -1.9335285489
 H            0.9374609969   3.3506437681   0.1867554024
 H            0.1384650972   2.5949009946  -3.9870582742
 H            0.9815394098   4.1186073111  -2.2046516517
 H           -0.5259175301  -8.3370305670  -3.0317942109
 C            0.5022136781   3.0402570357  -6.6499030459
 H           -0.3185865448   3.6884425903  -6.9471996924
 C            1.7122106209   3.5733662226  -6.2090219902
 H            1.8322643646   4.6545112486  -6.1470185247
 C            2.5941253268   1.3468868377  -5.9724829046
 H            3.4121215339   0.6747089997  -5.7173649894
 C            2.7736210269   2.7303005836  -5.8637926420
 H            3.7221015785   3.1418802778  -5.5252510507
 C           -1.2580038940  -2.2438882312  -6.1544361488
 O           -1.2786147981  -3.1411813090  -5.2113719799
 C           -1.1177853886  -2.8661197471  -7.5497823582
 H           -0.2077068710  -3.4815938370  -7.5638407385
 H           -1.9578931431  -3.5464572275  -7.7515637884
 H           -1.0442703010  -2.1364286596  -8.3611176989
 O           -0.4525661503  -6.5857161958  -4.3596535372
 O           -1.9711921136  -5.7066567695  -2.9614336513
 C           -1.2026344957  -6.6236361309  -3.3395791257
 O           -1.1700911112  -7.7707101294  -2.5750179575
 Li          -1.1710783540  -4.7723817421  -4.5650224631
53
--> TS (4 to 5a)+LiHCO3
 C            0.8057401670  -0.8036451933  -6.8804005268
 C           -0.2549854290  -0.8524481670  -5.9500399330
 C            1.2830916219  -2.0181553204  -7.6566003965
 H            0.4370388780  -2.6103019626  -8.0281789537
 H            1.8850865075  -1.6877232970  -8.5085596268
 H            1.8970445865  -2.6934594562  -7.0427558667
 N            1.3205442726   0.3656408300  -7.3071465733
 C            0.6313009506   1.4464778813  -6.8557133810
 C           -0.2273098595   1.3203349363  -5.6826024447
 H            0.3616690417   1.2179339635  -4.7316093662
 Cu           0.1384299456  -0.4308244546  -4.0194418987
 C            3.8033913858  -1.3454727926  -0.9034964752
 C            4.1567542081  -0.8775973177  -2.1686556640
 C            2.4433262858  -1.4779872838  -0.5765567820
 C            3.1490778997  -0.5627204844  -3.0865083382
 C            1.4854268305  -1.1127134952  -1.5637192230
 N            1.8448791722  -0.6768711257  -2.8150514285
 C            1.9699205813  -1.9723160652   0.6873005328
 C            0.6364114005  -2.1032656497   0.9408879001
 C           -0.3524132621  -1.7335834488  -0.0343679175
 C            0.0898688610  -1.2148014836  -1.2816579449
 H            4.5630382680  -1.6123453239  -0.1724990166
 H            5.1977231000  -0.7674958897  -2.4569185410
 H            3.3936291951  -0.2172419399  -4.0876920309
 H            2.7039601586  -2.2531050635   1.4396186838
 H            0.2948541786  -2.4923620548   1.8977880140
 C           -1.7391773137  -1.8570427105   0.1709479819
 N           -0.7816359544  -0.8042114805  -2.2581204228
 C           -2.0941972511  -0.9387010252  -2.0267810679
 C           -2.6137558278  -1.4708686422  -0.8406663491
 H           -2.1107180067  -2.2586693999   1.1109635274
 H           -2.7606853332  -0.6170795037  -2.8179358998
 H           -3.6902865678  -1.5682230030  -0.7525560561
 H           -7.1017058468  -3.8501756839  -2.9753198603
 C            0.5387166855   2.6098119324  -7.6473988655
 H            1.2214509358   2.6940639376  -8.4909238588
 C           -0.4738041915   3.5367332958  -7.4452616614
 H           -0.5647871449   4.4002462068  -8.1009317619
 C           -1.3008313328   2.2729789017  -5.5360588749
 H           -1.9822241875   2.1767100910  -4.6937071945
 C           -1.4256198949   3.3284874416  -6.4133870556
 H           -2.2418200886   4.0381368725  -6.2848093888
 C           -1.1013780427  -1.9028668146  -5.5237258969
 O           -2.3503365235  -1.7456667149  -5.2595231471
 C           -0.5909197478  -3.3374758531  -5.3458087829
 H           -0.9243642393  -3.7245258964  -4.3746979845
 H           -1.0426114328  -3.9769283941  -6.1174328927
 H            0.4960899859  -3.4233544190  -5.4096054320
 O           -5.3954712763  -3.4497904369  -4.3092431900
 O           -5.0957783638  -1.6163814220  -3.0531873245
 C           -5.7016946137  -2.6737616128  -3.3553257058
 O           -6.7853025462  -3.0207316539  -2.5801551388
 Li          -3.9231234296  -2.1876149588  -4.5710393882
53
--> 5a+LiHCO3
 C            1.0786425493  -0.7908944632  -6.4366634758
 C           -0.3212979870  -0.7426552259  -6.0021992146
 C            1.9700509223  -1.9912328300  -6.5646253772
 H            1.5963406498  -2.7127784931  -7.3038854915
 H            2.9603278302  -1.6551268103  -6.8844372960
 H            2.0721993696  -2.5290191273  -5.6104318515
 N            1.5772747460   0.4024540699  -6.7698917492
 C            0.5961291739   1.3347792564  -6.6310420820
 C           -0.6339209137   0.7626390011  -5.9784836292
 H           -0.5555823509   1.0437986302  -4.8637103958
 Cu           0.0150330279  -0.9083111255  -3.9396033965
 C            3.9308563923  -0.5363826407  -1.0835009245
 C            4.0920190581  -0.1767484296  -2.4298514748
 C            2.6753731637  -0.9699510125  -0.6377161823
 C            3.0044904853  -0.2742021525  -3.2954925274
 C            1.6091443156  -1.0307743199  -1.5841453649
 N            1.7926242498  -0.7090809140  -2.9139776392
 C            2.4012844015  -1.3596763639   0.7198528281
 C            1.1593855680  -1.7680368976   1.1050526804
 C            0.0627800829  -1.8096194060   0.1771855399
 C            0.3077401478  -1.4231207955  -1.1750482862
 H            4.7610980423  -0.4756504623  -0.3835743118
 H            5.0503327128   0.1648119900  -2.8092287678
 H            3.0955186262  -0.0052049916  -4.3454216020
 H            3.2160748557  -1.3216532091   1.4403392487
 H            0.9718602913  -2.0622698957   2.1358860870
 C           -1.2374071841  -2.1940147132   0.5307472093
 N           -0.7012488471  -1.3970472524  -2.1205969082
 C           -1.9301258614  -1.7739567545  -1.7395214928
 C           -2.2420742454  -2.1824493808  -0.4407450599
 H           -1.4505598944  -2.4927674956   1.5549102859
 H           -2.7078841113  -1.7533878062  -2.4959347833
 H           -3.2620024344  -2.4759767360  -0.2171720362
 H           -7.7467747823  -1.7780182539  -3.3664490401
 C            0.6266525892   2.6624336875  -7.0552822008
 H            1.5635347399   3.0871670755  -7.4114368469
 C           -0.5697551519   3.3743083929  -7.1352234702
 H           -0.5723828556   4.4043071142  -7.4834054777
 C           -1.8882475753   1.4094034590  -6.4742379943
 H           -2.8310059010   0.8882607201  -6.3588851918
 C           -1.8154960903   2.6980291920  -6.9227703726
 H           -2.7352607188   3.2241082835  -7.1787386029
 C           -1.2996031221  -1.7536640336  -5.8007208916
 O           -2.5387179721  -1.4667979532  -5.5923148757
 C           -1.0067864254  -3.2407970897  -5.9579394480
 H           -1.5074670250  -3.7869616931  -5.1510260258
 H           -1.4491528289  -3.5872704159  -6.9034755457
 H            0.0513981975  -3.5013948502  -5.9553351551
 O           -6.0495615466  -1.4514091863  -4.7316389268
 O           -4.8470666249  -2.5378779685  -3.1829135370
 C           -5.9207061919  -2.0609238129  -3.6273750162
 O           -7.0463014189  -2.2139960838  -2.8528298545
 Li          -4.1269609791  -1.7680691034  -4.8585008443
53
--> 5a+LiHCO3 , conformer arising  from an IRC starting from TS (5a to 5c)
 C            1.0363436441  -0.3027603968  -6.2160049227
 C           -0.3976092008  -0.5202252395  -5.9579700020
 C            2.0707744488  -1.2924162844  -6.7079464021
 H            1.8103776835  -1.6907363789  -7.7017349225
 H            3.0251759251  -0.7657331892  -6.8043610084
 H            2.2146054919  -2.1500608534  -6.0413590798
 N            1.3028319805   1.0246339265  -6.5156794622
 C            0.1747788982   1.7124966051  -6.4395190760
 C           -0.9761071068   0.8995336416  -5.8856861755
 H           -1.0308849212   1.1679073292  -4.7943734165
 Cu           0.6558382328  -0.7246017828  -4.1591699954
 C            3.7879513496  -1.9522329101  -0.7110181828
 C            4.2805432540  -1.8342266437  -2.0221038122
 C            2.4245285706  -1.7440636524  -0.4783763920
 C            3.3998532564  -1.5441970259  -3.0571804499
 C            1.5897864180  -1.4163493669  -1.5892098110
 N            2.0767470105  -1.3582730181  -2.8873736228
 C            1.8050868549  -1.8713358886   0.8152926013
 C            0.4621750146  -1.7075933345   0.9819756966
 C           -0.3929700520  -1.3547699444  -0.1189187377
 C            0.2114086362  -1.1600056119  -1.3969908845
 H            4.4474662986  -2.2065826980   0.1152594948
 H            5.3311779287  -1.9964935195  -2.2434989830
 H            3.7518087489  -1.4766459511  -4.0831648345
 H            2.4373889396  -2.1261857468   1.6636009557
 H            0.0104510058  -1.8370992551   1.9636092504
 C           -1.7806937010  -1.1956086548  -0.0152544885
 N           -0.5089203312  -0.7149305792  -2.4867844903
 C           -1.8399614352  -0.6012677069  -2.3479941060
 C           -2.5183298185  -0.8523135346  -1.1553066091
 H           -2.2715759688  -1.3475933126   0.9434551141
 H           -2.3821338768  -0.2732412561  -3.2290830567
 H           -3.5985573393  -0.7562202533  -1.1435808995
 H           -6.8514628585  -3.6637687180  -2.5803806676
 C           -0.0379370563   3.0531210442  -6.8427543488
 H            0.8185520012   3.6801526894  -7.0815497685
 C           -1.3297641202   3.4815744278  -7.0590387808
 H           -1.5170577953   4.4922775928  -7.4152902219
 C           -2.2920161113   1.2924154965  -6.4930358124
 H           -3.1186770748   0.5926230808  -6.4489526561
 C           -2.4390772690   2.5602769440  -6.9586561268
 H           -3.4151087740   2.8958488735  -7.3074297695
 C           -1.1931218875  -1.6867269591  -5.8254791065
 O           -2.4352310761  -1.6073933459  -5.5054143433
 C           -0.6792051670  -3.0935948901  -6.0840179090
 H           -0.8922344485  -3.7286835068  -5.2155088994
 H           -1.2420948907  -3.5144951659  -6.9290222530
 H            0.3849717107  -3.1529647793  -6.3126023499
 O           -5.1879381071  -3.3947011731  -3.9972617704
 O           -5.1594845285  -1.2774501403  -3.2599361221
 C           -5.6156362652  -2.4470385010  -3.2705510583
 O           -6.6615583748  -2.7241826498  -2.4205850933
 Li          -3.8912119897  -2.0536839054  -4.5717366787
53
--> TS (5a to 5c)+LiHCO3
 C            1.0038130808  -0.7054358518  -6.6240575227
 C           -0.3325034475  -0.6233625530  -6.0220913475
 C            1.8716410990  -1.9187500641  -6.8156712649
 H            1.4311576781  -2.6395060188  -7.5189815929
 H            2.8308838492  -1.5915616658  -7.2268077616
 H            2.0547510256  -2.4527252039  -5.8745466343
 N            1.4401767980   0.4559033341  -7.1098319411
 C            0.4836576664   1.4029233372  -6.8701268019
 C           -0.5897964900   0.8790476000  -5.9991724735
 H           -0.1246663889   1.1438795735  -4.8013335971
 Cu           0.3199113845  -0.3510047658  -3.9824671816
 C            3.8639604251  -1.4911533883  -0.8989322581
 C            4.2332143121  -1.1125347440  -2.1967248522
 C            2.5018673389  -1.5643379723  -0.5759589257
 C            3.2445858191  -0.8199131463  -3.1321247431
 C            1.5511385890  -1.2504449584  -1.5905124091
 N            1.9262725315  -0.8878268992  -2.8709358994
 C            2.0098910047  -1.9515092228   0.7196226104
 C            0.6740457501  -2.0218428479   0.9827685616
 C           -0.3036374867  -1.6929073331  -0.0177455478
 C            0.1602325253  -1.2887308392  -1.3032801371
 H            4.6137613876  -1.7260298417  -0.1472604913
 H            5.2780100784  -1.0530931499  -2.4873576186
 H            3.5039407764  -0.5232352163  -4.1451147709
 H            2.7360520676  -2.1952577597   1.4926670418
 H            0.3227020218  -2.3255558257   1.9669322708
 C           -1.6902454845  -1.7466864543   0.1954063480
 N           -0.7019582890  -0.9015769011  -2.3028481326
 C           -2.0171924540  -0.9574300813  -2.0550405536
 C           -2.5556339391  -1.3915234178  -0.8406281696
 H           -2.0744271776  -2.0633528465   1.1626175384
 H           -2.6671651637  -0.6387532996  -2.8617577849
 H           -3.6348138884  -1.4367906713  -0.7405795712
 H           -7.0059971637  -3.8986645094  -3.0372912973
 C            0.4652762224   2.7222604277  -7.3193263954
 H            1.3198698719   3.1082122753  -7.8714854929
 C           -0.6840392271   3.4884155582  -7.1276210896
 H           -0.7252134189   4.5140486599  -7.4864423043
 C           -1.8603834022   1.5996233599  -6.0945626687
 H           -2.7589769888   1.1460080198  -5.6943686278
 C           -1.8475717743   2.8904917389  -6.5677279336
 H           -2.7718332554   3.4671302839  -6.5487693116
 C           -1.2920324575  -1.6133255579  -5.6984413861
 O           -2.4853748480  -1.3156479356  -5.3337072206
 C           -1.0035846821  -3.1037825516  -5.8016184579
 H           -1.3362116123  -3.5904250462  -4.8772473622
 H           -1.6046800583  -3.5252604715  -6.6190437530
 H            0.0418197881  -3.3560849243  -5.9719970024
 O           -5.3463691791  -3.3340997091  -4.3708600774
 O           -5.2035830882  -1.4963655439  -3.0943590804
 C           -5.7176318439  -2.5989431326  -3.4053120596
 O           -6.7643700616  -3.0473812120  -2.6351224327
 Li          -4.0101998861  -1.9378327727  -4.6104506015
53
--> 5c+LiHCO3
 C           -1.1213510071  -2.4594351950 -10.7231359264
 C           -1.8581222090  -1.9514905893  -9.5755768619
 C           -0.1836884986  -3.6340020676 -10.7962637661
 H           -0.6710061803  -4.5806492741 -10.5274754532
 H            0.1811289766  -3.7150876628 -11.8238816020
 H            0.6820134745  -3.5245714302 -10.1293178176
 N           -1.3312381244  -1.7629155633 -11.8305803501
 C           -2.2221793477  -0.7496810485 -11.4840575534
 C           -2.5857101733  -0.8118112287 -10.1082570218
 H            1.5275426613   0.8412813248   4.4729896803
 Cu           1.2293713199   0.4178753144   3.0491423203
 C            4.4005439055  -1.6534888373  -0.5168917284
 C            4.9969235008  -1.3520281906   0.6918439705
 C            3.0256638753  -1.3887177924  -0.7041955296
 C            4.2086459893  -0.7841553119   1.7128702858
 C            2.3240598839  -0.8148123272   0.3905986770
 N            2.9189847601  -0.5251107199   1.5689876814
 C            2.3291986785  -1.6694763974  -1.9271013873
 C            1.0009086535  -1.3935889138  -2.0524985808
 C            0.2586454556  -0.8140485778  -0.9673149171
 C            0.9132425488  -0.5208623790   0.2552440001
 H            4.9743926225  -2.0924741732  -1.3297357277
 H            6.0517905248  -1.5442136472   0.8635121807
 H            4.6407999718  -0.5321314556   2.6788616128
 H            2.8836569385  -2.1077973333  -2.7531329984
 H            0.4676414500  -1.6032444092  -2.9755781917
 C           -1.1191040753  -0.5221154696  -1.0771043765
 N            0.2600671861   0.0311052844   1.3150500056
 C           -1.0409864714   0.2994599591   1.1811686695
 C           -1.7658247747   0.0385206859   0.0071104669
 H           -1.6508729082  -0.7386821652  -2.0039623729
 H           -1.5195389616   0.7424732544   2.0489771474
 H           -2.8231761088   0.2736040147  -0.0493322831
 H           -5.1516823700  -0.1432645523  -2.5462933535
 C           -2.7408894801   0.2410349058 -12.3231683977
 H           -2.4493990716   0.2710273692 -13.3707487227
 C           -3.6295364006   1.1736015174 -11.7869126604
 H           -4.0451760296   1.9531807709 -12.4230902198
 C           -3.4814766587   0.1295570132  -9.5847371112
 H           -3.7731112865   0.0897523813  -8.5406681065
 C           -3.9958453376   1.1146085628 -10.4311338434
 H           -4.6935946795   1.8490354051 -10.0326861450
 C           -1.8939188815  -2.4055789345  -8.2473054211
 O           -2.5935502988  -1.8353567053  -7.3466806198
 C           -1.0937804778  -3.6249770270  -7.7954476922
 H           -1.2825175870  -3.7931337819  -6.7318413876
 H           -1.3792575935  -4.5256695532  -8.3505417606
 H           -0.0173511236  -3.4828987279  -7.9445650585
 O           -4.6615762089  -0.7082309431  -4.6360337912
 O           -2.6291507238  -1.1806462428  -3.8189748712
 C           -3.8209643166  -0.7894127132  -3.7007228952
 O           -4.2254433801  -0.4167519784  -2.4365556896
 Li          -3.1686796643  -1.3419544985  -5.7447571297
59
--> 5a+2 LiHCO3  (Li on aryl)
 C           -0.3806416787  -2.2155310114  -5.4649825278
 C           -1.6364097128  -1.4362332551  -5.4363767540
 C           -0.1714772846  -3.7095720798  -5.3776892284
 H           -0.6048978703  -4.2156878790  -6.2531117783
 H            0.9054110353  -3.8995321976  -5.3837339307
 H           -0.5991580131  -4.1762107854  -4.4833618709
 N            0.6683173561  -1.4833665525  -5.8880007769
 C            0.2327409377  -0.2401058807  -6.2192476829
 C           -1.2374006602  -0.0163359920  -5.8825594185
 H           -1.3271675788   0.6937837905  -5.0340117387
 Cu          -1.1373647002  -1.5620588978  -3.4122620855
 C            2.5379427566  -0.0843856533  -0.5450881947
 C            2.8393658275  -0.2978435466  -1.8887393051
 C            1.2291395651  -0.3028709923  -0.0857350785
 C            1.8201449992  -0.7086660268  -2.7601188210
 C            0.2604831612  -0.7392498475  -1.0350854152
 N            0.5643473535  -0.9066550059  -2.3601585898
 C            0.8092094378  -0.0875666503   1.2705483493
 C           -0.4859157017  -0.2858279218   1.6467407660
 C           -1.4784657152  -0.7512224626   0.7150437203
 C           -1.0819311309  -1.0061306634  -0.6275277042
 H            3.3018747816   0.2541035017   0.1512984766
 H            3.8394587604  -0.1290697621  -2.2747892502
 H            2.0036946661  -0.8744018902  -3.8197587066
 H            1.5466155918   0.2550762986   1.9931119158
 H           -0.7937925711  -0.1008717575   2.6735039608
 C           -2.8221086408  -0.9760138495   1.0592196772
 N           -1.9483487403  -1.5216534211  -1.5635219901
 C           -3.2270105604  -1.7124853109  -1.1985997320
 C           -3.7055729425  -1.4415745984   0.0859837716
 H           -3.1578822751  -0.7809923681   2.0749508730
 H           -3.9084872581  -2.0916815977  -1.9529776403
 H           -4.7574220333  -1.6071629322   0.2940296999
 H           -7.7297238496   0.0098302847  -1.2354927525
 C            0.9447625125   0.7354216744  -6.9306473330
 H            2.0242648907   0.6441014571  -7.0413822842
 C            0.2282342830   1.7194619367  -7.6295225262
 H            0.7506981998   2.4687305202  -8.2157610824
 C           -1.9109132509   0.6276384893  -7.0748030521
 H           -2.9652707698   0.4484781010  -7.2530014659
 C           -1.1954214087   1.5585888352  -7.7855226040
 H           -1.6942886596   2.1402602400  -8.5601929418
 C           -2.9930329193  -1.8220435042  -5.2815837974
 O           -3.9355224035  -0.9533182543  -5.3198324188
 C           -3.4399300242  -3.2676313884  -5.1159578205
 H           -4.1447456850  -3.3447393200  -4.2800157864
 H           -3.9886183756  -3.5544191454  -6.0233234732
 H           -2.6299088535  -3.9810169359  -4.9701129840
 O           -6.6881553729   0.1705975678  -3.1806147386
 O           -6.0321600987  -1.9343389141  -2.7769253642
 C           -6.6544342872  -0.8828529787  -2.4785551011
 O           -7.3356385780  -0.8774990427  -1.2845725121
 Li          -5.3967962857  -0.7973762193  -4.2714747230
 H           -0.3016190793  -2.9421294453 -11.6832711415
 O           -0.4991100339  -1.9896177163  -9.7129202701
 O            0.3688323204  -0.1816150761 -10.7121490246
 C           -0.0294562233  -1.3718346016 -10.7144970558
 O            0.0501235684  -2.0633341022 -11.9034446470
 Li          -0.1721018586  -0.2743539861  -8.8162509294
59
--> TS (5a to 5d)+2 LiHCO3
 C           -1.5615429401  -2.1194575690  -6.0663358749
 C           -2.7558337254  -1.2909534379  -5.7570024765
 C           -1.5501725546  -3.5666919692  -6.5316027919
 H           -2.0791597325  -3.6717382096  -7.4942593135
 H           -0.5169378212  -3.8919647743  -6.6878260335
 H           -2.0187832739  -4.2481972402  -5.8200536678
 N           -0.6666315375  -1.3054976309  -6.7873190426
 C           -1.1203170974  -0.0748312885  -6.9420482374
 C           -2.4293289347   0.1423696280  -6.2142405519
 H           -2.2438489026   0.7775028095  -5.3207019387
 Cu          -1.3255002413  -1.6971673299  -4.0890564908
 C            2.8503724953  -0.2627911887  -1.9495814965
 C            2.8380051186  -0.2990239572  -3.3414449288
 C            1.6701649752  -0.5564834620  -1.2469783501
 C            1.6504186366  -0.6093287041  -4.0179063862
 C            0.5127320039  -0.8845902492  -2.0089740129
 N            0.5062966918  -0.8841849813  -3.3802290198
 C            1.5582500330  -0.5052759878   0.1844132965
 C            0.3696973933  -0.7402760741   0.8092261153
 C           -0.8100133323  -1.0936523138   0.0669622202
 C           -0.7089137101  -1.2120990215  -1.3472663050
 H            3.7530381592  -0.0022335850  -1.4009496808
 H            3.7255339382  -0.0627115005  -3.9206694911
 H            1.6290055972  -0.6121778140  -5.1066674568
 H            2.4436509309  -0.2495743564   0.7628692211
 H            0.2932071088  -0.6701370198   1.8921918262
 C           -2.0624457256  -1.3275991244   0.6605029416
 N           -1.7570472879  -1.6474607246  -2.1232549794
 C           -2.9426761952  -1.8343513677  -1.5205496492
 C           -3.1449897079  -1.6675593176  -0.1488536633
 H           -2.1756874867  -1.2285139447   1.7375589679
 H           -3.7697539784  -2.1404441218  -2.1497787522
 H           -4.1431123192  -1.8199055415   0.2470650375
 H           -7.7858005109   0.4308982676  -0.1536142621
 C           -0.5862238840   0.9310910089  -7.7948264387
 H            0.4515068923   0.8675343920  -8.1097473766
 C           -1.4639785566   1.8651968662  -8.2863675714
 H           -1.1155040376   2.6207274469  -8.9873340550
 C           -3.3880414321   0.9260657798  -7.0787689799
 H           -4.4477177074   0.8571044367  -6.8587551763
 C           -2.8857333969   1.7792197115  -8.0041212189
 H           -3.5590966480   2.4129475792  -8.5798763290
 C           -3.9767034423  -1.6387405240  -5.1639795550
 O           -4.8910065821  -0.7601995811  -4.9171374457
 C           -4.2827984670  -3.0806167534  -4.7704276963
 H           -5.1149131250  -3.0943563912  -4.0593308772
 H           -4.5767235976  -3.6739253392  -5.6463098399
 H           -3.4214490953  -3.5806180660  -4.3124483839
 O           -7.0252184939   0.4887164905  -2.2231158751
 O           -6.2044112845  -1.5480254133  -1.7684416611
 C           -6.8353652861  -0.5061679123  -1.4606294140
 O           -7.3542613708  -0.4392125464  -0.1891747364
 Li          -5.9202896375  -0.5291311253  -3.4578432620
 H            0.4031044736  -1.7658828611  -7.2840565250
 O            3.5668971244  -2.0780305533  -8.2544372220
 O            2.4747151561  -0.4380135401  -7.1956056239
 C            2.4628878168  -1.6337916441  -7.7443655898
 O            1.3838275550  -2.3347293625  -7.7746046274
 Li           4.1987584502  -0.4798756059  -7.7280629536
59
--> 5d and LiCO3 and LiHCO3 2nd conformer
 C           -1.6262295298  -2.1445953074  -6.0456209371
 C           -2.8399164894  -1.3124314783  -5.8112960656
 C           -1.5933521592  -3.5742993202  -6.5673336315
 H           -2.1165573445  -3.6481187025  -7.5355792526
 H           -0.5543233347  -3.8801110305  -6.7261628618
 H           -2.0593699865  -4.2848536416  -5.8830615377
 N           -0.7214578395  -1.3081209595  -6.7353156084
 C           -1.1658859944  -0.0780827823  -6.9318293404
 C           -2.4974016415   0.1248547321  -6.2499772083
 H           -2.3429598470   0.7558357714  -5.3451118716
 Cu          -1.3821660704  -1.7551156645  -4.0799544102
 C            2.8490838508  -0.2825808359  -1.9722280109
 C            2.8331321502  -0.3204840305  -3.3585394427
 C            1.6676648246  -0.5704215065  -1.2627880794
 C            1.6395485807  -0.6295850159  -4.0340548459
 C            0.5111128415  -0.8964905410  -2.0231064724
 N            0.5023875791  -0.9007462004  -3.3888086101
 C            1.5640545408  -0.5153556995   0.1680337551
 C            0.3777993463  -0.7464316462   0.7988146076
 C           -0.8044228329  -1.0972357769   0.0607578470
 C           -0.7144474311  -1.2184002753  -1.3520382656
 H            3.7543251958  -0.0265069105  -1.4256349107
 H            3.7189781756  -0.0943254838  -3.9436637375
 H            1.6242727983  -0.6298076392  -5.1251271604
 H            2.4527867424  -0.2602493610   0.7412695926
 H            0.3056203344  -0.6753415239   1.8818014437
 C           -2.0572730822  -1.3247067773   0.6625225658
 N           -1.7689842587  -1.6462541089  -2.1166551081
 C           -2.9504292953  -1.8337270864  -1.5107418251
 C           -3.1435201891  -1.6624261304  -0.1355471928
 H           -2.1628100772  -1.2207333646   1.7398780198
 H           -3.7837328372  -2.1339321100  -2.1344523465
 H           -4.1405129617  -1.8046370458   0.2669909229
 H           -7.3688008459   0.5273170671  -0.0465696661
 C           -0.5978404396   0.9183864356  -7.7667432096
 H            0.4521294724   0.8482121451  -8.0375736471
 C           -1.4632259084   1.8474781806  -8.2914929755
 H           -1.0932669550   2.6002684620  -8.9841006592
 C           -3.4252301569   0.9092070937  -7.1453748302
 H           -4.4908068306   0.8406719951  -6.9574213941
 C           -2.8927741316   1.7593119526  -8.0575217234
 H           -3.5471390854   2.3894594145  -8.6582456236
 C           -4.0714262115  -1.6541829208  -5.2515828810
 O           -5.0014984175  -0.7756962528  -5.0481951292
 C           -4.3854938486  -3.0873551678  -4.8373954590
 H           -5.1463456321  -3.0803337455  -4.0496924036
 H           -4.7894296435  -3.6576770227  -5.6849355599
 H           -3.5045814279  -3.6239950555  -4.4695853323
 O           -6.8785182730   0.5440992488  -2.2007853448
 O           -6.1412568210  -1.5438439320  -1.8446176810
 C           -6.6597109503  -0.4639923495  -1.4651986583
 O           -7.0047190046  -0.3693948287  -0.1369612485
 Li          -5.9662400241  -0.5199497663  -3.5527848384
 H            0.2253733355  -1.6901769605  -7.1123293927
 O            3.6640249281  -1.9292495021  -8.1423224524
 O            2.4219348067  -0.3671367273  -7.1174993676
 C            2.5073728515  -1.5988823772  -7.6306564224
 O            1.5119091328  -2.3794873656  -7.6144500198
 Li           4.1125238562  -0.2627452113  -7.7025933074
59
--> 5b+LiCO3+LiHCO3
C              -0.432414000        -0.427794956        -6.960512756
C              -1.231003222        -1.163896254        -6.084528935
C               0.199846201        -0.972821384        -8.229076283
H               0.015464685        -2.043440919        -8.331533591
H              -0.193453702        -0.453143321        -9.114100061
H               1.286473299        -0.798182375        -8.225224817
N              -0.009844991         0.853057868        -6.721237929
C              -0.543265154         1.816575702        -5.853330955
C              -1.868868347         1.790975928        -5.379207074
Cu             -0.788666509        -1.062795927        -4.199709929
C               3.845470281         0.178386284        -2.278359390
C               3.657185106         0.507635356        -3.603957485
C               2.784275095        -0.406284822        -1.545583466
C               2.393620819         0.264240326        -4.189054239
C               1.564981319        -0.632476684        -2.236446232
N               1.384105197        -0.289799837        -3.531294916
C               2.890609818        -0.779988211        -0.165352268
C               1.845882776        -1.361325672         0.489573350
C               0.606736498        -1.629120548        -0.182907836
C               0.460757625        -1.265611414        -1.547385141
H               4.798024787         0.357181404        -1.783001778
H               4.423664245         0.936627152        -4.243163173
H               2.225352549         0.557991858        -5.220947249
H               3.829147766        -0.591209620         0.351314630
H               1.935789038        -1.643837992         1.535910358
C              -0.486442422        -2.261936755         0.448917801
N              -0.684241511        -1.515405875        -2.246176601
C              -1.694122582        -2.126662629        -1.624473635
C              -1.633987496        -2.513528340        -0.273590718
H              -0.403455458        -2.553273132         1.493746197
H              -2.579696857        -2.349149640        -2.209727703
H              -2.490087577        -3.016289421         0.163279630
H               0.908717758         1.119947992        -7.132794507
C               0.279846971         2.911106575        -5.514557573
H               1.298992349         2.927480897        -5.891943695
C              -0.211239002         3.935281488        -4.709945461
H               0.442349847         4.767525264        -4.456417837
C              -1.523347507         3.903580224        -4.228185745
H              -1.900967103         4.704860281        -3.597167312
C              -2.057715238        -2.232441194        -6.490414909
O              -2.459808337        -3.149068005        -5.692153217
C              -2.678707434        -2.315522021        -7.885836601
H              -2.447222535        -3.290634954        -8.333014064
H              -3.770377405        -2.269583099        -7.781437274
H              -2.362049407        -1.521553679        -8.564937919
O               3.531535547        -0.150293332        -8.267352981
O               4.694357217         0.870329953        -6.642497512
C               3.579354866         0.802973000        -7.355979685
O               2.608676645         1.587797314        -7.148509983
Li              5.132354978        -0.570798728        -7.604496360
H              -2.514448112         0.965768818        -5.647739823
C              -2.343142545         2.828136892        -4.575468202
H              -3.371627738         2.790764283        -4.222184135
O              -5.613693857        -4.072267427        -4.266744133
O              -4.103465068        -3.936589066        -2.615929881
C              -5.282416922        -4.110952901        -3.059704544
O              -6.271765542        -4.363192895        -2.138858374
Li             -3.715699405        -3.687024901        -4.559204910
H              -5.811102481        -4.352481940        -1.283656167
59
--> TS (5b to 5d) and LiHCO3 and LiCO3
 C           -0.4523461891   0.1106362674  -6.2404188267
 C           -1.7701058209   0.2902694350  -5.7549283362
 C            0.0132584130  -1.0587774059  -7.0918492894
 H           -0.3413008209  -2.0126339033  -6.6910022607
 H           -0.3978820113  -0.9490200233  -8.1062495819
 H            1.1048908836  -1.0721768757  -7.1897930776
 N            0.2557120773   1.2871754315  -6.4236244167
 C           -0.4900960215   2.4369145437  -6.3054551869
 C           -1.6937822668   2.2297976558  -5.5005909917
 Cu          -0.4765504710  -0.4565317047  -4.2149816096
 C            3.8466244637  -0.8088705021  -1.8949813175
 C            3.8375850615  -0.1545720587  -3.1095769203
 C            2.6308810084  -1.2906453027  -1.3528791146
 C            2.6104798600   0.0455217353  -3.7796366267
 C            1.4548235905  -1.0722807093  -2.1099316396
 N            1.4547590460  -0.4037506890  -3.2940526156
 C            2.5342184914  -1.9918829651  -0.1043451263
 C            1.3389596936  -2.4658387693   0.3527721282
 C            0.1335113024  -2.2892731759  -0.4058402409
 C            0.1946407199  -1.5874041826  -1.6362280041
 H            4.7745689817  -0.9728981148  -1.3508344566
 H            4.7361004830   0.1984246633  -3.6030010524
 H            2.5981759928   0.5835408877  -4.7305079636
 H            3.4430103091  -2.1453748294   0.4731589295
 H            1.2820392262  -3.0012613169   1.2974352509
 C           -1.1235144903  -2.8032850916  -0.0146262398
 N           -0.8979070857  -1.4026226035  -2.4260973054
 C           -2.0670848001  -1.8987007262  -2.0320600717
 C           -2.2236786700  -2.6112031094  -0.8286017101
 H           -1.2063610077  -3.3587700426   0.9169473102
 H           -2.9058426478  -1.7465422975  -2.7001598121
 H           -3.2021370393  -3.0147007529  -0.5945757210
 H            1.2457987421   1.2683353265  -6.7572507944
 C           -0.2894213794   3.5757163726  -7.0843325508
 H            0.6423130555   3.6781483042  -7.6364683518
 C           -1.3213896847   4.5045083514  -7.2275745223
 H           -1.1862638334   5.3757520120  -7.8631032977
 C           -2.5634534212   4.2667425064  -6.5975799453
 H           -3.3795702880   4.9721922897  -6.7511919615
 C           -2.9098950510  -0.5206396563  -5.7406299831
 O           -2.9688065898  -1.7042207428  -5.2187768755
 C           -4.2090306243   0.0429193723  -6.2863915511
 H           -5.0255256053  -0.1436459748  -5.5740960662
 H           -4.1454343948   1.1129816990  -6.5041106464
 H           -4.4703521949  -0.4788739314  -7.2181791340
 O            3.3692767555  -0.5623069708  -7.9320287680
 O            4.7532868316  -0.1072466870  -6.2232941890
 C            3.6770507529   0.2274890266  -6.9213751073
 O            2.9721263797   1.2298382103  -6.6019343806
 Li           4.8080923527  -1.4614292186  -7.3874742745
 H           -1.5101192891   2.0348159203  -4.4383914919
 C           -2.7518644778   3.1938010292  -5.7467639124
 H           -3.6798362063   3.1061674797  -5.1847114549
 O           -4.5929669310  -4.9111413266  -4.5431350799
 O           -4.7660763566  -3.4614152669  -2.8409564591
 C           -4.9681917299  -4.5883153866  -3.3900546572
 O           -5.6563869246  -5.5317141792  -2.6649946723
 Li          -3.8995169113  -3.1032928974  -4.6224494121
 H           -5.8651152125  -5.0841858523  -1.8281529109
59
--> 5a+2 LiHCO3 
 C           -0.5925476044  -0.0709821773  -6.4067170560
 C           -1.7110798285   0.6976427302  -5.8470513568
 C           -0.5914763332  -1.4822119780  -6.9391492604
 H           -1.2829265206  -2.1224352138  -6.3923246729
 H           -0.9013505454  -1.4872081073  -7.9969257594
 H            0.4219255008  -1.8924838179  -6.8851368423
 N            0.3954217547   0.7708645169  -6.8885110698
 C            0.0274918213   2.0302457347  -6.7163762032
 C           -1.2759636294   2.1736162184  -5.9457684183
 Cu          -0.4866021945  -0.1457357750  -4.3108921696
 C            3.4893292663   0.0660305519  -1.6843388763
 C            3.1294065296   1.2097698513  -2.4392539151
 C            2.5598707042  -0.9962171961  -1.5932346164
 C            1.9113656545   1.2405322907  -3.1064042077
 C            1.3349170903  -0.8838058342  -2.3078932722
 N            1.0061161087   0.2310275623  -3.0675552555
 C            2.7853288305  -2.1811526908  -0.8094169804
 C            1.8664295555  -3.1903579113  -0.7513813884
 C            0.6462072424  -3.1189345488  -1.4959325727
 C            0.4051915419  -1.9568288846  -2.2880624091
 H            4.4130542986   0.0367496977  -1.1120750521
 H            3.7964875284   2.0639217725  -2.5103925895
 H            1.6372226370   2.0994422217  -3.7109714765
 H            3.7168296230  -2.2547027799  -0.2519358121
 H            2.0568564399  -4.0739883070  -0.1460149808
 C           -0.3251071695  -4.1340531606  -1.5114867509
 N           -0.7062155249  -1.8373353982  -3.0872352085
 C           -1.6023203629  -2.8224705744  -3.0732392735
 C           -1.4639737757  -3.9818520247  -2.2935971456
 H           -0.1712610133  -5.0315194676  -0.9157695596
 H           -2.4697290640  -2.6989307324  -3.7117164937
 H           -2.2438657445  -4.7342620762  -2.3373883896
 H            2.2078649065   0.4318210929  -7.2530293459
 C            0.6651428751   3.1780144082  -7.2550873903
 H            1.6889452524   3.0995318487  -7.6115892933
 C           -0.0945796935   4.3098995098  -7.4443752794
 H            0.3450496377   5.1935967654  -7.9002586920
 C           -1.5223086918   4.2840613078  -7.2026228888
 H           -2.1194221494   5.1136553771  -7.5791905841
 C           -2.9705426411   0.2063917040  -5.4251628044
 O           -3.3482075413  -1.0100765541  -5.5669823126
 C           -3.9748968165   1.1394729988  -4.7637186187
 H           -4.3637446696   0.6500807459  -3.8626581670
 H           -3.5597963605   2.1106695974  -4.4837510834
 H           -4.8317395387   1.3022250596  -5.4320679452
 O            2.9629064248  -0.8384809391  -5.5046904537
 O            4.7417875792   0.5042433031  -5.5938322986
 C            3.6485704955   0.0709420623  -6.0798646180
 O            3.1828165794   0.6343177342  -7.2107722138
 Li           4.0113182427  -0.3051928197  -4.0468283194
 H           -1.0128262237   2.5510086376  -4.9328148483
 C           -2.1347488687   3.2464414140  -6.5779657047
 H           -3.2121911090   3.2300015312  -6.4434636403
 H           -7.2231446863  -5.1221311581  -4.9049971627
 O           -4.5268359092  -3.9863285049  -4.2240545857
 O           -6.1659221042  -3.3139695074  -5.5968773013
 C           -5.6582367010  -4.1151254162  -4.7537991036
 O           -6.4035315109  -5.2099323877  -4.3901508789
 Li          -4.4893232998  -2.3647216435  -5.3431520970
53
--> 5b+LiCO3
 C           -0.5902140521  -0.3765822257  -6.9353775948
 C           -1.2809918801  -1.1411793521  -6.0297331287
 C           -0.1225473069  -0.8276761887  -8.3091647216
 H           -0.3432944759  -1.8835040877  -8.4822354418
 H           -0.5821882719  -0.2269621327  -9.1076775005
 H            0.9648627539  -0.6866554976  -8.3990615916
 N           -0.1025366234   0.9083508221  -6.6675799140
 C           -0.5968040137   1.8693955338  -5.7956240987
 C           -1.9225295435   1.8804586126  -5.3080255321
 Cu          -0.9139528240  -0.9768191129  -4.1463233684
 C            3.8312605817  -0.0973815925  -2.3362994592
 C            3.6382358007   0.2454780106  -3.6580272489
 C            2.7373924010  -0.5678889615  -1.5696113405
 C            2.3388383041   0.1336947952  -4.2063426920
 C            1.4829766451  -0.6684341859  -2.2251381026
 N            1.2989740078  -0.3129832820  -3.5147914078
 C            2.8383857629  -0.9359953034  -0.1876197279
 C            1.7540094313  -1.3862749148   0.5060415457
 C            0.4748024995  -1.5239695115  -0.1301571167
 C            0.3379049155  -1.1738490895  -1.5004680600
 H            4.8108934886  -0.0162327825  -1.8686153410
 H            4.4228609204   0.5941678777  -4.3244782756
 H            2.1700453272   0.4489311984  -5.2329711427
 H            3.8053364175  -0.8439581095   0.3026610274
 H            1.8404799909  -1.6582345982   1.5554711176
 C           -0.6685052332  -2.0062374097   0.5416155021
 N           -0.8421962767  -1.3142590580  -2.1711806326
 C           -1.9008416871  -1.7771821825  -1.5057908147
 C           -1.8599549290  -2.1288217223  -0.1466475844
 H           -0.5962375477  -2.2798868470   1.5918359903
 H           -2.8136301783  -1.8814372528  -2.0829705267
 H           -2.7583796149  -2.4998017099   0.3366461869
 H            0.8280182005   1.1312715767  -7.0608719936
 C            0.2523529420   2.9449433129  -5.4428823927
 H            1.2736047931   2.9367555904  -5.8145681000
 C           -0.2091156848   3.9741635838  -4.6287674032
 H            0.4691282920   4.7854789849  -4.3690578554
 C           -1.5206383875   3.9784984556  -4.1415646366
 H           -1.8724164178   4.7820304064  -3.4982056548
 C           -1.9611614732  -2.3731370242  -6.4017588632
 O           -1.9652560604  -3.4008849542  -5.7043121252
 C           -2.8877519160  -2.3853261366  -7.6356588306
 H           -2.8435298616  -3.3681317890  -8.1190793952
 H           -3.9193752671  -2.2443415669  -7.2851651578
 H           -2.6723378608  -1.5993619409  -8.3634090093
 O            3.4106547814  -0.1099294302  -8.4448682494
 O            4.6271709552   0.5487350019  -6.6750955089
 C            3.5168177288   0.6849062490  -7.3965309165
 O            2.6119874560   1.5026253180  -7.0708303137
 Li           4.9464270038  -0.7680376098  -7.8345008016
 H           -2.5906332288   1.0735888647  -5.5794942745
 C           -2.3656452774   2.9238286496  -4.4962321253
 H           -3.3942698717   2.9089222568  -4.1382992875
53
--> TS 5b--> 5d+LiCO3
 C           -0.3280339953  -0.0558969546  -6.2319085031
 C           -1.5596388563  -0.0724628228  -5.5481473487
 C            0.2624629230  -1.1733126981  -7.0706954560
 H            0.0617665294  -2.1565737421  -6.6349749863
 H           -0.1950615221  -1.1481783516  -8.0717352716
 H            1.3423398047  -1.0385401842  -7.2104676746
 N            0.1883797383   1.2021238332  -6.4817446540
 C           -0.7307803095   2.2271584327  -6.3037359066
 C           -1.7779247297   1.8495497995  -5.3453392800
 Cu          -0.2274651255  -0.6663680050  -4.1587344769
 C            4.0082325034  -0.2785706321  -1.7677216611
 C            3.9210730297   0.3332938866  -3.0054378368
 C            2.8902509121  -0.9696360362  -1.2520890512
 C            2.7060130040   0.2824758106  -3.7194954767
 C            1.7205326015  -1.0040344419  -2.0543576460
 N            1.6348796813  -0.3643278408  -3.2596056839
 C            2.8722351293  -1.6369462551   0.0174943938
 C            1.7650967201  -2.3087277023   0.4510483556
 C            0.5800823553  -2.3939442240  -0.3573953664
 C            0.5717099931  -1.7406513988  -1.6177347399
 H            4.9286662335  -0.2446545636  -1.1879620574
 H            4.7562934964   0.8415698920  -3.4733759863
 H            2.6257045425   0.7877094929  -4.6833582459
 H            3.7670995645  -1.5961325274   0.6347667887
 H            1.7675336059  -2.8070038551   1.4181924278
 C           -0.5775607565  -3.1099432500   0.0089557326
 N           -0.4906644756  -1.8087859530  -2.4743663531
 C           -1.5708614139  -2.5088787791  -2.1080099548
 C           -1.6553101450  -3.1620021138  -0.8714826620
 H           -0.6120732416  -3.6227001280   0.9676437915
 H           -2.3654602623  -2.5413181449  -2.8488868917
 H           -2.5548004440  -3.7166146326  -0.6220314693
 H            1.1707383797   1.3255466318  -6.8070609792
 C           -0.8376892515   3.3323206202  -7.1347857430
 H           -0.0189643615   3.5626763746  -7.8140624248
 C           -2.0308688712   4.0710135842  -7.1694350554
 H           -2.1273524686   4.9213319243  -7.8396268737
 C           -3.1261828688   3.6446746280  -6.3915433238
 H           -4.0706681410   4.1844268225  -6.4634798287
 C           -2.6776290526  -0.9922199668  -5.6903872128
 O           -2.8574657861  -2.0231166220  -5.0128295964
 C           -3.7484943938  -0.5651014132  -6.6894343362
 H           -4.6054968696  -1.2435035521  -6.6308233581
 H           -4.0644295213   0.4707517327  -6.4995707712
 H           -3.3430569085  -0.5754679623  -7.7099259671
 O            3.4869625964  -0.3518748269  -7.8572019141
 O            4.8321057938   0.3537075279  -6.2017215402
 C            3.7179532382   0.5304327800  -6.8978619539
 O            2.9122512004   1.4658636190  -6.6278684017
 Li           5.0016694991  -1.0699453454  -7.2582755933
 H           -1.4463004668   1.7670018100  -4.3080800779
 C           -3.0215401745   2.5909535509  -5.4989277594
 H           -3.8485912410   2.3662621633  -4.8269984666
53
--> 5a+LiHCO3 conformer III
 C           -0.6413571102  -0.3721639698  -6.2076832093
 C           -1.7956823367   0.2198326005  -5.5556813466
 C           -0.4021754588  -1.8114652907  -6.5854101897
 H           -0.9897809577  -2.4837225273  -5.9620161658
 H           -0.7081964909  -1.9717131387  -7.6317276855
 H            0.6656395732  -2.0391283649  -6.5077764649
 N            0.1250281837   0.5801587653  -6.8627106542
 C           -0.4635335715   1.7606147907  -6.7423042819
 C           -1.6780140017   1.7339745937  -5.8268297154
 Cu          -0.3291303457  -0.2465749492  -4.1198839820
 C            3.7733372514   0.2701776959  -1.7822146053
 C            3.2997270461   1.3610942933  -2.5706195222
 C            2.9004588814  -0.8138987036  -1.5537331482
 C            2.0448896280   1.2936467432  -3.1497780514
 C            1.6243373335  -0.8118606217  -2.1895940781
 N            1.1932340412   0.2401586559  -3.0024379599
 C            3.2259347664  -1.9285379151  -0.7014658069
 C            2.3635714596  -2.9715098518  -0.5114991474
 C            1.1014963540  -3.0131795088  -1.1831389236
 C            0.7611514072  -1.9197556338  -2.0435560552
 H            4.7329294023   0.3189004791  -1.2746224135
 H            3.9155120583   2.2409432259  -2.7337139523
 H            1.6847908088   2.1034431428  -3.7769699855
 H            4.1911117056  -1.9187027790  -0.1984657223
 H            2.6343155628  -3.7969012168   0.1443150569
 C            0.1863326833  -4.0678880816  -1.0743533577
 N           -0.3975898509  -1.9193335260  -2.7924610214
 C           -1.2404958362  -2.9401053323  -2.6596679784
 C           -1.0019755613  -4.0283956989  -1.8036773079
 H            0.4170810080  -4.9130595641  -0.4282179028
 H           -2.1348186481  -2.8860628242  -3.2781664324
 H           -1.7305390952  -4.8306861807  -1.7383219883
 H            1.9585555220   0.4276990201  -7.3221156097
 C           -0.1279523647   2.9474426283  -7.4422838791
 H            0.8443447588   3.0263223036  -7.9221389927
 C           -1.1110901410   3.8961176091  -7.6188372995
 H           -0.9059222455   4.7957659960  -8.1940907065
 C           -2.4684781423   3.6362099880  -7.1890636137
 H           -3.2524419472   4.3062351066  -7.5404170648
 C           -2.9311423279  -0.4876429722  -4.9984571311
 O           -3.0825477591  -1.7264064360  -5.0437173498
 C           -4.0224491359   0.3290851327  -4.2965091976
 H           -4.3666045719  -0.2369648298  -3.4250585171
 H           -3.6930018790   1.3217643426  -3.9754359776
 H           -4.8857066600   0.4522198017  -4.9646916884
 O            2.9524004776  -0.7749483994  -5.6364111598
 O            4.5966728871   0.7148085117  -5.8602593509
 C            3.5117151140   0.1866786661  -6.2603791686
 O            2.9132683312   0.7075158369  -7.3512314166
 Li           4.0152868801  -0.0894331574  -4.2314677287
 H           -1.3821980617   2.2550182588  -4.8894506879
 C           -2.7939757244   2.5686724149  -6.4156150967
 H           -3.8243705709   2.3749033651  -6.1329504710
29
--> 5c+LiHCO3 (w/o Cu)
 C           -0.8786382603  -2.1804616987 -10.4825253497
 C           -1.8739269335  -1.9008296665  -9.4973027034
 C            0.1253861094  -3.2989669816 -10.5509225561
 H           -0.3544266294  -4.2848999590 -10.5025446748
 H            0.6719329946  -3.2340841257 -11.4955432678
 H            0.8451526868  -3.2579635662  -9.7212613670
 N           -0.8836826978  -1.2724333212 -11.4769518343
 C           -1.8830676822  -0.3596817498 -11.1884957518
 C           -2.5332953478  -0.7031355727  -9.9680900572
 H           -0.0360707057  -1.1034163746 -12.7088858635
 C           -2.2683031211   0.7644348055 -11.9308551670
 H           -1.7567560884   1.0074539061 -12.8593650904
 C           -3.3124848610   1.5484104543 -11.4452831145
 H           -3.6305403066   2.4277419003 -12.0035939939
 C           -3.5846581700   0.0998584576  -9.4964149491
 H           -4.0808723320  -0.1616320235  -8.5680895445
 C           -3.9632164915   1.2169753263 -10.2394418179
 H           -4.7774829270   1.8468074618  -9.8828742901
 C           -2.2097172910  -2.5908682900  -8.2758508009
 O           -3.1134064542  -2.2116992904  -7.5120673132
 C           -1.4370336131  -3.8541262645  -7.8701070864
 H           -1.8331764157  -4.1940156663  -6.9093635165
 H           -1.5526447803  -4.6560690896  -8.6093144024
 H           -0.3617698437  -3.6639339400  -7.7711462529
 O            1.1285216650  -2.9291218631 -13.8077202574
 O            1.7220690530  -1.4192275104 -15.3429696909
 C            1.1054124526  -1.7085921188 -14.2461746203
 O            0.4774983467  -0.7657344593 -13.6001408322
 Li           2.1192185679  -3.1796861516 -15.2989060173
29
--> TS 5c--> 6+LiCO3 (w/o Cu)
 C           -0.9326699461  -2.2291246188 -10.5231524880
 C           -1.8813009397  -1.9075896101  -9.5073783694
 C            0.0349704634  -3.3767191045 -10.6171242829
 H           -0.4753849916  -4.3476398663 -10.5694530203
 H            0.5760042571  -3.3174625939 -11.5657357341
 H            0.7644140001  -3.3652365117  -9.7954563914
 N           -0.9510878652  -1.3290312082 -11.5259017434
 C           -1.9089696693  -0.3808827079 -11.2119352533
 C           -2.5204761850  -0.6935599342  -9.9647792164
 H           -0.1909724161  -1.1916697009 -12.7218884185
 C           -2.2847590137   0.7478218608 -11.9518128100
 H           -1.8003056904   0.9642199610 -12.9009357264
 C           -3.2837579351   1.5687711721 -11.4338460920
 H           -3.5951638340   2.4529460782 -11.9880515947
 C           -3.5260854393   0.1475016320  -9.4608919650
 H           -3.9930172630  -0.0887820154  -8.5110684115
 C           -3.8971342082   1.2693001938 -10.2002971301
 H           -4.6758128728   1.9286145434  -9.8187000049
 C           -2.1984806921  -2.5812417355  -8.2707908366
 O           -3.0639378597  -2.1689639769  -7.4812146933
 C           -1.4536239590  -3.8666265234  -7.8847720702
 H           -1.8273992106  -4.1900971990  -6.9095619939
 H           -1.6203700653  -4.6663818900  -8.6164594638
 H           -0.3703133946  -3.7099806056  -7.8234663076
 O            1.3314269421  -2.8649085235 -13.6998485630
 O            1.6687612263  -1.4011228933 -15.3535180400
 C            1.0873278584  -1.7058371189 -14.2384081199
 O            0.2793487012  -0.8556048685 -13.6820282771
 Li           2.3886826056  -3.0394768143 -15.1535188589
29
--> 6+LiCO3 (w/o Cu)
 C           -0.9130812998  -2.1996212840 -10.5182502859
 C           -1.8762119683  -1.9021271199  -9.5252758987
 C            0.0887720391  -3.3086212782 -10.6547259481
 H           -0.3886228939  -4.2925547021 -10.5748898053
 H            0.5849375637  -3.2396410128 -11.6315043475
 H            0.8509509528  -3.2594756252  -9.8652262217
 N           -0.9627347760  -1.2617068009 -11.4941033536
 C           -1.9336676941  -0.3269333812 -11.1952894635
 C           -2.5390643145  -0.6891262283  -9.9646478825
 H           -0.3458879508  -1.2028064828 -12.3748018464
 C           -2.3142787677   0.8038824185 -11.9236909763
 H           -1.8199994535   1.0408473145 -12.8615995153
 C           -3.3336171961   1.5899716849 -11.3940169354
 H           -3.6590994041   2.4792717065 -11.9300514882
 C           -3.5660470407   0.1211630240  -9.4521553702
 H           -4.0376263252  -0.1432472116  -8.5127010802
 C           -3.9504086633   1.2499637067 -10.1724169681
 H           -4.7449584230   1.8850785071  -9.7843668122
 C           -2.1874202785  -2.6033687303  -8.2943713318
 O           -3.0715742919  -2.2167988971  -7.5190257196
 C           -1.4073627792  -3.8656397919  -7.9176665693
 H           -1.7707249125  -4.2103274733  -6.9462631733
 H           -1.5490061663  -4.6609621079  -8.6589048145
 H           -0.3301727492  -3.6726770000  -7.8567610521
 O            1.2463864015  -2.9019398178 -13.6839704264
 O            1.7435978947  -1.5158059833 -15.3776065667
 C            1.1069924514  -1.7005748439 -14.2415302096
 O            0.4061685718  -0.7976709059 -13.7028321966
 Li           2.2671186638  -3.1906242831 -15.1158445111
59
--> 5d+LiHCO3+LiCO3
 C           -1.2284587328  -1.7464694341  -6.2487121163
 C           -2.5342835858  -1.3126876997  -5.7451498899
 C           -0.6474876441  -3.1282967484  -6.4235146363
 H           -1.2165816605  -3.7022280289  -7.1713000036
 H            0.3932186408  -3.0393316654  -6.7579414746
 H           -0.6496573072  -3.7009468629  -5.4905110579
 N           -0.7349405359  -0.7662901618  -7.0866361110
 C           -1.5461783586   0.2999263039  -7.1777292113
 C           -2.6330581541   0.1711431888  -6.1447426301
 H           -2.2562556073   0.7591861408  -5.2463745507
 Cu          -1.0920389945  -1.1988882148  -4.1873994144
 C            2.9041916996  -1.8021306825  -1.5569892227
 C            2.9990710810  -2.0388342496  -2.9273939517
 C            1.6733494692  -1.3987908878  -1.0138769435
 C            1.8610415582  -1.9246159110  -3.7359941237
 C            0.5707127210  -1.2702048216  -1.9033337081
 N            0.6613185999  -1.5916894042  -3.2374917963
 C            1.4609553130  -1.1254507071   0.3814312806
 C            0.2386193789  -0.7456081444   0.8518104059
 C           -0.8788329005  -0.5574009689  -0.0334725454
 C           -0.6836842803  -0.7904142761  -1.4226465299
 H            3.7689630415  -1.9139379377  -0.9067310629
 H            3.9398247261  -2.3358814991  -3.3810690300
 H            1.9184035831  -2.1004881191  -4.8120933678
 H            2.3006779833  -1.2427687072   1.0630477310
 H            0.0908628457  -0.5575975992   1.9129681068
 C           -2.1551569436  -0.1451891622   0.3890231226
 N           -1.6632529668  -0.5376389121  -2.3516050404
 C           -2.8680589741  -0.1502481064  -1.9089837931
 C           -3.1657045537   0.0328158708  -0.5553718737
 H           -2.3429020805   0.0313929644   1.4455789705
 H           -3.6183788597   0.0350129047  -2.6694811891
 H           -4.1746941358   0.3269853875  -0.2874103642
 H           -8.3530603984  -1.5565380756  -0.3255338390
 C           -1.4649525303   1.3978077883  -8.0376083758
 H           -0.5822781523   1.5380405316  -8.6561347729
 C           -2.5892831139   2.2035202254  -8.1580001527
 H           -2.5810990981   3.0444231984  -8.8463749604
 C           -3.9023441092   0.8167155028  -6.6102282582
 H           -4.8360539892   0.5299458560  -6.1423009818
 C           -3.8178090097   1.8429382383  -7.5038480090
 H           -4.7208151286   2.3894668152  -7.7730094246
 C           -3.5514009201  -2.0010363570  -5.0392297580
 O           -4.5717552045  -1.3744379728  -4.5727589049
 C           -3.5329669567  -3.4982331892  -4.7832015872
 H           -3.5833549087  -3.6918139057  -3.7037913758
 H           -4.4432627465  -3.9280077208  -5.2223031990
 H           -2.6701552309  -4.0188155048  -5.1968447138
 O           -7.2322125092  -1.9947483578  -2.1730667463
 O           -6.2534249125  -0.0099302868  -1.8174894602
 C           -7.0597975746  -0.9244403978  -1.5140493071
 O           -7.8093007537  -0.7525466271  -0.3759337474
 Li          -5.8322351811  -1.2531793045  -3.3009373460
 H            0.2362798683  -0.8393664253  -7.5808597953
 O            3.7272083630  -1.3804773085  -8.4831702612
 O            2.4303277694  -2.3089022224  -6.9094592951
 C            2.5485234511  -1.4407239213  -7.9210051888
 O            1.5720973115  -0.7388158674  -8.3101703808
 Li           4.1388948837  -2.6658002933  -7.3275192184
59
--> TS 5d-->6+two LiCO3
 C           -1.3302309131  -2.1992207303  -6.2746095506
 C           -2.5192431136  -1.5668888418  -5.7397195742
 C           -0.7794567497  -3.5843774987  -6.1199991160
 H           -1.4681320104  -4.3402064447  -6.5191092838
 H            0.1656257082  -3.6556685650  -6.6654474502
 H           -0.5980805574  -3.8257692234  -5.0653025304
 N           -0.6788082869  -1.3465892412  -7.0755056774
 C           -1.3034676799  -0.1280781535  -7.1616509036
 C           -2.4035094652  -0.1039263193  -6.1758049137
 H           -1.8811869243   0.4546857815  -5.1301827012
 Cu          -1.5221766721  -0.8061784517  -3.9650625072
 C            2.9696601370  -1.2048723763  -2.1479383595
 C            2.8588073272  -1.1611198146  -3.5322055409
 C            1.8010162647  -1.1715273279  -1.3645414736
 C            1.5911334821  -1.0957440745  -4.1285256960
 C            0.5540928651  -1.1095962925  -2.0432293908
 N            0.4609872792  -1.0893590333  -3.4098644410
 C            1.8014029455  -1.2096358115   0.0705761653
 C            0.6371470887  -1.1886424425   0.7794674895
 C           -0.6377061396  -1.1094267897   0.1225757849
 C           -0.6651128256  -1.0529598837  -1.2966755335
 H            3.9410580209  -1.2613841051  -1.6615762921
 H            3.7320832493  -1.1887161631  -4.1759775657
 H            1.5107606199  -1.0334762763  -5.2146689277
 H            2.7586935580  -1.2601728510   0.5842274736
 H            0.6550648693  -1.2250301733   1.8662798553
 C           -1.8666224445  -1.0803370665   0.8078768717
 N           -1.8380069056  -0.9232952889  -1.9994847485
 C           -2.9879524810  -0.9007209283  -1.3118739043
 C           -3.0493239032  -0.9910837940   0.0814199554
 H           -1.8742795759  -1.1278381353   1.8940927042
 H           -3.9042782291  -0.8144991901  -1.8836490465
 H           -4.0266138262  -0.9847630746   0.5527571621
 H           -8.5920824447   0.3851830981  -1.0522653859
 C           -0.9982330202   0.9589199043  -7.9663355112
 H           -0.0882395450   0.9543906672  -8.5607092880
 C           -1.9240668397   2.0017783078  -8.0315228025
 H           -1.7294548441   2.8674602601  -8.6582371568
 C           -3.4965689226   0.7965687769  -6.5765685122
 H           -4.4705088976   0.6810760271  -6.1175882964
 C           -3.1924360829   1.8536976193  -7.3985783315
 H           -3.9675236619   2.5887657375  -7.6122882112
 C           -3.6138777847  -2.0985515920  -5.0150083662
 O           -4.6103870578  -1.3668541759  -4.6839215635
 C           -3.7054171519  -3.5562620576  -4.5953795928
 H           -3.9419966702  -3.5981611400  -3.5254700437
 H           -4.5441597482  -4.0241308294  -5.1283634267
 H           -2.8061487989  -4.1423853327  -4.7801034192
 O           -7.5248772731  -0.1188507238  -2.9170492548
 O           -6.1734851244  -1.3142732369  -1.5881683610
 C           -7.1605946943  -0.5611208653  -1.7856476495
 O           -7.8964047876  -0.1884884612  -0.6894058708
 Li          -5.9541605061  -1.0696208176  -3.5383484636
 H            0.2552001984  -1.6461121484  -7.5687301017
 O            3.6824408635  -1.8899382188  -8.4228332792
 O            2.4473826760  -0.5659701657  -7.1018526473
 C            2.5132070695  -1.6201659792  -7.9071295032
 O            1.4757727781  -2.3098357781  -8.1624441680
 Li           4.1571023602  -0.3806750395  -7.5939074558
59
--> 6+ LiCO3- + LiHCO3
 C           -1.2960199865  -2.5744925445  -6.0696959921
 C           -2.4565325945  -1.7749957923  -5.9366456725
 C           -0.8382819741  -3.8222692363  -5.3727718733
 H           -1.4550283037  -4.6877327474  -5.6471028794
 H            0.2004352124  -4.0274699224  -5.6462343446
 H           -0.8920530799  -3.7212258359  -4.2844156694
 N           -0.4756534135  -2.0319529124  -6.9975992410
 C           -1.0330248827  -0.8684349674  -7.4998795469
 C           -2.2842482152  -0.6688568496  -6.8652207893
 H           -3.8573024482   1.5178712358  -2.9196471361
 Cu          -2.4850652115   0.8457297484  -2.8568773525
 C            1.8567648498  -0.8632026958  -4.1211352422
 C            1.2207419218   0.0820129083  -4.9034149792
 C            1.2450648617  -1.2741247118  -2.9149047676
 C           -0.0059702062   0.6172143829  -4.4735264482
 C           -0.0148043447  -0.7163651644  -2.5835032010
 N           -0.6175298621   0.2334079591  -3.3515714328
 C            1.8291722458  -2.2590478020  -2.0472303502
 C            1.1828706337  -2.6871967140  -0.9258581687
 C           -0.1213635643  -2.1891775475  -0.5936376722
 C           -0.7255083115  -1.2085365911  -1.4228839073
 H            2.7861279500  -1.3206583778  -4.4579290022
 H            1.6250973506   0.3576368468  -5.8721230503
 H           -0.5299885211   1.3541651989  -5.0723393484
 H            2.7985203855  -2.6664714795  -2.3213138955
 H            1.6321146167  -3.4395595664  -0.2816744984
 C           -0.8812207752  -2.6528834835   0.5044187240
 N           -1.9774172788  -0.7433279248  -1.2128465202
 C           -2.6843305652  -1.2205428881  -0.1983467130
 C           -2.1614135287  -2.1746175734   0.7009437692
 H           -0.4548502698  -3.4018434266   1.1684946925
 H           -3.7114873268  -0.8729438194  -0.1287271746
 H           -2.7779941780  -2.5343396966   1.5189712931
 H           -8.3706325038  -0.5081679546  -1.1559528028
 C           -0.5021747913   0.0202450001  -8.4389533223
 H            0.4851914865  -0.1560587348  -8.8550447816
 C           -1.2741352238   1.1331829449  -8.7609764735
 H           -0.8994290924   1.8535223373  -9.4849349038
 C           -3.0418020951   0.4636832708  -7.2078819884
 H           -3.9962291774   0.6429465485  -6.7278275693
 C           -2.5290448584   1.3468949494  -8.1556122534
 H           -3.1059756922   2.2288509441  -8.4250917840
 C           -3.5341483541  -1.8998764363  -4.9886524532
 O           -4.3859419734  -0.9923780790  -4.8663600037
 C           -3.6524541387  -3.1173388319  -4.0846013627
 H           -4.5943509789  -3.0561519500  -3.5358561037
 H           -3.6021898011  -4.0525285945  -4.6528136852
 H           -2.8375343481  -3.1335549495  -3.3515656385
 O           -6.9527031542   0.0861820180  -2.7278109047
 O           -5.4965615684  -1.2291373483  -1.6381284615
 C           -6.6256306892  -0.7028019879  -1.7952603030
 O           -7.5942677215  -1.0127471818  -0.8608325219
 Li          -5.0712003744  -0.0832383233  -3.2827219750
 H            0.5361180714  -2.3450318765  -7.1187321088
 O            4.0708364325  -2.0332489687  -6.3040500340
 O            2.7636950480  -0.9499247056  -7.7706234905
 C            2.9261269333  -1.9873669137  -6.9626631804
 O            2.0315762378  -2.8675627303  -6.8123567863
 Li           4.4614999177  -0.6074123098  -7.3089713379
30
--> Cu-H+LiHCO3
 C           -1.9840058586  -0.2492187181  -2.7039461185
 C           -2.0207006263   1.0990232564  -2.9836296151
 C           -1.2705217332  -0.7042408170  -1.5769896382
 C           -1.3428304016   1.9888131632  -2.1312847334
 C           -0.6236231002   0.2744297780  -0.7901459704
 C           -1.1751061082  -2.0828077828  -1.2032640987
 C           -0.4717130707  -2.4607418314  -0.1024808820
 C            0.1971663158  -1.4947019138   0.7164105083
 C            0.1253337230  -0.1278476621   0.3737723166
 H           -2.4968478992  -0.9664564072  -3.3401752131
 H           -2.5606241755   1.4811058964  -3.8441007653
 H           -1.3494491266   3.0597417871  -2.3185219390
 H           -1.6777503297  -2.8246414647  -1.8185188166
 H           -0.4045397890  -3.5094354112   0.1754842683
 C            0.9386989955  -1.8325205642   1.8659651956
 C            1.4224789931   0.5016776830   2.1770554024
 C            1.5469975351  -0.8348246578   2.5938511887
 H            1.0208341256  -2.8749252043   2.1643149970
 H            1.8806296869   1.3269401208   2.7243840026
 H            2.1238002344  -1.0627765322   3.4845328972
 N           -0.6675577550   1.5908382162  -1.0696788014
 N            0.7335052400   0.8419665381   1.0941847987
 Cu           0.5920028456   2.7426180564   0.4447240389
 H            0.8649815255   4.2392720881   0.4192966845
 H            2.2400073355   4.1494066643   1.4461470338
 O            3.1039283561   4.4476834004   1.8473294740
 O            2.3834812714   3.1669152053   3.5700455173
 C            3.2444130234   3.9828212508   3.0730067609
 O            4.2442501529   4.3666548901   3.7490218998
 Li           3.4375892171   3.4052883118   5.0734762636
30
--> TS H2 formation
 C           -1.2860885163   0.0038434516  -2.8609692999
 C           -1.2527591597   1.3686877154  -3.0708500254
 C           -0.8280678044  -0.5213818411  -1.6324654173
 C           -0.7668953723   2.2074380403  -2.0514279905
 C           -0.3565160057   0.4017439998  -0.6669764377
 C           -0.8109120383  -1.9247993029  -1.3272889821
 C           -0.3374671305  -2.3805432492  -0.1325373189
 C            0.1576968115  -1.4729099424   0.8635161983
 C            0.1387859076  -0.0825436361   0.6001681883
 H           -1.6559441334  -0.6704394836  -3.6289995067
 H           -1.5921139072   1.8038571202  -4.0049985046
 H           -0.7278147604   3.2838533150  -2.1860222384
 H           -1.1801349415  -2.6208905951  -2.0755863551
 H           -0.3244249655  -3.4455965368   0.0835447737
 C            0.6789439331  -1.8808136613   2.1127258844
 C            1.0914773951   0.4354257209   2.6472976295
 C            1.1500217114  -0.9299955638   2.9967892598
 H            0.7097600743  -2.9389833952   2.3604965719
 H            1.4746823642   1.2345236136   3.2822908944
 H            1.5641901259  -1.2173893934   3.9580083092
 N           -0.3331458178   1.7451998380  -0.8816833115
 N            0.5850943707   0.8390002914   1.4861622879
 Cu           0.3060076526   2.7980150556   0.7734989021
 H            0.0119403346   4.2600449556   1.5070990407
 H            0.9449661976   4.2221288932   1.5551880642
 O            2.3388657271   4.0677513259   1.3438730715
 O            2.3628792457   3.1554527881   3.4281019349
 C            2.9887919858   3.6757474633   2.3949031576
 O            4.2705787573   3.8003057034   2.4625027098
 Li           4.0342141032   3.2245197131   4.1528807724
30
--> Cu-phen+H2+LiCO3
 C           -1.5395856988   0.1854799301  -2.6955854372
 C           -1.2501672617   1.5182709499  -2.9137171372
 C           -1.0807051315  -0.4391643768  -1.5154019845
 C           -0.5052606973   2.2247960376  -1.9538082588
 C           -0.3360448103   0.3507692897  -0.6050715834
 C           -1.3330832794  -1.8186612690  -1.2031064746
 C           -0.8691904702  -2.3785572206  -0.0494974863
 C           -0.1101611317  -1.6071962649   0.8933830515
 C            0.1573751062  -0.2447236605   0.6148822941
 H           -2.1147439653  -0.3871482891  -3.4185631997
 H           -1.5868316581   2.0300367179  -3.8091760766
 H           -0.2636906023   3.2727697094  -2.0963796264
 H           -1.9066139280  -2.4107641237  -1.9112066827
 H           -1.0690316785  -3.4235028987   0.1733405483
 C            0.4023963912  -2.1209587131   2.1070726947
 C            1.3406453481   0.0505951521   2.5750468926
 C            1.1249429287  -1.2944121937   2.9459486109
 H            0.2222265876  -3.1612851759   2.3669013141
 H            1.9044677542   0.7590386137   3.1786255949
 H            1.5284710940  -1.6651540064   3.8831319535
 N           -0.0571726411   1.6661465354  -0.8288124350
 N            0.8657271669   0.5498111181   1.4432821314
 Cu           0.9929218362   2.6214763950   0.5691115798
 H           -0.1949822767   6.5578709765   2.0639053223
 H            0.3317736737   6.0454901082   1.9359641896
 O            1.8194444831   4.0877947001   1.3603932805
 O            2.6854816477   2.8187268301   3.0436606579
 C            2.5279085760   3.9719267846   2.4402187492
 O            3.1002411896   5.0098047709   2.9480496915
 Li           3.7045641301   3.8331662823   4.1673732166
