# Supplementary material for: Computational exploration of the reaction mechanism of the Cu+-catalysed synthesis of indoles from N-aryl enaminones
Source: R Soc Open Sci. 2016 Feb 3;3(2):150582. doi: 10.1098/rsos.150582 (PMC4785979; doi:10.1098/rsos.150582)
Supplement: molecules_in_SI_table_3_PBE0.xyz [file rsos150582supp5.xyz]

53
---> 4_w_Br_and_KHCO3
C      1.3241602762  -0.0973094586  -6.2870816514
C      0.6639090455  -1.1245467052  -5.5769319812
C      2.8166158782   0.1012816850  -6.1176462758
H      3.3136682772  -0.8351509793  -5.8463526236
H      3.2428165965   0.4996630372  -7.0451401914
H      3.0113798588   0.8380816557  -5.3265474080
N      0.7768060819   0.7886640610  -7.1162030134
C     -0.5252676695   1.1557888331  -7.0979114283
C     -1.1872831280   1.7931839047  -6.0098052743
Br    -0.2171662491   2.1503107407  -4.3589799110
Cu     1.2248205072  -1.6087553231  -3.8336925611
C      3.9094209230  -1.4903181277   0.1716568813
C      4.5189817990  -1.3257047934  -1.0571447505
C      2.5278300149  -1.7512426753   0.2220784777
C      3.7456617784  -1.4077835586  -2.2217168384
C      1.8387450688  -1.8464090639  -1.0083719566
N      2.4398772674  -1.6576614662  -2.2118968848
C      1.7906499034  -1.9000864792   1.4417651133
C      0.4449728723  -2.1074213288   1.4303527088
C     -0.2793467935  -2.2139453352   0.2003709634
C      0.4295815604  -2.1181221099  -1.0165052039
H      4.4780854331  -1.4134394992   1.0955451378
H      5.5816440157  -1.1176551110  -1.1354955089
H      4.1897949527  -1.2543973116  -3.2009915413
H      2.3299018783  -1.8234833029   2.3832130247
H     -0.1048462052  -2.1957681062   2.3649276977
C     -1.6755202459  -2.3949254375   0.1126162880
N     -0.1530280285  -2.2489603298  -2.2230196897
C     -1.4622032842  -2.4335090101  -2.2761464926
C     -2.2737789151  -2.4878447355  -1.1264033298
H     -2.2676548486  -2.4433935429   1.0242781479
H     -1.8656087357  -2.5341533724  -3.2811450617
H     -3.3498222263  -2.5540234773  -1.2639511089
H     -7.4866774219  -1.8538902382  -3.3692744206
C     -1.3082550061   1.1060698020  -8.2862643321
H     -0.8311556861   0.6617217078  -9.1551344266
C     -2.6104963972   1.5695559494  -8.3608692528
H     -3.1543782944   1.4785763847  -9.2990831850
C     -2.4872198527   2.2789720145  -6.0754904580
H     -2.9127006690   2.7775385232  -5.2078726676
C     -3.2295016147   2.1504352323  -7.2505028600
H     -4.2475950255   2.5259697601  -7.2994046365
C     -0.4924275703  -1.7623401063  -6.0961695141
O     -1.4085926590  -2.3134031954  -5.4118939253
C     -0.6093022566  -1.9940177697  -7.6037116296
H     -0.5770809072  -3.0778055687  -7.7737593067
H     -1.5813168186  -1.6413953987  -7.9723417292
H      0.1839421655  -1.5126817047  -8.1803707039
O     -5.9123491966  -1.0516212926  -4.6018539401
O     -4.5838890765  -1.4826064207  -2.8263189113
C     -5.6716155030  -1.4604682558  -3.4387206207
O     -6.7607640341  -1.9536113773  -2.7369253727
K     -3.3205680277  -0.6271818697  -5.0371469016
53
---> TS_4_to_5a_proximal_Br_and_KHCO3
C      1.3089589670  -0.3174828696  -6.7171382847
C      0.4114524486  -0.9365775049  -5.7380500551
C      2.6269500997  -0.9743375173  -7.0302573265
H      2.4681464935  -2.0122013497  -7.3508444791
H      3.1602464375  -0.4198228442  -7.8086933497
H      3.2433184458  -1.0215843647  -6.1246682921
N      1.0679388800   0.8068424534  -7.3312437009
C     -0.1843918641   1.3180131701  -6.9865128125
C     -0.6530063267   1.2056989729  -5.6588896555
Br     0.6840226343   1.8294068522  -4.0716988097
Cu     0.9787880020  -1.2099252941  -3.9352776089
C      3.6963417825  -0.9488436670   0.0688782319
C      4.2818945241  -0.7035155556  -1.1571079788
C      2.3400815733  -1.3190370626   0.1197894746
C      3.5093089630  -0.8232737039  -2.3200958049
C      1.6509227502  -1.4298984949  -1.1092153648
N      2.2302035588  -1.1765401101  -2.3094574163
C      1.6298377816  -1.5677432446   1.3390664900
C      0.3073215968  -1.8904294228   1.3304732067
C     -0.4191456585  -2.0104891785   0.1027260637
C      0.2634740022  -1.8009190085  -1.1146998648
H      4.2640165084  -0.8530273706   0.9916717189
H      5.3235851005  -0.4081264147  -1.2352859109
H      3.9341623391  -0.6129749885  -3.2971853042
H      2.1701837469  -1.4780361618   2.2787419110
H     -0.2228933588  -2.0596789345   2.2652136927
C     -1.7953269706  -2.3112914610   0.0204124000
N     -0.3257484869  -1.9195950427  -2.3184675705
C     -1.6112199111  -2.2257915950  -2.3677998471
C     -2.3994615643  -2.4094594238  -1.2152051721
H     -2.3676791458  -2.4523526720   0.9351527285
H     -2.0127530877  -2.3292706356  -3.3724916222
H     -3.4642466076  -2.5855546775  -1.3485304350
H     -7.7519877969  -2.6639525254  -3.3138169673
C     -1.0619543425   1.7992029260  -7.9517115352
H     -0.7076157408   1.8306321611  -8.9800542491
C     -2.3774859784   2.1736751056  -7.6312251832
H     -3.0333546370   2.5722871676  -8.4012388065
C     -1.9588670935   1.5543144549  -5.3253683920
H     -2.2782000626   1.5252003994  -4.2861559323
C     -2.8248588119   2.0344168112  -6.3250116596
H     -3.8286404775   2.3562541922  -6.0475029027
C     -0.6872773801  -1.6903138468  -6.2294868534
O     -1.6134242533  -2.1769227150  -5.5129632221
C     -0.8677533985  -1.8689914022  -7.7355985936
H     -1.5182744451  -2.7285837988  -7.9275569940
H     -1.3420388291  -0.9685238508  -8.1534538293
H      0.0800072102  -2.0019243724  -8.2693454979
O     -6.3476598381  -1.7541130551  -4.6725166396
O     -4.9005864639  -1.8935990467  -2.9442556890
C     -6.0080693793  -2.0503583740  -3.4987991538
O     -6.9922650409  -2.6280294137  -2.7152422300
K     -3.8653425582  -1.0099764650  -5.2338429612
53
---> 5c_and_CuBr_and_KHCO3_separated
C      1.1164656978   0.6865336595  -6.8095774528
C      0.1592252557  -0.0923537446  -6.0117084975
C      2.5646949278   0.4117784764  -7.0635614777
H      2.7189986717  -0.5523021413  -7.5643645567
H      2.9441580592   1.2054577977  -7.7115882908
H      3.1456250128   0.4227977547  -6.1343505804
N      0.5754408357   1.7461000430  -7.3741844430
C     -0.7657258902   1.7298585628  -7.0368518570
C     -1.1002024067   0.6093194098  -6.2327185487
Br     2.9961502196   1.7764719656  -3.6126220432
Cu     0.9272208898   0.5591469198  -3.9351260141
C      1.1535210095  -3.4093413986  -0.9463011724
C      2.3367627352  -2.9984144764  -1.5238463980
C     -0.0147046766  -2.6477085197  -1.1411530087
C      2.3363839664  -1.8453854407  -2.3265085805
C      0.1015864190  -1.4874745771  -1.9425288000
N      1.2501867263  -1.1279655302  -2.5441422256
C     -1.2934433578  -3.0002017333  -0.6000198355
C     -2.3876037071  -2.2219456358  -0.8250833634
C     -2.2855218788  -1.0090879893  -1.5849387304
C     -1.0425625272  -0.6333857965  -2.1395247820
H      1.1093321820  -4.3095909658  -0.3371542783
H      3.2573170522  -3.5559846902  -1.3796002284
H      3.2417129022  -1.4846571505  -2.8101111351
H     -1.3796678766  -3.9152534186  -0.0185861229
H     -3.3705874591  -2.5153187957  -0.4699568331
C     -3.3923975447  -0.1689532062  -1.8288214663
N     -0.8659100470   0.5034231916  -2.8554616928
C     -1.9166615929   1.2900214485  -3.0396174669
C     -3.1981164374   0.9894833185  -2.5474204402
H     -4.3735759704  -0.4738336956  -1.4773902479
H     -1.7428216315   2.1911353622  -3.6193141776
H     -4.0202709801   1.6640475152  -2.7637185169
H     -5.8506679350  -5.5819274301  -1.5964620605
C     -1.7388088492   2.6459771537  -7.4347941203
H     -1.4544969019   3.5026708470  -8.0407472548
C     -3.0615109658   2.4247696416  -7.0597114626
H     -3.8358307333   3.1248629647  -7.3669885788
C     -2.4348075897   0.3887488994  -5.8873319361
H     -2.7118603927  -0.4790854853  -5.2996640313
C     -3.4073921368   1.2986529467  -6.3034075735
H     -4.4481403717   1.1280675560  -6.0342167695
C      0.2333611364  -1.4575504056  -5.5761849581
O     -0.7642957439  -2.0806576469  -5.1399491836
C      1.5327639331  -2.2321920197  -5.6949221599
H      1.4853376888  -3.0940633310  -5.0240471244
H      1.6480026933  -2.6024765114  -6.7222017454
H      2.4101097324  -1.6273418091  -5.4574419871
O     -4.3563491996  -5.0070903724  -3.0468767305
O     -4.9117008792  -2.8939026973  -2.4712815719
C     -5.0032817230  -4.1377416527  -2.4068290788
O     -5.9252592490  -4.6219151293  -1.4973483841
K     -2.7798388372  -3.1604864752  -4.0390770617
53
---> 5c_and_CuBr_and_KHCO3
C     -0.6286483844  -0.0512793204  -6.3810638868
C     -1.6146659084   0.8602451346  -5.8133491700
C     -0.7390720103  -1.5379769160  -6.4788689688
H     -0.8055333445  -2.0070561581  -5.4899864957
H     -1.6424056530  -1.8233220724  -7.0314927634
H      0.1424251554  -1.9257557203  -6.9973546795
N      0.4223716050   0.5555615582  -6.8981023791
C      0.2028451982   1.9094770576  -6.7221452674
C     -1.0327515530   2.1760887526  -6.0671030655
Cu    -1.1675647508   0.9010296102  -3.6396582442
C      3.7150715603   0.7473766557  -3.6219380001
C      3.0988359049   1.9352254730  -3.9444788789
C      2.9267015755  -0.3618023549  -3.2587483354
C      1.6967779471   2.0155113085  -3.8965013732
C      1.5262157588  -0.1813918547  -3.2421899276
N      0.9328797991   0.9923997642  -3.5495348884
C      3.4735645021  -1.6406713130  -2.9197712095
C      2.6683744723  -2.6843368230  -2.5847112123
C      1.2444683156  -2.5377916590  -2.5568658066
C      0.6733937717  -1.2860179445  -2.8818945668
H      4.7980520494   0.6495090028  -3.6510331883
H      3.6718327439   2.8076099284  -4.2420974362
H      1.1804661343   2.9360020341  -4.1537091780
H      4.5541638584  -1.7625907245  -2.9414939759
H      3.0943535837  -3.6533012762  -2.3348737247
C      0.3604893014  -3.5868652661  -2.2346409579
N     -0.6570586816  -1.0650322642  -2.8704966556
C     -1.4564041230  -2.0600765568  -2.5241316837
C     -0.9983859313  -3.3528880479  -2.2159248752
H      0.7604547159  -4.5722508945  -2.0053694113
H     -2.5166422672  -1.8230580470  -2.4749332092
H     -1.7336488022  -4.1269941377  -2.0097490992
C      1.0534676488   2.9488872404  -7.1080115625
H      1.9885195218   2.7165120595  -7.6126862371
C      0.6809934114   4.2587439119  -6.8291775899
H      1.3293778576   5.0822309893  -7.1222362126
C     -0.5232101785   4.5280562436  -6.1602779708
H     -0.7906302007   5.5572340310  -5.9304811244
C     -3.0046121232   0.5142280849  -5.6383954484
O     -3.4018551926  -0.6720101702  -5.6135052757
C     -4.0325503287   1.6155586816  -5.5342466753
H     -3.9503655037   2.1036780584  -4.5544917492
H     -3.8839670017   2.3748449977  -6.3095680952
H     -5.0283745664   1.1746034587  -5.6282132592
Br    -2.6432614328   2.0635703896  -2.1036916690
C     -1.3803208358   3.5013769317  -5.7731240182
H     -2.2835105011   3.7320534177  -5.2164624597
O     -4.1614453550  -5.6191054643  -4.7481398863
O     -3.8155738784  -4.6093654239  -2.7567206679
C     -4.0302135340  -5.6021033915  -3.5107684071
O     -4.1320545448  -6.8220813253  -2.8730290370
K     -3.8565653175  -3.0304993355  -4.8796678148
H     -4.0242729609  -6.5940246798  -1.9385996443
53
---> 4_with_Br_and_LiHCO3
C     -0.7109780341  -1.0874214028  -7.1368401936
C     -0.8280267649  -1.6871430334  -5.8586069514
C     -1.2056735114  -1.7578727260  -8.4168188550
H     -1.8757328698  -2.5988751483  -8.2302646138
H     -1.7340509417  -1.0100488039  -9.0170838875
H     -0.3615868125  -2.1060404225  -9.0255670892
N     -0.2228639361   0.1108584776  -7.4223363192
C     -0.0784908375   1.1872954982  -6.6397350388
C      1.0367859082   2.0608046941  -6.7462950609
Br     2.5247281504   1.5211421037  -7.8918130990
Cu    -0.5951384729  -0.7314121206  -4.2148323126
C     -2.0275808029  -2.1011678352   0.4463652500
C     -2.7265592568  -2.6673250263  -0.5971092513
C     -1.0503447164  -1.1207148094   0.1760967932
C     -2.4638023206  -2.2257247643  -1.9083334589
C     -0.8445832973  -0.7806622409  -1.1796170590
N     -1.5557412505  -1.3105501149  -2.1905419266
C     -0.2655032263  -0.4738353342   1.1833632142
C      0.6761504067   0.4517236522   0.8534156277
C      0.9306957385   0.7951688640  -0.5135601955
C      0.1805803671   0.1660391728  -1.5317046016
H     -2.2069382081  -2.4096945455   1.4743131381
H     -3.4544954691  -3.4591673806  -0.4549669345
H     -2.9974342213  -2.6451515680  -2.7548609653
H     -0.4374019961  -0.7378786900   2.2245739550
H      1.2645551223   0.9404871664   1.6267283067
C      1.9074844007   1.7271545183  -0.9141082826
N      0.3871485967   0.3975978678  -2.8494256764
C      1.3093176147   1.2859333479  -3.1977703249
C      2.0881718904   1.9777854521  -2.2569075769
H      2.5057246118   2.2357849368  -0.1611530531
H      1.4337499708   1.4526174745  -4.2638799968
H      2.8251715404   2.6938031395  -2.6059800544
H     -2.8621943883  -7.8419923910  -1.1191398559
C     -1.1094960957   1.6841393246  -5.7809080364
H     -1.9984228088   1.0673081510  -5.6785949669
C     -1.0360753361   2.9159588024  -5.1559712836
H     -1.8697866175   3.2424517616  -4.5365766187
C      1.1222562220   3.2996385877  -6.1255271988
H      2.0054939581   3.9124692784  -6.2834719511
C      0.0834547714   3.7427831417  -5.3101052457
H      0.1413367223   4.7123696812  -4.8231664600
C     -1.0111409346  -3.0722292770  -5.6925434408
O     -1.4739465003  -3.5952862209  -4.6168507665
C     -0.5574069998  -4.1247547961  -6.7005044376
H      0.0528294885  -4.8548513055  -6.1551955701
H     -1.4212391822  -4.6735817200  -7.1010384911
H      0.0316668069  -3.7332613883  -7.5308032710
O     -1.9091920274  -6.6417422206  -2.6762923485
O     -3.5589111645  -5.1839859813  -2.2911398632
C     -2.9537533178  -6.2590875726  -2.0813990536
O     -3.4666174387  -7.0852802375  -1.1203511079
Li    -2.0550730099  -4.9158896493  -3.5895781672
53
---> TS_4_to_5a_proximal_Br_and_LiHCO3
C      0.7522701266  -0.8293638125  -6.6319288647
C     -0.2178712405  -0.7686185351  -5.6131476883
C      1.2575216537  -2.1626065655  -7.1674594594
H      0.4210073672  -2.8287458300  -7.4125738791
H      1.8441457019  -1.9860229409  -8.0730316763
H      1.8850145939  -2.6931186798  -6.4389106578
N      1.1811196257   0.1868378340  -7.3837535643
C      0.5117226414   1.3705088493  -7.3249780233
C     -0.2796498535   1.8348286668  -6.2490780985
Br     0.7192485494   2.1265058015  -4.3693442269
Cu     0.1592966247  -0.2069345230  -3.7543601331
C      3.7432656350  -1.9486830157  -0.7693785848
C      4.1552448333  -1.2463256055  -1.8844307592
C      2.3685644537  -2.0661317678  -0.4953846990
C      3.1872109868  -0.6726223487  -2.7233979946
C      1.4756739083  -1.4344855989  -1.3934115799
N      1.8885532135  -0.7629092035  -2.4898365041
C      1.8379918811  -2.7911646089   0.6189835642
C      0.4946512509  -2.8912393517   0.8108401973
C     -0.4357006763  -2.2645852985  -0.0802163549
C      0.0583036006  -1.5151356740  -1.1701330193
H      4.4655316133  -2.4160593708  -0.1035645679
H      5.2085560682  -1.1387698891  -2.1248345471
H      3.4693746488  -0.1233625258  -3.6187280993
H      2.5320585923  -3.2727684767   1.3040497446
H      0.1000328977  -3.4579849066   1.6512472527
C     -1.8344752831  -2.3643178054   0.0578420868
N     -0.7475582741  -0.8697275493  -2.0475001205
C     -2.0627771245  -0.9883766592  -1.8932875807
C     -2.6495265435  -1.7370787395  -0.8612216161
H     -2.2541070933  -2.9458570432   0.8756467395
H     -2.6824233620  -0.4779948840  -2.6227694365
H     -3.7317825277  -1.8160713065  -0.8421616811
H     -7.0493878380  -4.0627974730  -2.9800579580
C      0.4302111773   2.1268870700  -8.5206136969
H      1.0758793402   1.8076056921  -9.3364323119
C     -0.4897753930   3.1452783924  -8.6842726007
H     -0.5581361264   3.6682036978  -9.6362370928
C     -1.1946945431   2.8800187760  -6.3926624211
H     -1.7815826811   3.2063524910  -5.5382769906
C     -1.3485314162   3.4911674956  -7.6292628156
H     -2.1141456615   4.2526616828  -7.7633112719
C     -0.9291432603  -1.8720778723  -5.0701314625
O     -2.1924556912  -1.8821998433  -4.8968858061
C     -0.2354361852  -3.1521200580  -4.6004950501
H     -0.6150633304  -3.4262084801  -3.6085460148
H     -0.5018517152  -3.9700349562  -5.2839698435
H      0.8528699151  -3.0681378370  -4.5599808739
O     -5.2933742723  -3.6011046682  -4.1970273836
O     -5.0447914460  -1.8528419429  -2.8284312229
C     -5.6383874620  -2.8838117672  -3.2188443477
O     -6.7485960569  -3.2655379446  -2.5198968071
Li    -3.8058486965  -2.3363269526  -4.3254542697
53
---> 5c_and_CuBr_and_LiHCO3
C      0.9797457083  -1.7801700363  -5.9201438304
C     -0.3077344141  -1.0885192455  -5.9720213813
C      1.3028234099  -3.1189395684  -5.3310113039
H      0.7800617153  -3.9355255840  -5.8436169764
H      2.3796621976  -3.2795899296  -5.4315365914
H      1.0361697739  -3.1789003044  -4.2687575887
N      1.9655604819  -1.0916007837  -6.4633307293
C      1.4010311648   0.0816020248  -6.9422346529
C      0.0082424173   0.1465223996  -6.6860166368
Br    -2.2263227128   1.3804326915  -3.5345689905
Cu    -0.4300084448  -0.2539545126  -3.9516937148
C      4.0298531923  -0.1064410533  -2.0089654719
C      3.7987827238   0.5951927781  -3.1712438045
C      2.9750748385  -0.8297521838  -1.4190862334
C      2.5117906477   0.5890062460  -3.7325283390
C      1.7209987271  -0.7934838669  -2.0693649124
N      1.4990487571  -0.0746422333  -3.1937199540
C      3.1158051270  -1.5759608645  -0.2054372378
C      2.0611486579  -2.2441234634   0.3339325920
C      0.7810579070  -2.2407974112  -0.3060040357
C      0.6139608091  -1.5360049223  -1.5197346020
H      5.0116339812  -0.1112602091  -1.5405482368
H      4.5892393443   1.1568931977  -3.6587989219
H      2.2936090411   1.1377755594  -4.6438357555
H      4.0871829574  -1.5888409181   0.2837072047
H      2.1743809551  -2.7980936879   1.2631383129
C     -0.3456090480  -2.9141525359   0.2052818475
N     -0.5502951953  -1.5164536188  -2.2025171064
C     -1.6028124548  -2.1415518014  -1.6939846335
C     -1.5374944165  -2.8532264225  -0.4820181588
H     -0.2609761746  -3.4678906216   1.1380936646
H     -2.5347172567  -2.0792771179  -2.2569904546
H     -2.4299482504  -3.3499108973  -0.1144829110
H     -7.2408034815  -1.7324377454  -3.3557397768
C      2.0583615741   1.1191171963  -7.6085458689
H      3.1276329810   1.0504496266  -7.7977554869
C      1.3103221029   2.2113271422  -8.0350819152
H      1.7995134694   3.0297532540  -8.5600689277
C     -0.7341953102   1.2456676330  -7.1264981723
H     -1.7982773737   1.2970157766  -6.9268210198
C     -0.0713577566   2.2679539190  -7.7987632812
H     -0.6360732149   3.1331916534  -8.1393400463
C     -1.6375345562  -1.6215897472  -5.8212763001
O     -2.6546892737  -0.9585131048  -6.1315905785
C     -1.8611697872  -3.0415049447  -5.3382906016
H     -2.8528233750  -3.0959533575  -4.8813859678
H     -1.8317565787  -3.7199622892  -6.2016161151
H     -1.1124055711  -3.3778316988  -4.6198207545
O     -5.7093849305  -0.5974855438  -4.4117688485
O     -4.2659593001  -1.9668294436  -3.3908078312
C     -5.4186990873  -1.5519307057  -3.6461146347
O     -6.4579701570  -2.2030274382  -3.0340960290
Li    -3.7649675754  -0.4011547339  -4.6486046121
53
---> 5c_and_CuBr_and_LiHCO3_separated
C     -0.5674816184  -0.2952048787  -6.2780323220
C     -1.6431502711   0.5090308820  -5.7026310571
C     -0.4817466016  -1.7855786200  -6.3047681134
H     -0.4983103869  -2.2195272262  -5.2998909651
H     -1.3374089388  -2.2155245697  -6.8396615808
H      0.4425869541  -2.0750996998  -6.8127175592
N      0.3581104919   0.4207984874  -6.8823814629
C     -0.0378550690   1.7422118837  -6.7607087488
C     -1.2670131185   1.8769417034  -6.0575792820
Cu    -1.1258048164   0.7851377461  -3.5461950464
C      3.7555077151   0.8923133785  -3.5909029623
C      3.0777608265   2.0275538363  -3.9753865506
C      3.0271504239  -0.2398472390  -3.1766760728
C      1.6731912046   2.0327968660  -3.9372446468
C      1.6186231504  -0.1356131333  -3.1737374770
N      0.9656213448   0.9875329420  -3.5424012211
C      3.6397044068  -1.4714350192  -2.7802609098
C      2.8876511375  -2.5454094725  -2.4178335369
C      1.4577349276  -2.4782582575  -2.4140712017
C      0.8226507581  -1.2697331428  -2.7768149208
H      4.8423996609   0.8529248667  -3.6110974370
H      3.6057441723   2.9138671507  -4.3127397539
H      1.1059855505   2.9077361405  -4.2418681179
H      4.7255079816  -1.5344252343  -2.7858624396
H      3.3628611881  -3.4806551931  -2.1306707998
C      0.6274031878  -3.5693885044  -2.0855266802
N     -0.5189404908  -1.1220013191  -2.7869117552
C     -1.2726263096  -2.1576075789  -2.4587496447
C     -0.7406861126  -3.4132484201  -2.1170817084
H      1.0778824455  -4.5239482607  -1.8219246114
H     -2.3464084004  -2.0021638825  -2.4730178562
H     -1.4288574736  -4.2256718287  -1.9112340296
C      0.6438601461   2.8621472400  -7.2416142764
H      1.5790363833   2.7298846653  -7.7809103664
C      0.1031958787   4.1233381029  -7.0157002560
H      0.6176450979   5.0085285710  -7.3847179884
C     -1.0976295875   4.2646124663  -6.3052927702
H     -1.4971213401   5.2590212189  -6.1186682218
C     -2.9341770706  -0.0078371797  -5.3672586621
O     -3.1396871447  -1.2413676829  -5.2098021930
C     -4.1130845503   0.9253204030  -5.2500541740
H     -4.0467887743   1.4927620629  -4.3126015454
H     -4.1338925450   1.6396292186  -6.0797767515
H     -5.0323693342   0.3340770230  -5.2438902724
Br    -2.5295866210   2.1007770924  -2.0766233674
C     -1.7852980924   3.1556996246  -5.8191564321
H     -2.6836978276   3.2941720840  -5.2260168642
O     -4.4566819920  -4.6046822812  -5.2409643440
O     -3.7160385984  -4.1002832985  -3.1952759218
C     -4.2563436116  -4.8753585379  -4.0375572196
O     -4.6527399365  -6.1026731677  -3.5948808837
Li    -3.6829493055  -2.8898117613  -4.7680517601
H     -4.4257074286  -6.0982786198  -2.6536176776
53
---> 4_w_Br_and_KHCO3_conformer_II
C      0.7439214297  -1.2527095871  -7.0889923396
C      0.6141100223  -2.0442738824  -5.9342593264
C      1.0606875436  -1.8634709673  -8.4442521809
H      1.0428140974  -2.9528994459  -8.4249594426
H      0.3432235689  -1.5114928787  -9.1962237800
H      2.0476512946  -1.5081153315  -8.7691428195
N      0.5883266678   0.0782927167  -7.1760587641
C      0.6286359953   0.9224901413  -6.1289681539
C      1.6512983280   0.9061395129  -5.1296835867
H      2.4135187252   0.1371698746  -5.2238621680
Cu     0.5007891707  -1.2523889876  -4.1858404397
C      3.6816673311  -0.8933906245  -0.1928953417
C      4.2614380402  -1.2666116890  -1.3882915286
C      2.2989175518  -0.6370290053  -0.1443215397
C      3.4484482908  -1.3749527420  -2.5282954422
C      1.5720074951  -0.7799526589  -1.3513523692
N      2.1505266845  -1.1347429121  -2.5158473527
C      1.6115636950  -0.2358075432   1.0452073195
C      0.2734997398   0.0058786435   1.0272994337
C     -0.4947760465  -0.1432145903  -0.1717275061
C      0.1521987962  -0.5422535097  -1.3627947223
H      4.2774658305  -0.7934161489   0.7118300834
H      5.3261058815  -1.4675564452  -1.4605589209
H      3.8678091696  -1.6631038489  -3.4904822408
H      2.1829177462  -0.1254464801   1.9640910846
H     -0.2430581925   0.3137680527   1.9336882234
C     -1.8850352866   0.0745574869  -0.2275911161
N     -0.5108593936  -0.7361050572  -2.5279552831
C     -1.8248949750  -0.5289252257  -2.5527245589
C     -2.5459916902  -0.1166004680  -1.4203286977
H     -2.4168986457   0.3825100859   0.6700702593
H     -2.3549848835  -0.7161117909  -3.4841588610
H     -3.6176728389   0.0217833182  -1.5176411423
H     -6.7017803553  -1.7174263727  -5.5281796292
C     -0.2784431462   2.0043816024  -5.9907298230
Br    -1.7439610013   2.1412630069  -7.2793968320
C     -0.1992065500   2.9704871182  -5.0030910445
H     -0.9418686733   3.7622239278  -4.9701846302
C      1.7552388376   1.8791479224  -4.1449417618
H      2.5792026644   1.8249436480  -3.4353192712
C      0.8262229946   2.9166581821  -4.0582521039
H      0.8950854176   3.6737603012  -3.2819996344
C      0.1781794613  -3.4036157535  -6.0677285719
O     -0.5711940293  -3.8336070879  -6.9828592593
C      0.5393064271  -4.4097884824  -4.9782996107
H      1.2207345257  -3.9931351741  -4.2312223247
H     -0.3715347643  -4.7618075278  -4.4768163937
H      1.0014899272  -5.2858134301  -5.4510867505
O     -4.8509855541  -1.8515061093  -6.6178005142
O     -3.9013515028  -1.1985678232  -4.6734604648
C     -4.8595575288  -1.5032620756  -5.4122172092
O     -6.1091544303  -1.4516923543  -4.8106283564
K     -2.2082612659  -1.5850205991  -6.7699641143
53
---> TS_4_to_5a_w_distal_Br_and_KHCO3
C      1.2479035141  -0.7790154272  -6.9088090393
C      0.2769657432  -0.9691438852  -5.9198234699
C      1.7991134298  -1.9179864328  -7.7344268774
H      0.9939969475  -2.5778400684  -8.0812745056
H      2.3228423424  -1.5108755438  -8.6037734402
H      2.5004051592  -2.5445929320  -7.1658206029
N      1.5895246581   0.4450096746  -7.3560405208
C      0.7994935743   1.4090302846  -6.8546061401
C      0.0682217180   1.1621852132  -5.6096503436
H      0.7569462890   1.1487812085  -4.7792602056
Cu     0.5125977642  -0.4008683931  -4.0515105314
C      3.6491932398  -1.6357956538  -0.5829922453
C      4.1772915994  -1.1510749314  -1.7735682645
C      2.2571429039  -1.6776786129  -0.4236290360
C      3.3123384675  -0.7263964239  -2.7822748563
C      1.4576302312  -1.2081997182  -1.4943641565
N      1.9839928838  -0.7488832826  -2.6676540041
C      1.6038988883  -2.1779223518   0.7504001709
C      0.2470210735  -2.2172555606   0.8396447481
C     -0.5853094014  -1.7460863004  -0.2281963206
C      0.0373802428  -1.2232253674  -1.3863591289
H      4.2968964706  -1.9835426922   0.2182409449
H      5.2498926921  -1.1057586563  -1.9351625328
H      3.6978902221  -0.3595481217  -3.7300883383
H      2.2212194490  -2.5379265556   1.5705495821
H     -0.2346566355  -2.6112770385   1.7318708729
C     -1.9886312317  -1.7759301722  -0.1987241634
N     -0.6662003221  -0.7329341424  -2.4437271107
C     -1.9971574320  -0.7748493463  -2.3754295897
C     -2.7032992764  -1.2939265962  -1.2866874387
H     -2.5022101116  -2.1795051856   0.6708489209
H     -2.5251470138  -0.3645230577  -3.2306110943
H     -3.7905150786  -1.3128416107  -1.3379369163
H     -7.5469279853  -3.4529587961  -2.0465308841
C      0.4575084642   2.5736519665  -7.5583327883
Br     1.5075983910   3.0399797283  -9.1490334852
C     -0.6456461156   3.3524476411  -7.2717052908
H     -0.8910378161   4.2080851457  -7.8909165949
C     -1.0971363683   1.9603942703  -5.3380054453
H     -1.6620727125   1.7756566902  -4.4262279020
C     -1.4560888235   2.9922616295  -6.1711602468
H     -2.3424454077   3.5846893408  -5.9516341752
C     -0.4460562092  -2.1391872733  -5.5476468080
O     -1.6965339452  -2.1710327580  -5.3595588071
C      0.2914306328  -3.4552481011  -5.3106369668
H     -0.0235281671  -3.8756266718  -4.3477241222
H      0.0015687236  -4.1756763797  -6.0879119742
H      1.3786000870  -3.3469473691  -5.3171998626
O     -6.2037935210  -3.3889111245  -3.7362000011
O     -5.4635218044  -1.4658931904  -2.8096227439
C     -6.1898866630  -2.4818814236  -2.8647027331
O     -7.0905188783  -2.6279492239  -1.8274022470
K     -4.1156267701  -2.3093999946  -4.9080206215
53
---> 5a_w_distal_Br_and_KHCO3
C      1.4702789870  -0.7772268137  -6.2294840401
C      0.1331609991  -1.3742509965  -6.1488112629
C      2.7961029369  -1.4504651142  -6.4587782643
H      2.8545574979  -1.8618978781  -7.4782237812
H      3.5854591981  -0.6996287528  -6.3584012686
H      3.0016962509  -2.2725277798  -5.7664752162
N      1.4166193078   0.5425515955  -6.5927981900
C      0.1494152387   0.8703440142  -6.8077204191
C     -0.8259532871  -0.2301876471  -6.4497301590
H     -1.3437302675   0.0893447661  -5.5080696172
Cu     0.8919572263  -1.0247815333  -4.2456660809
C      3.8071660990  -1.9482027704  -0.5050484573
C      4.3760085939  -1.9678154173  -1.7792276839
C      2.4442591011  -1.6647365092  -0.3787151323
C      3.5677492138  -1.7421331140  -2.8872275516
C      1.7007265686  -1.4124051084  -1.5620134636
N      2.2557895082  -1.4914171186  -2.8148800446
C      1.7548853866  -1.6322379048   0.8786006923
C      0.4231460261  -1.3680890960   0.9476265228
C     -0.3409916581  -1.0744361203  -0.2287313590
C      0.3277839234  -1.0685993391  -1.4808682437
H      4.4043644152  -2.1482139916   0.3812757826
H      5.4309576452  -2.1804460139  -1.9218682138
H      3.9860117958  -1.7772593011  -3.8890507000
H      2.3245337235  -1.8367194181   1.7826504317
H     -0.0885249296  -1.3627392617   1.9076958948
C     -1.7099956036  -0.7828238930  -0.2114837312
N     -0.2982430552  -0.7135691976  -2.6455273201
C     -1.6031038021  -0.4369056933  -2.5773260454
C     -2.3572991002  -0.4869562346  -1.4067160306
H     -2.2507920380  -0.7869148332   0.7321878100
H     -2.0783319431  -0.1225176509  -3.5012466657
H     -3.4203760428  -0.2760094980  -1.4824669628
H     -7.4085189369  -1.6242449453  -2.5070698256
C     -0.3935739881   2.0326027499  -7.3667763960
Br     0.7259779640   3.6309153185  -7.5376133821
C     -1.6408111717   2.0266974521  -7.9552617175
H     -2.0446184039   2.9257001519  -8.4069187634
C     -1.8580631526  -0.3759186989  -7.5342677960
H     -2.2367480521  -1.3609790182  -7.7936026775
C     -2.2882159700   0.7593038562  -8.1507196018
H     -3.1007783584   0.7134836244  -8.8758112303
C     -0.3594137635  -2.7042860521  -5.9866022745
O     -1.5985558715  -2.9369437406  -5.9335697714
C      0.5509843882  -3.9132207927  -5.8927818522
H      0.3259218796  -4.4653621190  -4.9736059812
H      0.3153032243  -4.5814146948  -6.7307642081
H      1.6161320073  -3.6822961043  -5.9171550100
O     -6.0790530416  -2.0712452205  -4.1456303929
O     -4.8295197404  -0.3786910029  -3.3210584825
C     -5.8162259112  -1.1444132245  -3.3365857979
O     -6.7386731786  -0.9497248479  -2.3247811871
K     -3.7816075104  -1.6958557694  -5.3616456682
53
---> 4_w_Br_and_LiHCO3_conformer_II
C      0.3070053982  -1.0133698111  -7.6522050605
C      0.2420212162  -1.7389062959  -6.4272469318
C     -0.0983986273  -1.6404501654  -8.9791094686
H     -0.6086896523  -2.5982158140  -8.8544696515
H     -0.7623872079  -0.9446425736  -9.5014701920
H      0.7765003973  -1.7865760543  -9.6271094545
N      0.5532007357   0.2799570682  -7.8017753262
C      1.1813131449   1.0320179932  -6.8610210389
C      2.3144194014   0.5997884232  -6.1157124523
H      2.6129808669  -0.4360548223  -6.2405996405
Cu    -0.0947813541  -0.8269302756  -4.7926247315
C      0.8562397450  -2.7290993091  -0.0432578745
C      1.2392540526  -3.5590842972  -1.0724007538
C      0.2356780338  -1.4987950305  -0.3355836407
C      0.9764939462  -3.1614737062  -2.3957441690
C      0.0462410897  -1.1796485876  -1.7009618643
N      0.4020760246  -2.0115558371  -2.6967599552
C     -0.2033694462  -0.5841004574   0.6718312929
C     -0.7928786820   0.5925085693   0.3331613353
C     -0.9743822764   0.9628438569  -1.0378048758
C     -0.5469656926   0.0847240020  -2.0605980470
H      1.0179406941  -3.0109851269   0.9952350622
H      1.7095956641  -4.5184359548  -0.8805289134
H      1.2057029453  -3.8007560214  -3.2468945267
H     -0.0616975920  -0.8526574969   1.7163553832
H     -1.1335200449   1.2827710185   1.1014910891
C     -1.5517898585   2.1868898078  -1.4221769458
N     -0.6525681239   0.3994433301  -3.3755647175
C     -1.1952954221   1.5678356113  -3.7080515075
C     -1.6633146664   2.4876050898  -2.7619977497
H     -1.8983665217   2.8793200144  -0.6583738622
H     -1.2499119776   1.7830204945  -4.7703991768
H     -2.0985027542   3.4222894092  -3.1005469812
H     -3.5834868005  -4.2091698613  -1.0457453131
C      0.8426192199   2.3874912845  -6.6516473631
Br    -0.7049238506   3.1190518923  -7.5974294815
C      1.5354103488   3.2448777677  -5.8084249118
H      1.2078570045   4.2753836919  -5.7059522224
C      3.0268500496   1.4428714474  -5.2799965041
H      3.8943455537   1.0549748557  -4.7490410483
C      2.6435496794   2.7757686623  -5.1093100257
H      3.1971122004   3.4410344824  -4.4517432638
C      0.3667782078  -3.1351190417  -6.3453640355
O     -0.0234858077  -3.8294037440  -5.3362819918
C      1.1029367431  -3.9766063950  -7.3824358959
H      1.8804910748  -4.5468488592  -6.8595387022
H      0.4207016797  -4.7145772023  -7.8247219573
H      1.5713760430  -3.3972188626  -8.1806067492
O     -2.0308746088  -4.3266018607  -2.5650764058
O     -2.8810740173  -2.3971404400  -3.3104285553
C     -2.8491373055  -3.3658113638  -2.5239071098
O     -3.7834194390  -3.3885434815  -1.5190626778
Li    -1.3055930966  -3.3049085612  -4.1261163327
53
---> TS_4_to_5a_w_distal_Br_and_LiHCO3
C      0.8129245152  -0.8673575164  -6.8102337023
C     -0.2617332827  -0.8769629738  -5.9167800478
C      1.2365876113  -2.0938552066  -7.5817105840
H      0.3637988478  -2.6698497874  -7.9114268119
H      1.8180300245  -1.7906892203  -8.4570389637
H      1.8550189265  -2.7709406775  -6.9751462546
N      1.3984802992   0.2768238445  -7.2094108058
C      0.7395711467   1.3704707499  -6.7903162622
C     -0.1672653648   1.2802838036  -5.6438325529
H      0.4287573350   1.2289132826  -4.6815463833
Cu    -0.0218014381  -0.3428584550  -4.0358565543
C      3.7337314804  -1.3884540881  -1.0750942978
C      4.0579544959  -0.9132277634  -2.3372116270
C      2.3838626372  -1.4970630696  -0.7081831492
C      3.0302860309  -0.5544656701  -3.2155011748
C      1.4145855453  -1.0946755441  -1.6594442120
N      1.7428790648  -0.6373765867  -2.8977564944
C      1.9369632911  -2.0039353960   0.5549121040
C      0.6105196851  -2.1180443927   0.8355336524
C     -0.3918791407  -1.7218081270  -0.1095860348
C      0.0245437218  -1.1866439531  -1.3502748525
H      4.5090148820  -1.6842841183  -0.3720061797
H      5.0916896014  -0.8243734241  -2.6565621673
H      3.2470786768  -0.1961485799  -4.2194515816
H      2.6836920544  -2.3106289736   1.2839568787
H      0.2839347353  -2.5196043160   1.7923563028
C     -1.7730296749  -1.8459730169   0.1184159288
N     -0.8541881035  -0.7575202283  -2.3003827338
C     -2.1597979992  -0.8935212611  -2.0525066228
C     -2.6584976675  -1.4457213358  -0.8703521693
H     -2.1297343320  -2.2641829573   1.0568293368
H     -2.8386333130  -0.5594742880  -2.8288225678
H     -3.7339291631  -1.5505707137  -0.7731217624
H     -6.9199525748  -4.0379014380  -2.7487427446
C      0.6899862598   2.5645881506  -7.5283695207
Br     1.9986245847   2.8236337799  -8.9668768269
C     -0.2969412669   3.5166608115  -7.3841502262
H     -0.3162726960   4.3914225804  -8.0245693099
C     -1.2273365908   2.2464729567  -5.5375077832
H     -1.9444087980   2.1559122621  -4.7251954859
C     -1.2987216202   3.3053290746  -6.4083169229
H     -2.1065270057   4.0287109326  -6.3168296707
C     -1.1158143258  -1.8925417001  -5.4355339719
O     -2.3702442678  -1.7301017405  -5.2206083593
C     -0.5846035237  -3.2900583035  -5.1463580714
H     -0.9129637231  -3.6078972465  -4.1484826110
H     -1.0210792426  -3.9953117395  -5.8670993837
H      0.5047537174  -3.3566176091  -5.2018856674
O     -5.2877069389  -3.5983170403  -4.1347745662
O     -5.0905569984  -1.6883916868  -2.9913502555
C     -5.6255670117  -2.7963631662  -3.2204806435
O     -6.6568165815  -3.1710140664  -2.4064377911
Li    -3.9087699924  -2.2628149358  -4.4978551355
53
---> 5a_w_distal_Br_and_LiHCO3_conformer_II
C      1.0272552438  -0.8804215852  -6.4245539489
C     -0.4070382097  -0.9437909000  -6.1194305830
C      1.9752729749  -2.0049165288  -6.7467035154
H      1.6797895952  -2.5307254232  -7.6672943166
H      2.9652082255  -1.5715913775  -6.9176562025
H      2.0546874594  -2.7555965075  -5.9514203619
N      1.3930589220   0.3562366394  -6.8946140916
C      0.3294174954   1.1364922050  -6.8974196635
C     -0.8676621997   0.5065798600  -6.2226153040
H     -0.8684806871   0.9180121214  -5.1722394131
Cu     0.6414347629  -0.9653876650  -4.3509137243
C      3.7946109865  -1.8120116662  -0.8521492944
C      4.2544534213  -1.8991950709  -2.1704010909
C      2.4493068769  -1.5163075222  -0.6240760746
C      3.3582489000  -1.7245116627  -3.2159046229
C      1.6072857698  -1.3140783398  -1.7504846979
N      2.0557066585  -1.4631520609  -3.0436217396
C      1.8603738696  -1.4344401575   0.6824351250
C      0.5325778371  -1.1915908385   0.8475733223
C     -0.3295460365  -0.9582572189  -0.2743422966
C      0.2470864358  -0.9694014394  -1.5719018852
H      4.4651726648  -1.9741929205  -0.0117325261
H      5.2920280932  -2.1312959413  -2.3894584293
H      3.6840770247  -1.8174009172  -4.2486174251
H      2.5025943126  -1.5940466080   1.5460841167
H      0.0989993885  -1.1617169817   1.8451027767
C     -1.7041510550  -0.7236202484  -0.1716630221
N     -0.4696548747  -0.6495738371  -2.6948624578
C     -1.7856527451  -0.4560716221  -2.5563850045
C     -2.4476767412  -0.5101896798  -1.3323824131
H     -2.1802582019  -0.7194405116   0.8062507973
H     -2.3297531420  -0.2305128068  -3.4689176886
H     -3.5238358935  -0.3726951485  -1.3208415105
H     -6.8719100659  -3.3502324294  -2.2125608885
C      0.1666438014   2.4211438173  -7.4388027237
Br     1.7459489849   3.4143758264  -8.0310645863
C     -1.0794946278   2.9357916563  -7.6936742618
H     -1.1899869332   3.9169399995  -8.1422217052
C     -2.1596142117   0.8997355896  -6.8599027498
H     -3.0251440323   0.2609668421  -6.7250951336
C     -2.2342623943   2.1037187684  -7.4780757347
H     -3.1903955397   2.4591416106  -7.8588158230
C     -1.2809034718  -2.0062056342  -5.7889096245
O     -2.4965268994  -1.7816036863  -5.4624632899
C     -0.8751244024  -3.4613627835  -5.8396205079
H     -1.0852060240  -3.9362009009  -4.8739147132
H     -1.5067939565  -3.9658552204  -6.5831144824
H      0.1701636436  -3.6292018367  -6.0993442383
O     -5.2893305099  -3.2992067780  -3.7183612347
O     -5.1045395689  -1.1408716050  -3.1724500156
C     -5.6215429105  -2.2745296399  -3.0578298753
O     -6.6231051547  -2.4169830431  -2.1414199704
Li    -3.9582380336  -2.0925613506  -4.4702524189
53
---> 5a_w_distal_Br_and_KHCO3_conformer_III
C      1.2559567756  -0.3190021565  -6.0956808162
C     -0.0596390011  -0.9638474509  -6.0473247507
C      2.5879304482  -0.9107214255  -6.4668312889
H      2.6173993853  -1.1729173357  -7.5356004630
H      3.3602805555  -0.1562023509  -6.2898115878
H      2.8424695333  -1.8139436536  -5.9034632111
N      1.1520004216   1.0370959127  -6.2552503994
C     -0.1325078641   1.3520821845  -6.3630503230
C     -1.0607903888   0.1801977497  -6.1256695455
H     -1.5344945663   0.3404740028  -5.1221566122
Cu     0.7780423943  -0.8773703353  -4.1459254299
C      3.9247776516  -2.0774158355  -0.6816757010
C      4.4304221746  -1.8931943644  -1.9694550868
C      2.5540232080  -1.9102070666  -0.4644780513
C      3.5559856985  -1.5861869355  -3.0050984274
C      1.7384797213  -1.5628129815  -1.5739346485
N      2.2352054177  -1.4419291647  -2.8479993757
C      1.9264458887  -2.0862301446   0.8133781161
C      0.5854740721  -1.9272261192   0.9704285800
C     -0.2527607556  -1.5403135781  -0.1254580087
C      0.3521310924  -1.3290772578  -1.3924236560
H      4.5765860795  -2.3455092059   0.1462498325
H      5.4887490597  -2.0103540180  -2.1809026554
H      3.9258680166  -1.4631685346  -4.0189794233
H      2.5520520027  -2.3630641452   1.6593315991
H      0.1226225480  -2.0796195137   1.9431328393
C     -1.6348260546  -1.3477255238  -0.0151240653
N     -0.3518165275  -0.8716357226  -2.4733036686
C     -1.6662276763  -0.6971587112  -2.3174985860
C     -2.3578478664  -0.9469858332  -1.1338834414
H     -2.1271527701  -1.5089947982   0.9412613216
H     -2.2025688742  -0.3013640281  -3.1737988547
H     -3.4347715564  -0.8027144536  -1.1378289102
H     -7.5186593844  -2.0468434187  -2.2952651447
C     -0.7320443784   2.5648465573  -6.7185910432
Br     0.3381139734   4.2064610884  -6.7080913558
C     -2.0081460150   2.6057286003  -7.2409606644
H     -2.4557102400   3.5477139056  -7.5369688480
C     -2.1444499096   0.1620836023  -7.1686925592
H     -2.5099380806  -0.7864467548  -7.5529443857
C     -2.6343764381   1.3610751712  -7.5890413046
H     -3.4824881648   1.3960824771  -8.2728715733
C     -0.5089015775  -2.3184252876  -6.0683054842
O     -1.7368048553  -2.5980367751  -5.9854812520
C      0.4339240340  -3.4972023597  -6.2155379819
H      0.2960765103  -4.1803356391  -5.3699296150
H      0.1454891026  -4.0487920601  -7.1191630852
H      1.4886022795  -3.2306866036  -6.2893245442
O     -6.2448329429  -2.1291460989  -4.0345360609
O     -4.9259718500  -0.7046659847  -2.8790123397
C     -5.9348920582  -1.4231893230  -3.0405788921
O     -6.8245634687  -1.4491011490  -1.9826133377
K     -3.9471659930  -1.5600109943  -5.1764747932
53
---> TS_5a_to_5c_w_distal_Br_and_KHCO3
C      1.3262186999  -0.6195019633  -6.5964622713
C     -0.0573478762  -0.5919826123  -6.1311018184
C      2.2550146929  -1.7894457371  -6.6933680110
H      1.9047207572  -2.5360850713  -7.4186653122
H      3.2280497347  -1.4217644083  -7.0296436047
H      2.3814638831  -2.3002646217  -5.7304177918
N      1.7603142621   0.5509602241  -7.0458052626
C      0.7482836092   1.4475502230  -6.9125655727
C     -0.3802096415   0.8851807604  -6.1454511615
H     -0.0327410757   1.2027693519  -4.8919003913
Cu     0.3905936153  -0.2719076411  -4.1063491529
C      3.7594842746  -1.4665148343  -0.8883934713
C      4.1909810290  -1.0105251587  -2.1337581251
C      2.3855113750  -1.5813680483  -0.6493180663
C      3.2515338383  -0.6830973814  -3.1058449832
C      1.4968865277  -1.2283573083  -1.6967614776
N      1.9303892431  -0.7905328791  -2.9215060906
C      1.8275464558  -2.0445764274   0.5885682022
C      0.4828250157  -2.1463555065   0.7661485985
C     -0.4365357770  -1.7776572087  -0.2705786892
C      0.0932421772  -1.3041500958  -1.4977853942
H      4.4700426058  -1.7287211764  -0.1082304701
H      5.2484313758  -0.9117642709  -2.3594729521
H      3.5584569679  -0.3201494512  -4.0836693431
H      2.5106914487  -2.3193439113   1.3896122548
H      0.0779897209  -2.5059491143   1.7098295506
C     -1.8297532521  -1.8561301905  -0.1449870065
N     -0.7023345862  -0.8818318054  -2.5239278470
C     -2.0243758152  -0.9539404488  -2.3553970599
C     -2.6365782451  -1.4511748217  -1.2049739988
H     -2.2688158313  -2.2278092139   0.7780466864
H     -2.6115694326  -0.5823779251  -3.1894372340
H     -3.7228319811  -1.5114783072  -1.1726500264
H     -7.3825028470  -4.0885708964  -1.7601496170
C      0.6682192514   2.7629453469  -7.3345025491
C     -0.5118174212   3.4882755813  -7.2649379509
H     -0.5512568923   4.5157094929  -7.6077362172
C     -1.6677223967   1.5237974197  -6.3746447966
H     -2.5713771549   1.0055625919  -6.0772383474
C     -1.6836366372   2.8140182922  -6.8389774010
H     -2.6337363874   3.3415598459  -6.9149065164
C     -1.0053772150  -1.6220101023  -5.8791632219
O     -2.2265273882  -1.3931950148  -5.6363045873
C     -0.6109134419  -3.0876230485  -5.9267194179
H     -1.0430867969  -3.5890597713  -5.0530545281
H     -1.0548308052  -3.5477412903  -6.8197518960
H      0.4620672344  -3.2734120411  -5.9373415882
O     -6.2467961492  -3.6426002534  -3.5410828764
O     -5.6324894101  -1.7735266949  -2.4310253663
C     -6.2413776541  -2.8574874697  -2.5562850164
O     -7.0032380724  -3.2456162899  -1.4728221344
K     -4.4517195138  -2.1670497874  -4.7336862723
Br     2.2318352910   3.5941116005  -8.1727429236
53
---> 5c_w_distal_Br_and_KHCO3
C     -1.2506320565  -2.6535213763 -11.3989899800
C     -1.7891538019  -2.1680781993 -10.1548364933
C     -0.3856101028  -3.8504302289 -11.6476168555
H     -0.8741133505  -4.7887559787 -11.3553881495
H     -0.1684278806  -3.8935406018 -12.7178929644
H      0.5651694128  -3.8016257067 -11.1019484796
N     -1.5872632474  -1.9111913131 -12.4453583792
C     -2.3667508139  -0.8975168065 -11.9466155022
C     -2.5351904577  -0.9926302219 -10.5312863838
H      1.6899446233   0.4589955379   5.1055537332
Cu     1.3566438872   0.1408944842   3.6570462137
C      4.4535748420  -1.3918336245  -0.1336640225
C      5.0604397625  -1.2083902823   1.0898272990
C      3.0698725724  -1.1634152198  -0.2661340728
C      4.2738669381  -0.7953502404   2.1792410855
C      2.3750190842  -0.7494410653   0.8954274874
N      2.9772820064  -0.5738269553   2.0859306501
C      2.3582290807  -1.3285423062  -1.4972499135
C      1.0210480983  -1.0922709813  -1.5632201681
C      0.2860343470  -0.6714302386  -0.4074329334
C      0.9567868696  -0.4974606922   0.8221229933
H      5.0276048901  -1.7107051959  -1.0007734487
H      6.1249622637  -1.3766540304   1.2217832572
H      4.7136639158  -0.6389344891   3.1619374009
H      2.9097547729  -1.6461490091  -2.3788760927
H      0.4710431535  -1.2140616138  -2.4926567424
C     -1.0993569691  -0.4190495496  -0.4550985824
N      0.3203268846  -0.0969001935   1.9486790908
C     -0.9869986730   0.1354516457   1.8772574414
C     -1.7324666116  -0.0134840896   0.7002016342
H     -1.6500949380  -0.5436504084  -1.3927688853
H     -1.4567454536   0.4557210897   2.8026834505
H     -2.7982638329   0.1886799492   0.6907183922
H     -5.0589664411   0.1457196060  -1.7538275708
C     -2.9800194990   0.1554154200 -12.6190595318
Br    -2.7708783323   0.3155704737 -14.5533743376
C     -3.7409929697   1.0988423617 -11.9489206565
H     -4.2089013455   1.9102922145 -12.4968332780
C     -3.3025294310  -0.0460785986  -9.8473767828
H     -3.4314815030  -0.1272697307  -8.7734773280
C     -3.8972821204   0.9888933210 -10.5595926358
H     -4.4975874644   1.7316169954 -10.0383264922
C     -1.6552555200  -2.6679867682  -8.8367788442
O     -2.1860012640  -2.1170184851  -7.8404453834
C     -0.8407202674  -3.9225604580  -8.5657610934
H     -0.8950230078  -4.1451243450  -7.4969698506
H     -1.2184945663  -4.7820505738  -9.1295142074
H      0.2094741453  -3.7887400015  -8.8481232680
O     -4.7110647128  -0.3390510867  -3.8445494707
O     -2.5989280059  -0.7713608500  -3.1738363586
C     -3.7910404850  -0.4249088641  -3.0002932924
O     -4.1230042277  -0.0951533054  -1.6977690454
K     -3.0860335311  -1.1081643282  -5.7548827008
53
---> 5a_w_distal_Br_and_LiHCO3_conformer_III
C      0.9372222702  -0.3515444316  -6.2029339033
C     -0.4849764256  -0.5926012782  -5.9297966989
C      1.9857159728  -1.3234741082  -6.6753203760
H      1.7260890965  -1.7524532483  -7.6549632598
H      2.9241101611  -0.7735706074  -6.7928931023
H      2.1543805189  -2.1591993616  -5.9856346002
N      1.1822159620   0.9689675964  -6.4895340149
C      0.0486905832   1.6366930243  -6.3989366462
C     -1.0848628965   0.8069473405  -5.8406356956
H     -1.1369652491   1.0671430040  -4.7451044304
Cu     0.5649566169  -0.7662558853  -4.1707930892
C      3.7714249831  -1.8738493721  -0.7921161684
C      4.2394689444  -1.7272431337  -2.1021073830
C      2.4067304677  -1.7192400639  -0.5408926383
C      3.3344467291  -1.4675134013  -3.1221352347
C      1.5539330568  -1.4158122901  -1.6362391638
N      2.0154599859  -1.3348277831  -2.9307938470
C      1.8095667087  -1.8808596057   0.7544787726
C      0.4661271236  -1.7710197047   0.9344595547
C     -0.4090416173  -1.4397241449  -0.1522234312
C      0.1704610377  -1.2087734552  -1.4278333478
H      4.4510081377  -2.1079387445   0.0237909034
H      5.2923226722  -1.8442534226  -2.3392401781
H      3.6690193373  -1.3800046694  -4.1525587267
H      2.4601398928  -2.1181467102   1.5937154870
H      0.0290280436  -1.9256426941   1.9188848501
C     -1.7985069838  -1.3344097771  -0.0361941487
N     -0.5661654068  -0.7802497811  -2.5007971112
C     -1.8941481573  -0.7168487019  -2.3544679947
C     -2.5533808684  -1.0088589322  -1.1632291121
H     -2.2760816700  -1.5167456491   0.9238528925
H     -2.4528193716  -0.3985046361  -3.2297406766
H     -3.6371775773  -0.9579957700  -1.1481619244
H     -6.8578285325  -3.8369518236  -2.5021510088
C     -0.2357907196   2.9636344032  -6.7587618907
Br     1.2428055061   4.1771072235  -7.1752243586
C     -1.5245302273   3.3859154595  -6.9652633602
H     -1.7285746960   4.4054152362  -7.2736542422
C     -2.4043046157   1.1578081211  -6.4464632114
H     -3.2028116105   0.4248839319  -6.4206452057
C     -2.5931952384   2.4234810674  -6.8927144176
H     -3.5765639026   2.7344354674  -7.2416462143
C     -1.2522077755  -1.7695390266  -5.7621535555
O     -2.4845854269  -1.7107084333  -5.4282070665
C     -0.7045192787  -3.1583232782  -6.0003371882
H     -0.8680368536  -3.7755192268  -5.1088962754
H     -1.2824834009  -3.6196379261  -6.8124147918
H      0.3529860969  -3.1872640479  -6.2635137179
O     -5.2283807255  -3.5514441820  -3.9303915437
O     -5.1491616095  -1.4676267381  -3.1291578977
C     -5.6233846184  -2.6248428868  -3.1675858944
O     -6.6484857435  -2.9105950662  -2.3126847954
Li    -3.9286959257  -2.2140397804  -4.4939247421
53
---> TS_5a_to_5c_w_distal_Br_and_LiHCO3
C      1.0167853323  -0.7436684231  -6.5150042846
C     -0.3404757095  -0.6178806968  -5.9860082340
C      1.8652547480  -1.9715563762  -6.6217363440
H      1.4376106830  -2.7115326841  -7.3114087184
H      2.8431765317  -1.6742835813  -7.0095654625
H      2.0029038592  -2.4654997446  -5.6512128156
N      1.4991836743   0.3882177364  -7.0071584886
C      0.5532392310   1.3506138636  -6.8436019855
C     -0.5695500894   0.8765853558  -6.0148548045
H     -0.1381041809   1.1855413248  -4.7699558620
Cu     0.2266062658  -0.2935126071  -3.9857879953
C      3.8387522182  -1.4449491489  -1.0204889687
C      4.1734650015  -1.0202052287  -2.3050918648
C      2.4868478984  -1.5544181763  -0.6737232577
C      3.1614986153  -0.7178786686  -3.2116051205
C      1.5211742770  -1.2256105850  -1.6586424850
N      1.8599422114  -0.8208670660  -2.9224525502
C      2.0255226753  -1.9928115609   0.6117068079
C      0.6979362634  -2.0964409223   0.8899184843
C     -0.2971134838  -1.7513043128  -0.0824626103
C      0.1358001145  -1.2962012435  -1.3530081355
H      4.6074275722  -1.6891218719  -0.2911196199
H      5.2105392968  -0.9289076930  -2.6133125372
H      3.3905245610  -0.3823616113  -4.2204463719
H      2.7674676740  -2.2495304901   1.3650174180
H      0.3659604166  -2.4402654393   1.8673889564
C     -1.6778042987  -1.8376917115   0.1455780083
N     -0.7355913704  -0.8903461306  -2.3233733905
C     -2.0417953071  -0.9740433557  -2.0648895975
C     -2.5568666164  -1.4619643735  -0.8634970964
H     -2.0445657805  -2.1965575525   1.1046961936
H     -2.7066663288  -0.6341254470  -2.8513494048
H     -3.6345388382  -1.5300561248  -0.7566463576
H     -6.9341952260  -3.9467222541  -2.9858262015
C      0.5385699726   2.6602306333  -7.2914998457
C     -0.5869988413   3.4616914089  -7.1828769479
H     -0.5778622375   4.4822105317  -7.5480926051
C     -1.8208003117   1.5974841383  -6.1844494602
H     -2.7398127413   1.1527838103  -5.8222276408
C     -1.7757353245   2.8755822818  -6.6794457633
H     -2.6918678570   3.4633960480  -6.7164981783
C     -1.3185691452  -1.5761061656  -5.6315205946
O     -2.5072819297  -1.2458752446  -5.3044147923
C     -1.0446262086  -3.0640368001  -5.6588844923
H     -1.3776655655  -3.4989347069  -4.7091657086
H     -1.6541081175  -3.5188344902  -6.4508714526
H     -0.0024164366  -3.3342700788  -5.8203119062
O     -5.3453627119  -3.3245196743  -4.3528907892
O     -5.1568875683  -1.5450528369  -3.0157430805
C     -5.6774068280  -2.6334268836  -3.3480561295
O     -6.6811394256  -3.1147662694  -2.5597883202
Li    -4.0267500831  -1.9187332008  -4.5925818232
Br     2.1103418475   3.3687224393  -8.2217062797
53
---> 5c_w_distal_Br_and_LiHCO3
C     -1.2417239850  -2.4733274603 -10.3879132341
C     -2.0061258187  -1.8920226422  -9.3092558796
C     -0.3537181815  -3.6784500752 -10.3658110100
H     -0.8957960956  -4.5917569367 -10.0897652147
H      0.0607518810  -3.8115153614 -11.3682485371
H      0.4770640913  -3.5726466475  -9.6568883928
N     -1.3719064407  -1.8226616565 -11.5322374286
C     -2.2298023388  -0.7776917665 -11.2746696956
C     -2.6645283711  -0.7582716093  -9.9171600186
H      1.7347594805   0.4522590135   4.5120649249
Cu     1.3710230188   0.1143126656   3.0749231893
C      4.3944654979  -1.1745958450  -0.8552162253
C      5.0405217351  -0.9386035382   0.3387853592
C      2.9921816262  -1.0569673745  -0.9234254851
C      4.2752883261  -0.5838840291   1.4634123102
C      2.3217481982  -0.6943235358   0.2689660296
N      2.9623003695  -0.4656623137   1.4301673226
C      2.2390570082  -1.2821715189  -2.1199177531
C      0.8856402448  -1.1536091013  -2.1242863378
C      0.1748870666  -0.7892529453  -0.9344709835
C      0.8861793526  -0.5576394699   0.2622789442
H      4.9511743098  -1.4506976455  -1.7478285362
H      6.1199675736  -1.0217832559   0.4212849331
H      4.7464671435  -0.3886263373   2.4243217951
H      2.7719451940  -1.5569379516  -3.0268574754
H      0.3064742085  -1.3206095786  -3.0287746671
C     -1.2268942053  -0.6492816296  -0.9133976697
N      0.2736683372  -0.2068284029   1.4184933491
C     -1.0492962260  -0.0793461585   1.4105607729
C     -1.8356076141  -0.2901606062   0.2697402081
H     -1.8054661956  -0.8253976556  -1.8225044802
H     -1.4985321277   0.2043579218   2.3577646220
H     -2.9132118397  -0.1727883090   0.3152966574
H     -5.2875727237  -0.2041915432  -2.2073561786
C     -2.6987665391   0.2082912033 -12.1367037850
Br    -2.1254343916   0.2124768123 -14.0027369998
C     -3.5699758907   1.1930987898 -11.7008273705
H     -3.9228204471   1.9520599279 -12.3916465893
C     -3.5442198060   0.2277040486  -9.4651430926
H     -3.8756179684   0.2310892638  -8.4326304458
C     -3.9873726091   1.1934147440 -10.3623572252
H     -4.6733533274   1.9680003740 -10.0268980471
C     -2.1200825889  -2.2775007041  -7.9621728511
O     -2.8342582830  -1.6398752140  -7.1355670159
C     -1.3818206036  -3.4900856331  -7.4268625174
H     -1.6221023079  -3.6113283208  -6.3674217740
H     -1.6641767039  -4.4031686059  -7.9613757783
H     -0.2973983890  -3.3766487424  -7.5317043376
O     -4.8557235462  -0.6258492106  -4.3273063670
O     -2.8163422132  -1.1649938808  -3.5980530636
C     -3.9973432657  -0.7753638312  -3.4229223362
O     -4.3648059016  -0.4910135447  -2.1378686413
Li    -3.3976142987  -1.2143151011  -5.4930082641
53
---> 5c_and_CuBr_and_KHCO3_separated_conformer_II
C     -0.9123447348  -2.7411649164 -11.6510056982
C     -1.5017396110  -2.2834252161 -10.4152748023
C      0.0083524192  -3.9014585834 -11.8777756499
H     -0.4479264211  -4.8610426473 -11.6016653959
H      0.2567888004  -3.9322776696 -12.9420161191
H      0.9415430803  -3.8169906259 -11.3061422317
N     -1.2560473525  -2.0118110351 -12.7018185750
C     -2.0953639985  -1.0273816653 -12.2166246286
C     -2.2871044250  -1.1387264592 -10.8107102324
Br     2.6490905298   0.5723784538   5.2885032868
Cu     1.5351601064   0.2372043955   3.2967370777
C      3.2509616088  -1.1741371754  -1.1364649861
C      4.1848422987  -1.0777856758  -0.1275876539
C      1.8992616613  -0.8780910154  -0.8680268120
C      3.7638238215  -0.6841454448   1.1539256550
C      1.5830392611  -0.4927815524   0.4543645967
N      2.5047559157  -0.4022212585   1.4338683572
C      0.8607723794  -0.9470664167  -1.8506669359
C     -0.4296792566  -0.6479947506  -1.5382296267
C     -0.7769395875  -0.2544173785  -0.2035393532
C      0.2191923781  -0.1755920119   0.7928137517
H      3.5415267273  -1.4749714697  -2.1402624769
H      5.2323633141  -1.2987155953  -0.3072791058
H      4.4674469840  -0.5916219661   1.9778965882
H      1.1237334688  -1.2439748168  -2.8632003629
H     -1.2264552285  -0.6958950090  -2.2855929729
C     -2.1005643758   0.0649927429   0.1647829887
N     -0.0464456665   0.1902167102   2.0710837212
C     -1.3003725179   0.4849269348   2.3908230926
C     -2.3550788515   0.4349130140   1.4686857333
H     -2.8919057277   0.0132616593  -0.5825522589
H     -1.4721595661   0.7727787527   3.4238420655
H     -3.3591962306   0.6883095161   1.7938134220
H     -5.3295861428  -0.0950675762  -2.2502390091
C     -2.7185570263  -0.0141997045 -12.9474452549
H     -2.5584762082   0.0521558289 -14.0213166124
C     -3.5343489289   0.8917683392 -12.2782160555
H     -4.0281779684   1.6881513976 -12.8317638272
C     -3.1100797096  -0.2173789595 -10.1555964377
H     -3.2619509393  -0.2882755637  -9.0828191815
C     -3.7269135408   0.7895778067 -10.8925499007
H     -4.3683919291   1.5091337560 -10.3864079347
C     -1.3857377660  -2.7887597150  -9.1009673464
O     -1.9731946295  -2.2748219668  -8.1139808504
C     -0.5219169993  -4.0071570490  -8.8106469500
H     -0.5975581355  -4.2347597108  -7.7440670512
H     -0.8437824322  -4.8817706179  -9.3860383492
H      0.5293389144  -3.8258379694  -9.0611780599
O     -4.9209538267  -0.6571968833  -4.3102952312
O     -2.7646866510  -0.7234348946  -3.6459959495
C     -3.9918782395  -0.5494644137  -3.4800393372
O     -4.3672546647  -0.1854170274  -2.1938045109
K     -3.1867332117  -1.2767932325  -6.2027738457
53
---> 5c_and_CuBr_and_LiHCO3_separated_conformer_II
C     -0.7006245534  -2.6310345299 -10.6082883302
C     -1.5320703795  -2.1063971970  -9.5449494133
C      0.2482026907  -3.7893080066 -10.5679990470
H     -0.2560125828  -4.7358826178 -10.3338532791
H      0.7119922502  -3.8809139908 -11.5537481291
H      1.0419213951  -3.6579444752  -9.8215138034
N     -0.8278064326  -1.9724185443 -11.7458082867
C     -1.7550305296  -0.9714467853 -11.5028825008
C     -2.2283664294  -0.9995425000 -10.1641655677
Br     2.3958510665   0.5575347240   4.9887432181
Cu     1.4317501809   0.2240616273   2.9187609184
C      3.4130224089  -1.1057349854  -1.4247680199
C      4.2937488977  -0.9560118872  -0.3753599830
C      2.0369679843  -0.8799672474  -1.2192097483
C      3.7951833310  -0.5790039763   0.8830157026
C      1.6418941438  -0.5019079495   0.0838237749
N      2.5119753410  -0.3587834076   1.1034852477
C      1.0479429135  -1.0165455313  -2.2451075055
C     -0.2689064498  -0.7885083359  -1.9896178418
C     -0.6966935354  -0.3993714428  -0.6775128054
C      0.2496369551  -0.2543728888   0.3587942568
H      3.7637595985  -1.3965197312  -2.4120895144
H      5.3583160648  -1.1237285656  -0.5054363320
H      4.4534410086  -0.4531438687   1.7393556215
H      1.3692914199  -1.3094395826  -3.2415839939
H     -1.0320390246  -0.8968165284  -2.7608491984
C     -2.0497844117  -0.1482968049  -0.3692590428
N     -0.0899010537   0.1107766317   1.6191890730
C     -1.3700950653   0.3414328111   1.8819449098
C     -2.3800347957   0.2236357962   0.9167896235
H     -2.8071628560  -0.2482230572  -1.1444147193
H     -1.6008919723   0.6322181171   2.9025635893
H     -3.4095736114   0.4268927390   1.1937328635
H     -5.3494543790  -0.0116178997  -2.8996452763
C     -2.2197169601  -0.0170980435 -12.4084404490
H     -1.8443368803  -0.0122122699 -13.4292630480
C     -3.1619436485   0.9100512333 -11.9750002165
H     -3.5379074120   1.6626309638 -12.6656637199
C     -3.1770787814  -0.0636843140  -9.7433996295
H     -3.5517089670  -0.0806869102  -8.7250351422
C     -3.6349888371   0.8841495255 -10.6553108058
H     -4.3742425128   1.6171104699 -10.3376790744
C     -1.6636031554  -2.5173246519  -8.2110943891
O     -2.4332812139  -1.9310592620  -7.3920705906
C     -0.8820692804  -3.6990422435  -7.6651536737
H     -1.1655938200  -3.8532972945  -6.6208028757
H     -1.0868720680  -4.6165334627  -8.2268725837
H      0.1983905230  -3.5244290539  -7.7151985619
O     -4.7194177455  -0.6701737491  -4.9048751626
O     -2.7668172076  -1.1283304682  -3.9249904160
C     -3.9521274830  -0.7196379193  -3.9138107751
O     -4.4421029117  -0.2921758140  -2.7080712393
Li    -3.1542192654  -1.3818582018  -5.8661000705
