# Supplementary material for: Computational exploration of the reaction mechanism of the Cu+-catalysed synthesis of indoles from N-aryl enaminones
Source: R Soc Open Sci. 2016 Feb 3;3(2):150582. doi: 10.1098/rsos.150582 (PMC4785979; doi:10.1098/rsos.150582)
Supplement: molecules_in_SI_table_3_B3LYP.xyz [file rsos150582supp6.xyz]

53
---> 4_w_Br_and_KHCO3
C   -0.6750494984  -0.7077602621  -7.4077397623
C   -0.6440073145  -1.4593306439  -6.2018233618
C   -1.1724529573  -1.2919028655  -8.7393429871
H   -1.7659943923  -2.1994724119  -8.6127289273
H   -1.7853169554  -0.5366144980  -9.2422174252
H   -0.3340570427  -1.5135307534  -9.4124342600
N   -0.3358299481   0.5655147436  -7.5813723999
C   -0.1934348347   1.5622663422  -6.6883292864
C    0.8958675734   2.4779076041  -6.7216603066
Br   2.3962727086   2.1149624621  -7.9650603785
Cu  -0.4328853016  -0.6613622520  -4.4702970358
C   -1.9255233501  -2.5371887566   0.1824441982
C   -2.7359240469  -2.9280119801  -0.8671158443
C   -0.9168029415  -1.5715784515  -0.0321655758
C   -2.5373263223  -2.3164150295  -2.1241630191
C   -0.7731119560  -1.0643546384  -1.3524739134
N   -1.5907382623  -1.4218543365  -2.3658538187
C   -0.0418223395  -1.0993888567   1.0021993887
C    0.9234635941  -0.1748269768   0.7363513822
C    1.1181597051   0.3383756362  -0.5908011400
C    0.2884125926  -0.1260557807  -1.6452996836
H   -2.0488729050  -2.9724038048   1.1717682508
H   -3.4791290748  -3.7145785249  -0.7703035531
H   -3.1727889399  -2.5737315448  -2.9690283039
H   -0.1680869985  -1.4932124283   2.0081294467
H    1.5774571824   0.1842941589   1.5276895253
C    2.1117705226   1.2886738129  -0.9081582050
N    0.4567795395   0.2759219983  -2.9361240839
C    1.3961258476   1.1882853910  -3.2012727595
C    2.2378279017   1.7244480356  -2.2136847519
H    2.7634964304   1.6655004610  -0.1232154742
H    1.4794593364   1.4969585694  -4.2380088062
H    2.9800314869   2.4643448210  -2.4954510579
H   -3.1582776723  -7.9957310911  -0.0471120927
C   -1.2181219213   1.9316281525  -5.7550933554
H   -2.0843866301   1.2796189778  -5.6970830790
C   -1.1643686559   3.0923430702  -4.9978464598
H   -1.9904382716   3.3238273878  -4.3272899592
C    0.9635096190   3.6462462081  -5.9695757897
H    1.8241363565   4.3002966008  -6.0756577101
C   -0.0718453586   3.9679495564  -5.0890626765
H   -0.0289675030   4.8803618142  -4.5001830670
C   -0.6482674546  -2.8778482977  -6.1760751515
O   -0.9518831143  -3.5683034988  -5.1441134328
C   -0.1535655742  -3.7557480951  -7.3429010538
H    0.5439152572  -4.4908536222  -6.9226904372
H   -0.9868321183  -4.3234826075  -7.7820842976
H    0.3558175709  -3.2121800153  -8.1400768418
O   -2.0791500608  -7.2186584441  -1.7682288486
O   -3.7592258985  -5.6971782884  -1.8698119516
C   -3.1570617365  -6.6850913826  -1.3858234012
O   -3.7568567460  -7.2628808897  -0.2667122557
K   -1.7292117709  -5.2896962396  -3.5586121317
53
---> TS_4_to_5a_proximal_Br_and_KHCO3
C    1.3191452791  -0.3641272519  -6.7428758140
C    0.4193173997  -0.9945350576  -5.7681600156
C    2.6605938358  -1.0058751369  -7.0334343148
H    2.5264353153  -2.0464680962  -7.3581270847
H    3.1957010046  -0.4436032084  -7.8051798926
H    3.2675528064  -1.0413275494  -6.1208927852
N    1.0760929114   0.7506590852  -7.3790255399
C   -0.1733539986   1.3020498642  -7.0720609998
C   -0.6985790810   1.2612307768  -5.7658433292
Br   0.6586014032   1.9146468972  -4.0302911554
Cu   0.9899891574  -1.2321962000  -3.9532041879
C    3.6915816369  -0.9262065513   0.0827514914
C    4.2707904628  -0.6675557626  -1.1469502608
C    2.3400388372  -1.3262148938   0.1378337257
C    3.4973341162  -0.8041587825  -2.3111688500
C    1.6442376871  -1.4528157023  -1.0923657362
N    2.2206143322  -1.1857995593  -2.2982835053
C    1.6413796870  -1.5917329063   1.3646255286
C    0.3238144020  -1.9454692835   1.3651235364
C   -0.4099265570  -2.0818563893   0.1392370567
C    0.2603776899  -1.8556713621  -1.0887965920
H    4.2591252781  -0.8188082644   1.0042184445
H    5.3058876381  -0.3502229811  -1.2273034508
H    3.9166500085  -0.5849774237  -3.2879338678
H    2.1859756443  -1.4900061149   2.3005091495
H   -0.1959537354  -2.1269628325   2.3032951103
C   -1.7830676502  -2.4153345841   0.0699961413
N   -0.3430264579  -1.9890179759  -2.2901411532
C   -1.6254822357  -2.3265540932  -2.3252098127
C   -2.3993230203  -2.5283831280  -1.1616496793
H   -2.3422733612  -2.5686641466   0.9906738289
H   -2.0404302357  -2.4390676206  -3.3216925909
H   -3.4607240667  -2.7255437730  -1.2804669342
H   -7.7749499633  -2.6987432892  -3.3242445419
C   -0.9981590352   1.8094539915  -8.0821773794
H   -0.6117417195   1.8005984418  -9.0990783738
C   -2.3013414831   2.2597590102  -7.8122902638
H   -2.9111314438   2.6668651044  -8.6154543287
C   -1.9899845835   1.6823674250  -5.4753396934
H   -2.3408926640   1.7036142166  -4.4464091419
C   -2.8023429708   2.1828499705  -6.5159668591
H   -3.7956422740   2.5637615659  -6.2811702665
C   -0.7017952855  -1.7273687543  -6.2528194962
O   -1.6322372332  -2.2006436587  -5.5235093667
C   -0.8983537969  -1.9321931958  -7.7631507764
H   -1.4983741146  -2.8330127090  -7.9299598271
H   -1.4412632394  -1.0728581224  -8.1836846617
H    0.0436311052  -2.0137373556  -8.3162745936
O   -6.3391871628  -1.7257472622  -4.6356326269
O   -4.9169522101  -1.9267829435  -2.8810619900
C   -6.0174813334  -2.0658134841  -3.4639357512
O   -7.0205464455  -2.6806322504  -2.7129735900
K   -3.8353248295  -0.9607222570  -5.1293613785
53
---> 5c_and_CuBr_and_KHCO3_separated
C   -1.5304464115  -0.8189980176  -8.2438592859
C   -2.8385695822  -1.3623579089  -8.5173236115
C   -0.1861423972  -1.3974761873  -8.5932005604
H   -0.0480155964  -1.5054492383  -9.6765903382
H    0.5921268818  -0.7293929032  -8.2147704988
H   -0.0301685227  -2.3912021816  -8.1525566108
N   -1.5702318530   0.3260851595  -7.5580807414
C   -2.9134221194   0.6146799164  -7.3714181082
C   -3.7502815451  -0.3911661435  -7.9453135618
Br   4.7579459517   2.5307661623  -1.1830710773
Cu   2.8848840171   1.2267886007  -1.6601082002
C    0.7287722345  -2.0892025722   1.4627086663
C    1.8222231637  -1.4174614080   1.9748583356
C    0.2900044726  -1.8198055440   0.1469051485
C    2.4801268621  -0.4722617087   1.1638737796
C    1.0224495665  -0.8482927311  -0.5865646543
N    2.0926395754  -0.1989775185  -0.0727995496
C   -0.8338859066  -2.4698059196  -0.4639641344
C   -1.2143568112  -2.1704071751  -1.7383628453
C   -0.4934064768  -1.1896323429  -2.5045416806
C    0.6229557027  -0.5276668895  -1.9389001300
H    0.1961731874  -2.8262664012   2.0592983198
H    2.1789652312  -1.6061749051   2.9829665740
H    3.3454535517   0.0785927829   1.5251558179
H   -1.3830646857  -3.2124094133   0.1095662667
H   -2.0636354322  -2.6565947511  -2.2165224367
C   -0.8610688274  -0.8528907734  -3.8275113715
N    1.3403405516   0.4082650562  -2.6238597406
C    0.9651889557   0.7009197764  -3.8719661581
C   -0.1285374287   0.0962638616  -4.5162540526
H   -1.7178774900  -1.3508914142  -4.2719468750
H    1.5615211148   1.4517604303  -4.3807626939
H   -0.3915672377   0.3724186236  -5.5374736296
H   -4.6943876236  -5.1812879668  -2.2181301108
C   -3.4687423101   1.7247987566  -6.7239883230
H   -2.8185098274   2.4829253878  -6.2936522257
C   -4.8565422109   1.8389671618  -6.6539794665
H   -5.3030842860   2.6950774227  -6.1529197361
C   -5.1489608154  -0.2482409781  -7.8868729354
H   -5.7930613835  -0.9815545773  -8.3664283213
C   -5.6884863945   0.8639407115  -7.2357170757
H   -6.7692112109   0.9835575872  -7.1874146509
C   -3.2305207984  -2.6027125496  -9.1143027133
O   -4.3931414395  -3.0655265778  -8.9858786995
C   -2.2319085157  -3.4385182210  -9.9145148147
H   -2.7830623410  -4.2368474620 -10.4178680945
H   -1.6952545119  -2.8382778632 -10.6568861681
H   -1.4790251143  -3.8941003227  -9.2593016502
O   -5.1516640976  -4.4728960765  -4.2404555427
O   -3.4231333862  -3.0469805481  -3.8947294929
C   -4.2135087554  -3.9684507777  -3.5713205978
O   -4.0117158327  -4.4945878119  -2.2957993834
K   -4.5952106975  -2.8705805980  -6.2797740308
53
---> 5c_and_CuBr_and_KHCO3
C   -0.6625319808  -0.0304942462  -6.4490461358
C   -1.6502979986   0.8848884647  -5.8758370792
C   -0.7639615362  -1.5255806441  -6.5419509811
H   -0.8072767222  -1.9930344257  -5.5506645392
H   -1.6728766550  -1.8233372878  -7.0789966530
H    0.1128286263  -1.9080885762  -7.0732510359
N    0.3868049773   0.5798125373  -6.9760843919
C    0.1645604473   1.9409864469  -6.8054351204
C   -1.0729638291   2.2064673795  -6.1437495728
Cu  -1.1460516335   0.9053232464  -3.5919272695
C    3.7643879682   0.7232711278  -3.5504491805
C    3.1510539076   1.9097337285  -3.8981406939
C    2.9699341076  -0.3871322420  -3.1903288751
C    1.7454393539   1.9873902981  -3.8807816839
C    1.5627203064  -0.2130008336  -3.2026912038
N    0.9720319088   0.9623210107  -3.5386631909
C    3.5178999988  -1.6618092520  -2.8222441800
C    2.7103899642  -2.7073656184  -2.4866001518
C    1.2816334525  -2.5689688819  -2.4861883739
C    0.7066481274  -1.3207445405  -2.8413855741
H    4.8478228017   0.6280461915  -3.5560132323
H    3.7291069007   2.7804864843  -4.1908562167
H    1.2336731738   2.9030876110  -4.1578523706
H    4.5992710154  -1.7778005271  -2.8213507835
H    3.1372327037  -3.6696985440  -2.2139797109
C    0.3980251764  -3.6224493344  -2.1605479678
N   -0.6319992694  -1.1116579200  -2.8536135243
C   -1.4310180369  -2.1127242283  -2.5043526208
C   -0.9659549069  -3.3995849835  -2.1684024820
H    0.8026177350  -4.6002524901  -1.9086307490
H   -2.4936427536  -1.8869141513  -2.4776714412
H   -1.6984490760  -4.1749627706  -1.9638725195
C    1.0092591384   2.9821546837  -7.2087011045
H    1.9426892810   2.7498469654  -7.7165445354
C    0.6268045793   4.2973525494  -6.9494126563
H    1.2685764601   5.1208265336  -7.2573825644
C   -0.5822735550   4.5683524628  -6.2838055991
H   -0.8602551878   5.5992969599  -6.0746253734
C   -3.0374073613   0.5359522841  -5.6798299414
O   -3.4356380572  -0.6563704770  -5.6389438230
C   -4.0793550737   1.6353765078  -5.5606589960
H   -3.9928443967   2.1259899474  -4.5834150972
H   -3.9521373905   2.3964337611  -6.3382355477
H   -5.0724582621   1.1847193552  -5.6426837711
Br  -2.6398150618   2.0877687013  -2.0597535599
C   -1.4318203070   3.5376962447  -5.8761389413
H   -2.3398989479   3.7745041972  -5.3316868672
O   -4.2008081986  -5.6194966576  -4.7862354108
O   -3.8099175881  -4.6359485148  -2.7802162282
C   -4.0395634038  -5.6204986770  -3.5477800044
O   -4.1223526985  -6.8621206592  -2.9241618785
K   -3.8864468756  -3.0175145146  -4.8972550318
H   -3.9963558094  -6.6526117583  -1.9841155362
53
---> 4_with_Br_and_LiHCO3
C   -0.7697698872  -1.0354748778  -7.1639884251
C   -0.8534010139  -1.6500291565  -5.8811499543
C   -1.2963637075  -1.7067618188  -8.4428445409
H   -1.9844621211  -2.5297043119  -8.2412901376
H   -1.8148486041  -0.9519863327  -9.0430038327
H   -0.4699619221  -2.0842185156  -9.0587451640
N   -0.2977445769   0.1682007192  -7.4582192936
C   -0.1046568200   1.2563778521  -6.6905629227
C    1.0515904392   2.0790952830  -6.7971587078
Br   2.5602106191   1.4470604310  -7.9150294990
Cu  -0.5888541979  -0.7087915891  -4.2251900180
C   -2.0712088080  -2.1323259589   0.5139129863
C   -2.7899018119  -2.6887753339  -0.5251967350
C   -1.0904110558  -1.1517979403   0.2373030227
C   -2.5449649901  -2.2346000340  -1.8397535720
C   -0.8967196686  -0.8005704157  -1.1241453471
N   -1.6314569252  -1.3215164728  -2.1296445457
C   -0.2884991036  -0.5199143318   1.2451361362
C    0.6614500998   0.4002884902   0.9130529979
C    0.9082631542   0.7536627590  -0.4567243750
C    0.1392984623   0.1414544983  -1.4802302592
H   -2.2379318807  -2.4464548747   1.5422044284
H   -3.5185378623  -3.4775574847  -0.3748744135
H   -3.0981013677  -2.6429716979  -2.6784244231
H   -0.4529514513  -0.7915735427   2.2855580031
H    1.2634596774   0.8756010906   1.6841547768
C    1.8969395324   1.6813522779  -0.8496742415
N    0.3463980825   0.3924216201  -2.8029320327
C    1.2855315581   1.2774365781  -3.1411250156
C    2.0775231291   1.9479999941  -2.1928384291
H    2.5037445363   2.1721392537  -0.0919880903
H    1.4111267895   1.4582230710  -4.2029951867
H    2.8224977987   2.6592212265  -2.5346821939
H   -2.6991885450  -7.8613306029  -1.1009906365
C   -1.1302797492   1.8185134572  -5.8602056191
H   -2.0438015391   1.2417205973  -5.7544453224
C   -1.0139185226   3.0634873835  -5.2612373947
H   -1.8431067090   3.4423868343  -4.6658405109
C    1.1822340406   3.3299009703  -6.2021366193
H    2.0931691426   3.9012203868  -6.3554084769
C    0.1450910758   3.8393287658  -5.4178645881
H    0.2371616114   4.8172425238  -4.9528042964
C   -1.0250630172  -3.0407850600  -5.7210276346
O   -1.4624379632  -3.5777029427  -4.6336198522
C   -0.5919723388  -4.0947292931  -6.7495460972
H    0.0405121313  -4.8209125451  -6.2240341699
H   -1.4629396889  -4.6482760493  -7.1284844133
H   -0.0283670397  -3.6999425897  -7.5955951727
O   -1.7776413566  -6.5983675572  -2.6517649955
O   -3.5229705329  -5.2340776843  -2.3003810025
C   -2.8592310344  -6.2764085259  -2.0768976405
O   -3.3468007811  -7.1369154481  -1.1178012129
Li  -2.0041060886  -4.8837082602  -3.5754533293
53
---> TS_4_to_5a_proximal_Br_and_LiHCO3
C   -0.2274144116   0.2087347776  -6.7130715483
C   -1.0793067175  -0.2857298915  -5.6413574737
C    0.9434843741  -0.6526156494  -7.1527840775
H    1.5967323709  -0.8915430337  -6.3061933011
H    0.5761179056  -1.6112492419  -7.5442764528
H    1.5193243250  -0.1398758749  -7.9296553827
N   -0.3279205586   1.3650176046  -7.3210360709
C   -1.4567604566   2.1087491238  -6.9691551113
C   -2.0436154403   2.0993605210  -5.6949750292
Cu  -0.2387137639  -0.3198361205  -3.8924336071
C    3.9935561657  -1.3534993483  -1.5948663894
C    4.0133501166  -0.3801639460  -2.5804977821
C    2.7642830011  -1.9404753717  -1.2308072118
C    2.8119490952  -0.0168212281  -3.2112835578
C    1.6013988524  -1.4890915538  -1.9079590129
N    1.6353271563  -0.5589785244  -2.9010682093
C    2.6313890744  -2.9609339684  -0.2282681745
C    1.4141467539  -3.4957659227   0.0773532327
C    0.2165230626  -3.0480424927  -0.5765111442
C    0.3144321104  -2.0302220115  -1.5589508639
H    4.9090456880  -1.6681940023  -1.0991392795
H    4.9411446950   0.0977355382  -2.8802406043
H    2.7949916420   0.7326536329  -3.9974498501
H    3.5286632964  -3.3059518279   0.2804937053
H    1.3306349982  -4.2744023756   0.8324134416
C   -1.0717677914  -3.5574333143  -0.3014326916
N   -0.7622644516  -1.5275977469  -2.2133922947
C   -1.9634555743  -2.0253467000  -1.9302462794
C   -2.1624109802  -3.0480544332  -0.9838604269
H   -1.1901271314  -4.3458923622   0.4387906931
H   -2.7923685663  -1.6089433126  -2.4890311403
H   -3.1727368462  -3.4122574365  -0.8324571623
C   -2.1471205092   2.8224276374  -7.9640331400
H   -1.7195429190   2.8183178639  -8.9640515461
C   -3.3734600653   3.4450806488  -7.7077513513
H   -3.8801456596   3.9875518249  -8.5029366007
C   -3.9506022424   3.3468834999  -6.4442635706
H   -4.9071402010   3.8186830529  -6.2295955301
C   -2.3388039056  -0.8612451286  -5.8572708911
O   -3.0595806225  -1.3814710853  -4.9217996178
C   -2.9907030064  -0.8677555516  -7.2367371265
H   -3.8532490749  -0.1874301869  -7.2287803096
H   -2.3166467147  -0.5497936079  -8.0369189052
H   -3.3700912436  -1.8731061388  -7.4612721146
Br  -0.7231222058   2.3769267375  -3.7789378488
C   -3.2693983200   2.6727596819  -5.4148006447
H   -3.6816884573   2.6321929602  -4.4122684328
O   -5.5688256867  -3.9722091719  -4.4525123011
O   -5.0748735760  -2.9336599584  -2.5267827024
C   -5.6791526487  -3.8136090442  -3.2141833150
O   -6.5285285082  -4.6643602696  -2.5421414098
Li  -4.3392832179  -2.4564561820  -4.3387640519
H   -6.4818103074  -4.3632697649  -1.6195245159
53
---> 5c_and_CuBr_and_LiHCO3
C    0.9782594592  -1.8007702805  -5.9907610508
C   -0.3129081294  -1.1001184935  -6.0186094868
C    1.3075712072  -3.1574057228  -5.4278250840
H    0.7819955471  -3.9643373132  -5.9537244215
H    2.3836066212  -3.3180705624  -5.5393993720
H    1.0481876292  -3.2433454951  -4.3655844919
N    1.9628092475  -1.1058612984  -6.5372582583
C    1.3950586186   0.0788419024  -7.0045538940
C    0.0008731796   0.1435766278  -6.7330893978
Br  -2.2430981468   1.4195723147  -3.5222146919
Cu  -0.4287718338  -0.2343995879  -3.9243935531
C    4.0541517105  -0.1052664214  -1.9543224806
C    3.8284864942   0.5968460862  -3.1217662550
C    2.9949493771  -0.8312946198  -1.3668618088
C    2.5414357957   0.5900811196  -3.6902842124
C    1.7374140609  -0.7977053368  -2.0228910242
N    1.5216649031  -0.0762971820  -3.1547606174
C    3.1343869930  -1.5811085724  -0.1506606168
C    2.0784105246  -2.2558165905   0.3857044312
C    0.7958815471  -2.2562601379  -0.2579466019
C    0.6272617002  -1.5453202448  -1.4743269492
H    5.0338818068  -0.1096847694  -1.4819205249
H    4.6218769763   1.1574709759  -3.6058985128
H    2.3299239243   1.1340474065  -4.6049818828
H    4.1046256104  -1.5926344300   0.3406020113
H    2.1921129811  -2.8118839894   1.3135396505
C   -0.3305481451  -2.9389996215   0.2517253917
N   -0.5441457589  -1.5284176700  -2.1570560678
C   -1.5964496511  -2.1648625760  -1.6485906410
C   -1.5258267344  -2.8833568652  -0.4370350218
H   -0.2431262735  -3.4950628337   1.1827737722
H   -2.5280689596  -2.1045395113  -2.2094353093
H   -2.4143395558  -3.3876953646  -0.0703329868
H   -7.2635415567  -1.7449538019  -3.3796991221
C    2.0494143261   1.1162642785  -7.6794734042
H    3.1166883271   1.0455436317  -7.8789580387
C    1.2976080739   2.2124166029  -8.1022885157
H    1.7833471294   3.0294965585  -8.6328925990
C   -0.7444732538   1.2458879478  -7.1716567826
H   -1.8067296303   1.3001849488  -6.9672806560
C   -0.0851826807   2.2698792970  -7.8536619666
H   -0.6531264776   3.1340854301  -8.1919835174
C   -1.6438341673  -1.6352428944  -5.8697795219
O   -2.6685008420  -0.9572514232  -6.1472353191
C   -1.8772916339  -3.0747692035  -5.4224704572
H   -2.8641996588  -3.1340076003  -4.9573121413
H   -1.8623283416  -3.7312081627  -6.3038017527
H   -1.1260460373  -3.4392575210  -4.7208479252
O   -5.7091911999  -0.6071005801  -4.4344528201
O   -4.2720550988  -1.9760589972  -3.3862277501
C   -5.4256805609  -1.5611894647  -3.6569160854
O   -6.4798653186  -2.2141373942  -3.0481574259
Li  -3.7685945669  -0.4089311937  -4.6660310338
53
---> 5c_and_CuBr_and_LiHCO3_separated
C   -0.6497803768  -0.2338848313  -6.4377174957
C   -1.7253949850   0.5432792559  -5.8100319458
C   -0.5255911281  -1.7281491523  -6.4828175266
H   -0.4681542309  -2.1656124865  -5.4805228946
H   -1.3986685011  -2.1811183891  -6.9680448761
H    0.3756318462  -1.9905585203  -7.0451308576
N    0.2428411770   0.5130288348  -7.0618760644
C   -0.1776868322   1.8315960059  -6.9091369912
C   -1.3891346018   1.9295671682  -6.1622824941
Cu  -1.0716325089   0.7305555286  -3.5846150769
C    3.8416632179   0.9007042879  -3.3750097201
C    3.1746051293   1.9965093960  -3.8855657157
C    3.1032212105  -0.2303195084  -2.9634667609
C    1.7700001282   1.9639858498  -3.9767208671
C    1.6921741394  -0.1689665020  -3.0932768592
N    1.0484938171   0.9193044809  -3.5869093740
C    3.7093243400  -1.4193115993  -2.4347884612
C    2.9527289529  -2.4919501773  -2.0667221382
C    1.5231350159  -2.4693814650  -2.1921599299
C    0.8900941339  -1.3044490885  -2.6961538959
H    4.9260818924   0.8922331061  -3.2913906205
H    3.7116511493   2.8777589051  -4.2221607277
H    1.2152202521   2.8043757074  -4.3814462710
H    4.7922320519  -1.4487067488  -2.3386272567
H    3.4233544114  -3.3900911881  -1.6733665045
C    0.6938850146  -3.5623142314  -1.8519000102
N   -0.4553240511  -1.2040232236  -2.8330732706
C   -1.2091710532  -2.2434528615  -2.4951391448
C   -0.6731433324  -3.4529402461  -2.0109232456
H    1.1442843519  -4.4790388735  -1.4775383079
H   -2.2803175734  -2.1312451898  -2.6151618993
H   -1.3525845857  -4.2699451186  -1.7956568862
C    0.4630415356   2.9723893912  -7.4043012390
H    1.3837234154   2.8668010292  -7.9737294746
C   -0.1049291957   4.2222791373  -7.1577904100
H    0.3759658733   5.1218805413  -7.5374859073
C   -1.2936623798   4.3287023743  -6.4161873117
H   -1.7178566250   5.3109304708  -6.2190457847
C   -2.9945465760   0.0013850316  -5.4316698070
O   -3.1870942074  -1.2453277850  -5.3049667302
C   -4.1839916090   0.9186090335  -5.2181414838
H   -4.0543297641   1.4998047906  -4.2972602380
H   -4.2930548060   1.6219755623  -6.0511391761
H   -5.0885997678   0.3108572865  -5.1306467833
Br  -2.4076796725   2.0594045858  -2.0237219032
C   -1.9375951414   3.1965369871  -5.9120677410
H   -2.8296520359   3.3125136352  -5.3063798259
O   -4.6781193369  -4.5379569423  -5.2748804436
O   -3.6966212397  -4.1139209089  -3.3051601770
C   -4.3603693828  -4.8479977391  -4.1013980447
O   -4.7638948665  -6.0777553464  -3.6416963192
Li  -3.7704661537  -2.8740012509  -4.8573611644
H   -4.4357594946  -6.1112747805  -2.7277476380
53
---> 4_w_Br_and_KHCO3_conformer_II
C    0.6028827910  -1.3021440553  -7.1571972745
C    0.5649075531  -2.0683879265  -5.9612014303
C    0.6091735124  -1.9769300075  -8.5343045764
H    0.5001694179  -3.0583413690  -8.4754460018
H   -0.1971830880  -1.5784188343  -9.1647630501
H    1.5491187961  -1.7175411871  -9.0397965198
N    0.6314282623   0.0274221745  -7.2853278485
C    0.9471162351   0.9510758007  -6.3480456354
C    2.2014891429   0.9724861445  -5.6624012034
H    2.8736093498   0.1406892842  -5.8516812813
Cu   1.0197858485  -1.3837016622  -4.2262835192
C    3.4503660931  -0.2319856276  -0.2271586446
C    4.0880309450  -0.4587916320  -1.4326702371
C    2.0450000538  -0.3215359275  -0.1614778648
C    3.3159771151  -0.7777242312  -2.5587359096
C    1.3408485378  -0.6515821757  -1.3527280014
N    1.9848142523  -0.8763774922  -2.5345272993
C    1.3131568870  -0.0855863169   1.0505754911
C   -0.0468316377  -0.1604588486   1.0765186092
C   -0.7920619197  -0.4847132191  -0.1043931295
C   -0.1036338670  -0.7403898206  -1.3209787197
H    4.0138835639   0.0166196673   0.6690571141
H    5.1677910565  -0.3956169056  -1.5241436877
H    3.7831716818  -0.9608368091  -3.5207380060
H    1.8723528716   0.1617165873   1.9498205961
H   -0.5921701205   0.0271567046   1.9988898442
C   -2.2035201212  -0.5653082133  -0.1299448987
N   -0.7409582947  -1.0628862415  -2.4675515021
C   -2.0654300334  -1.1298228608  -2.4641591291
C   -2.8419512786  -0.8825368351  -1.3101232185
H   -2.7647875900  -0.3708118201   0.7817749239
H   -2.5708665275  -1.3784033318  -3.3934098481
H   -3.9221710647  -0.9472941786  -1.3895083206
H   -6.9358592423  -2.0747768433  -5.5756397295
C    0.1387460582   2.0889372427  -6.0896522675
Br  -1.6383160204   2.1976153309  -6.9649213265
C    0.5102848608   3.1479224367  -5.2731697273
H   -0.1705226462   3.9815090726  -5.1312597141
C    2.5974431269   2.0301684383  -4.8536762733
H    3.5784248172   2.0002632151  -4.3809568138
C    1.7568102049   3.1295228199  -4.6417229311
H    2.0592811143   3.9556412166  -4.0037321531
C   -0.0531845111  -3.3644062476  -5.9990015228
O   -0.9542950598  -3.7209265990  -6.8162688486
C    0.2909645997  -4.4011391423  -4.9207029411
H    1.1821478212  -4.1363848496  -4.3435892291
H   -0.5548123576  -4.5195227634  -4.2293151052
H    0.4423783317  -5.3730071606  -5.4073752851
O   -5.0743755754  -1.7980307715  -6.6591087170
O   -4.2099165203  -1.2932867023  -4.6240217945
C   -5.1247309464  -1.6243137970  -5.4135560769
O   -6.3766716724  -1.8263822824  -4.8212732861
K   -2.4106693079  -1.4494729834  -6.6640971762
53
---> TS_4_to_5a_w_distal_Br_and_KHCO3
C    1.2694750028  -0.7858665503  -6.8231404017
C    0.3825679082  -1.2425630467  -5.7731315480
C    2.1084703897  -1.7264056170  -7.6702745792
H    1.4794784272  -2.4651197912  -8.1853361149
H    2.6425702565  -1.1417732561  -8.4243164555
H    2.8357994347  -2.2903618987  -7.0713583758
N    1.2784262910   0.4746602434  -7.2412304029
C    0.3070980004   1.2360243005  -6.6433603523
C   -0.1880569381   0.7862594568  -5.3411193735
H    0.5960730882   0.7112129286  -4.5686584503
Cu   1.0878039002  -1.2457196554  -3.9086014313
C    3.7747319181  -1.2822336584   0.0885072545
C    4.3940190155  -1.2180619174  -1.1551701934
C    2.3683673787  -1.3564318946   0.1544093037
C    3.6091932831  -1.2501415745  -2.3103013821
C    1.6446733494  -1.3545466512  -1.0692634318
N    2.2694856044  -1.3245408148  -2.2885099942
C    1.6423218062  -1.4371702088   1.3910962402
C    0.2793552020  -1.5157645551   1.4118085930
C   -0.4802718714  -1.5035714776   0.1983990365
C    0.2075393297  -1.4100183041  -1.0428998001
H    4.3570978073  -1.2763721217   1.0064250740
H    5.4743566435  -1.1600952780  -1.2445324362
H    4.0641178085  -1.2296507890  -3.2955512941
H    2.2087856055  -1.4363375170   2.3194678342
H   -0.2538578560  -1.5770795686   2.3579440013
C   -1.8927035587  -1.5522793807   0.1552058273
N   -0.4422925288  -1.3738674881  -2.2347669259
C   -1.7649430364  -1.4580504298  -2.2412968863
C   -2.5411081730  -1.5308165785  -1.0638249136
H   -2.4521204748  -1.6023640193   1.0872361311
H   -2.2611206076  -1.4677728246  -3.2034854371
H   -3.6201806181  -1.5424603585  -1.1742207235
H   -7.2677510238  -2.1713078226  -3.8361778221
C   -0.3980387017   2.2454316908  -7.2878520008
Br   0.2610496778   2.9035178470  -9.0525556213
C   -1.6060151639   2.7774586798  -6.8321362957
H   -2.1173561530   3.5542790682  -7.3879816855
C   -1.4201901498   1.3582163406  -4.8564274927
H   -1.7817945776   1.0825094612  -3.8676192256
C   -2.1179308872   2.2914520502  -5.6086033083
H   -3.0481759360   2.7083475974  -5.2225759181
C   -0.2905294778  -2.5246232666  -5.7662971059
O   -1.5307783065  -2.6505418250  -5.6095956657
C    0.4894768628  -3.8484110645  -5.8777966594
H    0.1601604800  -4.5215639821  -5.0780200596
H    0.2286977153  -4.3291457005  -6.8303859997
H    1.5735483944  -3.7282791583  -5.8255817198
O   -5.8009129084  -1.5217404948  -5.3039626770
O   -4.5623768311  -0.9374447663  -3.4948450337
C   -5.5744620651  -1.4020378493  -4.0694414409
O   -6.5894969361  -1.8506995574  -3.2192568467
K   -3.3098038649  -0.7750868933  -5.8948613465
53
---> 5a_w_distal_Br_and_KHCO3
C    1.4727829222  -0.7713552482  -6.2537006527
C    0.1305271287  -1.3672926103  -6.1720453711
C    2.8034236360  -1.4489992365  -6.4911158539
H    2.8620127725  -1.8521240048  -7.5147683242
H    3.5965665001  -0.7026880181  -6.3854197457
H    3.0081335849  -2.2765936865  -5.8057329695
N    1.4217320909   0.5544753647  -6.6198477726
C    0.1527412877   0.8917071577  -6.8336635914
C   -0.8322134990  -0.2129333609  -6.4731433777
H   -1.3526768151   0.1022257379  -5.5328516033
Cu   0.9025641319  -1.0272852702  -4.2310675974
C    3.8195890016  -1.9777729850  -0.4610672758
C    4.3903516203  -2.0134495977  -1.7383907990
C    2.4563088305  -1.6771473441  -0.3347370055
C    3.5847995714  -1.7823000242  -2.8511419055
C    1.7105653034  -1.4222526652  -1.5225669032
N    2.2710973045  -1.5113792928  -2.7804587137
C    1.7664867205  -1.6315558055   0.9265163416
C    0.4337681587  -1.3561942994   0.9967603294
C   -0.3335985717  -1.0656042058  -0.1828458789
C    0.3359004740  -1.0696640747  -1.4409217529
H    4.4148108175  -2.1795399346   0.4260875799
H    5.4425526246  -2.2416773822  -1.8782870583
H    4.0028319073  -1.8289208957  -3.8523503216
H    2.3358086195  -1.8350760464   1.8309728104
H   -0.0754474191  -1.3411650457   1.9579928726
C   -1.7056710661  -0.7705186895  -0.1646278517
N   -0.2994591547  -0.7197188474  -2.6104743546
C   -1.6091081536  -0.4422770892  -2.5399584243
C   -2.3593876210  -0.4812975082  -1.3622449952
H   -2.2430796466  -0.7653859397   0.7808824631
H   -2.0868731374  -0.1412231755  -3.4662463342
H   -3.4229858824  -0.2757717650  -1.4301780741
H   -7.4589311377  -1.6666664791  -2.4774920791
C   -0.3883752425   2.0533574781  -7.4032877152
Br   0.7512102398   3.6745564197  -7.5870033446
C   -1.6314185162   2.0492741721  -8.0052496087
H   -2.0311091438   2.9460512888  -8.4641648065
C   -1.8728586368  -0.3545162208  -7.5619249581
H   -2.2699538320  -1.3352501878  -7.8062257720
C   -2.2913617037   0.7810743101  -8.1909267095
H   -3.1078592428   0.7382331499  -8.9120253622
C   -0.3660710744  -2.7016538625  -6.0270887389
O   -1.6114923886  -2.9311274556  -5.9592707882
C    0.5386456462  -3.9277194340  -5.9742222050
H    0.3194384803  -4.5033213106  -5.0673809452
H    0.2870410379  -4.5721218764  -6.8269387086
H    1.6059385498  -3.7083250395  -6.0067120515
O   -6.1100408326  -2.1243078837  -4.1200233865
O   -4.8722945070  -0.4072486813  -3.3049609694
C   -5.8563276835  -1.1836846046  -3.3167434304
O   -6.7918971528  -0.9825929421  -2.3027764395
K   -3.8108840674  -1.7221104548  -5.3529651661
53
---> 4_w_Br_and_LiHCO3_conformer_II
C    0.2685035873  -0.9849381300  -7.6626204873
C    0.2067521672  -1.7088370738  -6.4280396800
C   -0.1985515384  -1.6108799761  -8.9806724147
H   -0.7285055736  -2.5547713207  -8.8346071439
H   -0.8629916405  -0.9030334532  -9.4865519680
H    0.6502327274  -1.7835431443  -9.6569454682
N    0.5560294731   0.2992477371  -7.8307972001
C    1.2461315936   1.0575576692  -6.9305464399
C    2.4131675884   0.6120121117  -6.2399703983
H    2.6843536223  -0.4307968587  -6.3616678468
Cu  -0.1441558398  -0.8090408450  -4.7811207968
C    0.8718840710  -2.6661519489   0.0333763604
C    1.2606777798  -3.5076390594  -0.9894313790
C    0.2337347800  -1.4439402011  -0.2718088508
C    0.9861397153  -3.1299320077  -2.3199515926
C    0.0302964660  -1.1421065462  -1.6456635537
N    0.3916095864  -1.9887684148  -2.6350932880
C   -0.2091667273  -0.5182397414   0.7289980718
C   -0.8125133240   0.6516319079   0.3791448670
C   -1.0072505338   1.0067582367  -0.9983238919
C   -0.5790329196   0.1156661073  -2.0181141084
H    1.0438648689  -2.9319894286   1.0743032844
H    1.7457728884  -4.4574871125  -0.7869229590
H    1.2248873819  -3.7775247536  -3.1608909246
H   -0.0585252589  -0.7722708138   1.7758416749
H   -1.1539384174   1.3477420154   1.1417157189
C   -1.5968301137   2.2264926167  -1.3904781605
N   -0.7022003676   0.4188120050  -3.3428591378
C   -1.2577717086   1.5878349018  -3.6801124715
C   -1.7222425186   2.5148592738  -2.7362227850
H   -1.9398869126   2.9245478125  -0.6305023843
H   -1.3252863779   1.7946309954  -4.7426370825
H   -2.1639072178   3.4449934782  -3.0789325665
H   -3.5928702092  -4.5732990873  -1.0294861658
C    0.9501463515   2.4276276114  -6.7283574292
Br  -0.6492235592   3.1982941231  -7.6151885707
C    1.7074775755   3.2864153228  -5.9400436500
H    1.4105557021   4.3257680851  -5.8386721266
C    3.1898046025   1.4549181665  -5.4577879455
H    4.0759171872   1.0570102292  -4.9662267329
C    2.8451829156   2.8024549526  -5.2921866728
H    3.4486392375   3.4661024771  -4.6780882565
C    0.3225626154  -3.1083247232  -6.3445611210
O   -0.0630317370  -3.8011099623  -5.3244811427
C    1.0470499193  -3.9649245545  -7.3892112011
H    1.8339285785  -4.5305816704  -6.8742391063
H    0.3586490126  -4.7072217375  -7.8155999094
H    1.5039351615  -3.3944708117  -8.2005080253
O   -2.0179503133  -4.5606381553  -2.5559726173
O   -2.9953668640  -2.6729008384  -3.2734972009
C   -2.9029749956  -3.6540378041  -2.5005851118
O   -3.8438011317  -3.7571692249  -1.4931773363
Li  -1.3550504353  -3.4650085117  -4.0848038842
53
---> TS_4_to_5a_w_distal_Br_and_LiHCO3
C    0.8195036464  -0.8660252967  -6.8494176421
C   -0.2580717969  -0.9066752567  -5.9410185036
C    1.2874585849  -2.0782332121  -7.6350216878
H    0.4352695932  -2.6349999819  -8.0452063693
H    1.9255319549  -1.7494692559  -8.4600416111
H    1.8586891958  -2.7842781035  -7.0149273690
N    1.3687526076   0.2967415761  -7.2501089710
C    0.6874160973   1.3866027098  -6.8292152778
C   -0.2226484684   1.2764162171  -5.6830479664
H    0.3254970043   1.1601171406  -4.7146859562
Cu   0.0931067350  -0.5171649287  -4.0010674847
C    3.8076025283  -1.2946100792  -0.8915819259
C    4.1439644523  -0.8446201068  -2.1647060905
C    2.4512766435  -1.4450405890  -0.5504554396
C    3.1232591194  -0.5620435042  -3.0818316894
C    1.4829099607  -1.1145312947  -1.5378955449
N    1.8260656192  -0.6939658534  -2.7949296537
C    1.9964768461  -1.9214598872   0.7266001949
C    0.6670546509  -2.0664581673   0.9937063495
C   -0.3342154547  -1.7323054633   0.0185208863
C    0.0879132938  -1.2366210254  -1.2435258876
H    4.5769355770  -1.5340494606  -0.1612613600
H    5.1806538551  -0.7204668170  -2.4619298091
H    3.3531240215  -0.2285203577  -4.0904700929
H    2.7405215818  -2.1753393924   1.4783725631
H    0.3386332731  -2.4396036361   1.9612841398
C   -1.7189026370  -1.8688838074   0.2393437023
N   -0.7964700625  -0.8675708593  -2.2215470016
C   -2.1046147945  -1.0091964510  -1.9762509562
C   -2.6064537829  -1.5164934785  -0.7702657677
H   -2.0762371129  -2.2532905955   1.1918641107
H   -2.7841816598  -0.7195249296  -2.7683650917
H   -3.6810727668  -1.6217057703  -0.6688669499
H   -7.1479702696  -3.7623160651  -2.9586219871
C    0.6060307245   2.5796901216  -7.5696371739
Br   1.9221599117   2.8834631957  -9.0352533073
C   -0.4037125765   3.5129732520  -7.4241558881
H   -0.4439496148   4.3888138923  -8.0615570097
C   -1.3076923784   2.2163415922  -5.5734579415
H   -2.0209579330   2.1074130705  -4.7599474150
C   -1.4025289898   3.2785926822  -6.4443684200
H   -2.2248012865   3.9858995307  -6.3515698438
C   -1.1309225019  -1.9461765572  -5.5412986674
O   -2.3845685833  -1.7730286488  -5.3135924955
C   -0.6400999109  -3.3854082239  -5.3477794887
H   -1.0060751226  -3.7718979688  -4.3883797410
H   -1.0744758904  -4.0176774725  -6.1348830451
H    0.4474806183  -3.4813170220  -5.3806610009
O   -5.4819062460  -3.3797942472  -4.3502376803
O   -5.0520680783  -1.6123457564  -3.0390264531
C   -5.7150582800  -2.6315161138  -3.3547904085
O   -6.7777017762  -2.9638683842  -2.5465465829
Li  -3.9696185256  -2.1733661380  -4.6276512357
53
---> 5a_w_distal_Br_and_LiHCO3_conformer_II
C    1.0199296513  -0.8762212707  -6.4470183771
C   -0.4157872362  -0.9389324327  -6.1265168744
C    1.9670037094  -2.0038869764  -6.7945689539
H    1.6605770113  -2.5171128992  -7.7196509512
H    2.9572538670  -1.5732692828  -6.9707991652
H    2.0522455014  -2.7668646613  -6.0124659961
N    1.3841116386   0.3654635131  -6.9214460136
C    0.3197061736   1.1522888928  -6.9198880998
C   -0.8846906059   0.5192408406  -6.2371190593
H   -0.9013261523   0.9385222911  -5.1934940209
Cu   0.6595539709  -0.9723020851  -4.3287676790
C    3.8194033282  -1.8421331577  -0.7986131387
C    4.2829316593  -1.9305730378  -2.1192161036
C    2.4710323601  -1.5407368354  -0.5705926825
C    3.3885464721  -1.7486353993  -3.1694703505
C    1.6267702596  -1.3313359643  -1.7005653939
N    2.0819399090  -1.4782524802  -2.9993774825
C    1.8810950685  -1.4589337168   0.7397289506
C    0.5513198544  -1.2102831859   0.9071408561
C   -0.3136079459  -0.9718964848  -0.2161987835
C    0.2632129314  -0.9833570870  -1.5196019146
H    4.4881134783  -2.0081871055   0.0424476156
H    5.3200146067  -2.1680711956  -2.3355516029
H    3.7170285566  -1.8422395911  -4.2008467130
H    2.5231268485  -1.6228457758   1.6027189780
H    0.1191691705  -1.1804595665   1.9052812650
C   -1.6914487498  -0.7326572719  -0.1097641390
N   -0.4621480431  -0.6595461632  -2.6440852961
C   -1.7811050342  -0.4603889754  -2.4996824769
C   -2.4402923954  -0.5137612016  -1.2695972243
H   -2.1644950170  -0.7301722501   0.8696180142
H   -2.3282992397  -0.2319739070  -3.4083464295
H   -3.5151422078  -0.3705700621  -1.2524971366
H   -6.9143974760  -3.3560418013  -2.2402892112
C    0.1487306707   2.4333669291  -7.4735493407
Br   1.7459501798   3.4507420083  -8.0812971127
C   -1.0998355432   2.9391658763  -7.7470793115
H   -1.2151213825   3.9159544347  -8.2030920832
C   -2.1798818027   0.9024614665  -6.8941415689
H   -3.0450977997   0.2650490381  -6.7558705687
C   -2.2556563930   2.0999183085  -7.5301615823
H   -3.2107779805   2.4476061122  -7.9212197015
C   -1.2947095944  -2.0076483908  -5.8175966878
O   -2.5132433862  -1.7836654724  -5.4756846707
C   -0.9015335388  -3.4731572925  -5.8997268893
H   -1.1145681455  -3.9674860249  -4.9438986380
H   -1.5386457095  -3.9568482334  -6.6531647992
H    0.1411791221  -3.6477393769  -6.1645348206
O   -5.3102685708  -3.2974953783  -3.7496301923
O   -5.1265899794  -1.1351961601  -3.1862744136
C   -5.6474218688  -2.2730513420  -3.0815177487
O   -6.6608891158  -2.4209439135  -2.1639964959
Li  -3.9729704392  -2.0871037658  -4.4877166039
53
---> 5a_w_distal_Br_and_KHCO3_conformer_III
C    1.2552522134  -0.3126971752  -6.1165634314
C   -0.0656276534  -0.9570570188  -6.0667470417
C    2.5924314417  -0.9054493990  -6.4985556378
H    2.6180825548  -1.1617743488  -7.5697333174
H    3.3674530611  -0.1534654749  -6.3221653344
H    2.8500555327  -1.8119944578  -5.9426998160
N    1.1537809727   1.0496302001  -6.2806548132
C   -0.1326111343   1.3738740448  -6.3868085521
C   -1.0703710083   0.1976521198  -6.1484472749
H   -1.5469995189   0.3542385332  -5.1468945558
Cu   0.7851993909  -0.8814544471  -4.1317710016
C    3.9457836825  -2.1035231587  -0.6488609006
C    4.4519234854  -1.9278643091  -1.9419089622
C    2.5728850098  -1.9275358785  -0.4272833638
C    3.5767359555  -1.6152462479  -2.9793640429
C    1.7516967823  -1.5761616454  -1.5382619358
N    2.2521916702  -1.4582709467  -2.8189528217
C    1.9468140951  -2.0981436668   0.8564266024
C    0.6037898556  -1.9337764447   1.0185191666
C   -0.2403793558  -1.5465934866  -0.0776826894
C    0.3625947109  -1.3381801202  -1.3523430931
H    4.5981644085  -2.3733907298   0.1779358028
H    5.5090900575  -2.0550647083  -2.1540204591
H    3.9448749550  -1.4987942315  -3.9942927830
H    2.5738497333  -2.3756501226   1.7010738236
H    0.1447317489  -2.0824915257   1.9935501511
C   -1.6257578571  -1.3536226164   0.0382401017
N   -0.3529247988  -0.8812096534  -2.4353434205
C   -1.6716559165  -0.7074612797  -2.2721640815
C   -2.3569327777  -0.9540478285  -1.0800041099
H   -2.1135315539  -1.5135442885   0.9970844328
H   -2.2152878723  -0.3185768017  -3.1264444922
H   -3.4331726920  -0.8127827376  -1.0753241550
H   -7.5665545818  -2.0942449551  -2.2790624122
C   -0.7297096339   2.5884944750  -6.7524451272
Br   0.3590609656   4.2539656012  -6.7492038934
C   -2.0026322437   2.6333861826  -7.2879748570
H   -2.4470474903   3.5745760309  -7.5900758312
C   -2.1595216125   0.1841761868  -7.1977055027
H   -2.5402587277  -0.7622348747  -7.5698847581
C   -2.6384249703   1.3861101459  -7.6304593785
H   -3.4889935279   1.4235074392  -8.3113741547
C   -0.5187457415  -2.3138805482  -6.0996355625
O   -1.7527489881  -2.5929398021  -6.0099949870
C    0.4191502913  -3.5048053052  -6.2671623096
H    0.2761877465  -4.2010826868  -5.4324488401
H    0.1266107579  -4.0404753953  -7.1797990294
H    1.4765472329  -3.2483353909  -6.3381713546
O   -6.2833324370  -2.1622826089  -4.0330999439
O   -4.9636728875  -0.7359014411  -2.8634899940
C   -5.9732819836  -1.4597189028  -3.0309630444
O   -6.8695661169  -1.4957492015  -1.9637423763
K   -3.9739484217  -1.5792730175  -5.1796473736
53
---> TS_5a_to_5c_w_distal_Br_and_KHCO3
C    1.3385349172  -0.6287879994  -6.6650231160
C   -0.0349500021  -0.6226246594  -6.1549670421
C    2.2822039447  -1.7909364191  -6.8124303787
H    1.9233714966  -2.5255600759  -7.5466179822
H    3.2440192341  -1.4063290135  -7.1623710914
H    2.4376220425  -2.3253500633  -5.8666787391
N    1.7504346339   0.5571386581  -7.1072539294
C    0.7329172939   1.4491277820  -6.9334877007
C   -0.3786863372   0.8622276733  -6.1408261563
H   -0.0363136090   1.1627316797  -4.9047972994
Cu   0.4347626078  -0.3072954665  -4.0742980547
C    3.7852176803  -1.4917418244  -0.7943923648
C    4.2319708469  -1.0524786328  -2.0450112453
C    2.4052548503  -1.5961174664  -0.5641702073
C    3.3014580432  -0.7294523694  -3.0309241940
C    1.5206631335  -1.2507310758  -1.6252354994
N    1.9718608728  -0.8253480153  -2.8575733687
C    1.8365462647  -2.0407805457   0.6802114390
C    0.4876036378  -2.1331079525   0.8537537920
C   -0.4276014321  -1.7757367482  -0.1953921036
C    0.1119676865  -1.3218613317  -1.4328278768
H    4.4878013019  -1.7489012267  -0.0054826659
H    5.2921461668  -0.9635092334  -2.2623052746
H    3.6216885865  -0.3810566071  -4.0091859411
H    2.5144682313  -2.3080091270   1.4881758982
H    0.0769940286  -2.4771588745   1.8006922077
C   -1.8250869316  -1.8483321552  -0.0729668417
N   -0.6866877631  -0.9173536520  -2.4732929869
C   -2.0134686771  -0.9871538835  -2.3062605688
C   -2.6309048052  -1.4609346010  -1.1445890873
H   -2.2670656011  -2.2027856343   0.8553919591
H   -2.6008107708  -0.6362860023  -3.1481896986
H   -3.7160460376  -1.5181452480  -1.1142976489
H   -7.4131148534  -4.0330063323  -1.7847521000
C    0.6244054760   2.7680346995  -7.3449812390
C   -0.5673843448   3.4778360354  -7.2558899745
H   -0.6279913449   4.5075830383  -7.5874270688
C   -1.6848839665   1.4867743424  -6.3582223423
H   -2.5774456238   0.9575281355  -6.0485962637
C   -1.7272194511   2.7811174470  -6.8168799786
H   -2.6858962863   3.2955855784  -6.8768281542
C   -0.9752288147  -1.6707396267  -5.9389536714
O   -2.2010883903  -1.4613742387  -5.6734182440
C   -0.5738295958  -3.1401362755  -6.0520275897
H   -1.0450831821  -3.6898322499  -5.2289061479
H   -0.9732730932  -3.5520623895  -6.9893623173
H    0.4990461248  -3.3248608603  -6.0241495449
O   -6.2842793085  -3.5807527690  -3.5898176565
O   -5.6376782675  -1.7194813422  -2.4663854189
C   -6.2603425051  -2.8003989479  -2.5956051072
O   -7.0198105987  -3.1925636759  -1.4974013684
K   -4.4732314836  -2.1072301515  -4.7944276505
Br   2.1791580890   3.6442635047  -8.2224673588
53
---> 5c_w_distal_Br_and_KHCO3
C   -1.2425420824  -2.6595698370 -11.4239161348
C   -1.7872692756  -2.1744599900 -10.1751318971
C   -0.3665641873  -3.8568687017 -11.6740929449
H   -0.8491994432  -4.7989572442 -11.3819936561
H   -0.1473921214  -3.9005458114 -12.7441646210
H    0.5842506495  -3.8035637008 -11.1277579865
N   -1.5831537232  -1.9155946888 -12.4733950466
C   -2.3724925710  -0.8997058619 -11.9760146634
C   -2.5420377810  -0.9981716326 -10.5552623783
H    1.7128456620   0.4621797286   5.1604317517
Cu   1.3416532946   0.1542657787   3.7240595548
C    4.4755806072  -1.4088393652  -0.1416097150
C    5.1006318723  -1.2296910326   1.0768129552
C    3.0876918255  -1.1731256609  -0.2576145635
C    4.3271892110  -0.8140116353   2.1791788319
C    2.4029630283  -0.7547225311   0.9160439406
N    3.0262964476  -0.5846312324   2.1028140337
C    2.3625303759  -1.3369583334  -1.4850571813
C    1.0229740840  -1.0957060297  -1.5396557302
C    0.2971710699  -0.6690519334  -0.3755128865
C    0.9796542393  -0.4956082442   0.8547039032
H    5.0368886586  -1.7289282634  -1.0164252897
H    6.1661845530  -1.4024264953   1.1948900560
H    4.7816298678  -0.6631571703   3.1560735329
H    2.9050711537  -1.6580459525  -2.3708956537
H    0.4653092744  -1.2166624300  -2.4641834588
C   -1.0912206945  -0.4127414974  -0.4181827481
N    0.3405221270  -0.0898520682   1.9871347966
C   -0.9723911717   0.1464913116   1.9171707249
C   -1.7228172824  -0.0024298226   0.7398922168
H   -1.6435644534  -0.5391685910  -1.3520040525
H   -1.4401991785   0.4682931489   2.8423889195
H   -2.7878988107   0.2023201770   0.7335631764
H   -5.0902016262   0.1587158929  -1.7398191078
C   -2.9922039628   0.1531346900 -12.6472160168
Br  -2.7821306314   0.3239478911 -14.6082914815
C   -3.7607833573   1.0954630596 -11.9775402517
H   -4.2331366585   1.9052599563 -12.5233727462
C   -3.3166972910  -0.0528461056  -9.8710725079
H   -3.4466171857  -0.1340044748  -8.7976071551
C   -3.9180311788   0.9827105390 -10.5845857382
H   -4.5222703190   1.7220354332 -10.0626441613
C   -1.6529767363  -2.6745562201  -8.8544577002
O   -2.1892362963  -2.1217264582  -7.8536471004
C   -0.8309744325  -3.9326899482  -8.5733264906
H   -0.8916703259  -4.1515820717  -7.5037601947
H   -1.2021412362  -4.7971309943  -9.1347635551
H    0.2217324335  -3.7986907129  -8.8480953685
O   -4.7326486641  -0.3302680270  -3.8458001139
O   -2.6167532139  -0.7721257338  -3.1622393485
C   -3.8129426437  -0.4204158732  -2.9949471811
O   -4.1519899257  -0.0864384117  -1.6826567090
K   -3.0937292691  -1.1124985206  -5.7592374783
53
---> 5a_w_distal_Br_and_LiHCO3_conformer_III
C    0.9708972361  -0.3719555470  -6.2156094849
C   -0.4566086035  -0.6222554592  -5.9512623097
C    2.0346158445  -1.3399097946  -6.6852898670
H    1.7979708359  -1.7473290379  -7.6808427976
H    2.9780990127  -0.7924089621  -6.7699583454
H    2.1849098239  -2.1912826251  -6.0119966981
N    1.2094146414   0.9535979840  -6.5126290772
C    0.0686362334   1.6196930023  -6.4423192691
C   -1.0763462618   0.7819802661  -5.8900777726
H   -1.1657107464   1.0571987991  -4.8039504332
Cu   0.6006619241  -0.7774127840  -4.1452145233
C    3.7852385095  -1.8723336490  -0.6969943728
C    4.2673676311  -1.7514458705  -2.0082885127
C    2.4154261086  -1.7053555575  -0.4587075137
C    3.3721536235  -1.5007482892  -3.0435142944
C    1.5689723485  -1.4133071607  -1.5686412127
N    2.0468682961  -1.3541551255  -2.8662318040
C    1.8076150552  -1.8402118608   0.8391079030
C    0.4613719133  -1.7137062815   1.0112447730
C   -0.4077641470  -1.3937253797  -0.0882789228
C    0.1811999670  -1.1942936727  -1.3711010238
H    4.4561454701  -2.0970736477   0.1285589922
H    5.3217202113  -1.8803182286  -2.2329341030
H    3.7173866471  -1.4335174096  -4.0714926524
H    2.4514692584  -2.0686861123   1.6859363855
H    0.0182213964  -1.8468825848   1.9960494593
C   -1.8000660132  -1.2682159978   0.0220593835
N   -0.5554564715  -0.7815513853  -2.4584337374
C   -1.8865267589  -0.6959540290  -2.3143878079
C   -2.5516448032  -0.9538504231  -1.1139273230
H   -2.2817591623  -1.4254121084   0.9844671269
H   -2.4412648358  -0.3917137659  -3.1957038373
H   -3.6339417795  -0.8871018390  -1.0980994862
H   -6.9566651187  -3.6772811352  -2.5721786810
C   -0.2250514408   2.9396262423  -6.8303453126
Br   1.2681530394   4.1861282641  -7.2422474416
C   -1.5136428192   3.3459542881  -7.0808064745
H   -1.7227052497   4.3575853839  -7.4098386870
C   -2.3891572364   1.1134404733  -6.5411167533
H   -3.1840003251   0.3773408757  -6.5204681667
C   -2.5780626539   2.3704468083  -7.0183524232
H   -3.5552697762   2.6669661948  -7.3966082340
C   -1.2230623083  -1.8059105584  -5.8068776555
O   -2.4631375972  -1.7553937677  -5.4753111353
C   -0.6765247668  -3.2004274096  -6.0650763158
H   -0.8529301584  -3.8356858630  -5.1884904192
H   -1.2466853635  -3.6429647270  -6.8937056152
H    0.3829268277  -3.2310439277  -6.3191442505
O   -5.2828046326  -3.4668224736  -3.9893286311
O   -5.1377878906  -1.3719088752  -3.2045626638
C   -5.6566559035  -2.5148647336  -3.2388242835
O   -6.7123563494  -2.7543040404  -2.3907755015
Li  -3.9304042589  -2.1805782015  -4.5534555727
53
---> TS_5a_to_5c_w_distal_Br_and_LiHCO3
C    1.0242482092  -0.7547223469  -6.5989261407
C   -0.3185045771  -0.6490609765  -6.0161397353
C    1.8818782124  -1.9779889147  -6.7686776266
H    1.4436427451  -2.6975405492  -7.4740886934
H    2.8498459532  -1.6627069478  -7.1679329799
H    2.0447683675  -2.5074667226  -5.8213460918
N    1.4840046563   0.3945473596  -7.0843219984
C    0.5386835210   1.3546764767  -6.8698958162
C   -0.5613099674   0.8557992100  -6.0071569395
H   -0.1245315457   1.1429214987  -4.7880484959
Cu   0.2914252520  -0.3339210178  -3.9607518681
C    3.8640351008  -1.4749583559  -0.9034510845
C    4.2241493659  -1.0724469961  -2.1928736557
C    2.5026611396  -1.5692755438  -0.5753655518
C    3.2277826846  -0.7758973585  -3.1221318512
C    1.5481553473  -1.2498451163  -1.5823770033
N    1.9143172955  -0.8635768616  -2.8538764504
C    2.0205319508  -1.9816964618   0.7154508485
C    0.6862089198  -2.0697792564   0.9811242793
C   -0.2974071807  -1.7367018395  -0.0120099448
C    0.1550433771  -1.3096692889  -1.2921852086
H    4.6190652273  -1.7128666525  -0.1581054564
H    5.2670019047  -0.9941440995  -2.4852517712
H    3.4790165210  -0.4588198399  -4.1307730827
H    2.7516322938  -2.2294074644   1.4822093643
H    0.3407050061  -2.3915299673   1.9613863526
C   -1.6843240164  -1.8085566977   0.2045854101
N   -0.7122235578  -0.9225135132  -2.2836262805
C   -2.0256748739  -0.9950736318  -2.0346959826
C   -2.5551213233  -1.4496870060  -0.8223513011
H   -2.0618759079  -2.1425362323   1.1684430941
H   -2.6826736687  -0.6758143797  -2.8349424841
H   -3.6334981648  -1.5072194911  -0.7205819228
H   -7.0328212584  -3.8381771214  -3.0373148595
C    0.4951640604   2.6715875619  -7.3012693476
C   -0.6389948742   3.4604025133  -7.1594405033
H   -0.6509535297   4.4860026463  -7.5086319356
C   -1.8315687157   1.5680212223  -6.1490548924
H   -2.7370554178   1.1128316198  -5.7680635912
C   -1.8135239188   2.8528022946  -6.6338477534
H   -2.7365389870   3.4308947980  -6.6439642060
C   -1.2930046615  -1.6249038858  -5.6958354705
O   -2.4836672086  -1.3120060917  -5.3360249782
C   -1.0214651302  -3.1188496296  -5.7914870690
H   -1.3660077697  -3.5979559649  -4.8673302156
H   -1.6225698504  -3.5358512824  -6.6111182780
H    0.0216088707  -3.3849200883  -5.9549444690
O   -5.3982960163  -3.2719905825  -4.4044464540
O   -5.1605373000  -1.4887816509  -3.0666864416
C   -5.7174506786  -2.5639531715  -3.4009743294
O   -6.7510418302  -3.0101489430  -2.6134361376
Li  -4.0289227420  -1.9099515796  -4.6354044211
Br   2.0523471916   3.4254359127  -8.2815064619
53
---> 5c_w_distal_Br_and_LiHCO3
C   -1.2535422809  -2.4846618959 -10.4588153825
C   -2.0259525631  -1.9277437865  -9.3642149502
C   -0.3409578815  -3.6800558644 -10.4590819308
H   -0.8664982211  -4.6088344240 -10.2011606361
H    0.0776441605  -3.7886262730 -11.4630365524
H    0.4884206664  -3.5742832656  -9.7476823052
N   -1.3998242569  -1.8175158220 -11.5964523900
C   -2.2763760680  -0.7832520784 -11.3222692053
C   -2.7057684956  -0.7899790486  -9.9571550491
H    1.6157698433   0.5363729353   4.5851101942
Cu   1.2703222456   0.1695605098   3.1563226331
C    4.5151135198  -1.2529469387  -0.6689228456
C    5.1204847993  -1.0139271238   0.5490810636
C    3.1149878490  -1.1129076575  -0.7937313417
C    4.3155642936  -0.6341125303   1.6418797839
C    2.3981009408  -0.7249462777   0.3708029233
N    3.0025527227  -0.4944586871   1.5571082883
C    2.4084886469  -1.3400452361  -2.0218226625
C    1.0563354420  -1.1880936246  -2.0862655034
C    0.2973896702  -0.7969556232  -0.9307159377
C    0.9609079812  -0.5635564065   0.3002755608
H    5.1008860547  -1.5472652202  -1.5366553310
H    6.1946094769  -1.1129617617   0.6740762557
H    4.7543164993  -0.4368421444   2.6176528922
H    2.9752245414  -1.6338785431  -2.9017817675
H    0.5168302418  -1.3560842546  -3.0142297182
C   -1.1046021948  -0.6315175440  -0.9794099753
N    0.2916185108  -0.1873716638   1.4254371588
C   -1.0333700716  -0.0393463666   1.3492648583
C   -1.7674274358  -0.2500900813   0.1710387837
H   -1.6459451769  -0.8043353995  -1.9103198506
H   -1.5253733699   0.2606808475   2.2691624729
H   -2.8434228874  -0.1140858206   0.1602465968
H   -5.2402212347  -0.0983837672  -2.2553175215
C   -2.7665610411   0.2095496255 -12.1679010959
Br  -2.1963356598   0.2566525537 -14.0628539647
C   -3.6539588311   1.1770607026 -11.7155952965
H   -4.0221742994   1.9402375594 -12.3930751019
C   -3.6006368126   0.1785950609  -9.4876729692
H   -3.9270508559   0.1645257775  -8.4541874045
C   -4.0654358795   1.1521401523 -10.3716258215
H   -4.7612073189   1.9115907044 -10.0216218737
C   -2.1337939111  -2.3409640942  -8.0227395754
O   -2.8534071039  -1.7212259048  -7.1760309351
C   -1.3851598498  -3.5649167599  -7.5037311041
H   -1.6305954584  -3.7072045834  -6.4479825911
H   -1.6575108432  -4.4715482620  -8.0550189800
H   -0.3002450864  -3.4436693278  -7.5989555058
O   -4.8508079145  -0.6536256154  -4.3702738581
O   -2.7791597235  -1.1186486503  -3.6568173430
C   -3.9651264395  -0.7325069434  -3.4764340189
O   -4.3083027376  -0.3678100654  -2.1937077074
Li  -3.4019045128  -1.2801325013  -5.5380681972
53
---> 5c_and_CuBr_and_KHCO3_separated_conformer_II
C   -0.9203480383  -2.7485076287 -11.7106336535
C   -1.5167036101  -2.2839249605 -10.4728979930
C    0.0024469841  -3.9166735303 -11.9339605356
H   -0.4560301895  -4.8756766035 -11.6568053627
H    0.2560198710  -3.9520843839 -12.9970585688
H    0.9343214086  -3.8349018448 -11.3585439728
N   -1.2598109769  -2.0179196551 -12.7674718098
C   -2.1021911645  -1.0240103816 -12.2869947635
C   -2.2997608411  -1.1324473093 -10.8771723449
Br   2.6749461344   0.5898836484   5.3565325879
Cu   1.5398297078   0.2532320398   3.3544756229
C    3.2536802185  -1.1982784717  -1.1357884109
C    4.1984621283  -1.1115039401  -0.1317190480
C    1.9032701227  -0.8882468580  -0.8569495972
C    3.7901993374  -0.7127327825   1.1562880821
C    1.5966901489  -0.4986537902   0.4726877469
N    2.5319878193  -0.4170324784   1.4480882947
C    0.8563031959  -0.9457985902  -1.8367512890
C   -0.4327102663  -0.6340779702  -1.5175657654
C   -0.7727034714  -0.2384171479  -0.1772276343
C    0.2327911633  -0.1682780678   0.8184551172
H    3.5339379477  -1.5013256135  -2.1416823041
H    5.2424274420  -1.3425523622  -0.3195985208
H    4.5031985971  -0.6261284776   1.9724627520
H    1.1115431660  -1.2427943267  -2.8510798519
H   -1.2293148183  -0.6705717761  -2.2634496967
C   -2.0963527485   0.0909206067   0.1964996289
N   -0.0312717222   0.2027032649   2.1028228215
C   -1.2878643917   0.5083160748   2.4260315728
C   -2.3466282751   0.4643694716   1.5038038051
H   -2.8904443588   0.0410182203  -0.5462934648
H   -1.4563866035   0.7982592532   3.4585067296
H   -3.3484816485   0.7236986260   1.8312345745
H   -5.3424409970  -0.1492205274  -2.2241842225
C   -2.7196426968  -0.0084840097 -13.0248424554
H   -2.5553402588   0.0550761079 -14.0983386624
C   -3.5372692107   0.9051298181 -12.3597248791
H   -4.0260097472   1.7018999360 -12.9175925528
C   -3.1234419491  -0.2031319911 -10.2267843372
H   -3.2781473814  -0.2683082045  -9.1542408810
C   -3.7354943819   0.8071518251 -10.9710198547
H   -4.3757630704   1.5309615341 -10.4689176176
C   -1.4068683926  -2.7875401723  -9.1550667413
O   -2.0005287561  -2.2664497923  -8.1665360507
C   -0.5427376304  -4.0128221425  -8.8492890213
H   -0.6278569101  -4.2348062478  -7.7818949259
H   -0.8600122914  -4.8915952372  -9.4217101396
H    0.5119886820  -3.8356243771  -9.0902721631
O   -4.9498752103  -0.7164483511  -4.3039481306
O   -2.7742986609  -0.7293335723  -3.6691533094
C   -4.0070820356  -0.5831722272  -3.4863944045
O   -4.3741676624  -0.2178322973  -2.1844427928
K   -3.2181447444  -1.3013615783  -6.2366080209
53
---> 5c_and_CuBr_and_LiHCO3_separated_conformer_II
C   -0.7912407939  -2.6572923165 -10.8121325672
C   -1.5886750729  -2.1379266737  -9.7109858591
C    0.1490086229  -3.8320530770 -10.8212950336
H   -0.3580079260  -4.7784233640 -10.5899109470
H    0.5851351146  -3.9119045241 -11.8208535288
H    0.9651515456  -3.7242173180 -10.0946368152
N   -0.9417475458  -1.9729389167 -11.9363982252
C   -1.8514317594  -0.9577617185 -11.6492612551
C   -2.2876154574  -1.0046478094 -10.2939974461
Br   2.4385886392   0.5956216692   5.1025954274
Cu   1.4107848255   0.2540872603   3.0446336217
C    3.4199382707  -1.1668962566  -1.3333807342
C    4.3059970815  -1.0307761145  -0.2823760978
C    2.0459487021  -0.9048572849  -1.1305189072
C    3.8152196413  -0.6299038688   0.9759122041
C    1.6549300959  -0.5083092926   0.1745203060
N    2.5334308373  -0.3768675320   1.1959523298
C    1.0548883882  -1.0210239610  -2.1618384974
C   -0.2599860298  -0.7580641618  -1.9133570266
C   -0.6859313720  -0.3542197429  -0.6005947218
C    0.2628234365  -0.2280432807   0.4442264782
H    3.7638319733  -1.4738400518  -2.3180391686
H    5.3660641220  -1.2263987902  -0.4107933297
H    4.4785377463  -0.5112506666   1.8291276994
H    1.3725256939  -1.3260572096  -3.1556941657
H   -1.0150999368  -0.8490822742  -2.6938733343
C   -2.0384773288  -0.0709066315  -0.3004514661
N   -0.0826756732   0.1500515271   1.7071079555
C   -1.3651434386   0.4110267943   1.9599958288
C   -2.3716626805   0.3124523355   0.9850429923
H   -2.7917908279  -0.1580230364  -1.0800483725
H   -1.5985808917   0.7084570754   2.9775162597
H   -3.3983373325   0.5390591434   1.2545010444
H   -5.2623637075  -0.1715458881  -2.9257897964
C   -2.3264250031   0.0219503636 -12.5262389789
H   -1.9796998901   0.0398720118 -13.5570970062
C   -3.2431521743   0.9591627534 -12.0488191951
H   -3.6256295833   1.7303418239 -12.7152491470
C   -3.2105229855  -0.0585109848  -9.8297454145
H   -3.5574082083  -0.0864315016  -8.8023187817
C   -3.6797968814   0.9162871853 -10.7135341085
H   -4.3971736221   1.6552736808 -10.3610176274
C   -1.6913569274  -2.5764934529  -8.3812710811
O   -2.4332216482  -1.9934712715  -7.5232660726
C   -0.9126779313  -3.7876102625  -7.8731830685
H   -1.1822862471  -3.9632001866  -6.8283101153
H   -1.1363845534  -4.6905042675  -8.4516671060
H    0.1698220093  -3.6259156237  -7.9338718051
O   -4.6700344648  -0.8539140698  -4.9535795538
O   -2.6226932772  -1.0619273265  -4.0691647006
C   -3.8465411892  -0.7779510180  -4.0043328168
O   -4.3169761506  -0.3447834668  -2.7799706218
Li  -3.0866645790  -1.4410512371  -5.9762861859
