# Supplementary material for: Computational exploration of the reaction mechanism of the Cu+-catalysed synthesis of indoles from N-aryl enaminones
Source: R Soc Open Sci. 2016 Feb 3;3(2):150582. doi: 10.1098/rsos.150582 (PMC4785979; doi:10.1098/rsos.150582)
Supplement: molecules_in_SI_table_3_PBE1PW91.xyz [file rsos150582supp7.xyz]

53
---> 4_w_Br_and_KHCO3
C     -0.6206288458  -0.7780143471  -7.3854668166
C     -0.6051838912  -1.5176916772  -6.1828087258
C     -1.0939132446  -1.3550774533  -8.7175384942
H     -1.6699564118  -2.2749942565  -8.6064032463
H     -1.7161343251  -0.6058251220  -9.2167353147
H     -0.2446640299  -1.5488600765  -9.3843280410
N     -0.2695695861   0.4938795909  -7.5498820375
C     -0.1816416402   1.4630476427  -6.6318345909
C      0.8536916625   2.4365286240  -6.6476927213
Br     2.3242067466   2.2002934385  -7.9156860588
Cu    -0.4279170075  -0.6714155823  -4.4720432503
C     -1.9019690217  -2.4899572198   0.0378178824
C     -2.6806596777  -2.8701199500  -1.0365253621
C     -0.8873078717  -1.5300104336  -0.1414649346
C     -2.4407275106  -2.2600145992  -2.2819293062
C     -0.7080879626  -1.0204397656  -1.4485201090
N     -1.4879476764  -1.3680683886  -2.4879928668
C     -0.0406031975  -1.0592599241   0.9130272234
C      0.9284609295  -0.1351906987   0.6748840659
C      1.1577857617   0.3765576651  -0.6434443534
C      0.3571191307  -0.0877642095  -1.7104624209
H     -2.0585749658  -2.9305242364   1.0194840522
H     -3.4334694266  -3.6518339561  -0.9612691675
H     -3.0419842427  -2.5128084339  -3.1520051224
H     -0.1927877818  -1.4539392063   1.9144564143
H      1.5598938355   0.2230133047   1.4841026554
C      2.1581620975   1.3183355496  -0.9487981509
N      0.5499702495   0.2949747718  -2.9941329804
C      1.4907434774   1.1958072135  -3.2517572130
C      2.3115618238   1.7390219333  -2.2527939795
H      2.7946913876   1.7023936972  -0.1554657286
H      1.5950151778   1.4895696273  -4.2919097125
H      3.0639458700   2.4710601939  -2.5260112930
H     -3.2892478585  -7.9074722063  -0.0282522237
C     -1.2033142792   1.7389520416  -5.6675230263
H     -2.0437731722   1.0509233277  -5.6364362177
C     -1.1937181833   2.8653738886  -4.8635027545
H     -2.0197876642   3.0267423823  -4.1737911020
C      0.8747188382   3.5701207371  -5.8480020016
H      1.6975483570   4.2724145317  -5.9438488820
C     -0.1501689244   3.7951807431  -4.9312854525
H     -0.1415636849   4.6809634253  -4.3030321329
C     -0.6260236563  -2.9312169390  -6.1471222707
O     -0.9457213382  -3.6103227632  -5.1197954020
C     -0.1316079811  -3.8105202531  -7.3013878434
H      0.5585994379  -4.5472216147  -6.8743805524
H     -0.9649982147  -4.3743209348  -7.7426111311
H      0.3856736294  -3.2710382340  -8.0956753889
O     -2.1852629820  -7.1978116840  -1.7418913630
O     -3.8039444355  -5.6264219041  -1.8730784322
C     -3.2417223241  -6.6243462933  -1.3730943445
O     -3.8607161266  -7.1611609883  -0.2584653293
K     -1.7513922869  -5.3071930509  -3.5328135964
53
---> TS_4_to_5a_proximal_Br_and_KHCO3
C      1.3092431793  -0.3296639269  -6.7202897987
C      0.4068934405  -0.9414697206  -5.7416183354
C      2.6237691251  -0.9958581670  -7.0293834554
H      2.4586484132  -2.0322806685  -7.3496666353
H      3.1622188365  -0.4460235210  -7.8068425498
H      3.2378583262  -1.0467708958  -6.1230744698
N      1.0770126200   0.7940001665  -7.3383117747
C     -0.1725855994   1.3163535409  -7.0013374596
C     -0.6516866931   1.2125522845  -5.6776791825
Br     0.6824595912   1.8340466953  -4.0747033797
Cu     0.9727878017  -1.2085796390  -3.9362542012
C      3.6846538689  -0.9295437719   0.0727324349
C      4.2679589248  -0.6742582387  -1.1519064504
C      2.3326011865  -1.3143930190   0.1222135117
C      3.4973725450  -0.7995890801  -2.3154699302
C      1.6449530700  -1.4290232355  -1.1071159108
N      2.2224706953  -1.1670511320  -2.3059875034
C      1.6252621735  -1.5744070944   1.3405950161
C      0.3066349254  -1.9112416852   1.3309839162
C     -0.4185916313  -2.0347061057   0.1030556979
C      0.2610751694  -1.8137863980  -1.1138015206
H      4.2505966208  -0.8304109060   0.9955782651
H      5.3058798585  -0.3674233695  -1.2286962410
H      3.9199856135  -0.5823225462  -3.2913453864
H      2.1644354949  -1.4819584686   2.2799743893
H     -0.2214136436  -2.0891055900   2.2645974053
C     -1.7915364027  -2.3491306378   0.0204630959
N     -0.3281397605  -1.9332803853  -2.3173028155
C     -1.6102954822  -2.2525870866  -2.3670010642
C     -2.3953839115  -2.4491226452  -1.2146379142
H     -2.3614040592  -2.4990050103   0.9345383499
H     -2.0117661176  -2.3554068247  -3.3710295367
H     -3.4582394745  -2.6336835674  -1.3468845770
H     -7.7437240168  -2.6847761012  -3.3190152350
C     -1.0388914122   1.8046226189  -7.9733632643
H     -0.6774350768   1.8309809083  -8.9987732089
C     -2.3524634544   2.1919571122  -7.6627815715
H     -2.9991294994   2.5939598032  -8.4380378124
C     -1.9554563637   1.5744266409  -5.3534750353
H     -2.2809686343   1.5531706430  -4.3164570890
C     -2.8104482328   2.0599783791  -6.3596926957
H     -3.8126937770   2.3909921099  -6.0901272677
C     -0.6952269997  -1.6907714116  -6.2305982262
O     -1.6210143559  -2.1751590871  -5.5117987540
C     -0.8809370561  -1.8686217284  -7.7362468822
H     -1.5317095988  -2.7277002340  -7.9261195855
H     -1.3569673336  -0.9687520849  -8.1518391193
H      0.0644770144  -2.0008938333  -8.2731268247
O     -6.3385153344  -1.7427299006  -4.6567813916
O     -4.8995906313  -1.8991506019  -2.9231011001
C     -6.0029668281  -2.0546823309  -3.4859630361
O     -6.9874595091  -2.6513117169  -2.7164040863
K     -3.8568544589  -0.9889376798  -5.2001807026
53
---> 5c_and_CuBr_and_KHCO3_separated
C     -1.5212517577  -0.8308311160  -7.9727556829
C     -2.7664576072  -1.4311515614  -8.3611564945
C     -0.1433031911  -1.4102911731  -8.0621551756
H      0.1406436188  -1.6503994898  -9.0932332189
H      0.5702459661  -0.6805910507  -7.6723570786
H     -0.0427385034  -2.3337082602  -7.4786372873
N     -1.6679593830   0.3764754240  -7.4319134153
C     -3.0204754288   0.6440307478  -7.4610516375
C     -3.7559962490  -0.4347097738  -8.0303081196
Br     4.6281576910   2.6019314584  -1.1088610087
Cu     2.8340336035   1.2337434476  -1.6267107157
C      1.0235141514  -2.4462697117   1.1997681956
C      2.0956320912  -1.7590704926   1.7270532571
C      0.5124902492  -2.0868291421  -0.0629396646
C      2.6580405182  -0.7074961434   0.9847250557
C      1.1515112738  -1.0122528848  -0.7253843036
N      2.1997951676  -0.3490353355  -0.1997375454
C     -0.5932546186  -2.7453763672  -0.6883197925
C     -1.0428555616  -2.3547214022  -1.9108117333
C     -0.4178826359  -1.2646648862  -2.6017396751
C      0.6760701383  -0.5923268730  -2.0195400541
H      0.5630520122  -3.2661893223   1.7452854912
H      2.5076896873  -2.0161616737   2.6975274102
H      3.5048348469  -0.1376244002   1.3592607481
H     -1.0747295727  -3.5692472888  -0.1683277266
H     -1.8778888967  -2.8508889685  -2.4048106029
C     -0.8619989485  -0.8257449727  -3.8656945828
N      1.3062994416   0.4430563575  -2.6293138230
C      0.8639683760   0.8297806687  -3.8222991507
C     -0.2178124878   0.2267053282  -4.4813626586
H     -1.7072459524  -1.3318605213  -4.3246547304
H      1.3962530881   1.6594326183  -4.2768013792
H     -0.5401507793   0.5747909594  -5.4637259396
H     -4.9128976545  -4.5074166742  -1.9418757844
C     -3.6736999301   1.7958988815  -7.0165634115
H     -3.0994203508   2.6125861634  -6.5866225544
C     -5.0560827262   1.8740213275  -7.1411360105
H     -5.5788612434   2.7633769986  -6.7980024347
C     -5.1484848939  -0.3302580082  -8.1709790345
H     -5.7088731877  -1.1305240525  -8.6483707050
C     -5.7857612108   0.8224753760  -7.7182044047
H     -6.8644250198   0.9142519426  -7.8239548999
C     -3.0597326930  -2.7386376588  -8.8571713732
O     -4.2207628004  -3.2045818897  -8.8410637682
C     -1.9526528509  -3.6309768788  -9.3912687975
H     -2.4137458327  -4.4979959852  -9.8690901934
H     -1.3142574609  -3.1084685153 -10.1099825991
H     -1.3067763232  -3.9830438901  -8.5786078926
O     -5.4214765262  -3.8400273744  -3.9478118729
O     -3.2653803924  -3.1718566328  -4.0372418225
C     -4.2648264538  -3.6907210925  -3.4898772657
O     -4.0494638010  -4.1588187460  -2.2054376756
K     -4.7027391964  -2.6901710320  -6.2109545070
53
---> 5c_and_CuBr_and_KHCO3
C     -0.6231640221  -0.0521084581  -6.3688235400
C     -1.6118403585   0.8625273305  -5.8115071087
C     -0.7323887390  -1.5396098694  -6.4599249195
H     -0.8101653867  -2.0034205153  -5.4700417286
H     -1.6264902979  -1.8293325008  -7.0240762404
H      0.1566271661  -1.9284744813  -6.9635780353
N      0.4308059647   0.5515364810  -6.8831855083
C      0.2114734747   1.9063366466  -6.7146020932
C     -1.0270517305   2.1768291196  -6.0672679536
Cu    -1.1749408379   0.9026231313  -3.6234130502
C      3.7101787245   0.7375376060  -3.6455209173
C      3.0941779537   1.9285299100  -3.9553951719
C      2.9227375612  -0.3708485990  -3.2783501752
C      1.6931019882   2.0122616162  -3.8924852078
C      1.5232595171  -0.1867529535  -3.2461206482
N      0.9300921491   0.9899130604  -3.5420979195
C      3.4693188882  -1.6523923809  -2.9498141376
C      2.6649682346  -2.6955827812  -2.6122769851
C      1.2418465598  -2.5457974621  -2.5700746762
C      0.6712613468  -1.2908901627  -2.8830514048
H      4.7919251960   0.6368084054  -3.6867573327
H      3.6660325654   2.8003137818  -4.2548983873
H      1.1760451489   2.9353579710  -4.1358721296
H      4.5487998566  -1.7767856572  -2.9827595219
H      3.0907326361  -3.6659905667  -2.3702868321
C      0.3582150679  -3.5945365148  -2.2462794893
N     -0.6584312703  -1.0669150374  -2.8574135293
C     -1.4569010829  -2.0619175275  -2.5096020451
C     -0.9997373202  -3.3577449383  -2.2138063157
H      0.7578527726  -4.5817283778  -2.0270933571
H     -2.5157733611  -1.8227562953  -2.4523468275
H     -1.7349869852  -4.1308346576  -2.0069664682
C      1.0629403690   2.9434840117  -7.1038179636
H      1.9989398496   2.7088965874  -7.6045117388
C      0.6889397842   4.2547545386  -6.8351235883
H      1.3368340033   5.0759918224  -7.1335056293
C     -0.5181343878   4.5282126993  -6.1737560883
H     -0.7877082514   5.5582727991  -5.9533582888
C     -3.0020034515   0.5171165083  -5.6424467854
O     -3.3988229896  -0.6691860718  -5.6140620174
C     -4.0307966885   1.6187565435  -5.5470616013
H     -3.9569031179   2.1080934854  -4.5679458386
H     -3.8755607434   2.3767935528  -6.3215693605
H     -5.0257637295   1.1792806760  -5.6506988238
Br    -2.6579576270   2.0766986193  -2.1044360336
C     -1.3770270053   3.5037210839  -5.7851574902
H     -2.2840509807   3.7377119382  -5.2372996241
O     -4.1410742091  -5.6144894195  -4.7519697736
O     -3.8138754567  -4.6160944111  -2.7520557782
C     -4.0209876510  -5.6045669076  -3.5135091328
O     -4.1288288180  -6.8284570550  -2.8836171085
K     -3.8382585602  -3.0246111144  -4.8698859408
H     -4.0327383373  -6.6062458397  -1.9467908130
53
---> 4_with_Br_and_LiHCO3
C     -0.7196876780  -1.0802419734  -7.1400067535
C     -0.8337871956  -1.6823332105  -5.8625512757
C     -1.2190179710  -1.7483362341  -8.4196621047
H     -1.8910177950  -2.5868614640  -8.2321810099
H     -1.7459399109  -0.9989521864  -9.0182157425
H     -0.3777021962  -2.0989850404  -9.0298261884
N     -0.2310922089   0.1174523129  -7.4250343419
C     -0.0794495481   1.1929747779  -6.6422721177
C      1.0410322170   2.0592559646  -6.7486641011
Br     2.5268915567   1.5107042054  -7.8941399124
Cu    -0.5948358630  -0.7311430189  -4.2160979674
C     -2.0306041743  -2.1030809890   0.4523082060
C     -2.7274959999  -2.6721979982  -0.5905407509
C     -1.0551423401  -1.1211983176   0.1814965152
C     -2.4644648226  -2.2319688190  -1.9020522405
C     -0.8485748122  -0.7827842921  -1.1744011351
N     -1.5579821743  -1.3158203509  -2.1846470322
C     -0.2727230293  -0.4717349929   1.1886940807
C      0.6677510459   0.4545125080   0.8586201246
C      0.9233583288   0.7964273249  -0.5083634810
C      0.1753614709   0.1652713183  -1.5267241671
H     -2.2101567612  -2.4100334642   1.4800984483
H     -3.4536703693  -3.4647201244  -0.4477820507
H     -2.9966597827  -2.6533045947  -2.7477784971
H     -0.4453854215  -0.7344814918   2.2295173838
H      1.2543010662   0.9449947614   1.6314535028
C      1.8994374150   1.7291417882  -0.9082747860
N      0.3835698275   0.3966057263  -2.8442586070
C      1.3054926131   1.2852840886  -3.1918700452
C      2.0821519834   1.9786942735  -2.2506675597
H      2.4954616671   2.2389578974  -0.1551810323
H      1.4316818846   1.4511434011  -4.2572153218
H      2.8184882081   2.6948521139  -2.5990736416
H     -2.8414449270  -7.8414501076  -1.1194785171
C     -1.1075533552   1.6960703334  -5.7841289358
H     -1.9992943732   1.0846578232  -5.6810101063
C     -1.0268318226   2.9272806936  -5.1594820344
H     -1.8581971093   3.2588460295  -4.5406163547
C      1.1338913562   3.2974259799  -6.1281410593
H      2.0203589620   3.9046722708  -6.2855756326
C      0.0975569970   3.7471042064  -5.3136031641
H      0.1611156742   4.7160153969  -4.8272424319
C     -1.0165045615  -3.0671664256  -5.6980866474
O     -1.4752970258  -3.5923140564  -4.6213849784
C     -0.5676729244  -4.1186563529  -6.7096054781
H      0.0420288085  -4.8509763570  -6.1678201434
H     -1.4334286081  -4.6642743409  -7.1089045689
H      0.0196996109  -3.7269528087  -7.5402743387
O     -1.8963162711  -6.6376198837  -2.6800446346
O     -3.5501922855  -5.1860882923  -2.2909286946
C     -2.9406514671  -6.2588210714  -2.0825256911
O     -3.4481245473  -7.0869099346  -1.1198341152
Li    -2.0502167985  -4.9133028418  -3.5934843217
53
---> TS_4_to_5a_proximal_Br_and_LiHCO3
C      0.7417693373  -0.8288406213  -6.6464348666
C     -0.2192035445  -0.7722319412  -5.6194329842
C      1.2405327171  -2.1611928904  -7.1908833687
H      0.4013250116  -2.8242527749  -7.4328869453
H      1.8210732981  -1.9824913375  -8.0992476143
H      1.8714587854  -2.6957238597  -6.4691260869
N      1.1656586646   0.1892214009  -7.3982606105
C      0.5008446172   1.3748504043  -7.3313372678
C     -0.2830970794   1.8381126639  -6.2505952480
Br     0.7344688623   2.1271363131  -4.3700202357
Cu     0.1613714787  -0.2084664943  -3.7603285011
C      3.7361055312  -1.9525591356  -0.7564057262
C      4.1529982165  -1.2524425842  -1.8705802716
C      2.3604486110  -2.0681091485  -0.4872665930
C      3.1887316657  -0.6792084119  -2.7139680980
C      1.4714398867  -1.4371512891  -1.3894185941
N      1.8893800467  -0.7681541054  -2.4852769018
C      1.8256078479  -2.7905126996   0.6265522380
C      0.4818835027  -2.8884854474   0.8144463114
C     -0.4447728459  -2.2620725882  -0.0803381387
C      0.0531829516  -1.5154440282  -1.1702312997
H      4.4549507281  -2.4193545160  -0.0874243821
H      5.2067694698  -1.1462132204  -2.1069427050
H      3.4747862986  -0.1315739491  -3.6083419937
H      2.5166546452  -3.2713920267   1.3142720268
H      0.0840962626  -3.4527827550   1.6542817890
C     -1.8438923375  -2.3589957862   0.0546939429
N     -0.7498130923  -0.8703723020  -2.0502326040
C     -2.0653099364  -0.9861916017  -1.8987222427
C     -2.6558012907  -1.7318814306  -0.8667015639
H     -2.2660416618  -2.9379895171   0.8722857544
H     -2.6822327488  -0.4763256315  -2.6300133861
H     -3.7376552762  -1.8080838418  -0.8499322333
H     -7.0222494303  -4.0817808288  -2.9412667990
C      0.4169144208   2.1368293589  -8.5234181413
H      1.0574317452   1.8192629614  -9.3431753292
C     -0.4989937492   3.1598049742  -8.6777839098
H     -0.5696615225   3.6870943341  -9.6265406493
C     -1.1929302247   2.8884602090  -6.3838889149
H     -1.7731582176   3.2139509093  -5.5253779628
C     -1.3504468343   3.5054195182  -7.6169124177
H     -2.1130193946   4.2703750353  -7.7438597216
C     -0.9293861274  -1.8766689446  -5.0781987883
O     -2.1920562183  -1.8866962014  -4.9008201127
C     -0.2342752845  -3.1577131133  -4.6134374452
H     -0.6079281671  -3.4317185490  -3.6197733492
H     -0.5054478626  -3.9746434943  -5.2953238418
H      0.8537829539  -3.0747697690  -4.5793500832
O     -5.2770046582  -3.6182470605  -4.1746576598
O     -5.0449469584  -1.8442972627  -2.8370712675
C     -5.6271882797  -2.8888904526  -3.2074068467
O     -6.7295770877  -3.2728774142  -2.4969185467
Li    -3.8037549977  -2.3402682624  -4.3273330503
53
---> 5c_and_CuBr_and_LiHCO3
C      0.9792168961  -1.7814165927  -5.9220538284
C     -0.3082584053  -1.0903722094  -5.9749940990
C      1.3023902065  -3.1200427905  -5.3325079461
H      0.7804353368  -3.9365375111  -5.8449583545
H      2.3787833360  -3.2805464828  -5.4321324582
H      1.0351174075  -3.1800058325  -4.2709390635
N      1.9650493112  -1.0923513873  -6.4641125003
C      1.4005946936   0.0807490383  -6.9434869836
C      0.0077354121   0.1447803527  -6.6885311436
Br    -2.2307916029   1.3854654895  -3.5361501403
Cu    -0.4323283161  -0.2488342122  -3.9490910150
C      4.0316040555  -0.1097274670  -2.0074543228
C      3.8011785850   0.5920711746  -3.1694151311
C      2.9765391381  -0.8322147552  -1.4175211287
C      2.5142131083   0.5870601611  -3.7303144573
C      1.7222917892  -0.7948260893  -2.0671815781
N      1.5011292478  -0.0754609249  -3.1912770017
C      3.1175725405  -1.5790616251  -0.2044922474
C      2.0632858790  -2.2473064681   0.3346878496
C      0.7830818487  -2.2433683877  -0.3046534053
C      0.6152021720  -1.5373323633  -1.5174136179
H      5.0129545667  -0.1155823998  -1.5394580984
H      4.5917195786   1.1526343820  -3.6568763030
H      2.2967568317   1.1354458662  -4.6413245331
H      4.0887002825  -1.5925104177   0.2838734389
H      2.1767441896  -2.8018003034   1.2628908516
C     -0.3428693524  -2.9176463007   0.2065008376
N     -0.5497338729  -1.5173674875  -2.1988495732
C     -1.6014016415  -2.1438424383  -1.6907572859
C     -1.5349562273  -2.8569261943  -0.4798741901
H     -0.2573803628  -3.4719659875   1.1382280628
H     -2.5330744159  -2.0815762068  -2.2529370268
H     -2.4263120751  -3.3544601148  -0.1125069810
H     -7.2371902018  -1.7364981634  -3.3558406525
C      2.0578731577   1.1184488665  -7.6089862153
H      3.1268097387   1.0504474464  -7.7971136089
C      1.3098215266   2.2101853985  -8.0360667165
H      1.7988503777   3.0284875250  -8.5602420339
C     -0.7346629853   1.2434536491  -7.1295936643
H     -1.7984224511   1.2943174096  -6.9311911967
C     -0.0718919786   2.2660338825  -7.8010720545
H     -0.6364897706   3.1305339607  -8.1419281665
C     -1.6374331058  -1.6233149849  -5.8240260541
O     -2.6549091278  -0.9599012406  -6.1329253797
C     -1.8615269324  -3.0433429627  -5.3411835988
H     -2.8525320031  -3.0974811945  -4.8842433824
H     -1.8323310695  -3.7216523747  -6.2039649329
H     -1.1132695937  -3.3797555173  -4.6230514067
O     -5.7071696484  -0.6002626992  -4.4146116628
O     -4.2615728528  -1.9646140488  -3.3906485148
C     -5.4149448832  -1.5525021108  -3.6469591365
O     -6.4533379789  -2.2044421782  -3.0336717915
Li    -3.7639994680  -0.4008556865  -4.6517625809
53
---> 5c_and_CuBr_and_LiHCO3_separated
C     -0.5651494742  -0.2988771590  -6.2736350807
C     -1.6432823941   0.5055799318  -5.7042602199
C     -0.4782054888  -1.7893531032  -6.2984651641
H     -0.4966171286  -2.2222452119  -5.2937201383
H     -1.3317225532  -2.2203873896  -6.8347957940
H      0.4471517767  -2.0784546348  -6.8036450058
N      0.3627929707   0.4167755733  -6.8744720351
C     -0.0341104928   1.7382844391  -6.7561758656
C     -1.2664553719   1.8729219042  -6.0590769908
Cu    -1.1277627403   0.7929697918  -3.5336841779
C      3.7567282650   0.8854520735  -3.5966119388
C      3.0811141106   2.0241331718  -3.9735390997
C      3.0266996773  -0.2462860753  -3.1846907984
C      1.6768892328   2.0331390718  -3.9302842829
C      1.6186464485  -0.1380401391  -3.1756233674
N      0.9678707659   0.9885668299  -3.5372595919
C      3.6375320493  -1.4811997870  -2.7966266577
C      2.8841655638  -2.5547764859  -2.4368308351
C      1.4546019731  -2.4838113782  -2.4272559708
C      0.8211921623  -1.2718357136  -2.7807280056
H      4.8428532659   0.8428324837  -3.6212080840
H      3.6102699087   2.9098887355  -4.3086983148
H      1.1115367343   2.9103745160  -4.2295105655
H      4.7225798818  -1.5469311821  -2.8068721050
H      3.3576483899  -3.4922738047  -2.1563587149
C      0.6231163354  -3.5748610066  -2.1019180135
N     -0.5200899192  -1.1212890948  -2.7841890994
C     -1.2747959984  -2.1571056701  -2.4598218241
C     -0.7444833285  -3.4158639132  -2.1277158904
H      1.0723060950  -4.5314270605  -1.8457929956
H     -2.3477751799  -1.9995852339  -2.4696356788
H     -1.4333900782  -4.2277101741  -1.9251236145
C      0.6490471182   2.8575821021  -7.2355936544
H      1.5864118151   2.7251587546  -7.7699226130
C      0.1063262979   4.1185906624  -7.0148533972
H      0.6214700113   5.0031658167  -7.3827511875
C     -1.0982827744   4.2599818592  -6.3112936850
H     -1.4994729927   5.2538953628  -6.1289657712
C     -2.9333950949  -0.0110812726  -5.3690886941
O     -3.1385577994  -1.2444698282  -5.2087972521
C     -4.1134123526   0.9212248752  -5.2537314353
H     -4.0475702445   1.4915784088  -4.3187631162
H     -4.1358876500   1.6323476858  -6.0854423802
H     -5.0315456981   0.3292271313  -5.2452567759
Br    -2.5370611456   2.1152442223  -2.0758612882
C     -1.7871847093   3.1514981601  -5.8264559265
H     -2.6888319579   3.2907766277  -5.2395821528
O     -4.4452486648  -4.6095090399  -5.2408460422
O     -3.7115436695  -4.1033964487  -3.1933800843
C     -4.2477361627  -4.8797537319  -4.0369753455
O     -4.6427461070  -6.1081478690  -3.5952645125
Li    -3.6771448802  -2.8932269115  -4.7668614072
H     -4.4183997133  -6.1039306034  -2.6537066513
53
---> 4_w_Br_and_KHCO3_conformer_II
C      0.7590342582  -1.2426283362  -7.0849543838
C      0.6245573881  -2.0460509987  -5.9369924875
C      1.1054347466  -1.8420620963  -8.4386347754
H      1.0716510293  -2.9306689936  -8.4325339662
H      0.4157388381  -1.4691653614  -9.2056235919
H      2.1059885049  -1.4978582738  -8.7307321533
N      0.5990269907   0.0860207941  -7.1642258227
C      0.6116386672   0.9249233261  -6.1108361669
C      1.6314754035   0.9251390725  -5.1100786819
H      2.4072041435   0.1707579983  -5.2037726028
Cu     0.4862131637  -1.2688562771  -4.1823696907
C      3.6895970817  -0.9105371356  -0.1846985336
C      4.2651254349  -1.3003099031  -1.3761679098
C      2.3095258822  -0.6400112723  -0.1375624518
C      3.4502471064  -1.4100976411  -2.5148142733
C      1.5801899285  -0.7866533656  -1.3427047968
N      2.1554194231  -1.1568844604  -2.5033103845
C      1.6283476492  -0.2220228847   1.0492677903
C      0.2936393266   0.0353448807   1.0297990054
C     -0.4770666626  -0.1151148830  -0.1672038516
C      0.1624296812  -0.5335320009  -1.3557095084
H      4.2861443859  -0.8096107138   0.7187838477
H      5.3269016896  -1.5139220671  -1.4464097054
H      3.8656451800  -1.7109678523  -3.4742205377
H      2.2012998977  -0.1107467352   1.9663812170
H     -0.2189624130   0.3553854926   1.9335556837
C     -1.8638759987   0.1233977614  -0.2225853135
N     -0.5061403021  -0.7297839106  -2.5177044976
C     -1.8160954832  -0.4985239902  -2.5435972198
C     -2.5276962109  -0.0639283152  -1.4134899787
H     -2.3890367378   0.4466767462   0.6729570313
H     -2.3513590667  -0.6817972316  -3.4728209663
H     -3.5957545555   0.0969883524  -1.5103986630
H     -6.6641086115  -1.5786993354  -5.4643765913
C     -0.3186125115   1.9850440776  -5.9709434538
Br    -1.7826407936   2.0984446186  -7.2643005962
C     -0.2641287621   2.9461118560  -4.9764207313
H     -1.0239754803   3.7204515532  -4.9412268565
C      1.7111734152   1.8927142473  -4.1187069715
H      2.5329727163   1.8518819467  -3.4064965564
C      0.7590238195   2.9089497640  -4.0290756256
H      0.8091718510   3.6628357028  -3.2489647658
C      0.1979849382  -3.4049394053  -6.0832706468
O     -0.5310272240  -3.8397599954  -7.0150048533
C      0.5358364785  -4.4117591209  -4.9866606435
H      1.2474422801  -4.0155369199  -4.2574718829
H     -0.3790364962  -4.7145811365  -4.4614298660
H      0.9472742489  -5.3142269638  -5.4548304788
O     -4.8665847728  -1.7880817074  -6.6333277684
O     -3.8128103803  -1.1236761431  -4.7501595582
C     -4.8127243874  -1.4151709795  -5.4367389951
O     -6.0319281011  -1.3151025603  -4.7809230989
K     -2.2008657106  -1.6538727815  -6.8434230479
53
---> TS_4_to_5a_w_distal_Br_and_KHCO3
C      1.1222186739  -0.9270883586  -6.8614879382
C      0.3141404845  -1.2901357445  -5.7451402368
C      1.7811413411  -1.9440556675  -7.7624952471
H      1.0550895634  -2.6856169603  -8.1184079575
H      2.2082642165  -1.4285815800  -8.6262234756
H      2.5769083420  -2.5003565140  -7.2508877237
N      1.1793722894   0.3245880706  -7.3160059583
C      0.3203523591   1.1438209241  -6.6568424613
C     -0.1051824568   0.7384594669  -5.3171611732
H      0.7578208697   0.7227671304  -4.6071984735
Cu     0.9114677315  -1.0355581157  -3.8758894876
C      3.7779520130  -1.2049331497  -0.0339086425
C      4.3406267822  -0.9506916874  -1.2753405272
C      2.3881494268  -1.3859879251   0.0617554076
C      3.5187625213  -0.9086291225  -2.4013347027
C      1.6277521536  -1.2946482218  -1.1283839934
N      2.1968013733  -1.0860788724  -2.3507221897
C      1.7110343505  -1.6573103718   1.2949184480
C      0.3612201827  -1.8250013711   1.3373036923
C     -0.4353936160  -1.7193078947   0.1544413869
C      0.2045100447  -1.4413110606  -1.0761910703
H      4.3926448149  -1.2640324206   0.8602483813
H      5.4093868927  -0.8025794331  -1.3894712699
H      3.9352641336  -0.7434450175  -3.3901302209
H      2.3048839367  -1.7286637909   2.2026429054
H     -0.1378905592  -2.0321723575   2.2807744893
C     -1.8377520046  -1.8499720607   0.1387723598
N     -0.4735815840  -1.3026886619  -2.2399802639
C     -1.7878155395  -1.4626068943  -2.2279392519
C     -2.5164938298  -1.7243269764  -1.0551162232
H     -2.3666756720  -2.0443928026   1.0689271386
H     -2.3184449285  -1.3820577856  -3.1683724851
H     -3.5956313415  -1.7925594105  -1.1391722975
H     -7.1067554553  -2.1148536111  -4.0687776177
C     -0.3644353293   2.1957746625  -7.2551365897
Br     0.2144725039   2.7968007231  -9.0340786253
C     -1.5038582796   2.7914950462  -6.7248462615
H     -2.0104896299   3.5888337615  -7.2549457754
C     -1.2699543523   1.3767339571  -4.7584835100
H     -1.5878786632   1.1189833451  -3.7506990745
C     -1.9616220274   2.3365562678  -5.4718473283
H     -2.8476627951   2.7938272437  -5.0342525609
C     -0.3171551870  -2.5665277861  -5.5294867628
O     -1.5369598733  -2.7027858182  -5.2721331753
C      0.5040025574  -3.8573615318  -5.5469754270
H      0.2683147739  -4.4374957228  -4.6485344105
H      0.1944019607  -4.4611510446  -6.4094970911
H      1.5817715051  -3.6898724751  -5.5969372736
O     -5.6042964784  -1.4091654412  -5.4419974854
O     -4.4661163051  -0.8338588579  -3.5751170263
C     -5.4360776961  -1.3083452106  -4.2009301353
O     -6.4710871234  -1.7934459587  -3.4139759702
K     -3.0930687123  -0.7030363281  -5.9106831839
53
---> 5a_w_distal_Br_and_KHCO3
C      1.4696233155  -0.7757391926  -6.2324023050
C      0.1331872375  -1.3737211130  -6.1520318494
C      2.7963374452  -1.4483125080  -6.4588439909
H      2.8564954775  -1.8619003728  -7.4767701912
H      3.5846542451  -0.6970954026  -6.3591369417
H      3.0018174068  -2.2682778780  -5.7648331100
N      1.4154955200   0.5435754752  -6.5956599803
C      0.1481546682   0.8714885035  -6.8100280402
C     -0.8266388979  -0.2296202356  -6.4514429601
H     -1.3435676362   0.0887947310  -5.5094874650
Cu     0.8911610168  -1.0251145470  -4.2447832940
C      3.8046842253  -1.9518986738  -0.5009070271
C      4.3741066295  -1.9725756858  -1.7744517752
C      2.4421608121  -1.6670026720  -0.3750870247
C      3.5667678049  -1.7459388509  -2.8827287488
C      1.6993592301  -1.4140116878  -1.5585289706
N      2.2553573494  -1.4933772983  -2.8108288554
C      1.7527518655  -1.6336649481   0.8820105221
C      0.4215572922  -1.3682588934   0.9508290956
C     -0.3420898767  -1.0743847470  -0.2255761288
C      0.3265072903  -1.0693699557  -1.4776144173
H      4.4008830771  -2.1522951007   0.3853082833
H      5.4283223268  -2.1864518808  -1.9163553545
H      3.9852089906  -1.7817847943  -3.8838736070
H      2.3218535020  -1.8384709234   1.7856448058
H     -0.0900114029  -1.3621849872   1.9103019451
C     -1.7108213447  -0.7820291905  -0.2083031732
N     -0.2999846251  -0.7146801694  -2.6419717166
C     -1.6044280959  -0.4373067668  -2.5738526127
C     -2.3582500252  -0.4863965262  -1.4030715306
H     -2.2510710753  -0.7857846591   0.7350328129
H     -2.0794481302  -0.1240013703  -3.4975863297
H     -3.4206266110  -0.2751400250  -1.4786830095
H     -7.4026390391  -1.6234215829  -2.5028544351
C     -0.3952662695   2.0329881719  -7.3691397210
Br     0.7247261355   3.6324305060  -7.5417378987
C     -1.6426007324   2.0271893926  -7.9568891563
H     -2.0465480618   2.9255253761  -8.4083599032
C     -1.8598666613  -0.3750090545  -7.5351822268
H     -2.2389200088  -1.3594084843  -7.7940072639
C     -2.2902579860   0.7599560142  -8.1513632024
H     -3.1031811943   0.7140744013  -8.8752180786
C     -0.3581492520  -2.7039278557  -5.9915593127
O     -1.5971755092  -2.9377775916  -5.9373870786
C      0.5529309740  -3.9127379748  -5.9014877903
H      0.3302116745  -4.4664117798  -4.9832699842
H      0.3158744854  -4.5793157575  -6.7396686299
H      1.6174544612  -3.6816180193  -5.9278583820
O     -6.0744197200  -2.0703074146  -4.1440208223
O     -4.8239458244  -0.3785718835  -3.3199300606
C     -5.8107670406  -1.1440222442  -3.3348750604
O     -6.7322665923  -0.9495324843  -2.3217269225
K     -3.7779787999  -1.6952578905  -5.3623346636
53
---> 4_w_Br_and_LiHCO3_conformer_II
C      0.3073665533  -1.0136291196  -7.6536605992
C      0.2418447988  -1.7395395538  -6.4291870097
C     -0.0981795890  -1.6405655499  -8.9808024728
H     -0.6091768428  -2.5972692054  -8.8562553823
H     -0.7610728370  -0.9446012605  -9.5031484302
H      0.7762707525  -1.7870805291  -9.6283263676
N      0.5543065702   0.2793864364  -7.8030959599
C      1.1828871016   1.0320928832  -6.8632717064
C      2.3167135418   0.6002466894  -6.1190874062
H      2.6155200721  -0.4349487170  -6.2435249526
Cu    -0.0954185701  -0.8270895370  -4.7931373273
C      0.8553785447  -2.7283794667  -0.0404000493
C      1.2388244126  -3.5588719107  -1.0686680007
C      0.2347714094  -1.4985415486  -0.3334381159
C      0.9767374981  -3.1620946631  -2.3921073243
C      0.0457457612  -1.1798787400  -1.6989304131
N      0.4024643999  -2.0124694587  -2.6937272890
C     -0.2043840652  -0.5836965903   0.6736248300
C     -0.7934280296   0.5926928854   0.3347628938
C     -0.9750877107   0.9624626472  -1.0362071175
C     -0.5477065922   0.0844608086  -2.0588429757
H      1.0168490318  -3.0096274440   0.9976763833
H      1.7097359066  -4.5170764567  -0.8757809168
H      1.2074920561  -3.8008508445  -3.2423950973
H     -0.0626813819  -0.8520082803   1.7175906799
H     -1.1339582109   1.2829623489   1.1022842162
C     -1.5529399407   2.1861741104  -1.4204580283
N     -0.6534430838   0.3999577148  -3.3736543177
C     -1.1961464670   1.5681312080  -3.7060739474
C     -1.6641704625   2.4873696675  -2.7598372776
H     -1.9000851031   2.8777935021  -0.6570327044
H     -1.2507397168   1.7833393763  -4.7678118567
H     -2.0993864894   3.4216656520  -3.0974755792
H     -3.5827219886  -4.2101062071  -1.0466801231
C      0.8441983506   2.3870706561  -6.6528819210
Br    -0.7057026748   3.1201391114  -7.5971590874
C      1.5374507138   3.2443587471  -5.8104100401
H      1.2098053921   4.2741193147  -5.7071711082
C      3.0298166436   1.4431072924  -5.2841607340
H      3.8974351575   1.0550110393  -4.7547297426
C      2.6463563699   2.7756485462  -5.1126369815
H      3.2002804511   3.4408176844  -4.4562603021
C      0.3664992509  -3.1352879773  -6.3469080513
O     -0.0240998117  -3.8292027635  -5.3373200546
C      1.1031373800  -3.9776344274  -7.3830414260
H      1.8803765962  -4.5468713601  -6.8598632991
H      0.4214278984  -4.7153450693  -7.8251153245
H      1.5713187367  -3.3989570740  -8.1811182446
O     -2.0300438855  -4.3263754212  -2.5663005622
O     -2.8808649829  -2.3978701900  -3.3116599294
C     -2.8487445264  -3.3661132609  -2.5248050362
O     -3.7829392431  -3.3895524767  -1.5193880695
Li    -1.3053459428  -3.3051116416  -4.1273536216
53
---> TS_4_to_5a_w_distal_Br_and_LiHCO3
C      0.8051684315  -0.8617286113  -6.8194374379
C     -0.2657160893  -0.8660416723  -5.9205427403
C      1.2203929034  -2.0903449187  -7.5923474613
H      0.3441845977  -2.6607695478  -7.9209762724
H      1.8018383990  -1.7901173999  -8.4680329411
H      1.8354865204  -2.7713004491  -6.9876910372
N      1.3928491725   0.2793125754  -7.2224151694
C      0.7419829669   1.3767039761  -6.8000769008
C     -0.1589485256   1.2903421494  -5.6489461291
H      0.4390614239   1.2301043468  -4.6904925628
Cu    -0.0085262096  -0.3431391219  -4.0344287845
C      3.7248593152  -1.3971798250  -1.0492186357
C      4.0576900553  -0.9199595987  -2.3081194160
C      2.3726820432  -1.5061182751  -0.6916470039
C      3.0361626984  -0.5601189803  -3.1926677285
C      1.4097502714  -1.1011794951  -1.6480837479
N      1.7466591460  -0.6429705917  -2.8839208913
C      1.9176871140  -2.0160331480   0.5671754141
C      0.5896444339  -2.1306391272   0.8391466584
C     -0.4064666304  -1.7301158509  -0.1106054796
C      0.0178215949  -1.1911011661  -1.3467893616
H      4.4949422281  -1.6940700050  -0.3416944906
H      5.0929811736  -0.8310685508  -2.6202841680
H      3.2601240958  -0.2010116203  -4.1940500083
H      2.6593927338  -2.3247447504   1.2997441510
H      0.2571962453  -2.5348561502   1.7921359714
C     -1.7891415022  -1.8524370028   0.1091803432
N     -0.8549386591  -0.7554752345  -2.2991237833
C     -2.1618807602  -0.8881432718  -2.0583493732
C     -2.6684048014  -1.4448965693  -0.8817114408
H     -2.1513623334  -2.2742280613   1.0431143997
H     -2.8350794383  -0.5472631924  -2.8358741420
H     -3.7443181562  -1.5465428718  -0.7909620776
H     -6.8768801163  -4.0718200058  -2.7144816007
C      0.6935964644   2.5706307622  -7.5377101524
Br     1.9951402957   2.8240464068  -8.9852999435
C     -0.2871845097   3.5277943881  -7.3871307866
H     -0.3058533514   4.4026930474  -8.0264216241
C     -1.2130607499   2.2617146852  -5.5356752640
H     -1.9250537423   2.1743965097  -4.7192763797
C     -1.2838889544   3.3213742034  -6.4052135036
H     -2.0866475628   4.0489137356  -6.3083874738
C     -1.1243568514  -1.8783517561  -5.4418231447
O     -2.3767649914  -1.7085937541  -5.2203786117
C     -0.6022362754  -3.2812236430  -5.1610814702
H     -0.9293848868  -3.6012520403  -4.1641234069
H     -1.0461128949  -3.9794296395  -5.8832910964
H      0.4856931339  -3.3556614854  -5.2205725030
O     -5.2590815422  -3.6137576676  -4.1126959672
O     -5.0972863138  -1.6876736321  -2.9914801933
C     -5.6096747879  -2.8092773049  -3.2056667350
O     -6.6288630187  -3.1966794034  -2.3822572513
Li    -3.9084922938  -2.2556947989  -4.4945125649
53
---> 5a_w_distal_Br_and_LiHCO3_conformer_II
C      1.0260869530  -0.8800256573  -6.4289770863
C     -0.4078491278  -0.9432874431  -6.1233084008
C      1.9741028577  -2.0046438051  -6.7507051265
H      1.6788459344  -2.5303701883  -7.6708366406
H      2.9638508502  -1.5720234455  -6.9210130930
H      2.0524842596  -2.7550957978  -5.9558245416
N      1.3918450190   0.3564062895  -6.8985802425
C      0.3287061207   1.1373367621  -6.9002774666
C     -0.8682633540   0.5073763571  -6.2246806578
H     -0.8692872368   0.9182519558  -5.1748714526
Cu     0.6409152315  -0.9660986144  -4.3500780754
C      3.7925958976  -1.8137324871  -0.8472213367
C      4.2538171019  -1.9014152563  -2.1646292269
C      2.4472695588  -1.5179666117  -0.6203745908
C      3.3585897180  -1.7272872546  -3.2108975134
C      1.6063079163  -1.3155400927  -1.7473839714
N      2.0562310664  -1.4655857495  -3.0398512201
C      1.8578332316  -1.4359059958   0.6857813954
C      0.5302985413  -1.1930003852   0.8502472417
C     -0.3310327754  -0.9592646960  -0.2720575798
C      0.2460253781  -0.9703853767  -1.5693111491
H      4.4620888766  -1.9756482756  -0.0065846701
H      5.2911606295  -2.1333932505  -2.3822272428
H      3.6850658039  -1.8210724014  -4.2427858632
H      2.4994661720  -1.5957231198   1.5491543747
H      0.0962707125  -1.1631437141   1.8469898415
C     -1.7054532238  -0.7242287925  -0.1696505143
N     -0.4710052783  -0.6502992008  -2.6917827126
C     -1.7867449674  -0.4568023540  -2.5537079961
C     -2.4490188471  -0.5105228711  -1.3299791137
H     -2.1809974861  -0.7196948074   0.8079409642
H     -2.3303108290  -0.2319049339  -3.4660816181
H     -3.5246532785  -0.3733397051  -1.3186885849
H     -6.8663364728  -3.3503551751  -2.2100357518
C      0.1653830028   2.4218548770  -7.4408209112
Br     1.7461149237   3.4162664148  -8.0342945678
C     -1.0801720443   2.9369171836  -7.6955871603
H     -1.1911388752   3.9177601749  -8.1432892149
C     -2.1604490488   0.9011445491  -6.8617427309
H     -3.0255917179   0.2628918143  -6.7265282202
C     -2.2350150480   2.1048944577  -7.4795724250
H     -3.1906952637   2.4611536799  -7.8592166513
C     -1.2812292275  -2.0054532184  -5.7927691644
O     -2.4964067260  -1.7810063613  -5.4634936781
C     -0.8767045625  -3.4609346666  -5.8458755152
H     -1.0854196102  -3.9367481700  -4.8809329840
H     -1.5090188050  -3.9638109477  -6.5891594636
H      0.1676424691  -3.6290853983  -6.1070426415
O     -5.2842672033  -3.2976351416  -3.7184874842
O     -5.0986704393  -1.1404775720  -3.1695774572
C     -5.6154288859  -2.2742051400  -3.0556966351
O     -6.6164601154  -2.4177163878  -2.1385518678
Li    -3.9546360940  -2.0917728210  -4.4705940122
53
---> 5a_w_distal_Br_and_KHCO3_conformer_III
C      1.2548273760  -0.3174384504  -6.0982946692
C     -0.0601896761  -0.9630117637  -6.0502711382
C      2.5876211592  -0.9089995407  -6.4669413594
H      2.6185644525  -1.1732049383  -7.5346522329
H      3.3591121440  -0.1542685401  -6.2905014596
H      2.8419379485  -1.8106531831  -5.9019797031
N      1.1503675399   1.0381966581  -6.2578240589
C     -0.1342209117   1.3532207454  -6.3651705957
C     -1.0620579122   0.1807550642  -6.1277309817
H     -1.5356558482   0.3398310890  -5.1245393917
Cu     0.7771356303  -0.8775911284  -4.1449962308
C      3.9232066217  -2.0814171068  -0.6782164948
C      4.4294520270  -1.8980161890  -1.9655309504
C      2.5527169054  -1.9129874172  -0.4612295339
C      3.5557044360  -1.5900041233  -3.0012558147
C      1.7377163505  -1.5647715398  -1.5706579748
N      2.2353494808  -1.4440552309  -2.8442259138
C      1.9251542937  -2.0886351255   0.8165096199
C      0.5845929376  -1.9287221758   0.9735596625
C     -0.2533093229  -1.5413812547  -0.1222149639
C      0.3513560648  -1.3303672154  -1.3891560053
H      4.5741749903  -2.3499658428   0.1494886924
H      5.4871814960  -2.0163138551  -2.1764395867
H      3.9256750046  -1.4675829742  -4.0146064449
H      2.5502888305  -2.3658567862   1.6619563681
H      0.1218534958  -2.0807840218   1.9457349178
C     -1.6351665817  -1.3483676466  -0.0116403151
N     -0.3531410594  -0.8729972745  -2.4695620368
C     -1.6672652617  -0.6982550898  -2.3136961883
C     -2.3584023771  -0.9476339935  -1.1298118843
H     -2.1269643745  -1.5095947353   0.9443876013
H     -2.2037437486  -0.3034703334  -3.1696748576
H     -3.4346788596  -0.8033508187  -1.1333697521
H     -7.5123931139  -2.0454788818  -2.2912858048
C     -0.7340145164   2.5652907989  -6.7210850570
Br     0.3362724128   4.2082990776  -6.7112442671
C     -2.0098288787   2.6060260912  -7.2435208251
H     -2.4574888137   3.5473116879  -7.5394920064
C     -2.1458584399   0.1626746217  -7.1708243935
H     -2.5113868864  -0.7853339183  -7.5546462801
C     -2.6358121885   1.3613110131  -7.5912595674
H     -3.4836088936   1.3960800666  -8.2746093185
C     -0.5083605959  -2.3174474930  -6.0722545219
O     -1.7361521733  -2.5982127761  -5.9892776038
C      0.4349089572  -3.4958065028  -6.2210742714
H      0.2977776151  -4.1795830441  -5.3765372953
H      0.1465454592  -4.0463651189  -7.1246975097
H      1.4889806928  -3.2290892096  -6.2949506823
O     -6.2403342545  -2.1276563940  -4.0332675818
O     -4.9197032782  -0.7042959743  -2.8788198836
C     -5.9289961602  -1.4223371707  -3.0395102326
O     -6.8174656106  -1.4484091425  -1.9800858107
K     -3.9440279185  -1.5584634906  -5.1780433312
53
---> TS_5a_to_5c_w_distal_Br_and_KHCO3
C      1.3181467165  -0.6279289824  -6.5931734687
C     -0.0667566532  -0.5976679810  -6.1323449941
C      2.2447649856  -1.7999155394  -6.6866009630
H      1.8940035415  -2.5471934695  -7.4102365226
H      3.2187312138  -1.4353607279  -7.0219261619
H      2.3686551941  -2.3087571525  -5.7227633097
N      1.7565728563   0.5418192667  -7.0388903912
C      0.7457440344   1.4409326659  -6.9089882804
C     -0.3873365487   0.8803368977  -6.1467840006
H     -0.0508491939   1.1972219579  -4.8917322476
Cu     0.3736557805  -0.2763063516  -4.1001311106
C      3.7695874022  -1.4317692931  -0.8916969469
C      4.1916565319  -0.9753054186  -2.1397390341
C      2.3979617754  -1.5604257391  -0.6467705932
C      3.2451382307  -0.6606791165  -3.1091351976
C      1.5017206316  -1.2202384390  -1.6917377101
N      1.9262872385  -0.7814778546  -2.9189603341
C      1.8501289651  -2.0256485820   0.5947060200
C      0.5076272068  -2.1411056110   0.7780839605
C     -0.4196816219  -1.7860560652  -0.2560029741
C      0.0995988104  -1.3112703923  -1.4870586841
H      4.4855337463  -1.6840997083  -0.1139312851
H      5.2466429756  -0.8663860195  -2.3695585352
H      3.5441756648  -0.2977920926  -4.0889373336
H      2.5391277080  -2.2905357389   1.3932956569
H      0.1106307391  -2.5018330095   1.7240135598
C     -1.8113526715  -1.8792281968  -0.1240575889
N     -0.7053546080  -0.9024628774  -2.5112068025
C     -2.0252683207  -0.9907814557  -2.3373962110
C     -2.6269613601  -1.4892488468  -1.1821307024
H     -2.2417642740  -2.2513810060   0.8022275964
H     -2.6205641997  -0.6325480393  -3.1705679119
H     -3.7117125050  -1.5605769599  -1.1464734385
H     -7.3319542789  -4.1100881969  -1.7638684952
C      0.6695043323   2.7555088186  -7.3325943080
C     -0.5098002345   3.4825985359  -7.2707327632
H     -0.5460982042   4.5092493844  -7.6144779478
C     -1.6727707882   1.5199528185  -6.3864529904
H     -2.5783434392   1.0035734616  -6.0936104304
C     -1.6846747428   2.8096386152  -6.8518398652
H     -2.6334240132   3.3375771659  -6.9343883541
C     -1.0165793599  -1.6253863035  -5.8827147187
O     -2.2376383640  -1.3939580401  -5.6397901802
C     -0.6266824332  -3.0922347721  -5.9325116823
H     -1.0691232211  -3.5951560397  -5.0655910037
H     -1.0630385207  -3.5473361734  -6.8312331019
H      0.4452707700  -3.2813530389  -5.9336616538
O     -6.2572163573  -3.6151659718  -3.5712122825
O     -5.6033127046  -1.7778053717  -2.4315948394
C     -6.2175536175  -2.8576339659  -2.5659668225
O     -6.9421571754  -3.2753711151  -1.4678328538
K     -4.4876876496  -2.1171270507  -4.7747444977
Br     2.2390637296   3.5840377327  -8.1654206334
53
---> 5c_w_distal_Br_and_KHCO3
C     -1.2503320057  -2.6532011180 -11.3991018091
C     -1.7892731813  -2.1680864878 -10.1551072788
C     -0.3846748252  -3.8497549948 -11.6473401104
H     -0.8726086405  -4.7877575381 -11.3550705011
H     -0.1670486129  -3.8932220030 -12.7169466505
H      0.5653774363  -3.8004733250 -11.1014866483
N     -1.5871822209  -1.9110402059 -12.4452414279
C     -2.3673592978  -0.8976565121 -11.9467893240
C     -2.5358438288  -0.9930808709 -10.5316475064
H      1.6873842465   0.4590769078   5.1091045562
Cu     1.3531657607   0.1417859621   3.6611815571
C      4.4537160693  -1.3930397241  -0.1347725975
C      5.0613540007  -1.2103124124   1.0881149189
C      3.0702424881  -1.1639710077  -0.2663818819
C      4.2756515679  -0.7972755243   2.1779045527
C      2.3759864827  -0.7499872958   0.8954554690
N      2.9793234653  -0.5751094275   2.0854382384
C      2.3584363506  -1.3286337040  -1.4972687296
C      1.0216530205  -1.0919818521  -1.5629787267
C      0.2871064413  -0.6711388132  -0.4071027241
C      0.9577852918  -0.4974772441   0.8224434099
H      5.0267062172  -1.7117655562  -1.0019106484
H      6.1253183108  -1.3790362757   1.2193313020
H      4.7160791843  -0.6415278037   3.1598002653
H      2.9095131090  -1.6461267065  -2.3785167381
H      0.4716557865  -1.2133674428  -2.4918018960
C     -1.0979998537  -0.4185655530  -0.4550698012
N      0.3205461618  -0.0968535081   1.9485898839
C     -0.9865908899   0.1357520722   1.8766904456
C     -1.7315970139  -0.0129922614   0.6996056098
H     -1.6478532904  -0.5430965789  -1.3923249894
H     -1.4565225337   0.4559533754   2.8013632794
H     -2.7967972712   0.1892148283   0.6896147925
H     -5.0540951469   0.1463784943  -1.7518904145
C     -2.9810759876   0.1548062630 -12.6189197232
Br    -2.7719390697   0.3156625455 -14.5541726679
C     -3.7425342583   1.0975987632 -11.9489151435
H     -4.2106696096   1.9084669401 -12.4963585061
C     -3.3036682687  -0.0472171267  -9.8478351888
H     -3.4326268393  -0.1285769647  -8.7745065217
C     -3.8988778505   0.9873889526 -10.5598175869
H     -4.4993305244   1.7292978590 -10.0387272181
C     -1.6553760335  -2.6678877156  -8.8374315676
O     -2.1863815650  -2.1170572327  -7.8410476946
C     -0.8404504904  -3.9221930151  -8.5659657044
H     -0.8948998993  -4.1445206539  -7.4976891965
H     -1.2175890223  -4.7815438599  -9.1293385216
H      0.2092941652  -3.7881888897  -8.8478858792
O     -4.7088786160  -0.3381156270  -3.8441418202
O     -2.5962567942  -0.7711194062  -3.1760397150
C     -3.7879613576  -0.4244474945  -3.0011177631
O     -4.1184206125  -0.0948024291  -1.6977085152
K     -3.0853224550  -1.1075598856  -5.7564946487
53
---> 5a_w_distal_Br_and_LiHCO3_conformer_III
C      0.9388104889  -0.3500546875  -6.2054235489
C     -0.4826596758  -0.5948207512  -5.9326017048
C      1.9900266167  -1.3193867386  -6.6770191438
H      1.7331763853  -1.7475511924  -7.6572364025
H      2.9274172030  -0.7683487741  -6.7922102473
H      2.1587515703  -2.1554807994  -5.9887054428
N      1.1806116856   0.9708721355  -6.4912188846
C      0.0457799570   1.6362705541  -6.4005311003
C     -1.0863215044   0.8034968744  -5.8431404117
H     -1.1415814749   1.0632023132  -4.7485292613
Cu     0.5679163487  -0.7682857674  -4.1698614013
C      3.7717641547  -1.8765481181  -0.7858884407
C      4.2409422527  -1.7314678772  -2.0952898591
C      2.4070305174  -1.7214670608  -0.5357929420
C      3.3369686730  -1.4719046320  -3.1160740597
C      1.5551795396  -1.4185510326  -1.6318095023
N      2.0181820165  -1.3379684766  -2.9257377133
C      1.8092594481  -1.8819699496   0.7592584713
C      0.4660098356  -1.7719287925   0.9384391509
C     -0.4085062796  -1.4417835658  -0.1488772376
C      0.1714269259  -1.2118065206  -1.4242757909
H      4.4501506241  -2.1100122698   0.0304407779
H      5.2934010364  -1.8491615767  -2.3313170383
H      3.6723209247  -1.3854846919  -4.1457478663
H      2.4589378603  -2.1183845870   1.5987083490
H      0.0286076781  -1.9254761938   1.9222684096
C     -1.7979377032  -1.3365762407  -0.0334765420
N     -0.5652604016  -0.7845990851  -2.4973898663
C     -1.8928837774  -0.7210878809  -2.3517931335
C     -2.5525924367  -1.0120305467  -1.1604969555
H     -2.2752421421  -1.5181489142   0.9262384873
H     -2.4510935859  -0.4038731896  -3.2270752647
H     -3.6357800153  -0.9612362360  -1.1459636603
H     -6.8620637146  -3.8165300970  -2.5035076293
C     -0.2418739495   2.9621008154  -6.7608462661
Br     1.2346967490   4.1805561356  -7.1759264378
C     -1.5310923878   3.3808285566  -6.9694882463
H     -1.7376188207   4.3991282051  -7.2781080633
C     -2.4056546168   1.1507323867  -6.4517422778
H     -3.2018634806   0.4161637775  -6.4273429119
C     -2.5971846753   2.4154263993  -6.8987127789
H     -3.5801758568   2.7234787953  -7.2496205561
C     -1.2469722551  -1.7732238547  -5.7669679859
O     -2.4796248780  -1.7180784611  -5.4324306131
C     -0.6971973508  -3.1609661324  -6.0075537644
H     -0.8603750726  -3.7795067609  -5.1176701858
H     -1.2740647428  -3.6207162202  -6.8204915290
H      0.3598946824  -3.1881690169  -6.2704367305
O     -5.2324933325  -3.5396799729  -3.9346409215
O     -5.1377470672  -1.4580139193  -3.1301882621
C     -5.6199054310  -2.6118264604  -3.1696537520
O     -6.6456922154  -2.8921908077  -2.3133243121
Li    -3.9253384187  -2.2108660771  -4.4990846527
53
---> TS_5a_to_5c_w_distal_Br_and_LiHCO3
C      1.0224573282  -0.7408419696  -6.5221929836
C     -0.3325826052  -0.6205164045  -5.9862032894
C      1.8754844765  -1.9652536305  -6.6334190971
H      1.4497446119  -2.7050888848  -7.3235850221
H      2.8510806633  -1.6636701608  -7.0222560119
H      2.0167559045  -2.4609001991  -5.6649633521
N      1.4973353509   0.3927455460  -7.0172430672
C      0.5492628860   1.3517048844  -6.8483366116
C     -0.5664034568   0.8735208876  -6.0119132880
H     -0.1286178136   1.1824222700  -4.7735776500
Cu     0.2464363530  -0.2956724694  -3.9844532753
C      3.8368725200  -1.4641994382  -0.9986639917
C      4.1802680427  -1.0440700915  -2.2821390195
C      2.4828754539  -1.5656133244  -0.6583526707
C      3.1746258870  -0.7376128966  -3.1938005149
C      1.5236778164  -1.2331845175  -1.6481548563
N      1.8711987010  -0.8320111945  -2.9108042291
C      2.0135617240  -1.9993574533   0.6255546055
C      0.6844930598  -2.0962128919   0.8978041550
C     -0.3042225605  -1.7482049122  -0.0797169932
C      0.1364956613  -1.2966336189  -1.3486567654
H      4.6000712357  -1.7111089768  -0.2653905052
H      5.2187652979  -0.9594944996  -2.5853786685
H      3.4106668243  -0.4058118266  -4.2014788567
H      2.7504131937  -2.2580488719   1.3823417358
H      0.3465890102  -2.4365322792   1.8738101887
C     -1.6862747296  -1.8287301562   0.1418071849
N     -0.7290018330  -0.8883015155  -2.3228614005
C     -2.0363975829  -0.9666188713  -2.0708427643
C     -2.5591170081  -1.4511687430  -0.8714652526
H     -2.0586113821  -2.1847816123   1.0991870926
H     -2.6955851516  -0.6254772412  -2.8607020568
H     -3.6370238463  -1.5151798081  -0.7702188715
H     -6.9592619521  -3.9168197250  -3.0020875115
C      0.5269079513   2.6612612439  -7.2950620093
C     -0.6005030326   3.4584939090  -7.1789088567
H     -0.5973373161   4.4787708025  -7.5430281151
C     -1.8214695179   1.5900964362  -6.1737938483
H     -2.7361636707   1.1424017875  -5.8062042079
C     -1.7840339943   2.8680561551  -6.6683814570
H     -2.7018069025   3.4525435709  -6.6992955647
C     -1.3064895025  -1.5823101042  -5.6328051785
O     -2.4951350222  -1.2569911202  -5.2997752220
C     -1.0288675802  -3.0693825568  -5.6665439164
H     -1.3583459385  -3.5085619821  -4.7182358556
H     -1.6385175668  -3.5226658126  -6.4584844657
H      0.0131475673  -3.3361996819  -5.8314261687
O     -5.3500163622  -3.3157345206  -4.3562383195
O     -5.1479427873  -1.5400722579  -3.0163841974
C     -5.6805992745  -2.6209746639  -3.3534906654
O     -6.6972032568  -3.0891716263  -2.5734419467
Li    -4.0145265597  -1.9258015466  -4.5884041749
Br     2.0913220736   3.3772392449  -8.2342773011
53
---> 5c_w_distal_Br_and_LiHCO3
C     -1.2512550558  -2.4793700885 -10.4379160012
C     -2.0116204619  -1.9126825190  -9.3490493168
C     -0.3557078477  -3.6789163279 -10.4329215689
H     -0.8905706404  -4.5986509055 -10.1661828150
H      0.0564295522  -3.7978502137 -11.4374971147
H      0.4761260567  -3.5767439665  -9.7254740367
N     -1.3925331975  -1.8185306296 -11.5748634950
C     -2.2543636645  -0.7805975964 -11.3018542283
C     -2.6795375107  -0.7762898550  -9.9412920908
H      1.6749612650   0.5356035906   4.5317737574
Cu     1.3308083489   0.1563970743   3.1010615905
C      4.4348439197  -1.2240214401  -0.7489110299
C      5.0573306812  -0.9860954388   0.4567922920
C      3.0359006038  -1.0926292124  -0.8482740766
C      4.2715194257  -0.6156685023   1.5617769784
C      2.3431125058  -0.7152504349   0.3265816781
N      2.9610444807  -0.4848878300   1.4994784764
C      2.3075284967  -1.3177365615  -2.0597244706
C      0.9565026476  -1.1738296094  -2.0954810736
C      0.2230467184  -0.7938664201  -0.9246990378
C      0.9095043387  -0.5630363897   0.2866099228
H      5.0075795996  -1.5111564613  -1.6271146326
H      6.1333538661  -1.0787606963   0.5630596276
H      4.7238783534  -0.4180548920   2.5305996032
H      2.8574396632  -1.6038172822  -2.9522188720
H      0.3968246750  -1.3400430155  -3.0115780457
C     -1.1768258988  -0.6369874237  -0.9373036645
N      0.2738829821  -0.1983453289   1.4259867482
C     -1.0472381285  -0.0574216827   1.3867261358
C     -1.8090689474  -0.2656971602   0.2294094011
H     -1.7373139678  -0.8100065251  -1.8576283342
H     -1.5149869333   0.2361089056   2.3212176552
H     -2.8854179120  -0.1358822362   0.2482390473
H     -5.2269635208  -0.1556082429  -2.2412585170
C     -2.7346707543   0.2106218698 -12.1507984123
Br    -2.1732546341   0.2374893943 -14.0214931985
C     -3.6087433237   1.1858280787 -11.6997695984
H     -3.9702855869   1.9488304067 -12.3806491679
C     -3.5616642335   0.1998120006  -9.4738708004
H     -3.8847883887   0.1919311418  -8.4393753412
C     -4.0168410653   1.1710186409 -10.3588110102
H     -4.7043189305   1.9382910964 -10.0116360598
C     -2.1179754016  -2.3144354414  -8.0065882813
O     -2.8287185481  -1.6875123576  -7.1685838490
C     -1.3755686150  -3.5323145050  -7.4893406228
H     -1.6133218431  -3.6691967196  -6.4318300569
H     -1.6557099447  -4.4381758097  -8.0360768702
H     -0.2921503390  -3.4144399226  -7.5946444659
O     -4.8156079314  -0.6492947799  -4.3501491690
O     -2.7622239727  -1.1403339606  -3.6271977741
C     -3.9450349575  -0.7564916207  -3.4518502394
O     -4.3005686788  -0.4292833365  -2.1730674675
Li    -3.3607256228  -1.2575784869  -5.5171482661
53
---> 5c_and_CuBr_and_KHCO3_separated_conformer_II
C     -0.9127693724  -2.7407188734 -11.6499546844
C     -1.5019780557  -2.2837580497 -10.4138991470
C      0.0085256198  -3.9004819511 -11.8771232523
H     -0.4469613497  -4.8598501774 -11.6010213403
H      0.2568877746  -3.9312850060 -12.9408146165
H      0.9412353586  -3.8156070926 -11.3057569295
N     -1.2571875592  -2.0111608959 -12.7001052184
C     -2.0969137504  -1.0272245017 -12.2143806831
C     -2.2879880959  -1.1392985548 -10.8086574299
Br     2.6485898752   0.5731474858   5.2907590821
Cu     1.5327137219   0.2373481622   3.2988319133
C      3.2535462214  -1.1742583122  -1.1375254494
C      4.1869378084  -1.0777842481  -0.1285625370
C      1.9018504145  -0.8787126782  -0.8696162267
C      3.7653402262  -0.6845417806   1.1526648081
C      1.5847413558  -0.4937608172   0.4525672463
N      2.5062421357  -0.4031677942   1.4321633089
C      0.8642127400  -0.9478352387  -1.8529200671
C     -0.4262089247  -0.6491435885  -1.5414159542
C     -0.7746316618  -0.2558871489  -0.2070939444
C      0.2205440801  -0.1770356140   0.7900623130
H      3.5443861152  -1.4746795371  -2.1407472462
H      5.2340440309  -1.2982075258  -0.3078636327
H      4.4684063027  -0.5917892209   1.9763306942
H      1.1279086387  -1.2443720337  -2.8647536222
H     -1.2220132490  -0.6969761725  -2.2887007613
C     -2.0985335516   0.0631612010   0.1597525290
N     -0.0470145925   0.1885317029   2.0679974540
C     -1.3012560095   0.4828284575   2.3863467743
C     -2.3547085952   0.4327435766   1.4631604473
H     -2.8887340523   0.0116240484  -0.5878999697
H     -1.4743598218   0.7703075429   3.4186374473
H     -3.3587507044   0.6857251839   1.7869260391
H     -5.3293408168  -0.0902396021  -2.2515257377
C     -2.7207777483  -0.0142628874 -12.9444032716
H     -2.5612702601   0.0526522935 -14.0177573828
C     -3.5366730265   0.8909078159 -12.2745920762
H     -4.0308617600   1.6868653168 -12.8273341782
C     -3.1110471276  -0.2187935453 -10.1529728704
H     -3.2624652830  -0.2901766777  -9.0807153903
C     -3.7286187129   0.7880379655 -10.8891226678
H     -4.3699392978   1.5066630060 -10.3826552154
C     -1.3854332617  -2.7894837052  -9.1002389883
O     -1.9727718770  -2.2760957071  -8.1127712946
C     -0.5213426910  -4.0078940380  -8.8103510396
H     -0.5966987466  -4.2356643662  -7.7443492978
H     -0.8430859445  -4.8819968164  -9.3855871798
H      0.5293475175  -3.8265067392  -9.0609116893
O     -4.9205993295  -0.6537026589  -4.3122015050
O     -2.7648788647  -0.7220791015  -3.6470481708
C     -3.9918255291  -0.5467332818  -3.4817048444
O     -4.3673952535  -0.1817540559  -2.1953530531
K     -3.1862600016  -1.2760711734  -6.2037057821
53
---> 5c_and_CuBr_and_LiHCO3_separated_conformer_II
C     -0.6843505191  -2.6275969763 -10.5630104538
C     -1.5210812729  -2.1017015724  -9.5044108263
C      0.2662431704  -3.7841316263 -10.5153576986
H     -0.2367928007  -4.7300254095 -10.2783867637
H      0.7329998340  -3.8794709128 -11.4987410190
H      1.0572575063  -3.6483455997  -9.7675099616
N     -0.8084936937  -1.9724480550 -11.7025409542
C     -1.7385516353  -0.9723152330 -11.4661296383
C     -2.2168514135  -0.9977412812 -10.1293426413
Br     2.3854988747   0.5526190079   4.9709422598
Cu     1.4255945182   0.2187967276   2.8981533775
C      3.4243412075  -1.0930796005  -1.4486424469
C      4.3028394808  -0.9392883785  -0.3982536596
C      2.0468546291  -0.8765354709  -1.2445291404
C      3.8004431008  -0.5673364466   0.8598211740
C      1.6474717833  -0.5031481880   0.0585288610
N      2.5156812944  -0.3559979804   1.0790785658
C      1.0605837645  -1.0176150502  -2.2722721917
C     -0.2576396585  -0.7982138643  -2.0183123781
C     -0.6902242209  -0.4140696882  -0.7064904057
C      0.2532104256  -0.2647063294   0.3316159063
H      3.7780475036  -1.3797700319  -2.4354785520
H      5.3680158670  -1.0998855913  -0.5276111052
H      4.4565737195  -0.4381256478   1.7165692520
H      1.3855178486  -1.3064206202  -3.2681484640
H     -1.0194314531  -0.9086711732  -2.7890215173
C     -2.0453917158  -0.1719375577  -0.4011315895
N     -0.0917089010   0.0969843368   1.5915724344
C     -1.3738146205   0.3194003714   1.8516017475
C     -2.3807525483   0.1964173697   0.8843093649
H     -2.7999317913  -0.2752652510  -1.1775375919
H     -1.6086843244   0.6075525480   2.8714234266
H     -3.4116645905   0.3927951031   1.1587848207
H     -5.3788243015   0.0362914555  -2.9040315340
C     -2.2013798334  -0.0214906892 -12.3758820705
H     -1.8223077007  -0.0187746110 -13.3947504189
C     -3.1466871859   0.9051447775 -11.9486151803
H     -3.5211408618   1.6546993169 -12.6425038897
C     -3.1683032691  -0.0623102360  -9.7146976651
H     -3.5464608771  -0.0765670830  -8.6982045791
C     -3.6243541665   0.8821493150 -10.6308230309
H     -4.3655885499   1.6142734243 -10.3178367511
C     -1.6571634418  -2.5093513340  -8.1705380392
O     -2.4320155515  -1.9229708215  -7.3561197381
C     -0.8754920443  -3.6878938919  -7.6177287176
H     -1.1616493191  -3.8382473958  -6.5741030026
H     -1.0777650463  -4.6075162142  -8.1759044533
H      0.2044279481  -3.5126692985  -7.6656588202
O     -4.7302683466  -0.6332402778  -4.9028799881
O     -2.8048790575  -1.1350400101  -3.8910851464
C     -3.9812546226  -0.7009262391  -3.8992187611
O     -4.4811398027  -0.2652666710  -2.7004131493
Li    -3.1658210180  -1.3730873022  -5.8386965370
