# Supplementary material for: Computational exploration of the reaction mechanism of the Cu+-catalysed synthesis of indoles from N-aryl enaminones
Source: R Soc Open Sci. 2016 Feb 3;3(2):150582. doi: 10.1098/rsos.150582 (PMC4785979; doi:10.1098/rsos.150582)
Supplement: molecules_in_SI_table_3_PBEPW91.xyz [file rsos150582supp8.xyz]

53
---> 4_w_Br_and_KHCO3
C     -0.3644761741  -0.9135093344  -7.5439570683
C     -0.3267291767  -1.5991552419  -6.3001150805
C     -0.5371670836  -1.5964354024  -8.9033533326
H     -1.0504132716  -2.5662453815  -8.8269530140
H     -1.1165767428  -0.9309154482  -9.5638655248
H      0.4383536794  -1.7619781311  -9.3969592540
N     -0.2484402989   0.4206867306  -7.6855670321
C     -0.3683532013   1.2754593837  -6.6446789951
C      0.5102662348   2.3796599305  -6.4308246397
Br     2.0865934778   2.5645456501  -7.6191790499
Cu    -0.5386194101  -0.5443093858  -4.6745012938
C     -2.4485757718  -2.5244467232  -0.6681833522
C     -3.2763246104  -2.4362950265  -1.7954267586
C     -1.1965467431  -1.8683973684  -0.6872101185
C     -2.8388229403  -1.7087111110  -2.9153703023
C     -0.8255211612  -1.1733833672  -1.8812622622
N     -1.6397007080  -1.0935223804  -2.9893449399
C     -0.2752413192  -1.8749913147   0.4184480571
C      0.9338470376  -1.2277437959   0.3448529563
C      1.3442368560  -0.5461253346  -0.8536708708
C      0.4618436618  -0.5502221108  -1.9770759802
H     -2.7553707334  -3.1232709135   0.1950178458
H     -4.2236356627  -2.9796121050  -1.8228850043
H     -3.4641407280  -1.6268147154  -3.8108949769
H     -0.5630454585  -2.4137412170   1.3276141026
H      1.6203323324  -1.2385880283   1.1989607161
C      2.5849978511   0.1143686489  -1.0010044944
N      0.7952902981  -0.0017364761  -3.1930496465
C      1.9775459783   0.6337771502  -3.2882663219
C      2.8915112761   0.7195094309  -2.2233026706
H      3.2895322505   0.1409242039  -0.1627223453
H      2.1962633403   1.0774786089  -4.2647394422
H      3.8398411995   1.2440350181  -2.3709848600
H     -3.0125922505  -5.9797820256   0.9894632103
C     -1.4815553794   1.2231723846  -5.7159567129
H     -2.2917593884   0.5270994703  -5.9635779949
C     -1.6864425013   2.2127849064  -4.7338553326
H     -2.5780934053   2.1521559408  -4.1002051940
C      0.3282777840   3.3479075573  -5.4447230660
H      1.0497730513   4.1645635373  -5.3525583086
C     -0.7759037664   3.2667729893  -4.5752317199
H     -0.9195662967   4.0267626148  -3.8014244170
C     -0.1441446752  -2.9991189860  -6.1335292715
O     -0.4488394788  -3.6271430958  -5.0562139934
C      0.5461500499  -3.8867517059  -7.1882442012
H      1.2582569638  -4.5406009021  -6.6556449645
H     -0.1892127410  -4.5503567056  -7.6825933855
H      1.0906301542  -3.3310789992  -7.9654518654
O     -1.8088733287  -6.0607389155  -0.8052720550
O     -3.7578676434  -5.5330853994  -1.8896171648
C     -3.0512277294  -5.7933356576  -0.8805665338
O     -3.7287646256  -5.7372758496   0.3643521554
K     -1.4736276379  -4.8285429584  -3.1339415885
53
---> TS_4_to_5a_proximal_Br_and_KHCO3
C      1.3240403411  -0.3141409003  -6.6923687434
C      0.4192059391  -0.9718573935  -5.7330976501
C      2.6749175879  -0.9331345544  -6.9846992132
H      2.5626269166  -1.9915569964  -7.2842400353
H      3.1923787395  -0.3711605818  -7.7788243377
H      3.2962760705  -0.9332438515  -6.0716513291
N      1.0545368335   0.8151574842  -7.3158097175
C     -0.2095385563   1.3143239370  -6.9724501204
C     -0.7038222632   1.1890665042  -5.6489381180
Br     0.6604987589   1.8407125610  -3.9635932401
Cu     0.9952622161  -1.2476452842  -3.9426948147
C      3.7742257083  -0.9959791160   0.0191091128
C      4.3636969614  -0.8142856616  -1.2331923199
C      2.3958659117  -1.3111345074   0.0885150210
C      3.5778611194  -0.9303730387  -2.3928448394
C      1.6837802597  -1.4361722540  -1.1413977816
N      2.2638592667  -1.2259157805  -2.3718721542
C      1.6770617652  -1.4904246278   1.3218828130
C      0.3292458065  -1.7605787043   1.3326973998
C     -0.4120951986  -1.9009067100   0.1100364893
C      0.2844220749  -1.7634314901  -1.1276332689
H      4.3558625932  -0.8922427073   0.9411994109
H      5.4242568402  -0.5645826473  -1.3277661268
H      4.0076864669  -0.7621134990  -3.3845036784
H      2.2289775015  -1.3872339874   2.2628205964
H     -0.2048227898  -1.8715273795   2.2831709648
C     -1.8053781307  -2.1591436598   0.0430006165
N     -0.3176318856  -1.9184371037  -2.3407089937
C     -1.6291592688  -2.1839562494  -2.3641949849
C     -2.4219625739  -2.2904845523  -1.1982129871
H     -2.3815036070  -2.2459111759   0.9712649899
H     -2.0436780355  -2.3232517303  -3.3671251823
H     -3.4994426856  -2.4448930450  -1.3227559271
H     -7.7803364912  -2.7691385176  -3.3969599346
C     -1.0788551584   1.8274793486  -7.9518765285
H     -0.7093996660   1.8740653630  -8.9826213782
C     -2.3992482600   2.2094198584  -7.6360615537
H     -3.0477809707   2.6280160896  -8.4128296662
C     -2.0147514803   1.5480710439  -5.3180315400
H     -2.3485565066   1.5037461829  -4.2753572009
C     -2.8698885015   2.0586667947  -6.3253693299
H     -3.8782544416   2.3960258352  -6.0530577640
C     -0.6760677957  -1.7449306247  -6.2603061587
O     -1.6287678408  -2.2252628464  -5.5612260457
C     -0.7845012058  -1.9602462200  -7.7785799059
H     -1.4426802805  -2.8202946664  -7.9829951109
H     -1.2244522691  -1.0582558619  -8.2473668714
H      0.1951145664  -2.1226945120  -8.2604984172
O     -6.3669954002  -1.8465208646  -4.7583868942
O     -4.9652166446  -1.8153740008  -2.9504386359
C     -6.0515681154  -2.0636945772  -3.5445431417
O     -7.0481835398  -2.6643593200  -2.7528247938
K     -3.8890231014  -1.0182363187  -5.2572298162
53
---> 5c_and_CuBr_and_KHCO3_separated
C     -1.5188684221  -0.8591467257  -8.0222232195
C     -2.7879364758  -1.4499978710  -8.3915149415
C     -0.1423738522  -1.4557333823  -8.1377675758
H      0.1236801518  -1.7006182923  -9.1817807306
H      0.5925374932  -0.7300497288  -7.7567069756
H     -0.0381770714  -2.3897614676  -7.5552488308
N     -1.6437475789   0.3627261263  -7.4692298892
C     -3.0050712143   0.6442659621  -7.4764057894
C     -3.7667510193  -0.4368485795  -8.0398170373
Br     4.5894364800   2.6254481733  -1.0361772538
Cu     2.8211348607   1.2526292947  -1.6343449936
C      1.0448359117  -2.4907786156   1.1799060967
C      2.1072135015  -1.7835246544   1.7306557339
C      0.5434434880  -2.1295319159  -0.0964410404
C      2.6686710692  -0.7114958919   1.0011117255
C      1.1812062269  -1.0299313565  -0.7495007855
N      2.2210324515  -0.3444751595  -0.2012178712
C     -0.5470097940  -2.8004473352  -0.7481271196
C     -0.9887766373  -2.4026412401  -1.9858164538
C     -0.3686010742  -1.2934501257  -2.6626307723
C      0.7177622603  -0.6058505354  -2.0513350511
H      0.5859404368  -3.3277572773   1.7174145245
H      2.5120825380  -2.0424785968   2.7133053917
H      3.5073548210  -0.1264302675   1.3952099834
H     -1.0307796345  -3.6410526346  -0.2392834771
H     -1.8160385089  -2.9131421532  -2.4998805818
C     -0.8034887569  -0.8451728070  -3.9359008369
N      1.3513163874   0.4565206773  -2.6475486722
C      0.9107567574   0.8491288889  -3.8594348818
C     -0.1593492307   0.2304749528  -4.5378242814
H     -1.6424175684  -1.3594553801  -4.4160706338
H      1.4414639157   1.6971369168  -4.3005254911
H     -0.4799759499   0.5829475846  -5.5296515683
H     -4.9717229088  -4.3017700083  -1.8154391157
C     -3.6448611682   1.8084871439  -7.0164749950
H     -3.0520167142   2.6250878730  -6.5901935161
C     -5.0392955142   1.9004141747  -7.1212533459
H     -5.5517940110   2.8003575484  -6.7639277471
C     -5.1687316235  -0.3163497960  -8.1626624836
H     -5.7464825981  -1.1166159840  -8.6384876670
C     -5.7927101369   0.8516289476  -7.6955431924
H     -6.8799588140   0.9550027661  -7.7877673836
C     -3.1075399796  -2.7640553665  -8.8808109865
O     -4.2887056669  -3.2228062085  -8.8434642240
C     -2.0129099746  -3.6782313050  -9.4368414636
H     -2.4958579394  -4.5573440679  -9.8891338830
H     -1.3887290396  -3.1685540285 -10.1903173754
H     -1.3350238471  -4.0229991772  -8.6355943157
O     -5.4739950949  -3.6891805158  -3.8554913228
O     -3.2250425904  -3.3120405291  -4.0593825434
C     -4.2751300966  -3.6659715574  -3.4441315856
O     -4.0634011988  -4.0909237527  -2.1193422000
K     -4.7062892769  -2.6862140596  -6.1895932765
53
---> 5c_and_CuBr_and_KHCO3
C     -0.5860893882   0.0360560921  -6.3770994819
C     -1.6024345809   0.9080904550  -5.7570036487
C     -0.6234084576  -1.4616901809  -6.4778032322
H     -0.6166622321  -1.9456855769  -5.4845954978
H     -1.5427831767  -1.7954005919  -6.9924446560
H      0.2576419510  -1.8029027378  -7.0444471394
N      0.4174075349   0.7008249970  -6.9471001189
C      0.1336450185   2.0540801866  -6.7585503327
C     -1.0948818622   2.2614464461  -6.0468702483
Cu    -1.1220421331   0.9233758457  -3.6278502558
C      3.7359116501   0.5112817792  -3.6877223332
C      3.1772179900   1.7368791220  -4.0319703312
C      2.8843426595  -0.5417084840  -3.2704364393
C      1.7810773362   1.9163795142  -3.9401559936
C      1.4855309194  -0.2716731269  -3.2205994038
N      0.9463730012   0.9456617853  -3.5382956241
C      3.3536339192  -1.8521260587  -2.9111465937
C      2.4818349300  -2.8450916649  -2.5354665270
C      1.0645840080  -2.6106076355  -2.4888452068
C      0.5700166890  -1.3149347307  -2.8275653991
H      4.8168634783   0.3438068163  -3.7439990032
H      3.8012159970   2.5693036688  -4.3685206641
H      1.3154143676   2.8712188306  -4.1990959899
H      4.4307157960  -2.0480986462  -2.9551688347
H      2.8539346387  -3.8423467966  -2.2763393001
C      0.1104676018  -3.6041387594  -2.1533154323
N     -0.7588720469  -0.9997480510  -2.8122785135
C     -1.6256882041  -1.9548257316  -2.4452299018
C     -1.2436173100  -3.2782390774  -2.1309239634
H      0.4481709223  -4.6194931469  -1.9186499844
H     -2.6746810080  -1.6416405981  -2.3921348015
H     -2.0269507557  -4.0172762175  -1.9237282056
C      0.9156198412   3.1405834360  -7.1891209960
H      1.8473919127   2.9532312439  -7.7339320286
C      0.4760113539   4.4406083016  -6.9085871199
H      1.0697227080   5.3011879023  -7.2375512485
C     -0.7241708156   4.6517937958  -6.1949397947
H     -1.0439179837   5.6741633858  -5.9649980165
C     -2.9875133246   0.4920198270  -5.5635494077
O     -3.3266671430  -0.7272063945  -5.5326801739
C     -4.0765228898   1.5474182230  -5.4583352901
H     -4.0206005412   2.0441946550  -4.4715718453
H     -3.9651536300   2.3218136520  -6.2361137670
H     -5.0559094693   1.0540591637  -5.5562873839
Br    -2.5478839793   2.2312883058  -2.1355600290
C     -1.5108579417   3.5761838583  -5.7564887854
H     -2.4082789192   3.7640172505  -5.1612842044
O     -3.8487459107  -5.7752046077  -4.7984151255
O     -3.9853818050  -4.7148867403  -2.7730789596
C     -3.9618971165  -5.7359212616  -3.5453747350
O     -4.0753482504  -6.9796670501  -2.9031272515
K     -3.6244741273  -3.1602915590  -4.9037085017
H     -4.1669498909  -6.7176276354  -1.9623139565
53
---> 4_with_Br_and_LiHCO3
C     -0.3075256347  -1.4627930694  -7.1612276020
C     -0.3701305481  -1.9680044402  -5.8314906822
C     -0.4440477915  -2.3174263519  -8.4238652109
H     -1.1004111071  -3.1874752890  -8.2726272507
H     -0.8496926451  -1.6920755446  -9.2349216395
H      0.5383425584  -2.6921940553  -8.7657125449
N     -0.1351650275  -0.1658903883  -7.4732792795
C     -0.3050495131   0.8312789482  -6.5734620100
C      0.5407202931   1.9781440292  -6.5083188591
Br     2.1610455057   2.0107922713  -7.6509056008
Cu    -0.4883360944  -0.6698725827  -4.3750096824
C     -2.1687197033  -1.8398927950   0.0565387159
C     -2.9419305890  -2.1987327388  -1.0490512939
C     -1.0005923897  -1.0685624040  -0.1423216297
C     -2.5592751310  -1.7553393819  -2.3289141642
C     -0.6770613205  -0.6913572137  -1.4822268126
N     -1.4672245728  -1.0051163560  -2.5617805811
C     -0.1309326030  -0.6439019495   0.9207323801
C      0.9944263690   0.1020998435   0.6678214982
C      1.3667636938   0.4581756811  -0.6749159400
C      0.5320714046   0.0297392940  -1.7518952510
H     -2.4439308177  -2.1584276983   1.0677890868
H     -3.8249933370  -2.8357604693  -0.9624346995
H     -3.1515382537  -2.0271108713  -3.2068460984
H     -0.3884698748  -0.9287413802   1.9471238845
H      1.6429481026   0.4246704239   1.4902792973
C      2.5277841555   1.1959582232  -1.0015087096
N      0.8416973575   0.2478749068  -3.0737154761
C      1.9479664083   0.9654935983  -3.3427600501
C      2.8063875280   1.4604428985  -2.3447327079
H      3.1930911403   1.5445274947  -0.2041098331
H      2.1581039055   1.1316443828  -4.4032802265
H      3.6956400002   2.0265560244  -2.6363083381
H     -3.8092738760  -6.9858423183  -0.7212144844
C     -1.4568645628   0.9010087469  -5.6926537336
H     -2.2403778513   0.1517681428  -5.8510460796
C     -1.7177138125   2.0264735360  -4.8878743047
H     -2.6350297864   2.0460307042  -4.2892702867
C      0.3014941127   3.0856992655  -5.6950446435
H      1.0022937358   3.9251001230  -5.7096183741
C     -0.8333890596   3.1149859747  -4.8637828323
H     -1.0213411576   3.9837815308  -4.2258702064
C     -0.3847072382  -3.3395643503  -5.4867589759
O     -0.8365749103  -3.7647216596  -4.3525128392
C      0.2141909171  -4.4578362833  -6.3527454653
H      0.7688463555  -5.1366351941  -5.6828729007
H     -0.5860423947  -5.0591543770  -6.8253499463
H      0.8934183494  -4.1026859282  -7.1410651751
O     -2.2500431601  -6.1248113959  -2.0087948416
O     -3.8827814399  -4.7196595540  -2.7097738068
C     -3.4469707775  -5.6789295148  -2.0081411849
O     -4.3538642154  -6.2920162993  -1.1510151034
Li    -1.9556976414  -4.6561365163  -3.2918140173
53
---> TS_4_to_5a_proximal_Br_and_LiHCO3
C     -0.4331808257  -0.8874350299  -6.5692672055
C     -0.3602255888  -1.5296899606  -5.2943229480
C     -0.9106969242  -1.6156276356  -7.8180669693
H     -2.0136865307  -1.5964325252  -7.8710809989
H     -0.5025055780  -1.1104152093  -8.7084158252
H     -0.6256011305  -2.6784373410  -7.8099111480
N      0.0402825521   0.3430591790  -6.8374716909
C      0.2639409343   1.2365816235  -5.8443244828
C      1.3611237108   2.1473557383  -5.8542789168
Br     2.6716739175   2.0213527408  -7.3337636494
Cu     0.1094427606  -0.4835720496  -3.7238262570
C      2.5695665775  -0.1139373139   0.4092774473
C      3.1675658776   0.3158150710  -0.7797998946
C      1.2306835259  -0.5681019758   0.3758999481
C      2.4515908618   0.2397986246  -1.9839882737
C      0.5538934289  -0.5533724751  -0.8815083038
N      1.1790638097  -0.2077139198  -2.0622363105
C      0.5252097269  -1.0594704769   1.5299481160
C     -0.7658347827  -1.5207438473   1.4374763716
C     -1.4807250607  -1.4878319532   0.1915597977
C     -0.8225983443  -0.9533956330  -0.9602098348
H      3.1192017666  -0.1078041967   1.3563901062
H      4.1983817580   0.6810540212  -0.7930047389
H      2.9077584418   0.5236756027  -2.9368535656
H      1.0525901228  -1.0773854745   2.4903879118
H     -1.2775167002  -1.9163128173   2.3222553531
C     -2.8099739221  -1.9449500600   0.0283768767
N     -1.4402984812  -0.8124569013  -2.1747557720
C     -2.6919341588  -1.2815214976  -2.2934153422
C     -3.4101290253  -1.8630425421  -1.2283454845
H     -3.3458417295  -2.3662271105   0.8863305055
H     -3.1574229542  -1.2037517488  -3.2805047954
H     -4.4234323577  -2.2248002355  -1.4219145608
H     -6.6576853333  -4.9530688896  -3.1753303438
C     -0.6309718403   1.4078797800  -4.7184096280
H     -1.5950840001   0.8900749238  -4.7767750312
C     -0.4385328362   2.4148290012  -3.7491763286
H     -1.1787296095   2.5266061283  -2.9495950703
C      1.5804689445   3.1190779696  -4.8807142667
H      2.4544011785   3.7716893399  -4.9593786567
C      0.6774266797   3.2572449418  -3.8070130033
H      0.8451985035   4.0277815380  -3.0482354891
C     -0.9457341504  -2.7971209264  -5.0499233031
O     -1.8664944839  -3.3734018656  -5.7666624858
C     -0.4982157028  -3.6131703522  -3.8349771885
H     -1.3285260572  -3.7365418620  -3.1124660145
H     -0.2235527146  -4.6289889297  -4.1751327413
H      0.3590136769  -3.1582616352  -3.3128421352
O     -4.9863108059  -4.8827887903  -4.6111055159
O     -4.9082096274  -2.6772145020  -4.1031823600
C     -5.3939418850  -3.8413120119  -3.9950368510
O     -6.4542117741  -3.9954246739  -3.1094524201
Li    -3.5614400166  -3.6591816837  -5.2183765092
53
---> 5c_and_CuBr_and_LiHCO3
C      1.0205306903  -1.7495103605  -5.9234549767
C     -0.2850388220  -1.0551069644  -5.9493612095
C      1.3619566885  -3.0939824055  -5.3393058636
H      0.8261694427  -3.9182864846  -5.8434434995
H      2.4442563096  -3.2546293728  -5.4634803155
H      1.1155836554  -3.1594929688  -4.2643377438
N      2.0001992099  -1.0536456181  -6.5002715837
C      1.4112919095   0.1225106565  -6.9784167012
C      0.0125149503   0.1823513044  -6.6907896319
Br    -2.2175785254   1.3596848007  -3.5528531305
Cu    -0.4146221055  -0.2996607741  -3.9255612835
C      4.0583224002  -0.1309544643  -2.0166319872
C      3.8169407967   0.5762426452  -3.1900073416
C      2.9954695871  -0.8460102198  -1.4111968381
C      2.5192072641   0.5928339176  -3.7391861384
C      1.7215457837  -0.7962255413  -2.0514058993
N      1.4842834182  -0.0610965235  -3.1838127639
C      3.1346645371  -1.5982059301  -0.1941160781
C      2.0659820739  -2.2579467655   0.3617669437
C      0.7752764798  -2.2435524199  -0.2691172335
C      0.6118588777  -1.5311181812  -1.4952835004
H      5.0521935777  -0.1460024970  -1.5563008654
H      4.6147595522   1.1317667786  -3.6903620900
H      2.2963257874   1.1511781302  -4.6523758421
H      4.1176028552  -1.6271494331   0.2891156586
H      2.1830189364  -2.8171813440   1.2967155396
C     -0.3616472979  -2.9115083606   0.2479465340
N     -0.5656087187  -1.5042262221  -2.1899170651
C     -1.6322699123  -2.1279330080  -1.6637884778
C     -1.5651219504  -2.8391869392  -0.4449147634
H     -0.2782234824  -3.4712138698   1.1863236274
H     -2.5716729619  -2.0617902702  -2.2287628928
H     -2.4661640397  -3.3343401289  -0.0727757458
H     -7.3086441065  -1.6816757704  -3.3646625270
C      2.0516247707   1.1610253556  -7.6764413500
H      3.1249111777   1.0963079853  -7.8875736442
C      1.2811254375   2.2508075255  -8.1054591969
H      1.7576026372   3.0708261428  -8.6552145963
C     -0.7511788145   1.2756309827  -7.1349880497
H     -1.8191112621   1.3216027139  -6.9148445829
C     -0.1043176364   2.3009668565  -7.8406662005
H     -0.6870788629   3.1622707645  -8.1856673406
C     -1.6220957123  -1.6128967852  -5.8015785493
O     -2.6560973440  -0.9610904001  -6.1420381517
C     -1.8335988239  -3.0427127970  -5.3072912295
H     -2.8267367435  -3.1017234367  -4.8345335180
H     -1.8145936428  -3.7315598945  -6.1731670426
H     -1.0693225763  -3.3776675248  -4.5923856954
O     -5.7420706918  -0.5735976100  -4.4318651690
O     -4.3100136308  -1.9815264881  -3.3843273140
C     -5.4668147500  -1.5401357153  -3.6497075849
O     -6.5342922783  -2.1800056580  -3.0258907471
Li    -3.7831993624  -0.4327017522  -4.6592811159
53
---> 5c_and_CuBr_and_LiHCO3_separated
C     -0.5597920472  -0.1600157080  -6.3554055918
C     -1.6583544803   0.5879848478  -5.7081180666
C     -0.3926665159  -1.6499346457  -6.4039391266
H     -0.3227818401  -2.0947838984  -5.3971125618
H     -1.2602873856  -2.1307190520  -6.8899731428
H      0.5209134565  -1.8869241181  -6.9719134154
N      0.3061736567   0.6196373972  -6.9971070076
C     -0.1587824333   1.9271110229  -6.8355078763
C     -1.3696218876   1.9891995941  -6.0694220997
Cu    -1.0691512382   0.7429013762  -3.6113269419
C      3.8120916930   0.7012369720  -3.5165040906
C      3.1776053626   1.8517218436  -3.9717457181
C      3.0264793631  -0.3934389896  -3.0781756782
C      1.7684232262   1.9144102196  -3.9735252226
C      1.6093552561  -0.2414968046  -3.1235269567
N      0.9946723951   0.9020521397  -3.5557381338
C      3.5787046361  -1.6359950803  -2.6121253842
C      2.7680384695  -2.6783569836  -2.2333341644
C      1.3363283765  -2.5639490672  -2.2839871055
C      0.7588204357  -1.3331229047  -2.7162162155
H      4.9046351777   0.6243916231  -3.5006603856
H      3.7520926706   2.7115320497  -4.3272309006
H      1.2390376229   2.8043066914  -4.3250360617
H      4.6687950699  -1.7408803965  -2.5791713165
H      3.2035762477  -3.6254227665  -1.8960096831
C      0.4477668602  -3.6191340794  -1.9543446943
N     -0.5904163443  -1.1282953142  -2.7857581573
C     -1.3997253512  -2.1409841882  -2.4463628501
C     -0.9237547225  -3.4090515862  -2.0487360164
H      0.8528827031  -4.5875038785  -1.6407802123
H     -2.4733562227  -1.9426150572  -2.4929786633
H     -1.6552867295  -4.1944678840  -1.8442233671
C      0.4396891421   3.0926116329  -7.3432584696
H      1.3627118162   3.0149313082  -7.9280513368
C     -0.1726674006   4.3282219468  -7.0939804980
H      0.2753056369   5.2487370030  -7.4855394394
C     -1.3597470466   4.3971232495  -6.3347145357
H     -1.8166087086   5.3720174644  -6.1320151646
C     -2.9303819966  -0.0003548355  -5.3489498745
O     -3.0831447408  -1.2628670273  -5.2446940030
C     -4.1512681849   0.8813747475  -5.1605775146
H     -4.0667953180   1.4489775806  -4.2150216569
H     -4.2475791032   1.6097251432  -5.9836660978
H     -5.0482390401   0.2445552385  -5.1187914454
Br    -2.4012606916   2.1497965643  -2.1208294232
C     -1.9615436206   3.2412589023  -5.8143027914
H     -2.8474234243   3.3281434081  -5.1804484076
O     -3.9796221423  -4.7733025068  -5.2478271231
O     -3.9655243040  -3.9979724264  -3.1210007182
C     -4.1235863650  -4.9174836495  -3.9995051803
O     -4.4813855850  -6.1761237929  -3.5446071762
Li    -3.5822505994  -2.9250891309  -4.7598603036
H     -4.5528909294  -6.0483411680  -2.5743554519
53
---> 4_w_Br_and_KHCO3_conformer_II
C      0.8202322027  -1.2486364398  -6.9750410314
C      0.5960417405  -1.8018718230  -5.6857536635
C      1.2219633324  -2.1208183369  -8.1624461698
H      1.0514334488  -3.1863133504  -7.9617609970
H      0.6549915998  -1.8253894682  -9.0633674892
H      2.2902010509  -1.9502344747  -8.3948938246
N      0.6955884498   0.0557223762  -7.3125004047
C      0.5954389934   1.0376902978  -6.3839020751
C      1.4693874578   1.1380156543  -5.2350892103
H      2.3532344476   0.4877197195  -5.2366420074
Cu     0.6445734372  -0.6694393891  -4.1081788615
C      3.5697512811  -1.4438921596  -0.2404077460
C      4.1856036847  -1.2073413596  -1.4752699387
C      2.1637097952  -1.3416786934  -0.1453695335
C      3.3940707791  -0.8740197897  -2.5849494388
C      1.4395749736  -0.9921194097  -1.3284771384
N      2.0526858471  -0.7595188752  -2.5395087629
C      1.4277851170  -1.5666996563   1.0696858994
C      0.0590951231  -1.4561196487   1.1042482363
C     -0.6946933851  -1.1175998100  -0.0713665571
C      0.0104512385  -0.8836609882  -1.2930750731
H      4.1572839544  -1.7071757065   0.6455079913
H      5.2719551854  -1.2713190273  -1.5867205528
H      3.8504856211  -0.6862010878  -3.5636896041
H      1.9863113934  -1.8369345672   1.9730057934
H     -0.4876176669  -1.6375535362   2.0367442156
C     -2.1050675390  -1.0229983369  -0.0998087184
N     -0.6237335029  -0.5783417220  -2.4754969171
C     -1.9680501515  -0.4785574419  -2.4582888251
C     -2.7392395331  -0.7034187876  -1.2999391031
H     -2.6777434496  -1.2122579936   0.8152275582
H     -2.4744246012  -0.2329627985  -3.4034981757
H     -3.8269739395  -0.6444656289  -1.3911332674
H     -5.8186711560  -2.1459334817  -3.8155441509
C     -0.3395768439   2.1077286285  -6.5000862476
Br    -1.6009859060   2.0741550442  -8.0303370228
C     -0.4324692327   3.1679104396  -5.6048186878
H     -1.1933054377   3.9379037508  -5.7564061435
C      1.4063461194   2.2279065774  -4.3414273186
H      2.1296986213   2.2810676088  -3.5205908405
C      0.4445181661   3.2317857389  -4.5033795199
H      0.3679511331   4.0614271550  -3.7943280969
C      0.1336607481  -3.1585391793  -5.5442419637
O     -0.6004501430  -3.7498195669  -6.4036536803
C      0.4060112388  -3.9172681120  -4.2398171420
H      1.2587569007  -3.5010082148  -3.6795041448
H     -0.4866581885  -3.8803523311  -3.5876058278
H      0.5905312711  -4.9796463667  -4.4757754249
O     -4.6530997549  -2.2060091264  -5.6533167579
O     -3.8150202597  -0.2007010621  -4.9371333807
C     -4.5529812827  -1.2231836545  -4.8584738906
O     -5.3611403356  -1.2863736651  -3.6961024381
K     -2.2335693362  -1.5146674805  -6.6634545103
53
---> TS_4_to_5a_w_distal_Br_and_KHCO3
C      1.3011345907  -0.8228985017  -6.5626294789
C      0.2580056457  -1.2248305090  -5.6955914032
C      2.2638194878  -1.8082177517  -7.2012854480
H      1.7223800175  -2.6558359805  -7.6594098519
H      2.8405224217  -1.2914271315  -7.9840304729
H      2.9690616046  -2.2433996029  -6.4683427610
N      1.3775346506   0.4410997254  -7.0547531839
C      0.3044369861   1.1860711723  -6.6939067908
C     -0.5022083930   0.7535394264  -5.5265734508
H      0.1026625337   0.9571818932  -4.5715169179
Cu     0.2016097152  -0.6588137068  -3.8019622042
C      3.8434501244  -1.5647901183  -0.7089383738
C      4.1959817181  -1.0778674464  -1.9772440064
C      2.4770905476  -1.6909123316  -0.3789091025
C      3.1877748016  -0.7164962437  -2.8816679777
C      1.5135447749  -1.3012100044  -1.3617739810
N      1.8707411291  -0.8104135862  -2.6035844253
C      1.9991524159  -2.1896852724   0.8829873060
C      0.6550070371  -2.2978764936   1.1443373712
C     -0.3330872207  -1.9222023461   0.1693517166
C      0.1164428536  -1.4221868906  -1.0927037727
H      4.6081760654  -1.8494293252   0.0214893433
H      5.2446534615  -0.9688400588  -2.2682597033
H      3.4299848868  -0.3322565917  -3.8785024793
H      2.7364341800  -2.4879517896   1.6371013359
H      0.3083183705  -2.6826119937   2.1102637094
C     -1.7248733295  -2.0265545399   0.3821431113
N     -0.7560050554  -1.0543224513  -2.1030427862
C     -2.0814158034  -1.1525746465  -1.8513499885
C     -2.5988455367  -1.6336985564  -0.6373301819
H     -2.0995989731  -2.4124554214   1.3365963342
H     -2.7755408986  -0.8346556564  -2.6401001624
H     -3.6857833398  -1.6964993896  -0.5368218118
H     -6.3075461223  -2.5176917359  -2.6404617285
C     -0.2202035856   2.2390332903  -7.4668074887
Br     0.8834293887   2.9495965134  -8.9669969458
C     -1.5112315377   2.7436657402  -7.3305143741
H     -1.8745127019   3.5299491082  -7.9947516804
C     -1.8515791618   1.2773882325  -5.3958710342
H     -2.4624069682   1.0003921657  -4.5285944543
C     -2.3374547653   2.2100429929  -6.3032806261
H     -3.3545257327   2.6017349877  -6.1803238141
C     -0.2409914877  -2.5631523049  -5.4412847487
O     -1.4627204431  -2.8959089722  -5.5312636039
C      0.7394819880  -3.6711085153  -5.0189113509
H      0.3272285535  -4.1990823752  -4.1418525405
H      0.8249565119  -4.4131411615  -5.8345905046
H      1.7428781768  -3.2914994895  -4.7732479128
O     -5.5747841001  -2.1641036775  -4.6635760003
O     -4.5236926145  -0.3551142303  -3.7354378440
C     -5.2670098213  -1.3782427151  -3.7164060358
O     -5.8057927654  -1.6967065441  -2.4493520942
K     -3.4101808900  -1.2685247173  -5.9809563059
53
---> 5a_w_distal_Br_and_KHCO3
C      1.4845059633  -0.7785856538  -6.2002372136
C      0.1304108382  -1.3653962405  -6.1237034750
C      2.8109007000  -1.4604575564  -6.4623636144
H      2.8667692134  -1.8263131049  -7.5072851597
H      3.6154846576  -0.7196251525  -6.3284715865
H      3.0081623242  -2.3188067703  -5.8012844744
N      1.4414906969   0.5626307504  -6.5735469095
C      0.1690284689   0.8923534781  -6.8106424617
C     -0.8250426130  -0.2123007599  -6.4558799372
H     -1.3489978131   0.1225231993  -5.5144072226
Cu     0.9055592801  -1.0115093360  -4.2314411976
C      3.8549618971  -1.9207352565  -0.4955438094
C      4.4290697203  -1.9030756734  -1.7819593337
C      2.4760435185  -1.6685767488  -0.3655015045
C      3.6167292331  -1.6749800837  -2.8958916373
C      1.7190205361  -1.4128833652  -1.5538400184
N      2.2817226850  -1.4590207061  -2.8264076624
C      1.7767989955  -1.6684282355   0.8931659943
C      0.4259261697  -1.4320825675   0.9644073052
C     -0.3476510549  -1.1383744262  -0.2120921658
C      0.3358925480  -1.1024986485  -1.4709143285
H      4.4601457437  -2.1246308887   0.3938254924
H      5.4962608231  -2.0925316688  -1.9270699314
H      4.0395878160  -1.6820531218  -3.9049526334
H      2.3517084743  -1.8739203953   1.8034151281
H     -0.0892163743  -1.4520780566   1.9315355769
C     -1.7319127666  -0.8749779204  -0.1988350411
N     -0.2998126749  -0.7434651954  -2.6507385352
C     -1.6262468293  -0.4977185847  -2.5797170022
C     -2.3854513694  -0.5770309815  -1.4055778891
H     -2.2803960226  -0.8985388835   0.7490118382
H     -2.1048823086  -0.1768272310  -3.5095577468
H     -3.4597513927  -0.3811644062  -1.4813453893
H     -7.4876311986  -1.6908157083  -2.4687268944
C     -0.3712860831   2.0552562121  -7.3915885751
Br     0.7785817429   3.6636794317  -7.5993968613
C     -1.6164481440   2.0429485741  -8.0101113454
H     -2.0089123833   2.9437388836  -8.4859209213
C     -1.8656963923  -0.3629708764  -7.5425553443
H     -2.2665640459  -1.3535486376  -7.7775392616
C     -2.2839843706   0.7764766199  -8.1851570449
H     -3.1098550062   0.7316637606  -8.9067629073
C     -0.3772579901  -2.7067795070  -5.9580151490
O     -1.6310995583  -2.9293826473  -5.9185215218
C      0.5299231647  -3.9293193571  -5.8447289386
H      0.2682234753  -4.4931952458  -4.9333199236
H      0.3239645191  -4.5952885963  -6.7028051076
H      1.6038916705  -3.7013656955  -5.8253820876
O     -6.1617853936  -2.0998375747  -4.1389690088
O     -4.9229296250  -0.3632166335  -3.3060941593
C     -5.9027563934  -1.1610850004  -3.3182472144
O     -6.8309184586  -0.9880932825  -2.2764761547
K     -3.8405971923  -1.7005247536  -5.3298703520
53
---> 4_w_Br_and_LiHCO3_conformer_II
C      0.2942039282  -1.0069254186  -7.6493207489
C      0.2250753649  -1.7352236140  -6.4100235991
C     -0.1283893683  -1.6472257933  -8.9750497995
H     -0.6886125492  -2.5831601894  -8.8301334015
H     -0.7554494230  -0.9310818010  -9.5302084038
H      0.7499590713  -1.8600003339  -9.6132114047
N      0.5625083878   0.2903873011  -7.8058113726
C      1.2123679511   1.0512028986  -6.8707502607
C      2.3634120871   0.6101698441  -6.1392156453
H      2.6463952549  -0.4385674390  -6.2600131783
Cu    -0.1218105865  -0.8328735375  -4.7831775020
C      0.9313378542  -2.7047444373  -0.0263025895
C      1.3308860315  -3.5378718199  -1.0655384328
C      0.2654540110  -1.4911694742  -0.3198794111
C      1.0171430166  -3.1676393849  -2.3924059134
C      0.0379274871  -1.1818724289  -1.6994582067
N      0.3845762585  -2.0334561938  -2.7071199259
C     -0.1821856769  -0.5739190146   0.6882545648
C     -0.8062961769   0.5984564301   0.3440417443
C     -1.0078858710   0.9647685696  -1.0317778889
C     -0.5718756955   0.0737446945  -2.0606258465
H      1.1188092052  -2.9739632078   1.0194187177
H      1.8430432946  -4.4843329928  -0.8715711462
H      1.2446962321  -3.8217276530  -3.2427652990
H     -0.0187030353  -0.8308266965   1.7409233928
H     -1.1522218606   1.2923582510   1.1181679393
C     -1.5991550788   2.1904856619  -1.4167141639
N     -0.6796148523   0.3886158175  -3.3963235902
C     -1.2432047360   1.5736069127  -3.7250749159
C     -1.7157905626   2.4890850253  -2.7738916943
H     -1.9469935428   2.8884729047  -0.6479436829
H     -1.2985385208   1.7883060027  -4.7949702002
H     -2.1601358853   3.4279926928  -3.1144852836
H     -3.6199899124  -4.3202360173  -1.0037109477
C      0.8931493250   2.4230315533  -6.6732620419
Br    -0.6869066478   3.1687925036  -7.6144204122
C      1.6160815163   3.2883037507  -5.8509212295
H      1.2999009569   4.3301530215  -5.7504117187
C      3.1125628661   1.4620460296  -5.3283421483
H      3.9923980705   1.0684732537  -4.8063624653
C      2.7439874658   2.8095247745  -5.1674649381
H      3.3231634656   3.4827823042  -4.5276201753
C      0.3540037779  -3.1499016835  -6.3311050368
O     -0.0778589243  -3.8510481230  -5.3345684210
C      1.1373852317  -3.9802738532  -7.3572709712
H      1.9093661516  -4.5542504028  -6.8146681365
H      0.4730261496  -4.7236598255  -7.8349963022
H      1.6279443240  -3.3833582882  -8.1400542992
O     -2.0628376485  -4.4158323698  -2.5432850995
O     -2.9539281581  -2.4701120387  -3.2876885163
C     -2.9041820876  -3.4540286928  -2.4969679294
O     -3.8510679750  -3.4912957218  -1.4748389744
Li    -1.3212553989  -3.3272382133  -4.0518643161
53
---> TS_4_to_5a_w_distal_Br_and_LiHCO3
C      0.8125974346  -0.8888590307  -6.8639609120
C     -0.1890094743  -0.9030124121  -5.8793607248
C      1.1885524650  -2.1237596901  -7.6619880400
H      0.2914345305  -2.6987703414  -7.9511346318
H      1.7298354010  -1.8193878953  -8.5713431027
H      1.8371039602  -2.8108715239  -7.0850190639
N      1.3681846431   0.2694403139  -7.3153594175
C      0.7458536026   1.3672824248  -6.8330872287
C     -0.0834659704   1.2765486129  -5.6077452881
H      0.6164474980   1.2574106680  -4.6957764373
Cu     0.1360692719  -0.3008607036  -4.0341607413
C      3.7047063259  -1.5310409583  -0.9198619648
C      4.1017899717  -1.0568347807  -2.1786592079
C      2.3292687838  -1.5866848789  -0.6109496002
C      3.1258697757  -0.6551406699  -3.1037924242
C      1.4040500256  -1.1383399569  -1.6055293120
N      1.8028538328  -0.6892195338  -2.8511827015
C      1.8036358976  -2.0832479809   0.6323111533
C      0.4499646603  -2.1468194106   0.8587737327
C     -0.5005458052  -1.7000471793  -0.1250177454
C      0.0009335067  -1.1669873846  -1.3517204830
H      4.4420718183  -1.8642523488  -0.1817712476
H      5.1584060463  -1.0075541744  -2.4561885807
H      3.4061627236  -0.3002442775  -4.1012983806
H      2.5103926469  -2.4272998114   1.3959355647
H      0.0662411497  -2.5460952999   1.8044890275
C     -1.9018480514  -1.7670470325   0.0437909511
N     -0.8256698824  -0.6744925103  -2.3454745168
C     -2.1611877906  -0.7616534879  -2.1440037859
C     -2.7338635655  -1.3126318589  -0.9879757555
H     -2.3191069063  -2.1817164166   0.9675154133
H     -2.7938429427  -0.3724019519  -2.9454150612
H     -3.8238267998  -1.3744749476  -0.9363578559
H     -6.8170378079  -4.1748354904  -2.6650585306
C      0.6713655379   2.5914217527  -7.5364799278
Br     1.8969877593   2.8706398774  -9.0815214439
C     -0.2963894588   3.5592531717  -7.3044644299
H     -0.3425144201   4.4561322295  -7.9253402985
C     -1.1363363582   2.2541527196  -5.4166849657
H     -1.8044587659   2.1550416778  -4.5549800007
C     -1.2461389641   3.3398339123  -6.2652780139
H     -2.0408996128   4.0779657979  -6.1093757651
C     -1.0869560717  -1.9166071794  -5.4197119542
O     -2.3374284167  -1.7052698789  -5.1939276507
C     -0.5894979948  -3.3422855348  -5.1599552563
H     -0.8848399000  -3.6529414945  -4.1412338379
H     -1.0839045808  -4.0361335457  -5.8654919621
H      0.5013192142  -3.4452813075  -5.2621609628
O     -5.1093496500  -3.7239413936  -3.9777893209
O     -5.2167489219  -1.6502204253  -3.0742443571
C     -5.6150546992  -2.8464961515  -3.1973314758
O     -6.6880378854  -3.2363371208  -2.4096082680
Li    -3.8559218369  -2.2768080391  -4.3933059549
53
---> 5a_w_distal_Br_and_LiHCO3_conformer_II
C      1.0295622833  -0.8901003008  -6.3916505544
C     -0.4201371700  -0.9456272263  -6.1057056770
C      1.9779461956  -2.0211011290  -6.7359347572
H      1.6947495174  -2.5115900735  -7.6884350390
H      2.9834349647  -1.5914167836  -6.8720264767
H      2.0334381544  -2.8041051148  -5.9608042891
N      1.4142976245   0.3629694658  -6.8604076435
C      0.3376328359   1.1462155155  -6.8946790785
C     -0.8902116366   0.5107382859  -6.2467179722
H     -0.9268830231   0.9368117448  -5.1962993934
Cu     0.6310099928  -0.9554899490  -4.3375261929
C      3.8451256708  -1.7831656300  -0.8594576469
C      4.3013755378  -1.8371796187  -2.1937099338
C      2.4853999239  -1.5151669167  -0.6171923619
C      3.3940819837  -1.6622714256  -3.2405624856
C      1.6236674252  -1.3120439870  -1.7430036737
N      2.0702762266  -1.4348557910  -3.0596193287
C      1.8964898870  -1.4577141922   0.6964615545
C      0.5525798283  -1.2348915554   0.8737103197
C     -0.3240961971  -1.0012567413  -0.2432645056
C      0.2557353482  -0.9918094511  -1.5531940020
H      4.5284396394  -1.9472609113  -0.0197589517
H      5.3496448346  -2.0471945494  -2.4233561266
H      3.7182970306  -1.7299153377  -4.2838242539
H      2.5492969580  -1.6177629053   1.5623236949
H      0.1221989937  -1.2243417396   1.8817794435
C     -1.7116327862  -0.7867749318  -0.1331473826
N     -0.4778131279  -0.6664853835  -2.6859613770
C     -1.8105308520  -0.4957433249  -2.5340842038
C     -2.4682219482  -0.5731061083  -1.2999992622
H     -2.1867424199  -0.7975197521   0.8537817272
H     -2.3650182942  -0.2632152672  -3.4481362972
H     -3.5537689770  -0.4480012132  -1.2841867138
H     -6.9069602993  -3.3762165781  -2.1786180815
C      0.1763643456   2.4289313259  -7.4543676511
Br     1.7848211179   3.4360799911  -8.0481503140
C     -1.0766722381   2.9355829428  -7.7593247024
H     -1.1782311631   3.9167163812  -8.2278396800
C     -2.1754486603   0.8941844653  -6.9214959756
H     -3.0506598501   0.2558056066  -6.7849723772
C     -2.2388278383   2.1028945190  -7.5596813889
H     -3.1948629959   2.4595332105  -7.9612302746
C     -1.3114856778  -2.0196130170  -5.7882120880
O     -2.5411548815  -1.7844338099  -5.4810954318
C     -0.9058606942  -3.4856136030  -5.8264744072
H     -1.1324023730  -3.9590578511  -4.8549838595
H     -1.5306182414  -3.9981864503  -6.5818941177
H      0.1504859692  -3.6590596200  -6.0703036932
O     -5.3150389060  -3.3185332833  -3.6977617034
O     -5.1725486529  -1.1192571780  -3.1792465022
C     -5.6710517364  -2.2760324270  -3.0468325986
O     -6.6848104575  -2.4227268473  -2.1130887354
Li    -4.0016684543  -2.0851684285  -4.4560463273
53
---> 5a_w_distal_Br_and_KHCO3_conformer_III
C      1.2736273352  -0.3185178195  -6.0658888059
C     -0.0604057875  -0.9523698742  -6.0201689112
C      2.6051782151  -0.9154670818  -6.4682712778
H      2.6293199507  -1.1341918176  -7.5547696478
H      3.3940634627  -0.1737719384  -6.2635876495
H      2.8522919592  -1.8484029525  -5.9373135610
N      1.1805736533   1.0599890018  -6.2391946826
C     -0.1094184917   1.3804300152  -6.3725523363
C     -1.0577724290   0.2063889026  -6.1361078331
H     -1.5376465647   0.3842768449  -5.1306475867
Cu     0.7897034944  -0.8551433521  -4.1295557368
C      3.9573089926  -2.0694360143  -0.6709135738
C      4.4695818869  -1.8353957541  -1.9623045470
C      2.5725743168  -1.9336034976  -0.4561179137
C      3.5941465195  -1.5147541302  -3.0031405924
C      1.7469208053  -1.5702651174  -1.5684531510
N      2.2526290297  -1.4038702738  -2.8549904952
C      1.9337106979  -2.1521889683   0.8156712111
C      0.5757432519  -2.0182619089   0.9696293440
C     -0.2674992374  -1.6171906117  -0.1242929365
C      0.3531680526  -1.3652452433  -1.3910311490
H      4.6142008932  -2.3499074601   0.1589284218
H      5.5389690333  -1.9278588550  -2.1713457921
H      3.9702391254  -1.3547104404  -4.0181051123
H      2.5614816567  -2.4410357889   1.6664171965
H      0.1079116980  -2.2035482212   1.9432388160
C     -1.6623571047  -1.4468443305  -0.0203527758
N     -0.3567451453  -0.8856674484  -2.4827234194
C     -1.6898349919  -0.7350916678  -2.3249367906
C     -2.3880197066  -1.0243372797  -1.1459119325
H     -2.1621781349  -1.6355327359   0.9358806477
H     -2.2280094605  -0.3126674132  -3.1783707248
H     -3.4738191872  -0.8846408266  -1.1511796904
H     -7.5627646664  -2.1813464892  -2.2352221755
C     -0.7055274673   2.5971726380  -6.7533065836
Br     0.3941024893   4.2538944795  -6.7790692162
C     -1.9805448200   2.6362045024  -7.3068885196
H     -2.4173128128   3.5836856493  -7.6283867649
C     -2.1503618879   0.1816951916  -7.1810050269
H     -2.5414017679  -0.7769798693  -7.5345585052
C     -2.6274698503   1.3887004813  -7.6304134989
H     -3.4902233605   1.4229899824  -8.3081236412
C     -0.5234921527  -2.3194257443  -6.0372568649
O     -1.7668960894  -2.5877808991  -5.9645610630
C      0.4181770000  -3.5154646681  -6.1576621127
H      0.2740439752  -4.1849747557  -5.2924293824
H      0.1309999892  -4.0893211921  -7.0574985035
H      1.4827019764  -3.2554868826  -6.2313599136
O     -6.2858961894  -2.2246312192  -3.9883188422
O     -5.0406348692  -0.6691352486  -2.8596003710
C     -6.0116779188  -1.4648135726  -3.0036447399
O     -6.9089771793  -1.5203445965  -1.9227253397
K     -3.9976970437  -1.5682038313  -5.1284687899
53
---> TS_5a_to_5c_w_distal_Br_and_KHCO3
C      1.3843416159  -0.5754157152  -6.6335267924
C     -0.0044449647  -0.5783122761  -6.1591292437
C      2.3370212687  -1.7344154988  -6.7576162551
H      1.9886538980  -2.4829263634  -7.4938639092
H      3.3071476336  -1.3442270131  -7.1020610264
H      2.4848951459  -2.2612046733  -5.7980806499
N      1.7992352887   0.6202908337  -7.0935458226
C      0.7652488358   1.4996902011  -6.9416719535
C     -0.3590237568   0.9036771286  -6.1708026217
H      0.0244274962   1.1822970565  -4.8998565972
Cu     0.4809868886  -0.3054896286  -4.1402342313
C      3.6708579364  -1.7053969622  -0.8057254708
C      4.1738490404  -1.2741675391  -2.0483031558
C      2.2763844484  -1.7221705180  -0.6084748522
C      3.2888530885  -0.8782287903  -3.0546979444
C      1.4349116370  -1.3053003617  -1.6884666744
N      1.9395879056  -0.8926931547  -2.9194850710
C      1.6459248461  -2.1435413147   0.6157151730
C      0.2798192805  -2.1493141334   0.7567857284
C     -0.5855662002  -1.7175471333  -0.3087578966
C      0.0221879388  -1.2820616158  -1.5300109644
H      4.3414196414  -2.0201508992   0.0005664195
H      5.2499064175  -1.2491663050  -2.2425215986
H      3.6568064135  -0.5335429485  -4.0265125592
H      2.2884226506  -2.4675729002   1.4425576672
H     -0.1786192877  -2.4807766586   1.6954988031
C     -1.9926349264  -1.6997785812  -0.2248045941
N     -0.7202554100  -0.8022911694  -2.5955212801
C     -2.0637216076  -0.7763504406  -2.4561851723
C     -2.7441009217  -1.2317149694  -1.3172514783
H     -2.4877938648  -2.0423212852   0.6900163627
H     -2.6029575056  -0.3507264759  -3.3087867635
H     -3.8405617431  -1.2208456020  -1.3094866044
H     -7.2901231945  -4.0702073842  -1.5028908498
C      0.6487633203   2.8261634766  -7.3552313109
C     -0.5538638327   3.5290387424  -7.2655215078
H     -0.6180860345   4.5647682724  -7.6040789307
C     -1.6636929465   1.5336398434  -6.3449227734
H     -2.5574328209   0.9955776650  -6.0249032177
C     -1.7115580930   2.8370840360  -6.8052134303
H     -2.6753574054   3.3586740315  -6.8472486482
C     -0.9514508621  -1.6411051146  -5.9393159861
O     -2.1936586551  -1.4300720499  -5.7340748482
C     -0.5152552631  -3.1067289763  -5.9919442299
H     -1.0031494315  -3.6481584956  -5.1628223185
H     -0.8717260661  -3.5615818567  -6.9353501665
H      0.5681020816  -3.2644105204  -5.9171477933
O     -6.0268378542  -3.8120200839  -3.2482489626
O     -5.8054956771  -1.6559979602  -2.5083413240
C     -6.2427927304  -2.8404919410  -2.4516516739
O     -7.0756957293  -3.1241136762  -1.3571797181
K     -4.2757186015  -2.3439802822  -4.5391479255
Br     2.1991488868   3.7071307950  -8.2309493119
53
---> 5c_w_distal_Br_and_KHCO3
C     -1.2581777245  -2.6705795808 -11.4423619685
C     -1.8027432894  -2.1802133116 -10.1901027518
C     -0.3868802524  -3.8721674184 -11.6907740964
H     -0.8747445914  -4.8193820586 -11.3949009830
H     -0.1664592893  -3.9177832846 -12.7683159060
H      0.5706862271  -3.8237760171 -11.1402710815
N     -1.5976826995  -1.9214822665 -12.5028747642
C     -2.3837570705  -0.9010807031 -11.9995646505
C     -2.5539887341  -0.9978887752 -10.5701587195
H      1.7015947139   0.4613478458   5.1328869927
Cu     1.3347074832   0.1478971733   3.6897310146
C      4.5193556463  -1.4020043074  -0.0522396966
C      5.1155478427  -1.2138993273   1.1885882420
C      3.1286380497  -1.1729002956  -0.2036801297
C      4.3126071705  -0.7970149355   2.2751275470
C      2.4112638463  -0.7516106024   0.9591871614
N      3.0027162229  -0.5718788621   2.1698240585
C      2.4272160748  -1.3421131904  -1.4462715421
C      1.0781715657  -1.1038832806  -1.5286926612
C      0.3246675948  -0.6765397854  -0.3799424877
C      0.9899059114  -0.4978596279   0.8678380118
H      5.1077606387  -1.7248679686  -0.9180038185
H      6.1864692607  -1.3828813892   1.3336553332
H      4.7440598316  -0.6388623715   3.2701806965
H      2.9917649515  -1.6652116835  -2.3274929151
H      0.5366601409  -1.2302064000  -2.4715247225
C     -1.0682824045  -0.4227171511  -0.4460328195
N      0.3345373293  -0.0879620280   2.0003295870
C     -0.9893850727   0.1460573326   1.9044444765
C     -1.7191070268  -0.0088151516   0.7102803389
H     -1.6153855422  -0.5530683406  -1.3953236497
H     -1.4730111420   0.4720197998   2.8294689475
H     -2.7926052813   0.1938412631   0.6827701982
H     -5.0714811098   0.1590648859  -1.7281888671
C     -3.0038849700   0.1601255585 -12.6686175774
Br    -2.7954784949   0.3302272131 -14.6339910245
C     -3.7709186801   1.1101211903 -11.9940431182
H     -4.2429831611   1.9273406835 -12.5445267384
C     -3.3259364786  -0.0468892421  -9.8801886685
H     -3.4530937793  -0.1325144526  -8.7981353164
C     -3.9268511888   0.9968583573 -10.5949910760
H     -4.5313054732   1.7440524490 -10.0685084391
C     -1.6689637825  -2.6829793373  -8.8631699407
O     -2.2066455802  -2.1225636153  -7.8557559427
C     -0.8490952120  -3.9465552545  -8.5869739577
H     -0.9066515741  -4.1686517773  -7.5101855439
H     -1.2254267514  -4.8156419670  -9.1530577176
H      0.2106377792  -3.8156103037  -8.8673303205
O     -4.7312030683  -0.3288562943  -3.8340306390
O     -2.5901951453  -0.7766501624  -3.1627567705
C     -3.7949136973  -0.4217223685  -2.9865277698
O     -4.1244749131  -0.0862104017  -1.6591228081
K     -3.0973131065  -1.1114170088  -5.7556263001
53
---> 5a_w_distal_Br_and_LiHCO3_conformer_III
C      0.9426934270  -0.3582988368  -6.1712572811
C     -0.4943932382  -0.5912916283  -5.9124591207
C      1.9963945946  -1.3354150461  -6.6532712335
H      1.7485062466  -1.7371084566  -7.6558135431
H      2.9490392056  -0.7890488142  -6.7423336314
H      2.1460711865  -2.1942790743  -5.9771116457
N      1.2046972224   0.9780612313  -6.4580597698
C      0.0576888447   1.6524209973  -6.3969246299
C     -1.1030765578   0.8190059010  -5.8590827199
H     -1.1811462191   1.0920176109  -4.7613708368
Cu     0.5489498013  -0.7563036571  -4.1501779972
C      3.8176872495  -1.8401806570  -0.7928107952
C      4.2798520135  -1.6434898528  -2.1113986671
C      2.4396786513  -1.7268816370  -0.5322922523
C      3.3631086077  -1.3820828998  -3.1317845534
C      1.5666743785  -1.4183209283  -1.6251443075
N      2.0245988414  -1.2974918461  -2.9379683183
C      1.8443636120  -1.9268434597   0.7642344236
C      0.4862118264  -1.8430252244   0.9534738860
C     -0.4038122511  -1.5053731944  -0.1256564300
C      0.1768121075  -1.2423836744  -1.4085523369
H      4.5106525525  -2.0785958988   0.0207618760
H      5.3426876687  -1.7262350723  -2.3548229730
H      3.6945650667  -1.2583248329  -4.1676609485
H      2.5051814512  -2.1697848601   1.6043384879
H      0.0542667825  -2.0271932481   1.9439447035
C     -1.8042669076  -1.4189223359  -0.0035082430
N     -0.5774727099  -0.8028911180  -2.4881431161
C     -1.9199824253  -0.7611694153  -2.3302694098
C     -2.5722872736  -1.0809454173  -1.1330138570
H     -2.2793853650  -1.6218361316   0.9623532190
H     -2.4897573089  -0.4301393439  -3.2036235431
H     -3.6641833599  -1.0385289469  -1.1127927199
H     -6.8935285710  -3.8684190372  -2.4761411574
C     -0.2266752526   2.9780925928  -6.7789778030
Br     1.2785879615   4.2043155150  -7.2112750713
C     -1.5226300020   3.3991586948  -7.0297613371
H     -1.7178320858   4.4204376920  -7.3634387870
C     -2.4186146651   1.1659426140  -6.4941648399
H     -3.2269090203   0.4327082318  -6.4605041709
C     -2.5984099483   2.4386934904  -6.9630690083
H     -3.5837884700   2.7529214589  -7.3273060461
C     -1.2769871226  -1.7806283830  -5.7627442621
O     -2.5243160951  -1.7119695152  -5.4466454746
C     -0.7270258666  -3.1804053900  -5.9964104369
H     -0.9112248838  -3.8050379010  -5.1048051815
H     -1.2928062506  -3.6403195879  -6.8283551234
H      0.3428043570  -3.2133164058  -6.2411025277
O     -5.2379369013  -3.5817819786  -3.8976592933
O     -5.2108261884  -1.4515213172  -3.1314836796
C     -5.6663224105  -2.6328747974  -3.1535972606
O     -6.7150793372  -2.9208434325  -2.2943855059
Li    -3.9548793012  -2.2215546993  -4.4640327218
53
---> TS_5a_to_5c_w_distal_Br_and_LiHCO3
C      1.0260770982  -0.7391328866  -6.5344351980
C     -0.3352440932  -0.6184080069  -5.9962378880
C      1.8784446852  -1.9722824192  -6.6614898108
H      1.4367306774  -2.7165466675  -7.3500802138
H      2.8567851038  -1.6718547721  -7.0673353801
H      2.0345847855  -2.4727224712  -5.6887707687
N      1.5120153005   0.4099474570  -7.0367706104
C      0.5611305756   1.3746671819  -6.8542300018
C     -0.5697142824   0.8877080748  -6.0203055778
H     -0.1144304903   1.1501339956  -4.7655347040
Cu     0.2756781974  -0.3519390665  -4.0049881927
C      3.8363032942  -1.5082743614  -0.9617063727
C      4.1985999688  -1.1067994780  -2.2611709737
C      2.4684437831  -1.5859623500  -0.6315335370
C      3.2041923388  -0.8011251903  -3.1952481582
C      1.5110737376  -1.2559766239  -1.6423537023
N      1.8774560678  -0.8779573578  -2.9299575573
C      1.9754578010  -1.9899613912   0.6595455301
C      0.6294608247  -2.0611103873   0.9253605056
C     -0.3505646191  -1.7133465644  -0.0685791480
C      0.1189137456  -1.2899772029  -1.3525245575
H      4.5946769974  -1.7558268174  -0.2116717307
H      5.2493604487  -1.0404371072  -2.5575545315
H      3.4585335207  -0.4870056590  -4.2130162857
H      2.7062708565  -2.2484536017   1.4345669119
H      0.2767306248  -2.3809137731   1.9126441477
C     -1.7447387578  -1.7644338339   0.1425340249
N     -0.7408062540  -0.8748540678  -2.3556237073
C     -2.0659197953  -0.9267102770  -2.1048998620
C     -2.6087017463  -1.3844110659  -0.8958673689
H     -2.1349538652  -2.0973424892   1.1104587593
H     -2.7168021916  -0.5787269119  -2.9108227311
H     -3.6967423448  -1.4268724267  -0.8017639921
H     -6.8185651279  -4.0528857490  -2.8180699066
C      0.5346845459   2.6970851066  -7.2947896252
C     -0.6008499144   3.4983896007  -7.1701295748
H     -0.5965163479   4.5285213146  -7.5310091347
C     -1.8245331654   1.6228675791  -6.1443166278
H     -2.7410286259   1.1772928407  -5.7548973251
C     -1.7867820294   2.9143653887  -6.6370828171
H     -2.7051547243   3.5133331347  -6.6441120202
C     -1.3290133609  -1.5893870983  -5.6502817157
O     -2.5359836392  -1.2518035824  -5.3520572336
C     -1.0461653385  -3.0861800664  -5.6664079028
H     -1.4100464110  -3.5262514028  -4.7215432624
H     -1.6285419324  -3.5523007257  -6.4830692806
H      0.0105276085  -3.3528954828  -5.7922165790
O     -5.2374117804  -3.4396997489  -4.2222570299
O     -5.2481272385  -1.4891450074  -3.0727242660
C     -5.6646871770  -2.6637893209  -3.2981264936
O     -6.6630916161  -3.1489477325  -2.4695035401
Li    -4.0293979183  -1.9472373451  -4.5661373838
Br     2.1108411939   3.4278974125  -8.2592666634
53
---> 5c_w_distal_Br_and_LiHCO3
C     -1.2809643399  -2.4983949142 -10.4870614876
C     -2.0502444243  -1.9301034773  -9.3913191532
C     -0.3777197963  -3.7013195702 -10.4833334957
H     -0.9123623429  -4.6324985277 -10.2194799168
H      0.0428531587  -3.8170112789 -11.4939325245
H      0.4575790352  -3.6017907507  -9.7660086442
N     -1.4204453154  -1.8277477484 -11.6375448579
C     -2.2906922983  -0.7849260842 -11.3593921952
C     -2.7217797143  -0.7852068225  -9.9853630136
H      1.6124622310   0.5252603621   4.5694418583
Cu     1.2645465326   0.1548973368   3.1356533980
C      4.5652975278  -1.2304914787  -0.5744729875
C      5.1413558804  -0.9883066895   0.6663748789
C      3.1623826906  -1.1015607175  -0.7326460930
C      4.3064760226  -0.6197535274   1.7461784947
C      2.4123192861  -0.7211355604   0.4235049458
N      2.9842916318  -0.4895367433   1.6346455995
C      2.4797649119  -1.3289517244  -1.9760892087
C      1.1180509385  -1.1847280981  -2.0669391988
C      0.3313102633  -0.8004945595  -0.9253289597
C      0.9772937486  -0.5664462174   0.3238640862
H      5.1784743888  -1.5189228865  -1.4350787674
H      6.2208874912  -1.0797117686   0.8170217963
H      4.7216828392  -0.4223632530   2.7411372936
H      3.0688825957  -1.6180135205  -2.8528458654
H      0.5951866408  -1.3548863423  -3.0133712842
C     -1.0752546413  -0.6395777935  -0.9965408782
N      0.2910054869  -0.1908821085   1.4500794477
C     -1.0448820488  -0.0462827989   1.3482820461
C     -1.7578206862  -0.2592526181   0.1529879742
H     -1.6104788361  -0.8147274173  -1.9426515946
H     -1.5528993773   0.2539283977   2.2688050533
H     -2.8420963118  -0.1268219409   0.1219988612
H     -5.2223765756  -0.1014003665  -2.2245686226
C     -2.7783004353   0.2166584626 -12.2054480447
Br    -2.2115168361   0.2540228418 -14.1055288341
C     -3.6600299482   1.1971736867 -11.7496716796
H     -4.0250825503   1.9676797986 -12.4330338937
C     -3.6108492412   0.1942857702  -9.5116646120
H     -3.9354450685   0.1808919087  -8.4688941613
C     -4.0709117247   1.1761077351 -10.3991776183
H     -4.7645305633   1.9472789667 -10.0466962373
C     -2.1592852425  -2.3401603377  -8.0402236201
O     -2.8803249450  -1.7070564923  -7.1920914808
C     -1.4168311268  -3.5707729432  -7.5221543198
H     -1.6615903557  -3.7127467903  -6.4582668805
H     -1.6969356836  -4.4824862666  -8.0767328207
H     -0.3235049323  -3.4585378284  -7.6219097968
O     -4.8492509977  -0.6428458030  -4.3439808233
O     -2.7553905349  -1.1271972294  -3.6413306873
C     -3.9485641740  -0.7343320846  -3.4516033635
O     -4.2832183360  -0.3757997280  -2.1519242046
Li    -3.4027322745  -1.2723056757  -5.5280650283
53
---> 5c_and_CuBr_and_KHCO3_separated_conformer_II
C     -0.9293372312  -2.7623941293 -11.7577950071
C     -1.5193525871  -2.3023513969 -10.5103727192
C     -0.0060018206  -3.9287435168 -11.9904005265
H     -0.4615768589  -4.8969184561 -11.7096033755
H      0.2403895024  -3.9611299545 -13.0632129001
H      0.9373546878  -3.8476624292 -11.4187723384
N     -1.2781790709  -2.0225543473 -12.8199624122
C     -2.1210242309  -1.0321290885 -12.3224859714
C     -2.3094926056  -1.1488372582 -10.9031609897
Br     2.7186382506   0.5851217072   5.3057195286
Cu     1.5045121930   0.2482573987   3.3677441745
C      3.2387467494  -1.1696448576  -1.0975411644
C      4.1875493525  -1.0748110340  -0.0865678196
C      1.8803116371  -0.8741833883  -0.8160759490
C      3.7764041474  -0.6842955971   1.2078669136
C      1.5701442276  -0.4900130257   0.5231665690
N      2.5068679923  -0.4005274738   1.5070390334
C      0.8270898634  -0.9395134616  -1.7911034009
C     -0.4730747642  -0.6393554260  -1.4634663296
C     -0.8120020080  -0.2488422405  -0.1191675225
C      0.2051349166  -0.1740053130   0.8757625416
H      3.5232893377  -1.4684896524  -2.1119976817
H      5.2414082557  -1.2957210887  -0.2775404261
H      4.4916391263  -0.5943327921   2.0328351206
H      1.0806301176  -1.2342523834  -2.8152613159
H     -1.2777441987  -0.6870761933  -2.2165073959
C     -2.1403986429   0.0716994381   0.2648478350
N     -0.0488711865   0.1911237025   2.1745734641
C     -1.3188152757   0.4866465152   2.5058227657
C     -2.3829617120   0.4387257211   1.5840271041
H     -2.9423133367   0.0238362525  -0.4828891468
H     -1.4825328376   0.7718028047   3.5484321391
H     -3.3913647360   0.6927819693   1.9218702105
H     -5.2844504274  -0.0826097101  -2.2507255376
C     -2.7506628456  -0.0092171177 -13.0514094161
H     -2.5938171232   0.0615245583 -14.1335189796
C     -3.5696578334   0.9017906769 -12.3703588147
H     -4.0685977777   1.7059732465 -12.9235254422
C     -3.1347468783  -0.2233982249 -10.2384832079
H     -3.2838245040  -0.3002844898  -9.1571617701
C     -3.7586793811   0.7944195610 -10.9753279938
H     -4.4025871906   1.5174284142 -10.4603096161
C     -1.3990385273  -2.8145357298  -9.1887028241
O     -1.9903079267  -2.2931254538  -8.1877432708
C     -0.5314724646  -4.0442512613  -8.8990686670
H     -0.6063061899  -4.2743340620  -7.8248913976
H     -0.8562127490  -4.9260265099  -9.4778050465
H      0.5286662550  -3.8678900270  -9.1522609432
O     -4.9012017840  -0.6412894073  -4.3314805666
O     -2.7109376231  -0.7421477958  -3.6818830294
C     -3.9486506752  -0.5509018355  -3.5041365009
O     -4.3108899392  -0.1822859690  -2.1880328920
K     -3.1721585393  -1.2807517735  -6.2543466236
53
---> 5c_and_CuBr_and_LiHCO3_separated_conformer_II
C     -0.7979080009  -2.6688179172 -10.8686881702
C     -1.5974119646  -2.1450785061  -9.7668499886
C      0.1399666586  -3.8460672949 -10.8736041713
H     -0.3712945323  -4.7987443251 -10.6403475231
H      0.5810607564  -3.9279942059 -11.8792147353
H      0.9604077030  -3.7406465747 -10.1397334204
N     -0.9449998317  -1.9808302823 -12.0057208234
C     -1.8557780512  -0.9635368712 -11.7138678262
C     -2.2954260053  -1.0091143868 -10.3503089382
Br     2.4625607963   0.5923935090   5.0831714186
Cu     1.4152184086   0.2526963360   3.0493357985
C      3.3995897867  -1.1574251196  -1.3009500922
C      4.2927388933  -1.0207304796  -0.2449423192
C      2.0211352738  -0.8961967455  -1.0926713028
C      3.8065947527  -0.6214230625   1.0202440405
C      1.6335868473  -0.4982007485   0.2219086442
N      2.5162889651  -0.3661007888   1.2503385800
C      1.0196585234  -1.0121988447  -2.1164354522
C     -0.3031337700  -0.7478209054  -1.8563897162
C     -0.7205453429  -0.3423412382  -0.5391337748
C      0.2444893317  -0.2171826036   0.5014467177
H      3.7431344550  -1.4649183833  -2.2942124094
H      5.3602382772  -1.2166289255  -0.3785645667
H      4.4754051972  -0.5036989471   1.8797870662
H      1.3302123766  -1.3194236733  -3.1206961535
H     -1.0685485519  -0.8435892770  -2.6411280179
C     -2.0743744823  -0.0566519641  -0.2231044503
N     -0.0818503435   0.1620090308   1.7793146012
C     -1.3735926261   0.4261592042   2.0447118940
C     -2.3908030866   0.3285069147   1.0750533299
H     -2.8412755854  -0.1430806987  -1.0017562354
H     -1.5949699141   0.7256506707   3.0725816877
H     -3.4214145073   0.5579433269   1.3589273297
H     -5.1996232212  -0.1777400495  -2.8987351634
C     -2.3333787028   0.0221038169 -12.5928034653
H     -1.9852978127   0.0402775463 -13.6314747055
C     -3.2530869227   0.9641246216 -12.1109566951
H     -3.6378916052   1.7414264203 -12.7815254511
C     -3.2198965230  -0.0585054553  -9.8823824282
H     -3.5672252652  -0.0889784556  -8.8462704948
C     -3.6907651239   0.9216942868 -10.7698862335
H     -4.4119174454   1.6667863309 -10.4143254526
C     -1.7007935828  -2.5838872797  -8.4281256973
O     -2.4462062804  -1.9913208794  -7.5677590725
C     -0.9235520781  -3.7991514407  -7.9218776214
H     -1.1934135325  -3.9772933515  -6.8695252140
H     -1.1491711904  -4.7075811656  -8.5058274201
H      0.1671637151  -3.6404875678  -7.9846147483
O     -4.6441288424  -0.8458609063  -4.9399318873
O     -2.5682630053  -1.0945013624  -4.0786636793
C     -3.7969902401  -0.7923182516  -3.9960927856
O     -4.2478456780  -0.3631562465  -2.7492263276
Li    -3.0755247535  -1.4465440246  -5.9927333875
