# Supplementary material for: Computational exploration of the reaction mechanism of the Cu+-catalysed synthesis of indoles from N-aryl enaminones
Source: R Soc Open Sci. 2016 Feb 3;3(2):150582. doi: 10.1098/rsos.150582 (PMC4785979; doi:10.1098/rsos.150582)
Supplement: molecules_in_SI_table_4_B3LYP.xyz [file rsos150582supp9.xyz]

59
--> 5b_distal_Br_and_2_LiHCO3
C     -0.7627779349  -0.1372269440  -6.1228691784
C     -1.8287603311  -0.7781206495  -5.5106793754
C      0.1194050806  -0.8433293045  -7.1453165905
H      0.0049117341  -1.9252361450  -7.0558867435
H     -0.2039974934  -0.5375972041  -8.1513930789
H      1.1701634928  -0.5566681810  -7.0324928539
N     -0.4113609723   1.2088830683  -6.0088599385
C     -1.1271163706   2.2567947026  -5.4370663307
C     -0.6522341111   3.5886096424  -5.5144457271
Cu    -0.6146109868  -1.1384295839  -4.0414820300
C      3.3565358406  -1.1541900645  -1.2591836763
C      3.4087511902  -0.4768520565  -2.4582610964
C      2.1641594563  -1.8237287744  -0.8874746559
C      2.2721270531  -0.4531212245  -3.2972996912
C      1.0759942252  -1.7489208499  -1.7869727500
N      1.1380553893  -1.0704530243  -2.9656218286
C      2.0074578812  -2.5689029834   0.3296795691
C      0.8392868358  -3.2109513055   0.6262324799
C     -0.2800785596  -3.1614223788  -0.2703773358
C     -0.1589290456  -2.4221845389  -1.4716965067
H      4.2164245268  -1.1902141907  -0.5928456043
H      4.2860113581   0.0503995070  -2.8188586004
H      2.3102516994   0.0727309341  -4.2614793470
H      2.8494651567  -2.6166598792   1.0164881121
H      0.7398171548  -3.7760060944   1.5500616465
C     -1.5134940923  -3.8184708160  -0.0427661035
N     -1.1668872158  -2.3204245567  -2.3729934293
C     -2.3142029940  -2.9443171133  -2.1363938666
C     -2.5271263655  -3.7158192123  -0.9747452406
H     -1.6447506526  -4.4045039225   0.8646075791
H     -3.0753524081  -2.8301673530  -2.8998245222
H     -3.4836257221  -4.2147680678  -0.8625999998
H      0.5884776539   1.3812956258  -6.2039131526
C     -2.3667587505   2.0834576305  -4.7790773581
H     -2.7656131946   1.0801766318  -4.7131528455
C     -3.0604522728   3.1581334319  -4.2296195253
H     -4.0080243503   2.9672232742  -3.7313311287
C     -2.5569969572   4.4550439378  -4.3081084164
H     -3.0947023010   5.2958824911  -3.8779183922
C     -2.9400965589  -1.5090727187  -5.8402228672
O     -3.5323450958  -2.3747536299  -5.0780533784
C     -3.6385152525  -1.2258607281  -7.1688444556
H     -4.6478582368  -0.8353696783  -6.9815381108
H     -3.0959973147  -0.5096554428  -7.7935553965
H     -3.7573745001  -2.1664453510  -7.7227981113
O      3.9471827565   2.1486253514  -7.0345657859
O      4.4220923894   1.2951375238  -5.0138633485
C      3.5543533289   1.4247996218  -6.0128269801
O      2.4119531369   0.8768089016  -5.9589235674
Li     5.3953362132   2.3973397903  -6.0321557129
Br     1.0172557112   3.9947768145  -6.4575938581
C     -1.3414372279   4.6610568039  -4.9623402071
H     -0.9242718758   5.6584666149  -5.0550634124
O     -6.0041724234  -5.0479027667  -4.8153306967
O     -5.1995848978  -4.3784709362  -2.8320452121
C     -5.9231543605  -5.1194699650  -3.5657820369
O     -6.6840518586  -6.0799883061  -2.9402041072
Li    -4.7131719472  -3.6047301983  -4.6247313907
H     -6.4855920975  -5.9635333555  -1.9963472165
59
--> 5b_proximal_Br_and_2_LiHCO3
C     -0.4649807727  -0.1299032406  -6.6630470474
C     -1.4906437893  -0.6035432135  -5.8522464591
C      0.3485239274  -1.0669907052  -7.5465066465
H      0.3165995845  -2.0840026038  -7.1506171834
H     -0.1126591056  -1.0737971938  -8.5455744071
H      1.3873404650  -0.7422954973  -7.6713273466
N     -0.1021056117   1.1902070074  -6.8750987220
C     -0.7574384644   2.3541760813  -6.4777860628
C     -1.8490004840   2.3725915874  -5.5804279359
Cu    -0.2620626838  -0.6785895064  -4.3497294372
C      3.8216533760  -0.4483109303  -1.7442267100
C      3.8154595961   0.1226058087  -2.9984149774
C      2.6380798922  -1.0447894004  -1.2443552261
C      2.6269764510   0.1207660396  -3.7626573317
C      1.5011576599  -1.0234245285  -2.0848876064
N      1.5047528966  -0.4449646487  -3.3178290290
C      2.5385349957  -1.6721498602   0.0430007195
C      1.3767509335  -2.2537751073   0.4629994211
C      0.2099906495  -2.2623550167  -0.3722330129
C      0.2767524515  -1.6436273491  -1.6440616903
H      4.7225678746  -0.4580946952  -1.1338199549
H      4.6954340909   0.5664678667  -3.4504118755
H      2.6046801187   0.5891266670  -4.7537640998
H      3.4183792864  -1.6784013307   0.6823771926
H      1.3198159270  -2.7287974434   1.4396682443
C     -1.0194509882  -2.8679063728  -0.0164394671
N     -0.7741551245  -1.6137696192  -2.4994927423
C     -1.9157259095  -2.1892417640  -2.1434378052
C     -2.0799383547  -2.8353555340  -0.8998535269
H     -1.1107894263  -3.3597406319   0.9498859327
H     -2.7112895962  -2.1431530319  -2.8783268864
H     -3.0380239562  -3.2979167126  -0.6886378298
H      0.9077243656   1.2961703878  -7.1026841886
C     -0.3622968828   3.6109811378  -6.9923009576
Br     1.0415134899   3.7447145785  -8.3608289043
C     -0.9686968017   4.8013099798  -6.6115002142
H     -0.6177583443   5.7350602548  -7.0381201012
C     -2.0281770721   4.7873434807  -5.7027702687
H     -2.5056415817   5.7183825210  -5.4087489657
C     -2.6207085503  -1.3675455434  -6.0021611467
O     -3.2100825043  -2.0439976960  -5.0651723269
C     -3.3429908942  -1.3648718787  -7.3484670332
H     -4.3652612561  -0.9847615390  -7.2193856203
H     -2.8381466421  -0.7585698180  -8.1068048865
H     -3.4295937628  -2.3968642664  -7.7143538397
O      3.6678927285  -0.0391864184  -8.1822540100
O      4.7017005813   0.3340583579  -6.2232771300
C      3.6334104817   0.5131201901  -6.9878029105
O      2.6260398429   1.1541050445  -6.5638105159
Li     5.2691132943  -0.6002184709  -7.6373109000
H     -2.2011484487   1.4234169371  -5.1984457190
C     -2.4659208984   3.5625471869  -5.2032003730
H     -3.2987865597   3.5210189344  -4.5053125159
O     -5.7727920078  -4.5370014766  -4.3056817631
O     -4.8938984821  -3.5642789202  -2.4862827091
C     -5.6685894544  -4.3861768414  -3.0649193812
O     -6.4633302713  -5.1760157625  -2.2661551514
Li    -4.4226316110  -3.1417213922  -4.3990543621
H     -6.2410631704  -4.8984893310  -1.3620664994
59
--> TS_5b_proximal_Br_to_7_and_2_LiHCO3
C     -0.2063098204  -0.0367579481  -6.3169637193
C     -1.4151390052  -0.2558187127  -5.6829192624
C      0.6626734372  -1.1378829521  -6.8997160988
H      0.5979615964  -2.0529041770  -6.3067940451
H      0.2929316297  -1.3601111142  -7.9117219718
H      1.7065962254  -0.8246753329  -7.0077215570
N      0.2105002082   1.2356275134  -6.6235270832
C     -0.7522716242   2.2447757321  -6.6124746558
C     -1.8473219448   2.1402255899  -5.7385810584
Cu    -0.3593885588  -0.3792563136  -4.0008975811
C      4.0319023504  -1.0056824951  -1.9681856373
C      3.9418252914  -0.1588712858  -3.0530854455
C      2.8612143754  -1.6227313224  -1.4650641550
C      2.6785906232   0.0887118991  -3.6342117573
C      1.6428879397  -1.3332458211  -2.1249502088
N      1.5646371511  -0.4888520565  -3.1878322401
C      2.8507433338  -2.5256255552  -0.3489950204
C      1.6955858188  -3.1135668712   0.0781163571
C      0.4452247471  -2.8505680636  -0.5755634775
C      0.4209736180  -1.9571837760  -1.6754421161
H      4.9897926007  -1.2161965980  -1.4965429125
H      4.8001258695   0.3145436841  -3.5177385320
H      2.6022365845   0.7622498241  -4.4902858906
H      3.7928099620  -2.7370245336   0.1518070792
H      1.7046500642  -3.7983522769   0.9229269504
C     -0.7833619497  -3.4402086913  -0.1959364790
N     -0.7184515698  -1.6582894114  -2.3490858196
C     -1.8578066918  -2.2241300870  -1.9700833897
C     -1.9340605029  -3.1299329568  -0.8933810616
H     -0.8049904705  -4.1363933424   0.6398755743
H     -2.7403609299  -1.9610506643  -2.5400949410
H     -2.8993747028  -3.5634657828  -0.6562340575
H      1.2331020691   1.4210965900  -6.7636972999
C     -0.7803210716   3.2437775031  -7.5952900769
H      0.0641554363   3.3187887654  -8.2762241672
C     -1.8989016326   4.0660462140  -7.7421706413
H     -1.9054017128   4.8342743672  -8.5113182281
C     -3.0197799160   3.8695666967  -6.9323808213
H     -3.9103875782   4.4800877038  -7.0637712609
C     -2.6372515718  -0.8835515799  -5.9090252057
O     -3.3358721225  -1.4556579164  -5.0036848363
C     -3.2797708315  -0.7513970367  -7.2840193014
H     -4.0765651622   0.0036277823  -7.2360433645
H     -2.5667497919  -0.4397454340  -8.0525589695
H     -3.7410920402  -1.7036681766  -7.5716805986
O      3.7227882584   0.1353299886  -7.8281391887
O      4.9296817750   0.7003574010  -6.0210078807
C      3.8161724289   0.8498613185  -6.7222539515
O      2.8836911009   1.6105907824  -6.3279646768
Li     5.3361268889  -0.4393870427  -7.3346217329
Br    -1.4227017010   2.0383561768  -3.5175168194
C     -2.9894515221   2.9170529330  -5.9059237861
H     -3.8213586886   2.8227184883  -5.2155761519
O     -5.9049022663  -3.9334805877  -4.3251057942
O     -4.9484664502  -3.1772414508  -2.4438546713
C     -5.7490224299  -3.9304732464  -3.0802501014
O     -6.5072543901  -4.8109932223  -2.3469225406
Li    -4.5635665093  -2.5320741318  -4.2945752303
H     -6.2498937644  -4.6389185972  -1.4259602805
59
--> TS_5b_distal_Br_to_5d_and_2_LiHCO3
C     -0.3446550727   0.1327618415  -6.3322841937
C     -1.6404429832   0.2252475409  -5.7867351763
C      0.1863734613  -1.0349636290  -7.1417602822
H     -0.1087927795  -1.9933883398  -6.7046699245
H     -0.2370780112  -0.9827995855  -8.1550938994
H      1.2749573801  -0.9871270812  -7.2486106357
N      0.2849963187   1.3447552470  -6.5566028214
C     -0.5383669859   2.4448553612  -6.4053141518
C     -1.6575304940   2.1407580911  -5.5040393799
Cu    -0.3463461704  -0.4272283149  -4.2568824250
C      3.8353972984  -1.0584949736  -1.8309276532
C      3.8947983136  -0.4202893291  -3.0501232443
C      2.5777780418  -1.4537342805  -1.3101304510
C      2.6996637601  -0.1554209259  -3.7574429076
C      1.4366134062  -1.1688603409  -2.0950615697
N      1.5085297158  -0.5307587908  -3.2938088686
C      2.4111526903  -2.1363304244  -0.0590648676
C      1.1786782717  -2.5278659262   0.3778143299
C      0.0026765826  -2.2663758674  -0.4003650465
C      0.1317706084  -1.5749529015  -1.6307867098
H      4.7381403783  -1.2759979765  -1.2636323539
H      4.8241169079  -0.1279568305  -3.5258633819
H      2.7419251752   0.3688739888  -4.7189740615
H      3.2972613296  -2.3473611250   0.5349846399
H      1.0687272666  -3.0551205414   1.3222659303
C     -1.2973168040  -2.6807482332  -0.0266443083
N     -0.9335836883  -1.2852737758  -2.4214500168
C     -2.1420040705  -1.6829775004  -2.0427980283
C     -2.3678856109  -2.3995122989  -0.8501902801
H     -1.4352576929  -3.2304732497   0.9017795517
H     -2.9617847162  -1.4481397616  -2.7106968822
H     -3.3765994601  -2.7305410904  -0.6323067345
H      1.2822239082   1.3484149247  -6.8521582836
C     -0.5657453407   3.5840307671  -7.1929750283
Br     0.9758160509   3.9706528018  -8.3718492751
C     -1.6669876054   4.4387292975  -7.2502378905
H     -1.6547531140   5.3151827380  -7.8866788799
C     -2.8043584323   4.0907243806  -6.4950998390
H     -3.6865015797   4.7266976047  -6.5597755572
C     -2.7554897863  -0.6326411666  -5.8202065484
O     -2.8043145846  -1.7893257211  -5.2554712137
C     -4.0222980290  -0.1246406107  -6.4819899532
H     -4.9042122081  -0.4875514843  -5.9377807216
H     -4.0438146128   0.9694037787  -6.5452742190
H     -4.0842809346  -0.5129482626  -7.5086446878
O      3.5497885181  -0.6325682872  -8.0190079445
O      4.7733610793  -0.3722120488  -6.1537232506
C      3.7514089456   0.0312521401  -6.8997598064
O      2.9995329577   0.9762881562  -6.5199013564
Li     4.9675764228  -1.5626479025  -7.4734991714
H     -1.3521711687   1.9566585572  -4.4644128023
C     -2.8147923365   3.0036441757  -5.6397880606
H     -3.6713193856   2.8348231147  -4.9903039195
O     -4.3766972454  -4.9465991516  -4.2880059459
O     -4.8193480184  -3.2810796122  -2.8535330693
C     -4.9135964547  -4.4834243829  -3.2526179612
O     -5.6647262921  -5.3465018159  -2.4925696719
Li    -3.7502195832  -3.1351194697  -4.5485076983
H     -6.0032003848  -4.7956760851  -1.7671482176
59
--> 7_and_2_LiHCO3
C     -0.1655787223  -1.9830767187  -7.9452551756
C     -1.3394796801  -1.6265018558  -8.6685774083
C      0.2064044259  -3.2633872790  -7.2690221684
H     -0.2932026266  -3.3505754947  -6.2949139485
H     -0.1019610515  -4.1202819856  -7.8768345192
H      1.2911202465  -3.2995318327  -7.1142332236
N      0.7000702786  -0.9592255625  -7.9560405086
C      0.1645252030   0.1072518013  -8.6601172977
C     -1.1154145930  -0.2669235729  -9.1486544652
Cu    -0.7575527552   2.3922738811  -0.4209732352
C      2.6073245772   0.2647854413  -3.1511605358
C      2.9022681787   1.4559798460  -2.5138547913
C      1.3173401188  -0.2888493141  -2.9749795167
C      1.9274085287   2.0796447091  -1.7173403811
C      0.3892899252   0.4131203118  -2.1689559157
N      0.7022621049   1.5831537131  -1.5430918311
C      0.9312759710  -1.5272769062  -3.5921589145
C     -0.3277117166  -2.0268884240  -3.4376868929
C     -1.3031753168  -1.3235187461  -2.6533795930
C     -0.9463086798  -0.1146175381  -2.0034224158
H      3.3201638613  -0.2593558115  -3.7890539515
H      3.8767362655   1.9219797640  -2.6230517912
H      2.1388005917   3.0127603174  -1.2038085398
H      1.6838461763  -2.0380136873  -4.1814273740
H     -0.6339132031  -2.9579370805  -3.9068349593
C     -2.6311986133  -1.7814197977  -2.4891227739
N     -1.8123259656   0.5852558196  -1.2317759944
C     -3.0482403615   0.1284398802  -1.0850389760
C     -3.5040510911  -1.0524770121  -1.7032480635
H     -2.9363497941  -2.6918491820  -3.0002609136
H     -3.7045295632   0.7262198382  -0.4569265009
H     -4.5315795363  -1.3728608405  -1.5585555037
H      1.6205766269  -0.9247015465  -7.3854679382
C      0.7323456943   1.3606991447  -8.8865736227
H      1.7104586784   1.6009271980  -8.4807786544
C     -0.0032336623   2.2747150474  -9.6358319706
H      0.4046944764   3.2627940682  -9.8323973546
C     -1.2712963973   1.9328623121 -10.1356593586
H     -1.8299904705   2.6628717996 -10.7166102933
C     -2.4841727654  -2.4629557016  -8.8194639602
O     -2.6191336814  -3.5640528322  -8.2236336431
C     -3.6211326762  -2.0288489682  -9.7275211754
H     -4.1371722642  -1.1603061498  -9.2996840464
H     -3.2557829878  -1.7369368021 -10.7178337483
H     -4.3329645239  -2.8516248453  -9.8221945644
O      3.4907023821  -2.7785190046  -6.9611118108
O      4.1295770980  -1.9057297014  -4.9981531449
C      3.4391997089  -1.7706528842  -6.1149513948
O      2.7388025436  -0.7353721178  -6.3291939894
Li     4.5648363746  -3.4972530236  -5.7157022379
Br    -1.7377834649   3.9141776390   1.0546502949
C     -1.8338970842   0.6792419281  -9.8989599987
H     -2.8196283075   0.4581726463 -10.2934501725
O     -2.4740231305  -6.2932828133  -5.8904693353
O     -2.4587272592  -4.3842831839  -4.7218942221
C     -2.4422276393  -5.6558202112  -4.8108554200
O     -2.3859156486  -6.3790249090  -3.6521594569
Li    -2.5094794726  -4.5476372875  -6.7004252134
H     -2.3554931890  -5.7173560620  -2.9412292007
59
--> 5d_Br_and_2_LiHCO3
C     -0.8336116999  -0.0221329121  -6.1805639382
C     -2.2041505317   0.4754047241  -5.9220947107
C     -0.5721926119  -1.3141830515  -6.9576830544
H     -0.9799772907  -2.1699535005  -6.4179040431
H     -1.0915844688  -1.2617085668  -7.9287483773
H      0.4958746143  -1.4530955728  -7.1585563935
N     -0.1001857250   1.0826256877  -6.6738810172
C     -0.7984747650   2.2080459426  -6.7177516908
C     -2.1702336533   2.0057212092  -6.0853901713
Cu     0.1364760966  -0.2825309119  -4.4166520879
C      4.0088054774  -0.4125013581  -1.4849921495
C      4.1224919013   0.2124980284  -2.7079233137
C      2.7738865343  -0.9952381226  -1.1110207695
C      3.0013033858   0.2876245145  -3.5640719135
C      1.7048794035  -0.8817938891  -2.0306911772
N      1.8258624030  -0.2365666766  -3.2209032881
C      2.5635892137  -1.6986549889   0.1222845624
C      1.3627653615  -2.2799603155   0.4106523652
C      0.2653089319  -2.2067594593  -0.5108330000
C      0.4336458536  -1.4966542920  -1.7254159557
H      4.8576909290  -0.4822606032  -0.8078198342
H      5.0608616085   0.6428109098  -3.0411194685
H      3.0507514716   0.7363677082  -4.5587013606
H      3.3919309056  -1.7706761251   0.8234554861
H      1.2213011157  -2.8197817610   1.3440822671
C     -0.9898763690  -2.8254014026  -0.2964105814
N     -0.5504090107  -1.3853546747  -2.6492080644
C     -1.7179373996  -1.9743924473  -2.4236153610
C     -1.9794731576  -2.7182720393  -1.2527338699
H     -1.1548330137  -3.3901598496   0.6189748962
H     -2.4629335957  -1.8594864209  -3.2068670708
H     -2.9482887458  -3.1980516617  -1.1595480937
H      0.9475973763   0.9735050917  -6.8648258866
C     -0.4926680318   3.4623499043  -7.2837192524
Br     1.3724588671   3.9604767929  -7.6844360443
C     -1.5089299563   4.2870333614  -7.6988631510
H     -1.2873440200   5.2357492799  -8.1747863251
C     -2.8706041333   3.8080401522  -7.6357973816
H     -3.6249283990   4.3567732826  -8.1973173535
C     -3.2621866799  -0.2837884163  -5.4667104513
O     -3.2014603289  -1.5728624184  -5.2683875649
C     -4.5949900619   0.3444635625  -5.0820942832
H     -4.8524000602   0.0104058436  -4.0674705288
H     -4.6032553369   1.4368124394  -5.0895821771
H     -5.3970751464  -0.0142182378  -5.7429815500
O      2.7394238501  -1.0169713617  -7.9138524464
O      4.2231869478  -0.7310233368  -6.2554197375
C      3.1443981585  -0.3078522405  -6.8851150466
O      2.5202526677   0.7293736027  -6.4882515709
Li     4.1297141060  -2.0473780178  -7.4683662230
H     -2.1508292564   2.5074994355  -5.0866881121
C     -3.2125267989   2.6970022074  -6.9369049806
H     -4.2334630618   2.3314895449  -6.9398125386
O     -4.8334388936  -4.8131496677  -4.8060418796
O     -4.6372258504  -3.6592533007  -2.8937635608
C     -4.9738231991  -4.6818243717  -3.5669146236
O     -5.5437057033  -5.7306746910  -2.8831946938
Li    -4.0945710669  -3.0163456587  -4.7351866971
H     -5.5708518151  -5.4263162529  -1.9610040389
59
--> 5b_Br_and_LiHCO3_KHCO3
C     -0.6663168260   0.1184132498  -6.0294698874
C     -1.7039174519  -0.5719035887  -5.4037804393
C      0.2415824595  -0.5755964996  -7.0363029382
H      0.2758097390  -1.6497392253  -6.8390237009
H     -0.1980758785  -0.4284673008  -8.0350528646
H      1.2571302748  -0.1588594742  -7.0638601330
N     -0.3555124746   1.4593143613  -5.9237245885
C     -1.1074480077   2.4769413073  -5.3397035952
C     -0.7788929274   3.8317036974  -5.5807167892
Cu    -0.5751448572  -0.9193136784  -3.8632043454
C      3.3509193802  -1.0963099127  -1.0265326293
C      3.3526162970  -0.2262170172  -2.0942556545
C      2.1955338160  -1.8756869541  -0.7644881086
C      2.1992143690  -0.1033598787  -2.9037016485
C      1.0968659075  -1.7117958683  -1.6389999546
N      1.1069316593  -0.8354513451  -2.6821538529
C      2.0908020282  -2.8185540528   0.3124563287
C      0.9613933577  -3.5636596424   0.5001729255
C     -0.1648120133  -3.4317760265  -0.3786635048
C     -0.0932795636  -2.5015354351  -1.4445446622
H      4.2229033015  -1.2060903957  -0.3839369457
H      4.2142299938   0.3671420190  -2.3791969460
H      2.1835436029   0.6049897918  -3.7467887871
H      2.9409248467  -2.9325775614   0.9815790091
H      0.9008921907  -4.2769209210   1.3191013561
C     -1.3569646960  -4.1875822997  -0.2655632786
N     -1.1071976431  -2.3183880339  -2.3253061823
C     -2.2138597805  -3.0389987675  -2.1981469208
C     -2.3786479406  -3.9961185172  -1.1744740722
H     -1.4495786359  -4.9186111627   0.5352468799
H     -2.9793090138  -2.8538185179  -2.9433615461
H     -3.3043495825  -4.5609997818  -1.1483073436
H      0.6889457377   1.6386518502  -5.9775100691
C     -2.2313304426   2.2564571315  -4.5111066568
H     -2.5343086635   1.2320231329  -4.3378585710
C     -2.9395120841   3.3112440452  -3.9407110985
H     -3.7932154059   3.0858068598  -3.3056901858
C     -2.5645374147   4.6334275208  -4.1700037409
H     -3.1115781578   5.4599479535  -3.7235927176
C     -2.7855185005  -1.3184948151  -5.7962728648
O     -3.3911987351  -2.2175854390  -5.0799194194
C     -3.4424577731  -1.0215526250  -7.1435618889
H     -4.4709349871  -0.6702272970  -6.9837216187
H     -2.9035328393  -0.2680368773  -7.7263355819
H     -3.5093788686  -1.9480726401  -7.7298068329
O      3.3168002849   0.7166574231  -7.1259365452
O      4.2613775463   0.5936266989  -5.0717802857
C      3.2737133472   0.9682148151  -5.8484547466
O      2.2448631502   1.5480062072  -5.3267129563
K      5.3708899186  -0.5814155113  -6.9174515848
Br     0.6512379461   4.3117027496  -6.8400530397
C     -1.4757549514   4.8871785616  -5.0065219918
H     -1.1746641149   5.9057924778  -5.2278989669
O     -5.5329385737  -5.1704496434  -5.1899943960
O     -5.0474895018  -4.5055480377  -3.1036234476
C     -5.5895866496  -5.2878053558  -3.9427540519
O     -6.3047341834  -6.3531933231  -3.4431159684
Li    -4.4714273323  -3.5805132137  -4.7992393517
H     -6.2345613581  -6.2537437257  -2.4792456378
59
--> 5b_distal_Br_and_KCO3_and_LiHCO3
C        -0.506999531        -0.090440402        -6.669093224
C        -1.521420813        -0.553254341        -5.831218749
C         0.268470968        -1.044367725        -7.567139418
H         0.224204549        -2.060407531        -7.167773395
H        -0.222385779        -1.044547935        -8.552835082
H         1.311675301        -0.738479721        -7.724837257
N        -0.110228339         1.215483491        -6.876263935
C        -0.743359004         2.387257984        -6.466696636
C        -1.817111405         2.427427099        -5.548123124
Cu       -0.301700606        -0.630085374        -4.321827463
C         3.788870741        -0.403650480        -1.727687428
C         3.765065108         0.193646939        -2.968194296
C         2.615597447        -1.026697930        -1.232647245
C         2.570965296         0.198933584        -3.726423828
C         1.472946537        -1.000257181        -2.064937899
N         1.459767514        -0.392169946        -3.284422675
C         2.533373633        -1.684456984         0.040222495
C         1.382610356        -2.291664332         0.455764576
C         0.210313567        -2.295602215        -0.370925671
C         0.259965546        -1.646072174        -1.628909963
H         4.694124853        -0.416499337        -1.123094004
H         4.635729214         0.650200376        -3.425405560
H         2.539130720         0.690779391        -4.710949662
H         3.418197406        -1.694040574         0.673052445
H         1.339233856        -2.788852417         1.422197543
C        -1.008799552        -2.925014286        -0.020829672
N        -0.798398837        -1.608517836        -2.474615337
C        -1.929825726        -2.205693473        -2.123465921
C        -2.076630778        -2.884445975        -0.895048111
H        -1.086285391        -3.440573701         0.934405943
H        -2.733048452        -2.148726733        -2.849314931
H        -3.027267454        -3.363750755        -0.687293353
H         0.933617659         1.297863649        -7.040918988
C        -0.339412225         3.636817170        -6.993510094
Br        1.021260844         3.743056290        -8.407260428
C        -0.915786759         4.838342500        -6.601383689
H        -0.558722515         5.765563596        -7.037312592
C        -1.955203623         4.844698948        -5.669199622
H        -2.406418012         5.785498306        -5.364277811
C        -2.654709597        -1.313026767        -5.985961300
O        -3.242465792        -2.000880168        -5.054387631
C        -3.390473969        -1.287019599        -7.325050417
H        -4.403023756        -0.885531400        -7.182800194
H        -2.880240985        -0.684572986        -8.082934827
H        -3.504428703        -2.313668976        -7.698790233
O         3.412675033        -0.095970154        -8.074939126
O         4.494837686         0.205067819        -6.108799298
C         3.478155813         0.457836582        -6.897165784
O         2.528181280         1.224200042        -6.477051126
K         5.395825038        -1.457392293        -7.671408511
H        -2.176671485         1.485097330        -5.155494299
C        -2.405746853         3.628445387        -5.160272524
H        -3.224516168         3.602847965        -4.444869117
O        -5.666943888        -4.639287017        -4.347937409
O        -4.889226266        -3.629442722        -2.502565977
C        -5.599123922        -4.491635395        -3.104426582
O        -6.361685910        -5.335672139        -2.328393894
Li       -4.405002528        -3.153852027        -4.400255535
H        -6.174465920        -5.052932391        -1.418000392
59
--> TS_5b_proximal_Br_to_6_and_LiHCO3_and_KCO3
C     -0.2277683554   0.0214931214  -6.3246655819
C     -1.4296246447  -0.2167881953  -5.6755532223
C      0.6375423018  -1.0776848432  -6.9186445052
H      0.6448677816  -1.9685499707  -6.2858097538
H      0.1979863534  -1.3580549211  -7.8882187779
H      1.6589881467  -0.7302864211  -7.1160163786
N      0.1938933812   1.2896782262  -6.6132360079
C     -0.7648569285   2.3017341455  -6.5734394217
C     -1.8652249212   2.1948613290  -5.7051779961
Cu    -0.3973494573  -0.3543435760  -3.9831066945
C      4.0008927575  -0.8707339627  -1.9236691743
C      3.8950863105  -0.0334987710  -3.0139325764
C      2.8432468639  -1.5186841006  -1.4264690135
C      2.6299585781   0.1765638545  -3.6087473248
C      1.6223821051  -1.2642256783  -2.0960851429
N      1.5291145914  -0.4279094623  -3.1643632895
C      2.8482975883  -2.4175180977  -0.3074318866
C      1.7062128209  -3.0349468744   0.1143636247
C      0.4538850036  -2.8067647515  -0.5481953437
C      0.4140210284  -1.9173420239  -1.6515283018
H      4.9600158858  -1.0518672701  -1.4412905396
H      4.7387011360   0.4608987160  -3.4839053926
H      2.5487609937   0.8413905694  -4.4768476832
H      3.7919868598  -2.6017363815   0.2015741534
H      1.7277083861  -3.7160873781   0.9620286345
C     -0.7618001686  -3.4258008743  -0.1740331738
N     -0.7290222842  -1.6485194796  -2.3323693819
C     -1.8559002544  -2.2418496773  -1.9583354123
C     -1.9157382785  -3.1464603508  -0.8793393193
H     -0.7711533906  -4.1195591772   0.6643285949
H     -2.7428747045  -2.0026444266  -2.5325484704
H     -2.8710806144  -3.6031496874  -0.6452455795
H      1.2473838869   1.4824314261  -6.6977535260
C     -0.7810678076   3.3209520655  -7.5368397347
H      0.0683726843   3.3995254685  -8.2111129820
C     -1.8918980816   4.1543685543  -7.6765928260
H     -1.8880212944   4.9352169241  -8.4330891076
C     -3.0189771129   3.9535959206  -6.8762200674
H     -3.9047354223   4.5724946121  -7.0024516769
C     -2.6493964619  -0.8376873264  -5.9284012798
O     -3.3571084584  -1.4342071729  -5.0438598104
C     -3.2809528060  -0.6762759263  -7.3060094207
H     -4.0908666372   0.0638215451  -7.2463128140
H     -2.5649157131  -0.3321676211  -8.0579103071
H     -3.7240035031  -1.6271697115  -7.6262939927
O      3.5455784038   0.2708554214  -7.8206275023
O      4.7794372232   0.6920394890  -5.9703437981
C      3.7007605777   0.8928335895  -6.6830776140
O      2.7755177392   1.6760066175  -6.2365586137
K      5.6372232859  -0.9603632575  -7.5687242637
Br    -1.4630024454   2.0601270034  -3.4795722586
C     -2.9995236961   2.9849558433  -5.8648309057
H     -3.8349358268   2.8865027270  -5.1793230885
O     -5.7670079227  -4.0676461356  -4.4106319609
O     -4.9262133996  -3.2452133855  -2.5017733427
C     -5.6526033226  -4.0506102375  -3.1615839995
O     -6.3756111086  -4.9788803400  -2.4499056522
Li    -4.5246207473  -2.5737754027  -4.3448884284
H     -6.1602793539  -4.7876118172  -1.5221093273
59
--> TS_5b_distal_Br_to_5d_and_LiHCO3_and_KCO3
C     -0.3787459032   0.2074479035  -6.3558658733
C     -1.6565230389   0.3094692230  -5.7677232301
C      0.1002820749  -0.9647052915  -7.1914702391
H     -0.1695900034  -1.9212653578  -6.7324975310
H     -0.3944117999  -0.9165846758  -8.1730729244
H      1.1815539910  -0.9148614473  -7.3735746742
N      0.2686343966   1.4045425980  -6.5906093006
C     -0.5223429000   2.5190722461  -6.3837436766
C     -1.6207565017   2.2294181382  -5.4527528193
Cu    -0.3359416578  -0.3694134493  -4.2726025255
C      3.8372989895  -0.6955825717  -1.7643805330
C      3.8702715075  -0.0607989870  -2.9844363056
C      2.6040540049  -1.1960155841  -1.2714725116
C      2.6749176335   0.1036764426  -3.7255733582
C      1.4624295729  -1.0081048157  -2.0833905266
N      1.5081660544  -0.3651677036  -3.2835288140
C      2.4652984057  -1.8850644498  -0.0214291995
C      1.2590457638  -2.3736080033   0.3928372151
C      0.0842544078  -2.2111506184  -0.4122589332
C      0.1865637807  -1.5177705320  -1.6454657367
H      4.7410867233  -0.8344350614  -1.1738008905
H      4.7843698011   0.2973754950  -3.4428998517
H      2.7008230967   0.6215293237  -4.6958975388
H      3.3520632953  -2.0190250719   0.5942955292
H      1.1712647279  -2.9016939457   1.3393927413
C     -1.1875691407  -2.7228382836  -0.0632187602
N     -0.8814567652  -1.3188834513  -2.4612901855
C     -2.0633433832  -1.8057889637  -2.1044010675
C     -2.2594422964  -2.5292143937  -0.9105625735
H     -1.3023148237  -3.2757243875   0.8667671621
H     -2.8821013357  -1.6347926847  -2.7927916243
H     -3.2449272931  -2.9334110125  -0.7090234761
H      1.2980121078   1.3898434352  -6.8323055171
C     -0.5474350794   3.6759406044  -7.1465691039
Br     0.9584954355   4.0508746015  -8.3749163167
C     -1.6283940246   4.5582348740  -7.1514768842
H     -1.6149122140   5.4456344964  -7.7727195030
C     -2.7500982928   4.2248787914  -6.3667542198
H     -3.6177610540   4.8833840350  -6.3920386526
C     -2.7902187321  -0.5220874292  -5.7961646369
O     -2.8545950696  -1.6970443069  -5.2694311071
C     -4.0648782171   0.0339659398  -6.4030594030
H     -4.9358515550  -0.3152131847  -5.8328883582
H     -4.0582829806   1.1289698778  -6.4463771601
H     -4.1755192627  -0.3348732891  -7.4329606473
O      3.3159672948  -0.5786032369  -7.9303309840
O      4.4595611678  -0.4647167799  -5.9820842654
C      3.5696204635   0.0355952922  -6.8102386740
O      2.9268908994   1.1014262283  -6.4755931118
K      4.7383955500  -2.4781988940  -7.3632720916
H     -1.2884392988   2.0126633541  -4.4285325730
C     -2.7595195811   3.1220086912  -5.5319668135
H     -3.5986573809   2.9600549399  -4.8581834745
O     -4.1726853093  -5.0330812098  -4.5942580649
O     -4.6640756725  -3.5610535361  -2.9753282633
C     -4.6824328908  -4.7213596018  -3.4904243317
O     -5.3132714721  -5.7180088942  -2.7850001390
Li    -3.6964900113  -3.1567636859  -4.6876219582
H     -5.6471111050  -5.2727897289  -1.9886598404
59
--> 5c_CuBr_and_LiHCO3_and_KHCO3
C     -0.6750662054  -0.1601863962  -6.4786790789
C     -1.7601084474   0.5952716514  -5.8511430771
C     -0.5299614322  -1.6503398111  -6.5448429549
H     -0.6322719226  -2.1057113964  -5.5542930563
H     -1.3268151176  -2.0846481271  -7.1637298103
H      0.4477005410  -1.8947599169  -6.9679012255
N      0.2093872614   0.6195163429  -7.0832754921
C     -0.2323078953   1.9308778231  -6.9222681388
C     -1.4476427037   1.9928927982  -6.1815296687
Cu    -1.0352733806   0.7111848917  -3.6459498034
C      3.8807987696   0.7976901608  -3.4503333636
C      3.2310155410   1.8475872098  -4.0617883103
C      3.1176506715  -0.2667723454  -2.9202855427
C      1.8256358983   1.8398496397  -4.1324932481
C      1.7091457891  -0.2078508914  -3.0765066677
N      1.0815806903   0.8471549456  -3.6560833549
C      3.7011157405  -1.3999014675  -2.2569127321
C      2.9291297177  -2.4398177654  -1.8144474871
C      1.5037529255  -2.4342935253  -2.0015356907
C      0.8928483492  -1.3121303802  -2.6223411126
H      4.9646000733   0.7650867140  -3.3933875824
H      3.7827318969   2.6661957446  -4.5097870470
H      1.2877523763   2.6554064926  -4.6044356785
H      4.7789226345  -1.4082794608  -2.1039415858
H      3.3819663256  -3.2829608801  -1.2950445406
C      0.6599483246  -3.5001633918  -1.6098106442
N     -0.4448077583  -1.2318776651  -2.8298334257
C     -1.2113354038  -2.2451731714  -2.4469569193
C     -0.6978142549  -3.4095947015  -1.8407214714
H      1.0918656956  -4.3785384554  -1.1339668077
H     -2.2750504176  -2.1518593590  -2.6305599844
H     -1.3851345323  -4.2095071795  -1.5896468412
H      2.0818224670   0.2920352007  -7.2809099127
C      0.3937806035   3.0876321712  -7.3981859777
H      1.3232689047   3.0085979924  -7.9566215233
C     -0.2012468779   4.3218947465  -7.1387175909
H      0.2663119750   5.2351026169  -7.5012421097
C     -1.3968945777   4.3958677735  -6.4047825147
H     -1.8398910494   5.3674518439  -6.1971565738
C     -3.0212157851   0.0305718094  -5.4701760076
O     -3.2017238071  -1.2183718597  -5.3685828277
C     -4.2142605106   0.9321688752  -5.2192308685
H     -4.0742077065   1.4939874511  -4.2877450651
H     -4.3434317374   1.6523984643  -6.0345097615
H     -5.1115577874   0.3138613940  -5.1310607992
O      2.7373733052  -1.8701724837  -6.9429108777
O      4.6215786049  -0.9309768408  -6.1347831052
C      3.4963867244  -0.8731366042  -6.7121437938
O      3.0525389686   0.3615283819  -7.0692109315
K      3.7808352946  -3.0902718951  -5.0437748422
Br    -2.3706572007   1.9647159057  -2.0247405516
C     -2.0213770167   3.2460104787  -5.9180864847
H     -2.9173697064   3.3378905774  -5.3144986172
O     -4.7138290307  -4.5067466470  -5.2787727314
O     -3.6234384199  -4.0940591387  -3.3648618214
C     -4.3382181987  -4.8204563255  -4.1240451283
O     -4.7302413968  -6.0452137534  -3.6421158404
Li    -3.7686031734  -2.8525122994  -4.9159217696
H     -4.3579854836  -6.0806246650  -2.7454098637
59
--> 5d_distal_Br_and_LiHCO3_and_KHCO3
C        -0.766775317         0.120222291        -6.251223190
C        -2.147273618         0.592318513        -5.981829322
C        -0.524792496        -1.136238016        -7.091743873
H        -0.896614164        -2.021862409        -6.572287353
H        -1.090144750        -1.055003951        -8.035701421
H         0.536297813        -1.228966003        -7.350734925
N        -0.039646454         1.245558608        -6.723299570
C        -0.758767989         2.354473472        -6.736548575
C        -2.134671263         2.122904591        -6.117703881
Cu        0.172628762        -0.118352672        -4.475376953
C         4.053342005        -0.201898276        -1.597007956
C         4.112597971         0.484814331        -2.786976981
C         2.850392718        -0.856820940        -1.224946169
C         2.972031622         0.550686003        -3.624633696
C         1.755657328        -0.734950641        -2.111876635
N         1.820537023        -0.021882221        -3.267011223
C         2.697632530        -1.629458945        -0.027267959
C         1.525812792        -2.269651573         0.263456684
C         0.403689819        -2.187998064        -0.625303831
C         0.515411401        -1.410033209        -1.806539102
H         4.918592223        -0.263979298        -0.939631068
H         5.025521657         0.971509834        -3.113974886
H         2.971059817         1.064336673        -4.586426056
H         3.546251539        -1.705360008         0.649372219
H         1.428808977        -2.860552177         1.171346299
C        -0.823196603        -2.862380369        -0.414629908
N        -0.497206663        -1.286985435        -2.698868349
C        -1.638538687        -1.923670385        -2.472085116
C        -1.842534797        -2.737782788        -1.337207558
H        -0.943358754        -3.482585803         0.471529269
H        -2.410097584        -1.790334224        -3.225908553
H        -2.787362735        -3.262646185        -1.244526352
H         1.065713568         1.154279219        -6.865943659
C        -0.471675852         3.633160630        -7.267874221
Br        1.383911646         4.184906884        -7.632934452
C        -1.498868542         4.445429438        -7.675374129
H        -1.289425443         5.407081760        -8.130765775
C        -2.855409717         3.947107999        -7.630401470
H        -3.614358462         4.499065448        -8.182481669
C        -3.186142071        -0.201279273        -5.547789762
O        -3.087849585        -1.492882930        -5.374402928
C        -4.539714206         0.375758254        -5.159290989
H        -4.796505135         0.005872468        -4.157381765
H        -4.577530572         1.467756555        -5.138773474
H        -5.325181762         0.011700688        -5.836864919
O         2.692053559        -0.900842367        -7.782652586
O         3.746140268        -0.778848162        -5.796365630
C         2.994800986        -0.234288392        -6.717982800
O         2.508298584         0.957028599        -6.514203435
K         2.953055308        -3.022923413        -6.546440997
H        -2.125221275         2.608115860        -5.111007983
C        -3.184017650         2.818375540        -6.955377338
H        -4.200286003         2.439435848        -6.965832806
O        -3.663071326        -5.057513774        -5.084023469
O        -4.269747995        -3.958620312        -3.224934083
C        -4.095766618        -5.013845999        -3.907009353
O        -4.409083838        -6.213679584        -3.308225760
Li       -3.618827283        -3.113106078        -4.944776283
H        -4.734011539        -5.960830491        -2.428195643
