# Supplementary material for: Computational exploration of the reaction mechanism of the Cu+-catalysed synthesis of indoles from N-aryl enaminones
Source: R Soc Open Sci. 2016 Feb 3;3(2):150582. doi: 10.1098/rsos.150582 (PMC4785979; doi:10.1098/rsos.150582)
Supplement: molecules_in_SI_table_4_PBE0.xyz [file rsos150582supp10.xyz]

59
--> 5b_distal_Br_and_2_LiHCO3
C     -0.7369193346  -0.1791306458  -6.0795543742
C     -1.8333458093  -0.8027835521  -5.5148098665
C      0.1659840154  -0.8984777049  -7.0631683875
H      0.0464412086  -1.9785843279  -6.9587300522
H     -0.1360933268  -0.6106395544  -8.0805223153
H      1.2144100355  -0.6080353460  -6.9333642056
N     -0.3942215747   1.1696027966  -5.9863368320
C     -1.1206030004   2.2085951625  -5.4361955282
C     -0.6454348864   3.5376426255  -5.4982681285
Cu    -0.5994262856  -1.1242172614  -4.0747501082
C      3.3508402986  -1.1336268977  -1.3153551970
C      3.4016134769  -0.4542446093  -2.5093151068
C      2.1607309819  -1.8013436495  -0.9465109469
C      2.2668312888  -0.4284937745  -3.3458807792
C      1.0782958659  -1.7215027915  -1.8434304108
N      1.1384260938  -1.0455349129  -3.0165411758
C      2.0005087758  -2.5480060976   0.2646098602
C      0.8320474482  -3.1850779390   0.5570280865
C     -0.2827405996  -3.1271945694  -0.3384578486
C     -0.1555799353  -2.3878670505  -1.5322715854
H      4.2109834208  -1.1717697567  -0.6491984214
H      4.2755187947   0.0790760844  -2.8714230262
H      2.3071540215   0.0996467862  -4.3130243835
H      2.8415837976  -2.6012572165   0.9522973457
H      0.7290624785  -3.7527782937   1.4789236453
C     -1.5181148384  -3.7752858627  -0.1180012077
N     -1.1543105412  -2.2746999199  -2.4335817489
C     -2.3034679619  -2.8880953934  -2.2054158937
C     -2.5253252813  -3.6614180980  -1.0505984426
H     -1.6566713953  -4.3642374558   0.7865632733
H     -3.0576788684  -2.7630362731  -2.9771589004
H     -3.4871080969  -4.1531418110  -0.9464568747
H      0.6072177374   1.3444458065  -6.1740090427
C     -2.3715930125   2.0331850325  -4.8096726226
H     -2.7686361326   1.0262386768  -4.7569248319
C     -3.0773124157   3.1030632759  -4.2753347799
H     -4.0361009004   2.9093927932  -3.8000578208
C     -2.5760347425   4.3979549898  -4.3392908271
H     -3.1255195568   5.2372819888  -3.9215324035
C     -2.9441483957  -1.5312946291  -5.8300468606
O     -3.5443282354  -2.3748795523  -5.0594346409
C     -3.6204736645  -1.2659031166  -7.1640227218
H     -4.6202099443  -0.8451095115  -6.9941599541
H     -3.0536517537  -0.5791482514  -7.7994316004
H     -3.7580095073  -2.2175882958  -7.6930515043
O      3.9181095361   2.2407292474  -6.9606317099
O      4.3817746626   1.3224698925  -4.9786832403
C      3.5364719102   1.4653440375  -5.9839922585
O      2.4169307629   0.8771621284  -5.9773440951
Li     5.3419039859   2.4968674766  -5.9268444622
Br     1.0322620914   3.9292721339  -6.3824628060
C     -1.3485258123   4.6049160688  -4.9623775743
H     -0.9278452671   5.6023279536  -5.0438755946
O     -6.0420874574  -5.0306880341  -4.7558580689
O     -5.2005044725  -4.3408696775  -2.8041178469
C     -5.9404601339  -5.0831910204  -3.5115151594
O     -6.6922008247  -6.0199843057  -2.8618841648
Li    -4.7436197251  -3.5960477471  -4.6129310731
H     -6.4745283239  -5.8877918602  -1.9280199107
59
--> 5b_proximal_Br_and_2_LiHCO3
C        -0.427129873        -0.152154905        -6.586936483
C        -1.492076201        -0.621388442        -5.836955586
C         0.421443692        -1.093838400        -7.419503968
H         0.397469401        -2.099618222        -6.995158802
H        -0.019997479        -1.137134862        -8.425847365
H         1.456288964        -0.752124175        -7.534953796
N        -0.084239853         1.167290143        -6.832660680
C        -0.758510157         2.315970225        -6.459046662
C        -1.858803256         2.326178876        -5.578978143
Cu       -0.233323287        -0.671144814        -4.381711821
C         3.820172241        -0.438973314        -1.776769575
C         3.820013588         0.140714069        -3.022763989
C         2.637033277        -1.040597449        -1.291940030
C         2.639441539         0.139825526        -3.793993302
C         1.512554154        -1.015246169        -2.139415152
N         1.521663428        -0.432865199        -3.363990725
C         2.527373506        -1.677074327        -0.014330753
C         1.365218248        -2.262553874         0.389192715
C         0.209059053        -2.262176794        -0.453908832
C         0.288050941        -1.634166287        -1.713974848
H         4.716391197        -0.451081335        -1.159281695
H         4.700827357         0.588555644        -3.470037052
H         2.622417316         0.619715993        -4.783268125
H         3.401431088        -1.687605211         0.632970842
H         1.299533642        -2.745687363         1.361363900
C        -1.022504323        -2.865992751        -0.117222112
N        -0.749725623        -1.589216310        -2.575504302
C        -1.893529956        -2.162145630        -2.239723631
C        -2.071331945        -2.821155733        -1.008556466
H        -1.124415088        -3.368004429         0.842912775
H        -2.677776366        -2.100052477        -2.989310090
H        -3.034059040        -3.283509046        -0.815365736
H         0.928541503         1.280798085        -7.046341942
C        -0.372051848         3.571437638        -6.974003772
Br        1.038528696         3.701807576        -8.300615139
C        -0.999948819         4.752518305        -6.612062596
H        -0.653991323         5.686710079        -7.042835241
C        -2.069271372         4.731586672        -5.720687256
H        -2.562611277         5.658252541        -5.440008573
C        -2.647812278        -1.334958062        -5.972765476
O        -3.268894579        -1.970806025        -5.034666428
C        -3.348126253        -1.316622578        -7.320878723
H        -3.525510709        -2.348559110        -7.650126712
H        -4.331205675        -0.838736164        -7.218850111
H        -2.778404731        -0.786233641        -8.089590608
O         3.683888275        -0.037452867        -8.130816827
O         4.690001926         0.356121317        -6.174164040
C         3.639420264         0.525393762        -6.951440216
O         2.632241460         1.173236802        -6.547509236
Li        5.276176075        -0.602321864        -7.566452714
H        -2.201620901         1.372147154        -5.194991699
C        -2.495060572         3.507198035        -5.219238350
H        -3.335743021         3.458943659        -4.531250980
O        -5.885768393        -4.419536844        -4.281219333
O        -4.868989096        -3.578489863        -2.478118564
C        -5.695293067        -4.347181741        -3.048710717
O        -6.443440106        -5.165200788        -2.250852233
Li       -4.503215644        -3.056944693        -4.381500983
H        -6.152169115        -4.946949787        -1.353863119
59
--> TS_5b_proximal_Br_to_7_and_2_LiHCO3
C     -0.1705520403  -0.0173596549  -6.2402061311
C     -1.4098801549  -0.2333356088  -5.6783821683
C      0.6957764882  -1.0958066425  -6.8494293928
H      0.6075867513  -2.0367777351  -6.3015788636
H      0.3548009565  -1.2641861858  -7.8808672893
H      1.7451950970  -0.7876241028  -6.9154216949
N      0.2458230788   1.2662812858  -6.5140206596
C     -0.7431895904   2.2328484594  -6.5358021164
C     -1.8515231267   2.0548962073  -5.6860957757
Cu    -0.3047022145  -0.3791551765  -4.0449027693
C      4.0323525449  -0.9734131996  -1.9834614718
C      3.9474718838  -0.1280245064  -3.0652621642
C      2.8627793533  -1.5954928927  -1.4942310261
C      2.6913298622   0.1116762567  -3.6574283870
C      1.6560298395  -1.3134334541  -2.1661061807
N      1.5819184283  -0.4729931777  -3.2249381282
C      2.8430417833  -2.4949268772  -0.3804926402
C      1.6873777195  -3.0840805608   0.0336978033
C      0.4477195589  -2.8255068094  -0.6332396629
C      0.4353477746  -1.9390651343  -1.7316918446
H      4.9867096664  -1.1787910165  -1.5022930383
H      4.8050814677   0.3521335059  -3.5258182212
H      2.6198202756   0.7907847995  -4.5129907872
H      3.7800961457  -2.7022201415   0.1313434470
H      1.6883982931  -3.7670637552   0.8801053183
C     -0.7825841921  -3.4123115431  -0.2685662028
N     -0.6884031996  -1.6431274672  -2.4198820069
C     -1.8291995680  -2.2034222284  -2.0557377941
C     -1.9211964443  -3.1032505567  -0.9794544212
H     -0.8152429504  -4.1064938157   0.5687177208
H     -2.7011300101  -1.9397961420  -2.6430254341
H     -2.8914637791  -3.5340241484  -0.7560424502
H      1.2635625519   1.4587933229  -6.6688254752
C     -0.7958706207   3.2358559131  -7.5052002732
H      0.0645499715   3.3640622458  -8.1579140000
C     -1.9516292790   3.9938442533  -7.6794221072
H     -1.9792240818   4.7679274120  -8.4419878636
C     -3.0803490407   3.7244519010  -6.9080968185
H     -4.0009721945   4.2822237648  -7.0642394519
C     -2.6071138903  -0.9038740274  -5.8914912305
O     -3.2491526055  -1.5498170152  -5.0029261907
C     -3.2882504621  -0.7107335930  -7.2302876243
H     -4.1722122982  -0.0739455363  -7.0898030342
H     -2.6356232606  -0.2278134170  -7.9617401831
H     -3.6333689795  -1.6774226785  -7.6161567188
O      3.7403570634   0.1704431765  -7.7721799275
O      4.9297609529   0.7155882309  -5.9615249460
C      3.8325296546   0.8773501469  -6.6719527123
O      2.9096329175   1.6479223191  -6.2858924679
Li     5.3401397543  -0.4305238013  -7.2685002794
Br    -1.4568854416   1.9468789760  -3.5533144605
C     -3.0277243617   2.7714143904  -5.8897652155
H     -3.8735168975   2.6257864885  -5.2247655751
O     -6.0295157466  -3.8116845483  -4.2765537405
O     -4.8880404815  -3.2036296766  -2.4554583963
C     -5.8197092692  -3.8246361422  -3.0444002956
O     -6.6663888160  -4.5639013264  -2.2719689028
Li    -4.5226508540  -2.5977441346  -4.3183510326
H     -6.3433946853  -4.4258218437  -1.3698164749
59
--> TS_5b_distal_Br_to_5d_and_2_LiHCO3
C     -0.2653656370   0.1190887431  -6.2979801449
C     -1.5504572667   0.1747259710  -5.7401965646
C      0.3001777271  -1.0392727485  -7.0805855387
H      0.0378122099  -1.9994314084  -6.6261905268
H     -0.1283650014  -1.0167091090  -8.0921185476
H      1.3874637444  -0.9581397710  -7.1955360755
N      0.3396191637   1.3375891270  -6.5160348678
C     -0.5224612680   2.4059649542  -6.3700264826
C     -1.6047123896   2.0688669381  -5.4484408594
Cu    -0.2967415826  -0.4465322640  -4.2488109037
C      3.8725877324  -0.9967195600  -1.8459068292
C      3.9160723367  -0.3496554280  -3.0570806167
C      2.6278284482  -1.4265517702  -1.3316332727
C      2.7173593036  -0.1121237945  -3.7623125466
C      1.4871967298  -1.1666443999  -2.1156525283
N      1.5414736768  -0.5219792719  -3.3051769834
C      2.4739162250  -2.1191357385  -0.0888281378
C      1.2522028041  -2.5414548796   0.3399697367
C      0.0766319855  -2.3030402192  -0.4395588692
C      0.1953919235  -1.6055415090  -1.6608123129
H      4.7801697038  -1.1950969563  -1.2790507924
H      4.8360820731  -0.0309904733  -3.5351292399
H      2.7487888181   0.4237089715  -4.7209147660
H      3.3625982877  -2.3115707201   0.5078773816
H      1.1509357197  -3.0759152785   1.2814581611
C     -1.2133276143  -2.7450276304  -0.0762351259
N     -0.8646098569  -1.3351477646  -2.4549412705
C     -2.0630100122  -1.7567142126  -2.0880009335
C     -2.2819592932  -2.4808860144  -0.9027625559
H     -1.3453900050  -3.3021843635   0.8488250599
H     -2.8809243145  -1.5323587373  -2.7632664866
H     -3.2872778412  -2.8303904836  -0.6958609954
H      1.3403340638   1.3655764178  -6.7985518842
C     -0.6117382200   3.5202259826  -7.1767918228
Br     0.8636486762   3.9216578421  -8.3915987799
C     -1.7419407014   4.3387174704  -7.2143279224
H     -1.7742209240   5.2049970833  -7.8642559255
C     -2.8368282007   3.9659200174  -6.4243857287
H     -3.7409800188   4.5719945724  -6.4663637907
C     -2.6974140964  -0.6370085010  -5.8489908025
O     -2.8910728650  -1.7195844330  -5.1992930843
C     -3.8159013794  -0.0881819404  -6.6957902926
H     -4.7532158035  -0.6168661339  -6.4901481424
H     -3.9390208778   0.9932523917  -6.5207066246
H     -3.5767474577  -0.1933618725  -7.7618892812
O      3.5923752133  -0.5793859952  -7.9365319882
O      4.8035663068  -0.2862085604  -6.0821177086
C      3.7919583105   0.1007015859  -6.8361196771
O      3.0428831711   1.0513112924  -6.4782160436
Li     5.0079839811  -1.5033139482  -7.3760710049
H     -1.2690316179   1.8873795412  -4.4161750818
C     -2.7878984701   2.8881386480  -5.5573769827
H     -3.6139085069   2.7085733750  -4.8715931195
O     -4.7819340779  -4.7637549711  -4.4213944560
O     -4.8032496095  -3.2540463833  -2.7747437032
C     -5.1199555396  -4.3684047847  -3.2846147577
O     -5.8947219652  -5.2034926722  -2.5356439081
Li    -3.9180372507  -3.0418928024  -4.5569919067
H     -6.0566391700  -4.7081559219  -1.7196446797
59
--> 7_and_2_LiHCO3
C     -0.0880488933  -1.2266320573  -6.7598812200
C     -1.2337711019  -0.4739694897  -6.3972859679
C      0.0898512204  -2.6971793854  -6.8785262207
H     -0.1358504714  -3.1854001360  -5.9249455688
H     -0.6182960303  -3.1071310789  -7.6071222893
H      1.1168085278  -2.9347061493  -7.1800071508
N      0.9283241026  -0.3959607428  -7.0212495184
C      0.5260511474   0.9119457300  -6.8432643679
C     -0.8339274418   0.9210640273  -6.4518672733
Cu    -1.1175261292   1.9516573790  -2.0629669901
C      3.0080839208   0.4502882063  -3.9953498858
C      2.8246258472   1.7981054498  -3.7743837390
C      2.0029203226  -0.4453901384  -3.5765735028
C      1.6414201182   2.2434557054  -3.1687151481
C      0.8401679463   0.0942663261  -2.9908844847
N      0.6674370134   1.4248221155  -2.7936089528
C      2.1240403640  -1.8624570140  -3.7572081376
C      1.1139262841  -2.6924330990  -3.3797656532
C     -0.1012690402  -2.1788288766  -2.8229438521
C     -0.2371223683  -0.7869155635  -2.6171573444
H      3.8604623699   0.0562302891  -4.5424243851
H      3.5670452502   2.5250888147  -4.0877388043
H      1.4642134870   3.3010050976  -2.9981488183
H      3.0334720462  -2.2398837240  -4.2280265485
H      1.1996124742  -3.7668533859  -3.5263697687
C     -1.2139351366  -2.9805144586  -2.5000671764
N     -1.3525861864  -0.2266618347  -2.1086954274
C     -2.3771516306  -1.0057781388  -1.8057103893
C     -2.3574663189  -2.3963845645  -1.9971930101
H     -1.1819646548  -4.0538759240  -2.6720990103
H     -3.2545426977  -0.5019224508  -1.4064534698
H     -3.2341744348  -3.0009819500  -1.7924151938
H      1.9615417250  -0.6822941146  -7.0858474757
C      1.2822316832   2.0694585467  -7.0016333448
H      2.3260194586   2.0052913717  -7.2948176368
C      0.6545817792   3.2831127999  -6.7552958932
H      1.2110389867   4.2104210618  -6.8664502293
C     -0.6891574042   3.3240552361  -6.3576238455
H     -1.1594549796   4.2829474790  -6.1562908121
C     -2.4723884310  -1.0497454427  -5.9925320612
O     -2.6541229564  -2.2884403687  -5.9550315694
C     -3.6092206017  -0.1493169777  -5.5783433423
H     -3.3252005639   0.4584168003  -4.7109514162
H     -3.8749434581   0.5409682973  -6.3867575047
H     -4.4782273961  -0.7587843274  -5.3211177175
O      3.3270637777  -2.9542168470  -7.5896922983
O      4.5838267072  -2.6406227124  -5.7715669165
C      3.7874164286  -2.1316684767  -6.6811343404
O      3.4593491952  -0.9087629598  -6.6572093445
Li     4.3247322103  -4.1525299601  -6.7075720101
Br    -2.7846284171   3.4016542585  -1.3646510798
C     -1.4373522676   2.1622146716  -6.2031479854
H     -2.4694853281   2.2396583928  -5.8799443266
O     -3.0089057097  -5.8022456181  -5.3525562542
O     -3.8241909702  -4.7335648656  -3.5712055731
C     -3.5457729452  -5.7832724348  -4.2236054865
O     -3.8532442176  -6.9794113140  -3.6522745692
Li    -3.0868133178  -3.8754697922  -5.1792998089
H     -4.2588208933  -6.7432439379  -2.8051493808
59
--> 5d_Br_and_2_LiHCO3
C     -0.4504728469   0.0130863887  -6.3095851660
C     -1.8188098671   0.3291665323  -5.9099334927
C      0.0495164280  -1.2833042969  -6.8928966825
H     -0.0239754058  -2.1170672327  -6.1896705448
H     -0.5774715729  -1.5511033260  -7.7551345330
H      1.0824070656  -1.1703118279  -7.2409150220
N      0.1666648970   1.1572948338  -6.7334991234
C     -0.6175365360   2.2491132478  -6.6091509566
C     -1.8045762005   1.8768051184  -5.7563257111
Cu    -0.4029863998  -0.2868558276  -4.2729377096
C      3.8013637056  -1.0010753741  -1.9171810892
C      3.8677210226  -0.3853303901  -3.1435465889
C      2.5414218326  -1.3567838255  -1.3823835433
C      2.6761094065  -0.0939778057  -3.8411566785
C      1.4079248596  -1.0506812235  -2.1624635005
N      1.4879612637  -0.4299057093  -3.3604028695
C      2.3670361086  -2.0390961732  -0.1383178423
C      1.1310594810  -2.4233165285   0.2885571995
C     -0.0363860223  -2.1447951286  -0.4883846649
C      0.0985025107  -1.4326274940  -1.7000846172
H      4.7031760316  -1.2386522694  -1.3561749898
H      4.8042177328  -0.1299271423  -3.6269781498
H      2.7111732123   0.4053225720  -4.8184436501
H      3.2496612941  -2.2694761363   0.4539537146
H      1.0129785540  -2.9642841122   1.2243389740
C     -1.3350131307  -2.5707528748  -0.1332629459
N     -0.9604421746  -1.1074987995  -2.4778995138
C     -2.1667852437  -1.5239348162  -2.1219307912
C     -2.3961268180  -2.2796952869  -0.9601346932
H     -1.4776986754  -3.1433797479   0.7804493694
H     -2.9897021866  -1.2652268558  -2.7789219992
H     -3.4036980779  -2.6276577685  -0.7633381701
H      1.1910278683   1.1288314840  -6.9985820688
C     -0.4668341428   3.5271336692  -7.1093625395
Br     1.1991993272   4.0188628958  -7.9967970322
C     -1.5120291199   4.4374087234  -7.0946658391
H     -1.3947254635   5.4224876763  -7.5295464801
C     -2.7705078563   3.9907244888  -6.6073141594
H     -3.6203387887   4.6652988434  -6.7071449423
C     -2.8364570866  -0.6133131732  -5.7230547680
O     -2.5877693945  -1.8639078029  -5.5199690690
C     -4.2998459834  -0.2436634474  -5.7166012428
H     -4.7372060616  -0.4211786256  -4.7227934912
H     -4.5037517632   0.7784602357  -6.0291325633
H     -4.8189608787  -0.9187499903  -6.4088449167
O      3.2013772702  -0.8215728090  -8.1126765862
O      4.5240752572  -0.5399111297  -6.3344238815
C      3.4933860384  -0.1310948301  -7.0415739079
O      2.8050317965   0.8634868018  -6.6678149132
Li     4.5880636473  -1.8147563726  -7.5909702188
H     -1.4669832539   2.0230608023  -4.6796390485
C     -2.9671579076   2.7660892257  -6.0380894177
H     -3.9409174196   2.5247723849  -5.6265761684
O     -3.9280779640  -5.0137146678  -4.2100236372
O     -4.6636763636  -3.2449816615  -3.0592921513
C     -4.6104915356  -4.4848791070  -3.3065886576
O     -5.3620244944  -5.3121782331  -2.5235878176
Li    -3.4407931455  -3.1972222087  -4.6601984186
H     -5.8245513235  -4.7112599609  -1.9216567329
59
--> 5b_Br_and_LiHCO3_KHCO3
C     -0.6390248043   0.0928668004  -5.9812527049
C     -1.7032764792  -0.5906467889  -5.4088990303
C      0.2914767798  -0.6022381106  -6.9556728712
H      0.3302424686  -1.6732722093  -6.7430808735
H     -0.1353566986  -0.4736864308  -7.9619509563
H      1.3026886979  -0.1720703314  -6.9761232113
N     -0.3431136952   1.4372193437  -5.8927776799
C     -1.1058530738   2.4383613361  -5.3193468377
C     -0.7839713961   3.7936600656  -5.5454655883
Cu    -0.5444287148  -0.9104033852  -3.9080336133
C      3.3404311014  -1.0531019634  -1.0642412406
C      3.3474575320  -0.1898155283  -2.1330409835
C      2.1885119558  -1.8342757042  -0.8108771943
C      2.2051636064  -0.0798958679  -2.9547028773
C      1.1040527499  -1.6781516229  -1.6952035994
N      1.1200989394  -0.8148847523  -2.7409976346
C      2.0728357276  -2.7693695457   0.2665125389
C      0.9437232142  -3.5116391720   0.4455690429
C     -0.1705383629  -3.3820973925  -0.4424914720
C     -0.0854150210  -2.4614788841  -1.5079496569
H      4.2067445157  -1.1554178513  -0.4126440856
H      4.2077813993   0.4080534681  -2.4138827705
H      2.1908997965   0.6264809326  -3.8045005811
H      2.9154590922  -2.8798983628   0.9457056725
H      0.8744020555  -4.2205089152   1.2676371235
C     -1.3648823100  -4.1289048942  -0.3386928920
N     -1.0843242997  -2.2744208419  -2.3960014296
C     -2.1938273421  -2.9838100655  -2.2785634176
C     -2.3738836663  -3.9344402251  -1.2558979935
H     -1.4703098824  -4.8561178714   0.4641442390
H     -2.9479036429  -2.7913331585  -3.0369102515
H     -3.3048730700  -4.4920201906  -1.2387672303
H      0.7019661583   1.6228882588  -5.9449309592
C     -2.2361031189   2.2046233676  -4.5098568966
H     -2.5338242876   1.1739331008  -4.3519169047
C     -2.9562922179   3.2473252594  -3.9411387113
H     -3.8171994423   3.0105075331  -3.3201995305
C     -2.5875807616   4.5708497556  -4.1526270596
H     -3.1462341842   5.3893988063  -3.7063147438
C     -2.7894606874  -1.3268735343  -5.7869042567
O     -3.3989558506  -2.2136611512  -5.0685627418
C     -3.4315407303  -1.0308578177  -7.1317458972
H     -4.4530458271  -0.6583314457  -6.9790765884
H     -2.8742666809  -0.2934842991  -7.7171838716
H     -3.5132062892  -1.9623192903  -7.7072801060
O      3.3132511088   0.6977861354  -7.1124099898
O      4.2492167804   0.6067885785  -5.0651445782
C      3.2710642095   0.9699583176  -5.8469959657
O      2.2475229716   1.5603383597  -5.3373710199
K      5.3332043949  -0.6270708767  -6.8737901580
Br     0.6439429350   4.2772832286  -6.7676504838
C     -1.4926930276   4.8367127296  -4.9708631515
H     -1.1920325490   5.8584657807  -5.1801590392
O     -5.5655325073  -5.1642340501  -5.1584050210
O     -5.0306662077  -4.4853215870  -3.0971959907
C     -5.5932546646  -5.2692179435  -3.9137101191
O     -6.2943886656  -6.3192489175  -3.3901445039
Li    -4.4938677144  -3.5763056152  -4.8122166218
H     -6.1987331237  -6.2077379717  -2.4333194400
59
--> 5b_distal_Br_and_KCO3_and_LiHCO3
C        -0.466574086        -0.102187549        -6.586525206
C        -1.524647735        -0.554711364        -5.810078742
C         0.345626878        -1.067209773        -7.427568016
H         0.338909605        -2.061864965        -6.975318705
H        -0.148821536        -1.139687349        -8.408126246
H         1.375410620        -0.727804855        -7.606753761
N        -0.086308537         1.201717220        -6.827793616
C        -0.739668117         2.361067564        -6.451225004
C        -1.825034899         2.398661937        -5.552505597
Cu       -0.273129250        -0.613954301        -4.347860328
C         3.788638028        -0.429421434        -1.758871506
C         3.778580929         0.167836920        -2.995566613
C         2.607101363        -1.036440145        -1.273065108
C         2.591318086         0.186033873        -3.759251609
C         1.476289717        -0.994960206        -2.111020805
N         1.476335287        -0.390881192        -3.325749016
C         2.506427879        -1.694110306        -0.005904437
C         1.347028542        -2.286228403         0.397457806
C         0.184978398        -2.271244093        -0.436740225
C         0.254710569        -1.620724929        -1.686634839
H         4.689756853        -0.454122989        -1.148250047
H         4.655467101         0.615065903        -3.451160840
H         2.570321274         0.682897624        -4.746337316
H         3.385755225        -1.716526148         0.634305233
H         1.288969366        -2.786147663         1.361717871
C        -1.043541678        -2.883025089        -0.103124477
N        -0.789419686        -1.561023044        -2.539335596
C        -1.930125002        -2.140316676        -2.205834542
C        -2.098816653        -2.822872375        -0.986054745
H        -1.138307584        -3.403319823         0.848101138
H        -2.719149183        -2.063663138        -2.949012498
H        -3.058406280        -3.292565505        -0.794829663
H         0.959889403         1.289259514        -6.984474430
C        -0.344835576         3.605674081        -6.987246583
Br        1.031833317         3.699887281        -8.351994377
C        -0.946909680         4.800400169        -6.626043548
H        -0.595526177         5.724743354        -7.073553528
C        -2.000571301         4.805580757        -5.715724342
H        -2.474374688         5.742867769        -5.435966245
C        -2.674712871        -1.277821299        -5.951242412
O        -3.290878964        -1.926776445        -5.016845309
C        -3.383391528        -1.253894561        -7.295137690
H        -3.554715894        -2.284654857        -7.632411375
H        -4.370696615        -0.786586604        -7.184055437
H        -2.824065171        -0.713338393        -8.064597189
O         3.425553188        -0.074893821        -8.058095335
O         4.493170852         0.206814811        -6.094099232
C         3.486867982         0.464559200        -6.882213483
O         2.536769192         1.222123814        -6.458946899
K         5.361163923        -1.477091081        -7.639416449
H        -2.176021571         1.453862422        -5.152615224
C        -2.437225712         3.593128338        -5.194846941
H        -3.267566974         3.565673332        -4.492995249
O        -5.691829289        -4.602206863        -4.334803095
O        -4.892696942        -3.612662566        -2.497093054
C        -5.596606125        -4.475516779        -3.095805656
O        -6.318108638        -5.340071854        -2.321094043
Li       -4.457917967        -3.096286250        -4.389311547
H        -6.113875368        -5.066455037        -1.415262824
59
--> TS_5b_proximal_Br_to_6_and_LiHCO3_and_KCO3
C     -0.2131959876   0.0534974770  -6.2503020608
C     -1.4391727331  -0.1625154364  -5.6533590319
C      0.6301493360  -1.0368944981  -6.8728232470
H      0.6127133764  -1.9507610981  -6.2732387198
H      0.2001389855  -1.2697898036  -7.8581774490
H      1.6606712609  -0.7002643790  -7.0471384246
N      0.2135084175   1.3272257582  -6.5301353388
C     -0.7656015512   2.3043258384  -6.5106290071
C     -1.8613325786   2.1400359301  -5.6398720324
Cu    -0.3203660605  -0.3242472174  -4.0357334865
C      4.0033649736  -0.8181890542  -1.9169957055
C      3.9130361097   0.0142925270  -3.0075356141
C      2.8421780385  -1.4696100577  -1.4429040716
C      2.6617383351   0.2166413108  -3.6268941636
C      1.6400778733  -1.2228357717  -2.1361828944
N      1.5615335098  -0.3930414993  -3.2039660263
C      2.8270621778  -2.3640658523  -0.3253749814
C      1.6811351275  -2.9840244307   0.0722727047
C      0.4464168681  -2.7609727490  -0.6158547500
C      0.4291259779  -1.8765108930  -1.7163029979
H      4.9541316282  -0.9934555792  -1.4161391506
H      4.7616592462   0.5117543919  -3.4659122458
H      2.5930565794   0.8845648517  -4.4986073814
H      3.7604862427  -2.5432014851   0.2040350518
H      1.6868160928  -3.6635206176   0.9215523577
C     -0.7741726528  -3.3799357747  -0.2715320828
N     -0.6917437442  -1.6083734059  -2.4204157105
C     -1.8230277023  -2.1989330037  -2.0761016675
C     -1.9086267331  -3.1025790470  -1.0022682948
H     -0.8025660687  -4.0739722958   0.5661646846
H     -2.6901006081  -1.9538800940  -2.6792520867
H     -2.8702348850  -3.5601932930  -0.7950960165
H      1.2637712031   1.5194812542  -6.6250883817
C     -0.8254242721   3.3159068286  -7.4711669272
H      0.0242566418   3.4337600787  -8.1397214109
C     -1.9740872489   4.0901162614  -7.6216416948
H     -2.0048136323   4.8685879296  -8.3799096457
C     -3.0932253019   3.8296441994  -6.8341376363
H     -4.0100359914   4.3988053936  -6.9714798031
C     -2.6543661958  -0.7984289415  -5.8654609347
O     -3.3156671783  -1.4255754324  -4.9743227844
C     -3.3368371486  -0.5697433544  -7.1978796693
H     -4.0423242939   0.2671102589  -7.0948642949
H     -2.6265990917  -0.3054442938  -7.9863568697
H     -3.9063680078  -1.4598467925  -7.4886655714
O      3.5211761794   0.2637874010  -7.7712760098
O      4.7490713290   0.6475923228  -5.9231059440
C      3.6900342732   0.8832487457  -6.6432032651
O      2.7948842589   1.6986833724  -6.2073969980
K      5.5158580422  -1.0864292498  -7.4646058071
Br    -1.4419661568   2.0175020676  -3.5169636572
C     -3.0329775648   2.8705145156  -5.8211168270
H     -3.8672683296   2.7340506208  -5.1396021602
O     -5.8229751635  -4.0138617794  -4.4259006444
O     -4.8712063722  -3.3201774021  -2.5272892401
C     -5.6491989257  -4.0660699073  -3.1892590168
O     -6.3588326380  -5.0034945460  -2.4958473744
Li    -4.5275145193  -2.5718242236  -4.3447712091
H     -6.0914045538  -4.8660025665  -1.5755540979
59
--> TS_5b_distal_Br_to_5d_and_LiHCO3_and_KCO3
C     -0.2972144742   0.1853814703  -6.3278861199
C     -1.5678720226   0.2450210360  -5.7346666022
C      0.2297244288  -0.9789340073  -7.1296586659
H      0.0045404272  -1.9362617257  -6.6478037087
H     -0.2704344109  -0.9737574343  -8.1087400325
H      1.3083211421  -0.8838347136  -7.3193011045
N      0.3207512937   1.3915281559  -6.5576000709
C     -0.5160206029   2.4717597134  -6.3621104634
C     -1.5817533662   2.1451574646  -5.4178671805
Cu    -0.2917157021  -0.3927423431  -4.2695370185
C      3.8620886599  -0.7166685648  -1.7927725188
C      3.8879813542  -0.0708193684  -3.0031911161
C      2.6353863502  -1.2265233744  -1.3038461606
C      2.6921527215   0.0927440310  -3.7383939374
C      1.4977128867  -1.0378606587  -2.1110815240
N      1.5351840314  -0.3886299299  -3.3010271759
C      2.4997872763  -1.9259853900  -0.0636392884
C      1.2978523524  -2.4212208634   0.3448025530
C      0.1259088370  -2.2538654456  -0.4567975154
C      0.2273952441  -1.5528806341  -1.6787937777
H      4.7680322302  -0.8566129519  -1.2055542042
H      4.7962670669   0.2968322584  -3.4667915359
H      2.7156791633   0.6258160847  -4.7050680276
H      3.3869380122  -2.0620203905   0.5511056434
H      1.2112883802  -2.9579868009   1.2865896531
C     -1.1436296830  -2.7665794716  -0.1148900142
N     -0.8327830946  -1.3454108550  -2.4919544383
C     -2.0118703841  -1.8312554563  -2.1438356748
C     -2.2111803304  -2.5636253879  -0.9598513661
H     -1.2603322510  -3.3276900641   0.8100585776
H     -2.8275709512  -1.6488286292  -2.8343020571
H     -3.1995356336  -2.9659698085  -0.7670219057
H      1.3555055696   1.4027238075  -6.7811332338
C     -0.6041406641   3.6044670942  -7.1440515635
Br     0.8433905266   4.0026925201  -8.3935347807
C     -1.7188900403   4.4451200355  -7.1384629160
H     -1.7505625584   5.3225183072  -7.7735338355
C     -2.8015308654   4.0806729038  -6.3282284031
H     -3.6948206262   4.7042312605  -6.3384783375
C     -2.7284209977  -0.5457106460  -5.8394192120
O     -2.9312182562  -1.6440478217  -5.2161442607
C     -3.8572500025   0.0410253578  -6.6481911602
H     -4.7998361573  -0.4711714851  -6.4260141465
H     -3.9555728917   1.1219530128  -6.4558931050
H     -3.6475225878  -0.0542886477  -7.7216427986
O      3.3823963001  -0.5157705046  -7.8789699717
O      4.5318411149  -0.3658709580  -5.9494503229
C      3.6281865280   0.1041125481  -6.7682205513
O      2.9625009992   1.1500789495  -6.4325551220
K      4.8750009613  -2.3529175008  -7.3341874922
H     -1.2239502523   1.9351983813  -4.3989621185
C     -2.7508321434   2.9875566227  -5.4806207851
H     -3.5623064906   2.8108000076  -4.7773866155
O     -4.5461656541  -4.8717079607  -4.6067402133
O     -4.7005530300  -3.4600584492  -2.8814873301
C     -4.9054201405  -4.5730555282  -3.4471002612
O     -5.5756633708  -5.5243740603  -2.7351782443
Li    -3.8591076256  -3.0633776264  -4.6542310460
H     -5.7737818341  -5.0916057794  -1.8920367549
59
--> 5c_CuBr_and_LiHCO3_and_KHCO3
C     -0.6545506804  -0.1629355548  -6.4492584513
C     -1.7292405425   0.5884138004  -5.8142011888
C     -0.5147493837  -1.6458195778  -6.5164881991
H     -0.6190153220  -2.0984649917  -5.5248996709
H     -1.3136943245  -2.0752046431  -7.1351694662
H      0.4638193550  -1.8890403475  -6.9396798287
N      0.2251456229   0.6150205065  -7.0542006655
C     -0.2080157044   1.9195347806  -6.8788906461
C     -1.4136004572   1.9824647577  -6.1304290973
Cu    -1.0374057778   0.6947432885  -3.7206356826
C      3.8479982379   0.7971886609  -3.4961301391
C      3.1987663772   1.8426431467  -4.1076479572
C      3.0853452771  -0.2571724914  -2.9549406931
C      1.7960493255   1.8373105213  -4.1720206775
C      1.6825958149  -0.1962481423  -3.1117352621
N      1.0560102198   0.8494804643  -3.6938314685
C      3.6636598125  -1.3800128913  -2.2782917772
C      2.8906722636  -2.4115159812  -1.8273583229
C      1.4700248098  -2.4051228269  -2.0200508725
C      0.8661581511  -1.2916392856  -2.6508988271
H      4.9320821042   0.7605185537  -3.4471944606
H      3.7501350545   2.6572528309  -4.5632232530
H      1.2557202835   2.6530571829  -4.6429824599
H      4.7411953393  -1.3885681152  -2.1217092355
H      3.3400993998  -3.2492024808  -1.2960081230
C      0.6229535546  -3.4615754935  -1.6231068423
N     -0.4637914513  -1.2057432216  -2.8621729599
C     -1.2342291085  -2.2060140665  -2.4720971587
C     -0.7304666953  -3.3662256494  -1.8572823124
H      1.0494578376  -4.3383553169  -1.1392529826
H     -2.2981439376  -2.1041190603  -2.6553945084
H     -1.4241136657  -4.1597531786  -1.6025337362
H      2.0584040351   0.3073704522  -7.2575063260
C      0.4230211579   3.0760030821  -7.3408037626
H      1.3487244158   2.9969976702  -7.9057498915
C     -0.1570895944   4.3071225378  -7.0557033857
H      0.3150993142   5.2221493005  -7.4070390402
C     -1.3414290631   4.3803351601  -6.3093065434
H     -1.7700273968   5.3529096270  -6.0782568624
C     -2.9882830901   0.0226381903  -5.4288316136
O     -3.1659091433  -1.2204912112  -5.3362617614
C     -4.1667561870   0.9271424197  -5.1730821905
H     -4.0131107569   1.4831244496  -4.2390698310
H     -4.2891371631   1.6514986416  -5.9855255818
H     -5.0691715395   0.3175007869  -5.0813458859
O      2.6974819027  -1.8391283583  -6.9108631964
O      4.5795162688  -0.9137819465  -6.1082981593
C      3.4605155109  -0.8499728652  -6.6866531216
O      3.0300435528   0.3759519074  -7.0537632423
K      3.7154976029  -3.0479897789  -5.0089778910
Br    -2.3330324665   1.9138514462  -2.0669799789
C     -1.9716770728   3.2325549020  -5.8375455104
H     -2.8564007621   3.3207378854  -5.2156293149
O     -4.6879027936  -4.5088489447  -5.2495034380
O     -3.6041691995  -4.0983684527  -3.3405328044
C     -4.3162764798  -4.8207026437  -4.0980993935
O     -4.7102076402  -6.0344377243  -3.6182272236
Li    -3.7406623502  -2.8602980214  -4.8887585390
H     -4.3388960843  -6.0671095063  -2.7247284744
59
--> 5d_distal_Br_and_LiHCO3_and_KHCO3
C     -0.9179068287   0.2356369117  -6.8086675406
C     -1.9131167279   0.7279349742  -5.8733951801
C     -0.8514857185  -1.0591039350  -7.5436754136
H     -0.9844840308  -1.9193753258  -6.8832023635
H     -1.6641268360  -1.1075728784  -8.2820474269
H      0.1058232639  -1.1595879690  -8.0625128488
N     -0.0828876222   1.2267617191  -7.1083645952
C     -0.3981354983   2.4249045522  -6.5038579709
C     -1.6589255496   2.2409528151  -5.6784427420
Cu    -0.8007757664  -0.1995037101  -4.3918223836
C      3.6184452125  -0.1214264790  -2.5977625381
C      3.4836664514   0.3581216353  -3.8469687846
C      2.5299967010  -0.8277962985  -1.9696833807
C      2.2898655549   0.0109345902  -4.6788328739
C      1.2951464630  -0.8257151060  -2.6712974511
N      1.1188317872  -0.3109721848  -3.8958414825
C      2.6183359520  -1.4062576160  -0.6890616056
C      1.5395673275  -1.9777519055  -0.0504264893
C      0.2737814184  -1.9481281089  -0.6830621274
C      0.1449017980  -1.3593423823  -1.9752530194
H      4.5252996919   0.0553634355  -2.0202833284
H      4.2703423509   0.9367763313  -4.3235015499
H      2.0518867363   0.7990909641  -5.3954947886
H      3.5868203708  -1.3845950325  -0.1901190251
H      1.6355597001  -2.4220000372   0.9367003532
C     -0.9057771296  -2.4674506590  -0.1040859519
N     -1.0531158280  -1.2715783487  -2.6091611857
C     -2.1383551345  -1.7559930268  -2.0305139611
C     -2.1071372533  -2.3776285495  -0.7699228803
H     -0.8488335989  -2.9313571933   0.8791683750
H     -3.0674433405  -1.6665230560  -2.5852559522
H     -3.0247467247  -2.7715617030  -0.3436616680
H      0.8124399739   1.0205938749  -7.5711491818
C     -0.0080976038   3.7013727952  -6.8499902431
Br     1.7759912671   3.9676321312  -7.6929665758
C     -0.8746992400   4.7697940189  -6.7592036064
H     -0.5460667745   5.7906711853  -6.9137573299
C     -2.2669841878   4.4401536357  -6.6082916380
H     -3.0006537377   5.2006921045  -6.8780480058
C     -3.0273310267   0.0045628190  -5.3888060592
O     -3.3272388435  -1.1977929740  -5.7248148952
C     -4.0077396908   0.7051973966  -4.4731566672
H     -4.3103119985   0.0220371702  -3.6722730328
H     -3.6141253655   1.6274549035  -4.0391792109
H     -4.9145729807   0.9531868674  -5.0398479589
O      2.3845150347  -2.3311939651  -7.2952692261
O      2.6567155670  -1.1521749477  -5.4514389731
C      2.4472467875  -1.1618914763  -6.8651439192
O      2.3458180328  -0.0706595303  -7.4426662874
K      1.2706659694  -3.3343173514  -5.1432156502
H     -1.4636244365   2.4726156611  -4.6122663352
C     -2.6947941927   3.2182119881  -6.1982970670
H     -3.7489000132   2.9503480769  -6.1957215778
O     -1.2957734527  -3.9549727386  -5.4481825104
O     -2.8844412648  -4.2277799473  -3.9044223021
C     -1.7139961805  -4.3486498519  -4.3286180370
O     -0.7671191660  -4.9067362802  -3.5127760022
Li    -2.9714338439  -2.9008885791  -5.4006172752
H     -1.2030063255  -5.0487235616  -2.6588773615
