# Supplementary material for: Computational exploration of the reaction mechanism of the Cu+-catalysed synthesis of indoles from N-aryl enaminones
Source: R Soc Open Sci. 2016 Feb 3;3(2):150582. doi: 10.1098/rsos.150582 (PMC4785979; doi:10.1098/rsos.150582)
Supplement: molecules_in_SI_table_4_PBE1PW91.xyz [file rsos150582supp11.xyz]

59
molecule 5b_distal_Br_and_2_LiHCO3
C     -0.7386463951  -0.1782264605  -6.0815077257
C     -1.8342715752  -0.8018635974  -5.5170185485
C      0.1645057682  -0.8972301005  -7.0655068178
H      0.0459266186  -1.9769697785  -6.9619952145
H     -0.1373482557  -0.6086119597  -8.0820607850
H      1.2123815895  -0.6074845386  -6.9352520187
N     -0.3960475094   1.1706253899  -5.9876546249
C     -1.1224162130   2.2102641843  -5.4382387976
C     -0.6467486732   3.5388204315  -5.5004959871
Cu    -0.6003860863  -1.1238444173  -4.0747862996
C      3.3512610373  -1.1399515165  -1.3131997121
C      3.4029854613  -0.4589791583  -2.5057672663
C      2.1604251728  -1.8061579402  -0.9451828249
C      2.2684536103  -0.4288668175  -3.3420512181
C      1.0780910527  -1.7236621021  -1.8418529850
N      1.1396371612  -1.0458036499  -3.0138454138
C      2.0001407329  -2.5541738208   0.2649232184
C      0.8315927825  -3.1904869727   0.5568514460
C     -0.2832744540  -3.1304303025  -0.3381618779
C     -0.1560853569  -2.3900413750  -1.5312384884
H      4.2108621438  -1.1802268598  -0.6474651975
H      4.2774093218   0.0731942639  -2.8663304037
H      2.3092309927   0.0992719722  -4.3077817401
H      2.8410788779  -2.6088931608   0.9517249123
H      0.7281943629  -3.7586848559   1.4776976595
C     -1.5186064678  -3.7780740009  -0.1176825017
N     -1.1554691377  -2.2764438678  -2.4315768682
C     -2.3045904493  -2.8897507888  -2.2036318839
C     -2.5261380431  -3.6636675977  -1.0495203175
H     -1.6567159999  -4.3675879327   0.7858671161
H     -3.0582572287  -2.7640619150  -2.9748046742
H     -3.4872790279  -4.1552217187  -0.9450267029
H      0.6046520971   1.3452418629  -6.1743325828
C     -2.3735912355   2.0356298868  -4.8123139661
H     -2.7716875581   1.0299733367  -4.7593696750
C     -3.0788427882   3.1057532502  -4.2784785975
H     -4.0373458608   2.9129073543  -3.8036469397
C     -2.5769709551   4.4001699484  -4.3425683968
H     -3.1260410935   5.2393790718  -3.9255488496
C     -2.9442959646  -1.5307302858  -5.8315999616
O     -3.5438122861  -2.3742912575  -5.0599536047
C     -3.6224507162  -1.2672937484  -7.1650040523
H     -4.6214994487  -0.8465822942  -6.9949302640
H     -3.0568667567  -0.5828931347  -7.8031827999
H     -3.7602681695  -2.2193882947  -7.6920720243
O      3.9198127296   2.2428688958  -6.9579711679
O      4.3830537070   1.3223884772  -4.9771080149
C      3.5374132516   1.4662986638  -5.9823282445
O      2.4179270416   0.8784903560  -5.9764244706
Li     5.3428720909   2.4969644028  -5.9237660528
Br     1.0318458755   3.9314097511  -6.3851550732
C     -1.3493515675   4.6064200971  -4.9651306211
H     -0.9288333385   5.6032899033  -5.0464350828
O     -6.0391132602  -5.0296210435  -4.7532419500
O     -5.1967211006  -4.3385251552  -2.8026694467
C     -5.9368437097  -5.0814393937  -3.5090451939
O     -6.6879705058  -6.0184862349  -2.8583776365
Li    -4.7414949545  -3.5946869189  -4.6123818956
H     -6.4704301310  -5.8865896668  -1.9246599501
59
molecule 5b_proximal_Br_and_2_LiHCO3
C     -0.4312794772  -0.1461208910  -6.5945565588
C     -1.4962417830  -0.6141905468  -5.8448666164
C      0.4161662921  -1.0870518024  -7.4291649186
H      0.3897755934  -2.0932940836  -7.0075056254
H     -0.0226513755  -1.1280306210  -8.4361274942
H      1.4512661572  -0.7467557295  -7.5411455907
N     -0.0829074129   1.1728647341  -6.8331967111
C     -0.7573749517   2.3229515518  -6.4635512039
C     -1.8600149512   2.3357147742  -5.5865162246
Cu    -0.2455655717  -0.6653262348  -4.3795108263
C      3.8148981392  -0.4559645604  -1.7846173120
C      3.8145764820   0.1214891728  -3.0314318252
C      2.6287074406  -1.0456511047  -1.2929532131
C      2.6300757895   0.1306645615  -3.7961356080
C      1.5008473049  -1.0130734396  -2.1354398616
N      1.5099034157  -0.4326058677  -3.3607334776
C      2.5193522766  -1.6782489817  -0.0135257349
C      1.3546958021  -2.2539730447   0.3958124699
C      0.1956574377  -2.2482422101  -0.4432046054
C      0.2739168996  -1.6235947610  -1.7048625272
H      4.7134558925  -0.4757277468  -1.1717177738
H      4.6961840999   0.5609336805  -3.4841205629
H      2.6119219126   0.6086239923  -4.7851426314
H      3.3953288983  -1.6940218923   0.6301484451
H      1.2891138522  -2.7345325494   1.3686260419
C     -1.0376045836  -2.8450283158  -0.1012822814
N     -0.7663334758  -1.5758226262  -2.5632356084
C     -1.9112381100  -2.1430237879  -2.2227511339
C     -2.0888011219  -2.7972013930  -0.9891981217
H     -1.1391866659  -3.3440203465   0.8598446858
H     -2.6970473782  -2.0821215928  -2.9693415055
H     -3.0522380336  -3.2550151593  -0.7922502130
H      0.9296888712   1.2845755985  -7.0454550737
C     -0.3694539662   3.5765651548  -6.9811370201
Br     1.0433697693   3.7030480325  -8.3069147075
C     -0.9969965070   4.7588725900  -6.6232819772
H     -0.6496954530   5.6910822595  -7.0558125979
C     -2.0694583152   4.7404883238  -5.7360817974
H     -2.5634058668   5.6674552018  -5.4596663279
C     -2.6417535642  -1.3440791246  -5.9818699237
O     -3.2511784820  -1.9921661394  -5.0448969746
C     -3.3465601384  -1.3321112136  -7.3276322046
H     -3.5069093561  -2.3654619472  -7.6595284759
H     -4.3374219828  -0.8732462338  -7.2198088669
H     -2.7911411571  -0.7908529278  -8.0984794609
O      3.6894672836  -0.0427221340  -8.1262023683
O      4.6878598762   0.3501615765  -6.1656111491
C      3.6411998079   0.5224556641  -6.9480403556
O      2.6347422830   1.1744073133  -6.5498034361
Li     5.2779720045  -0.6089187823  -7.5539259437
H     -2.2038024465   1.3837086321  -5.2002487293
C     -2.4973688773   3.5177005280  -5.2329673236
H     -3.3407924579   3.4714626207  -4.5490280877
O     -5.8088215986  -4.4941019965  -4.2733390992
O     -4.8825129757  -3.5450693414  -2.4752580610
C     -5.6629568072  -4.3644280940  -3.0393847233
O     -6.4085980958  -5.1763507722  -2.2324745006
Li    -4.4742094826  -3.0879257487  -4.3883155527
H     -6.1555372329  -4.9127022507  -1.3363768099
59
molecule TS_5b_proximal_Br_to_7_and_2_LiHCO3
C     -0.1706716999  -0.0166552213  -6.2443932188
C     -1.4089516568  -0.2335961796  -5.6819622734
C      0.6969116252  -1.0948225198  -6.8524817561
H      0.6090095629  -2.0350665210  -6.3044621584
H      0.3570034106  -1.2638572003  -7.8835260603
H      1.7457222429  -0.7863811994  -6.9175769531
N      0.2450886144   1.2669764569  -6.5173738728
C     -0.7438168151   2.2340228929  -6.5386472356
C     -1.8531999647   2.0561058970  -5.6914342388
Cu    -0.3061155000  -0.3791277712  -4.0445048205
C      4.0330128295  -0.9763862247  -1.9837407569
C      3.9483182390  -0.1305111817  -3.0648401892
C      2.8634629512  -1.5980389585  -1.4942663881
C      2.6921820228   0.1103208158  -3.6560914419
C      1.6565539247  -1.3150600839  -2.1652188138
N      1.5828001620  -0.4738834401  -3.2234054463
C      2.8440271495  -2.4980196618  -0.3811805591
C      1.6886552124  -3.0869978538   0.0331961620
C      0.4487844807  -2.8278173574  -0.6328633861
C      0.4359244248  -1.9407024164  -1.7305649728
H      4.9869860835  -1.1825610087  -1.5033346090
H      4.8055192494   0.3491527310  -3.5252773911
H      2.6204791328   0.7894055808  -4.5106479949
H      3.7808518104  -2.7058558258   0.1297522612
H      1.6899641911  -3.7702185816   0.8786639835
C     -0.7811486605  -3.4149150781  -0.2680149851
N     -0.6884542200  -1.6446718951  -2.4176387903
C     -1.8288434114  -2.2052281313  -2.0534323764
C     -1.9200965979  -3.1057081299  -0.9778509011
H     -0.8131813147  -4.1093506146   0.5683663524
H     -2.7007337666  -1.9411586048  -2.6395248561
H     -2.8896101619  -3.5365379332  -0.7541560801
H      1.2619650021   1.4597240169  -6.6716162176
C     -0.7944054621   3.2383672124  -7.5065616416
H      0.0664393794   3.3669608849  -8.1576948428
C     -1.9492241113   3.9972101731  -7.6811500709
H     -1.9753430995   4.7718870364  -8.4423796905
C     -3.0789483778   3.7277178029  -6.9117532389
H     -3.9984137604   4.2862232436  -7.0681908646
C     -2.6052811069  -0.9056250281  -5.8944574778
O     -3.2461441239  -1.5515111035  -5.0050478159
C     -3.2877705452  -0.7148979059  -7.2327357112
H     -4.1733136312  -0.0814964201  -7.0912329398
H     -2.6379077622  -0.2298119035  -7.9643296700
H     -3.6302847199  -1.6822333081  -7.6175768650
O      3.7411819135   0.1707444682  -7.7720064070
O      4.9299356849   0.7141910146  -5.9603689143
C      3.8329652901   0.8774214525  -6.6712913957
O      2.9105127889   1.6483661076  -6.2857342487
Li     5.3398132237  -0.4309223634  -7.2675743708
Br    -1.4621800193   1.9488139339  -3.5506547497
C     -3.0285006177   2.7731139324  -5.8949710770
H     -3.8750765287   2.6275842949  -5.2319682808
O     -6.0253118268  -3.8125063882  -4.2746603860
O     -4.8853657697  -3.1996620334  -2.4544413799
C     -5.8166895485  -3.8220845053  -3.0422758390
O     -6.6643766150  -4.5591353616  -2.2683311373
Li    -4.5188922704  -2.5986599431  -4.3189518820
H     -6.3427834932  -4.4190449521  -1.3662573279
59
molecule TS_5b_distal_Br_to_5d_and_2_LiHCO3
C     -0.2706802730   0.1276519513  -6.3066806564
C     -1.5600843749   0.1807219109  -5.7600132983
C      0.3010991910  -1.0274213914  -7.0900965535
H      0.0361090976  -1.9890591044  -6.6415415677
H     -0.1194624075  -1.0011360224  -8.1042886867
H      1.3884011056  -0.9452789658  -7.1965456993
N      0.3342047791   1.3478403566  -6.5186892209
C     -0.5280607982   2.4162036933  -6.3805940351
C     -1.6200949369   2.0823297779  -5.4702643449
Cu    -0.3085356221  -0.4331591374  -4.2552600063
C      3.8486619834  -1.0530140685  -1.8505548615
C      3.9022636300  -0.3985990655  -3.0571190388
C      2.5974775677  -1.4653260912  -1.3379651582
C      2.7074472304  -0.1372153151  -3.7599246097
C      1.4605990549  -1.1811449220  -2.1188848430
N      1.5254663253  -0.5308736667  -3.3046237620
C      2.4335389996  -2.1638742923  -0.1000051731
C      1.2057127485  -2.5684874541   0.3274009324
C      0.0333157413  -2.3040785186  -0.4482097333
C      0.1617409046  -1.5999210285  -1.6646130168
H      4.7526721467  -1.2702347805  -1.2859743647
H      4.8264403694  -0.0912216773  -3.5333788902
H      2.7461437478   0.4040064852  -4.7142829667
H      3.3192477281  -2.3757858201   0.4934821638
H      1.0967348818  -3.1081083983   1.2644136465
C     -1.2629902066  -2.7265281056  -0.0853051946
N     -0.8954256199  -1.3044534903  -2.4536292776
C     -2.0998059911  -1.7076719271  -2.0864721897
C     -2.3285695903  -2.4376619041  -0.9069760642
H     -1.4025324038  -3.2884330899   0.8350823327
H     -2.9159724692  -1.4641851809  -2.7561066077
H     -3.3384250021  -2.7721527372  -0.7005520096
H      1.3341090589   1.3756061754  -6.7996338221
C     -0.6078779611   3.5307149762  -7.1887999497
Br     0.8817854826   3.9315534264  -8.3874813379
C     -1.7372197144   4.3481448893  -7.2400661467
H     -1.7625493581   5.2130172892  -7.8912681870
C     -2.8414270642   3.9766561578  -6.4620749868
H     -3.7446274248   4.5821663634  -6.5156690033
C     -2.6937308865  -0.6485158330  -5.8586676333
O     -2.8563826170  -1.7432679028  -5.2200690047
C     -3.8362796652  -0.1167062982  -6.6851577977
H     -4.7695765008  -0.6282479318  -6.4273628974
H     -3.9448836644   0.9699069195  -6.5481934223
H     -3.6360274453  -0.2700225269  -7.7532003901
O      3.6023505227  -0.5653590828  -7.9424503862
O      4.8004205023  -0.2912630070  -6.0767105038
C      3.7926383266   0.1025271401  -6.8329516790
O      3.0389124310   1.0468089735  -6.4689952752
Li     5.0144141297  -1.4933503892  -7.3821265042
H     -1.2968649799   1.8979996792  -4.4355757714
C     -2.8013444733   2.9013949085  -5.5925940278
H     -3.6355307994   2.7214775112  -4.9177998723
O     -4.5994965581  -4.8331403897  -4.3106911597
O     -4.8336690353  -3.2079088271  -2.7957309031
C     -5.0383571708  -4.3782797038  -3.2321884196
O     -5.8016667080  -5.2087305551  -2.4659734509
Li    -3.8547426912  -3.0645985817  -4.5361116715
H     -6.0545932701  -4.6652356725  -1.7060164464
59
molecule 7_and_2_LiHCO3
C     -0.0881025676  -1.2252385872  -6.7565290064
C     -1.2332457286  -0.4724146677  -6.3934825118
C      0.0899434798  -2.6957660456  -6.8750148836
H     -0.1357067498  -3.1827971798  -5.9215542509
H     -0.6172462554  -3.1063867816  -7.6033787806
H      1.1160427208  -2.9333070567  -7.1772532166
N      0.9279643988  -0.3946435636  -7.0192913679
C      0.5261027935   0.9134186966  -6.8406918915
C     -0.8333263815   0.9227736049  -6.4482196074
Cu    -1.1193296287   1.9514736538  -2.0650724556
C      3.0087252621   0.4488004943  -3.9969442114
C      2.8258231256   1.7963903025  -3.7756881482
C      2.0033729358  -0.4468392706  -3.5792538063
C      1.6426247657   2.2419152937  -3.1706958890
C      0.8403814978   0.0926268254  -2.9938946843
N      0.6684901817   1.4232841291  -2.7965563029
C      2.1252632983  -1.8636704008  -3.7595087440
C      1.1153542822  -2.6938619326  -3.3831711679
C     -0.1001597023  -2.1807943479  -2.8269761412
C     -0.2366005948  -0.7891243733  -2.6203651045
H      3.8613359149   0.0552870656  -4.5427523301
H      3.5690335273   2.5220438065  -4.0883519720
H      1.4657828074   3.2989278113  -3.0001472982
H      3.0346715757  -2.2409888136  -4.2288236734
H      1.2014056019  -3.7677454354  -3.5292334156
C     -1.2116437506  -2.9835923066  -2.5036650474
N     -1.3527729554  -0.2307655934  -2.1113670883
C     -2.3765045610  -1.0108164530  -1.8087558734
C     -2.3556418904  -2.4011312511  -2.0007488094
H     -1.1782312697  -4.0563171685  -2.6758303055
H     -3.2538025106  -0.5081738940  -1.4093788967
H     -3.2311622269  -3.0063995838  -1.7961119673
H      1.9596671565  -0.6810440822  -7.0847357094
C      1.2825534776   2.0704295427  -6.9996586165
H      2.3253780335   2.0051730820  -7.2940206711
C      0.6560124407   3.2840784154  -6.7521418496
H      1.2118759080   4.2109743322  -6.8640172785
C     -0.6869911938   3.3252606531  -6.3523744008
H     -1.1562289910   4.2841026291  -6.1514586788
C     -2.4712924104  -1.0480392627  -5.9877045632
O     -2.6539524085  -2.2866327622  -5.9498721174
C     -3.6075364037  -0.1470206998  -5.5728629872
H     -3.3230298103   0.4607600643  -4.7063588893
H     -3.8732673232   0.5429188678  -6.3807747540
H     -4.4768438606  -0.7548739554  -5.3151752328
O      3.3282442335  -2.9543263007  -7.5907817484
O      4.5857617662  -2.6423169908  -5.7731579900
C      3.7891729751  -2.1320029137  -6.6820724393
O      3.4613981723  -0.9092912679  -6.6572616425
Li     4.3256779419  -4.1526566011  -6.7098114998
Br    -2.7879432339   3.4019209504  -1.3666526539
C     -1.4357566884   2.1639737222  -6.1983719521
H     -2.4669089426   2.2429110924  -5.8741436327
O     -3.0097575751  -5.7994371803  -5.3497070758
O     -3.8233418656  -4.7302813565  -3.5683618226
C     -3.5462901997  -5.7802559786  -4.2207443626
O     -3.8554026067  -6.9760878327  -3.6489850494
Li    -3.0860613362  -3.8740221490  -5.1763961858
H     -4.2604288437  -6.7399441445  -2.8019029021
59
molecule 5d_Br_and_2_LiHCO3
C     -0.5617026051  -0.1170410103  -6.4770103121
C     -1.7903866347   0.2816902317  -5.8046224066
C     -0.1990929771  -1.4292057087  -7.1036080622
H     -0.4362703645  -2.2703061635  -6.4500576480
H     -0.7911704179  -1.5698615647  -8.0196572264
H      0.8618385883  -1.4447140862  -7.3818126347
N      0.1164610131   0.9935479309  -6.8412055265
C     -0.5323775738   2.1438799933  -6.5207627437
C     -1.8135146712   1.8215590597  -5.7719878494
Cu    -0.5104594633  -0.4421887939  -4.3093032395
C      3.7686728546  -0.1976836211  -2.0395868455
C      3.7160701543   0.2668212647  -3.3344680013
C      2.6046834529  -0.7277406590  -1.4478670824
C      2.4907139395   0.2553983038  -4.0252907094
C      1.4290725002  -0.7430110444  -2.2301879797
N      1.3747750088  -0.2180302282  -3.4825138793
C      2.5605068583  -1.2541782281  -0.1188008566
C      1.4184403945  -1.7909538560   0.3901195830
C      0.2270057886  -1.8747954581  -0.3989728424
C      0.2391545604  -1.3527594335  -1.7137688970
H      4.6960803357  -0.1820666089  -1.4716730140
H      4.5876757462   0.6325081419  -3.8636085102
H      2.4522302165   0.6293703761  -5.0527162277
H      3.4667968629  -1.2173653661   0.4805133195
H      1.3969450804  -2.1874071970   1.4019769814
C     -0.9596040533  -2.4837829700   0.0480259622
N     -0.8304634220  -1.4456155690  -2.5478684540
C     -1.9338137761  -2.0376228160  -2.0985533545
C     -2.0431504284  -2.5635710591  -0.8074644883
H     -1.0035078125  -2.8991322662   1.0516323737
H     -2.7648109338  -2.1290702723  -2.7891975254
H     -2.9708218362  -3.0463820683  -0.5216250832
H      1.1306264734   0.9172949808  -7.1720263920
C     -0.3214495572   3.4485925385  -6.9351113039
Br     1.4377721726   4.0053177402  -7.6008131262
C     -1.3798163681   4.3334060580  -7.0346233781
H     -1.2173820140   5.3647367489  -7.3231118187
C     -2.7041528701   3.7911233492  -6.9432576138
H     -3.5264461146   4.3910112492  -7.3308778111
C     -2.8526481045  -0.5711502358  -5.4255835287
O     -2.8592360609  -1.8332537201  -5.6203432724
C     -4.0605760235   0.0152997155  -4.7259957305
H     -4.3159513291  -0.6075201213  -3.8608821096
H     -3.9182015826   1.0463467566  -4.3965459693
H     -4.9255250852  -0.0150166073  -5.4007821420
O      2.9798040601  -1.2516030978  -8.0575033224
O      4.3855260944  -0.6593946926  -6.4270404959
C      3.3431278695  -0.3643601416  -7.1651330034
O      2.7081782694   0.7180037669  -6.9921353185
Li     4.3552140898  -2.1706948714  -7.3845942633
H     -1.7315422795   2.1933221213  -4.7292368590
C     -2.9531147565   2.5540968328  -6.4413643348
H     -3.9488120929   2.1219273384  -6.4549358532
O     -4.5911936934  -4.9839799982  -4.8312124936
O     -4.6196561884  -3.4887619991  -3.1718153641
C     -4.9119917397  -4.6097523122  -3.6822958841
O     -5.6389050954  -5.4749828322  -2.9212740383
Li    -3.7996118161  -3.2338471854  -4.9691551996
H     -5.7865551710  -4.9968443577  -2.0927166757
59
molecule 5b_Br_and_LiHCO3_KHCO3
C     -0.6462416547   0.0964151738  -5.9927452085
C     -1.7084005782  -0.5868186620  -5.4171678423
C      0.2831275830  -0.5997099662  -6.9677316777
H      0.3169860237  -1.6705816416  -6.7564040678
H     -0.1419029375  -0.4680049299  -7.9737461407
H      1.2952804412  -0.1732774752  -6.9848290693
N     -0.3478472143   1.4395100125  -5.9025003040
C     -1.1048403590   2.4415619610  -5.3219842152
C     -0.7779490064   3.7962626693  -5.5428914420
Cu    -0.5537876995  -0.9068796395  -3.9096450685
C      3.3334178765  -1.0444827128  -1.0644213007
C      3.3394897943  -0.1824193422  -2.1337577132
C      2.1827790143  -1.8268975443  -0.8104379377
C      2.1967258229  -0.0730911579  -2.9544945365
C      1.0978360354  -1.6726144613  -1.6943430520
N      1.1123239970  -0.8086816723  -2.7395814538
C      2.0693273778  -2.7612484955   0.2676097161
C      0.9420962693  -3.5055621163   0.4472943607
C     -0.1723273140  -3.3789624824  -0.4406945453
C     -0.0898827539  -2.4585983754  -1.5065183944
H      4.1997415988  -1.1454954718  -0.4136006652
H      4.1988183361   0.4154023686  -2.4155480240
H      2.1814150391   0.6312066895  -3.8044724872
H      2.9119974415  -2.8690385211   0.9462814765
H      0.8739711331  -4.2136152143   1.2694211615
C     -1.3644735614  -4.1287889425  -0.3357260533
N     -1.0896844604  -2.2753343261  -2.3943002599
C     -2.1967481265  -2.9878497129  -2.2757913439
C     -2.3742147851  -3.9378610225  -1.2523789424
H     -1.4670059774  -4.8556801428   0.4670069989
H     -2.9527976065  -2.7985744850  -3.0317067722
H     -3.3035803190  -4.4969615045  -1.2343422766
H      0.6961033851   1.6239307569  -5.9573131863
C     -2.2335531930   2.2089982198  -4.5104449727
H     -2.5365025226   1.1797994521  -4.3577612228
C     -2.9461720004   3.2519933592  -3.9331705594
H     -3.8049412840   3.0159650273  -3.3099593301
C     -2.5717901945   4.5745278865  -4.1387078335
H     -3.1244088719   5.3933586261  -3.6868114691
C     -2.7912411234  -1.3268591782  -5.7966886868
O     -3.3978320486  -2.2166621717  -5.0797340831
C     -3.4351462049  -1.0317182965  -7.1410348341
H     -4.4578446625  -0.6644186794  -6.9875833327
H     -2.8820608169  -0.2909897612  -7.7252899349
H     -3.5125724336  -1.9622129111  -7.7176550076
O      3.3162783940   0.6864428172  -7.1139472275
O      4.2447262278   0.6065144107  -5.0627413683
C      3.2688966986   0.9651039613  -5.8498442833
O      2.2431629585   1.5574434338  -5.3475065478
K      5.3299796676  -0.6452029506  -6.8598778150
Br     0.6472425893   4.2814170576  -6.7696124893
C     -1.4790019199   4.8394326220  -4.9597613794
H     -1.1740677367   5.8600325221  -5.1654145771
O     -5.5335069759  -5.1844517893  -5.1547212420
O     -5.0259797847  -4.4830813545  -3.0945110758
C     -5.5748559756  -5.2780244838  -3.9096705077
O     -6.2770588057  -6.3265665172  -3.3839956585
Li    -4.4798779880  -3.5846355667  -4.8111887713
H     -6.1942919725  -6.2059297907  -2.4273467582
59
molecule 5b_distal_Br_and_KCO3_and_LiHCO3
C     -0.4726108483  -0.0977622027  -6.5972240796
C     -1.5263905743  -0.5509113458  -5.8157048994
C      0.3358834340  -1.0617860876  -7.4426518627
H      0.3258979966  -2.0579268597  -6.9951506805
H     -0.1582714583  -1.1279914932  -8.4232433794
H      1.3664324917  -0.7256212327  -7.6199715714
N     -0.0909045221   1.2058555645  -6.8348368602
C     -0.7410764261   2.3660091787  -6.4540456855
C     -1.8264808329   2.4036456119  -5.5556545561
Cu    -0.2774977727  -0.6110691087  -4.3488760358
C      3.7859760555  -0.4284829891  -1.7601367874
C      3.7751615328   0.1689020183  -2.9965208641
C      2.6049291093  -1.0351508942  -1.2734277572
C      2.5873067454   0.1877843292  -3.7586219811
C      1.4732920933  -0.9936197765  -2.1101826420
N      1.4725364486  -0.3889750905  -3.3246501840
C      2.5057356738  -1.6927094515  -0.0062428059
C      1.3472135333  -2.2848852494   0.3984826107
C      0.1843993838  -2.2703149045  -0.4344057361
C      0.2523489886  -1.6198243165  -1.6843643783
H      4.6872555553  -0.4534669867  -1.1508162846
H      4.6512805932   0.6157044699  -3.4525710364
H      2.5654619299   0.6840367364  -4.7447495339
H      3.3852972374  -1.7148403049   0.6327026457
H      1.2902913191  -2.7843742792   1.3624145758
C     -1.0433286931  -2.8822299276  -0.0989904060
N     -0.7931769936  -1.5608164966  -2.5352545334
C     -1.9328429266  -2.1406520716  -2.2002567667
C     -2.0996707921  -2.8229529008  -0.9802637108
H     -1.1363451221  -3.4022092230   0.8519374081
H     -2.7230419981  -2.0652301107  -2.9411735685
H     -3.0582233747  -3.2928686512  -0.7877794973
H      0.9538024619   1.2922952886  -6.9933437176
C     -0.3425864482   3.6109597220  -6.9857858132
Br     1.0341103899   3.7063893095  -8.3517501704
C     -0.9407216886   4.8061435990  -6.6204689630
H     -0.5868780752   5.7307112312  -7.0641697152
C     -1.9941374360   4.8113078949  -5.7101786021
H     -2.4642771279   5.7486305915  -5.4265194456
C     -2.6735715714  -1.2785663953  -5.9562760099
O     -3.2846885824  -1.9322975847  -5.0218975070
C     -3.3864472560  -1.2549744319  -7.2981762854
H     -3.5563845736  -2.2853497244  -7.6353253005
H     -4.3737729359  -0.7898723917  -7.1834776976
H     -2.8312124315  -0.7129636871  -8.0688198885
O      3.4221693502  -0.0827769387  -8.0576552044
O      4.4868320318   0.1993004529  -6.0921835408
C      3.4825454604   0.4590439275  -6.8825752614
O      2.5342122224   1.2204358888  -6.4631543868
K      5.3520656179  -1.4908219385  -7.6326255998
H     -2.1801851972   1.4593672668  -5.1587675615
C     -2.4349590214   3.5985706628  -5.1940527010
H     -3.2649904908   3.5712841054  -4.4926773179
O     -5.6689722410  -4.6175230130  -4.3326593683
O     -4.8840982792  -3.6124721938  -2.4975908763
C     -5.5795436761  -4.4834669711  -3.0939932905
O     -6.2979505170  -5.3493026478  -2.3174580140
Li    -4.4457739928  -3.1036659352  -4.3913173220
H     -6.0990973252  -5.0700951949  -1.4124209136
59
molecule TS_5b_proximal_Br_to_6_and_LiHCO3_and_KCO3
C     -0.2147098971   0.0546223313  -6.2569029228
C     -1.4386894934  -0.1626614253  -5.6572546019
C      0.6301096012  -1.0355322984  -6.8779004700
H      0.6127537634  -1.9487565195  -6.2783947420
H      0.2012979491  -1.2692015579  -7.8630592028
H      1.6601328983  -0.6993897624  -7.0515964229
N      0.2115516411   1.3280466798  -6.5362896656
C     -0.7666616252   2.3066480692  -6.5157614164
C     -1.8627551088   2.1442127218  -5.6463082343
Cu    -0.3241384986  -0.3227278310  -4.0341890779
C      4.0023667388  -0.8272991453  -1.9178702278
C      3.9127910506   0.0064914702  -3.0070203225
C      2.8406013287  -1.4768714499  -1.4433874587
C      2.6612967415   0.2124762971  -3.6244255598
C      1.6381675654  -1.2270633081  -2.1348286155
N      1.5602980307  -0.3953949325  -3.2012020273
C      2.8256478191  -2.3724338551  -0.3269395367
C      1.6795384606  -2.9908681870   0.0713914310
C      0.4445227341  -2.7653460116  -0.6150420757
C      0.4268824288  -1.8797092690  -1.7145025788
H      4.9527789593  -1.0050878595  -1.4184696734
H      4.7617383013   0.5023632652  -3.4650605235
H      2.5929275303   0.8811873780  -4.4944134593
H      3.7590668447  -2.5534631669   0.2007043662
H      1.6851255539  -3.6709652685   0.9195424318
C     -0.7759774689  -3.3834381328  -0.2697153040
N     -0.6946897008  -1.6102155601  -2.4168747863
C     -1.8258367486  -2.2003010855  -2.0716449060
C     -1.9108837248  -3.1045894940  -0.9985997061
H     -0.8037710034  -4.0778880963   0.5669380923
H     -2.6937013646  -1.9554212832  -2.6726447916
H     -2.8721361612  -3.5613317817  -0.7907142898
H      1.2605557185   1.5200197784  -6.6300352495
C     -0.8247589485   3.3186991997  -7.4758733602
H      0.0246205646   3.4355590693  -8.1440919056
C     -1.9721404648   4.0945954556  -7.6261211583
H     -2.0015429208   4.8730323171  -8.3837276841
C     -3.0917928175   3.8355192347  -6.8391427869
H     -4.0072894298   4.4058834554  -6.9762044500
C     -2.6542156417  -0.7975302238  -5.8689592367
O     -3.3161768249  -1.4237227479  -4.9772800951
C     -3.3364114026  -0.5708938282  -7.2020992648
H     -4.0364407636   0.2700565405  -7.1028443602
H     -2.6275501741  -0.3150421370  -7.9938386028
H     -3.9100383696  -1.4588917356  -7.4883131679
O      3.5230679415   0.2643207863  -7.7712850700
O      4.7480808511   0.6448912833  -5.9205584596
C      3.6901149565   0.8823145768  -6.6419475942
O      2.7947288811   1.6973183499  -6.2067405474
K      5.5187654957  -1.0849442430  -7.4647877424
Br    -1.4456319872   2.0227841415  -3.5157639955
C     -3.0330542017   2.8755383308  -5.8270168737
H     -3.8667937366   2.7387648926  -5.1459560882
O     -5.8039851312  -4.0251314177  -4.4217913495
O     -4.8715897263  -3.3086733781  -2.5226439088
C     -5.6378679952  -4.0669000529  -3.1840823986
O     -6.3428628357  -5.0063229394  -2.4884718049
Li    -4.5243493243  -2.5691591170  -4.3428602832
H     -6.0839641822  -4.8600281147  -1.5675257850
59
molecule TS_5b_distal_Br_to_5d_and_LiHCO3_and_KCO3
C     -0.3047793969   0.1884724068  -6.3316995791
C     -1.5751347343   0.2517005006  -5.7392104601
C      0.2189467691  -0.9766409918  -7.1343403065
H     -0.0103447718  -1.9331193028  -6.6540540545
H     -0.2794895822  -0.9687102242  -8.1137015056
H      1.2975617070  -0.8855440324  -7.3221274827
N      0.3157445708   1.3932353541  -6.5608835110
C     -0.5170644149   2.4761110024  -6.3643740418
C     -1.5848522804   2.1521634108  -5.4214459475
Cu    -0.2968016159  -0.3897434882  -4.2703763448
C      3.8593387327  -0.7140598427  -1.7933545375
C      3.8850325620  -0.0685357896  -3.0036285525
C      2.6329738712  -1.2238153863  -1.3039631600
C      2.6889580385   0.0953411117  -3.7379451754
C      1.4948804943  -1.0351455723  -2.1103937389
N      1.5321908383  -0.3854668095  -3.3000660724
C      2.4984408413  -1.9234946239  -0.0639573642
C      1.2972718972  -2.4194264709   0.3448622574
C      0.1249821451  -2.2527186542  -0.4560710884
C      0.2250872170  -1.5510673758  -1.6776948992
H      4.7649994434  -0.8541102171  -1.2067958055
H      4.7928926863   0.2983467301  -3.4672576902
H      2.7118966610   0.6273621887  -4.7039522914
H      3.3855671737  -2.0591426571   0.5499047914
H      1.2114966530  -2.9562614187   1.2860339630
C     -1.1435030545  -2.7671188081  -0.1136588114
N     -0.8361071312  -1.3445270160  -2.4897825154
C     -2.0140967166  -1.8321463831  -2.1411932531
C     -2.2116531103  -2.5653789050  -0.9576861036
H     -1.2587470828  -3.3285140562   0.8106170932
H     -2.8304340167  -1.6508677303  -2.8302429265
H     -3.1986951425  -2.9692144757  -0.7645595606
H      1.3487251684   1.4023830879  -6.7869683773
C     -0.6003053532   3.6101937827  -7.1445897734
Br     0.8509708290   4.0059540387  -8.3919901542
C     -1.7121591513   4.4539350469  -7.1394839954
H     -1.7403241309   5.3317599936  -7.7732227925
C     -2.7972756413   4.0920569807  -6.3310063221
H     -3.6880509315   4.7182448972  -6.3418432771
C     -2.7329809958  -0.5426208438  -5.8368867781
O     -2.9235112967  -1.6464060620  -5.2197078736
C     -3.8721987245   0.0418349616  -6.6330619810
H     -4.8113514606  -0.4676743232  -6.3921952518
H     -3.9618324187   1.1234081850  -6.4451308493
H     -3.6800824081  -0.0624129204  -7.7084346825
O      3.3751866615  -0.5261581853  -7.8783127177
O      4.5245933910  -0.3728397747  -5.9490259857
C      3.6221211814   0.0971067152  -6.7695038673
O      2.9591175550   1.1456221581  -6.4376348599
K      4.8631949725  -2.3653418417  -7.3272936657
H     -1.2290598576   1.9414751353  -4.4027852954
C     -2.7510838828   2.9983168666  -5.4846342232
H     -3.5638502889   2.8228341278  -4.7827958898
O     -4.5200385424  -4.8807137404  -4.6076619088
O     -4.6886918413  -3.4666329804  -2.8863233541
C     -4.8852060903  -4.5818713872  -3.4501169140
O     -5.5527008269  -5.5357650905  -2.7384906519
Li    -3.8430041130  -3.0696232821  -4.6570847106
H     -5.7563991288  -5.1031307809  -1.8969607288
59
molecule 5c_CuBr_and_LiHCO3_and_KHCO3
C     -0.5927380334  -0.1621562511  -6.4517983356
C     -1.6802454931   0.5763643888  -5.8230436989
C     -0.4340846992  -1.6440116883  -6.5066728448
H     -0.4791252032  -2.0819851829  -5.5031460412
H     -1.2584661532  -2.0966181852  -7.0708735858
H      0.5232091409  -1.8777272789  -6.9806152546
N      0.2749044523   0.6234916380  -7.0628253034
C     -0.1777205523   1.9227480510  -6.8952879285
C     -1.3841656829   1.9722956672  -6.1478425201
Cu    -1.0247356240   0.7212138705  -3.7054326122
C      3.8651406364   0.8129913389  -3.5401696316
C      3.2103490575   1.8599317252  -4.1420008626
C      3.1068048020  -0.2332728606  -2.9780740505
C      1.8068307133   1.8620625544  -4.1805651698
C      1.7021316185  -0.1662222176  -3.1094318172
N      1.0700280353   0.8797170171  -3.6866622361
C      3.6935520406  -1.3558985928  -2.3095266590
C      2.9253345845  -2.3800964220  -1.8358462570
C      1.5013677560  -2.3696839132  -2.0037703792
C      0.8901092101  -1.2579726298  -2.6316687367
H      4.9486662883   0.7660793813  -3.5161176813
H      3.7571438079   2.6682502086  -4.6128077017
H      1.2630180859   2.6779885888  -4.6458009437
H      4.7738171006  -1.3727085315  -2.1846153676
H      3.3820040324  -3.2171086033  -1.3109879953
C      0.6575175856  -3.4232954688  -1.5911126226
N     -0.4428230899  -1.1723053177  -2.8257107633
C     -1.2093706597  -2.1683412282  -2.4188790435
C     -0.6987267227  -3.3268310975  -1.8064636818
H      1.0894686631  -4.2985714263  -1.1105416182
H     -2.2751193087  -2.0649490533  -2.5863905357
H     -1.3891856359  -4.1186969805  -1.5408467304
H      2.1440812113   0.3261794797  -7.2883662487
C      0.4362441516   3.0857685102  -7.3627549299
H      1.3626269145   3.0183946246  -7.9270913375
C     -0.1610693742   4.3097443646  -7.0835599528
H      0.2976759093   5.2290162182  -7.4397623749
C     -1.3451845294   4.3699206847  -6.3360262048
H     -1.7871290884   5.3366495568  -6.1084165809
C     -2.9331083625  -0.0068695199  -5.4473759523
O     -3.0858871301  -1.2523134762  -5.3333632850
C     -4.1350169807   0.8754075959  -5.2259878382
H     -4.0357326903   1.4027019147  -4.2685862926
H     -4.2290421257   1.6233544139  -6.0192065490
H     -5.0310439561   0.2508635867  -5.1972779852
O      2.7486148873  -1.8520306874  -7.0959315718
O      4.5184456538  -1.0145074905  -5.9977751813
C      3.4819380089  -0.8948849220  -6.7044418863
O      3.0987819894   0.3645034777  -7.0209604740
K      3.3310830440  -3.0769547904  -5.0161582591
Br    -2.3900112920   1.9117672010  -2.0882703522
C     -1.9585485288   3.2156113473  -5.8585341021
H     -2.8423497424   3.2933404767  -5.2346972557
O     -4.5924470515  -4.5373465845  -5.1939162340
O     -3.5358385771  -4.0943450053  -3.2773146887
C     -4.2149259190  -4.8403415527  -4.0423609875
O     -4.5632076928  -6.0711397744  -3.5702426138
Li    -3.6985263398  -2.8602447075  -4.8260951340
H     -4.1974090136  -6.0934587821  -2.6744833583
59
molecule 5d_distal_Br_and_LiHCO3_and_KHCO3
C     -1.0248353870   0.2362667040  -6.3146078402
C     -2.3081399297   0.8326978587  -5.9269661624
C     -0.9153162129  -0.9921994431  -7.1996026963
H     -1.3463351204  -1.8710844312  -6.7198605837
H     -1.4852187130  -0.8196151306  -8.1261965437
H      0.1235196008  -1.2026082793  -7.4759525038
N     -0.2173431501   1.2934879749  -6.7488841498
C     -0.8012515150   2.4828282932  -6.6742232235
C     -2.1395623345   2.3569807646  -5.9753121408
Cu    -0.0658502720  -0.0807798084  -4.5616762721
C      4.0196355263  -0.8354170292  -2.1836277962
C      4.1156735219  -0.2413941505  -3.3858045249
C      2.7431164326  -1.2760530591  -1.6782643186
C      2.9380307023  -0.1173229703  -4.2982656813
C      1.6121172760  -0.9590109522  -2.4735699256
N      1.6663370470  -0.3202921290  -3.6476011237
C      2.5829004746  -1.9213831445  -0.4372449683
C      1.3507720617  -2.2730854725   0.0663884012
C      0.1883742758  -1.9676191544  -0.6829936916
C      0.3103610108  -1.3187200967  -1.9457451242
H      4.8981632430  -0.9617021828  -1.5520652222
H      5.0682149053   0.1213878696  -3.7623700184
H      2.9240802662   0.8383547466  -4.8268482476
H      3.4806438915  -2.1377824834   0.1405506283
H      1.2533763677  -2.7687237664   1.0280182758
C     -1.1231478347  -2.2708930684  -0.2528776847
N     -0.7686463505  -1.0103343468  -2.7045835415
C     -1.9819633866  -1.2976298479  -2.2659590982
C     -2.2053261810  -1.9355079123  -1.0320615966
H     -1.2600867555  -2.7714617957   0.7033826956
H     -2.8055549570  -1.0282701104  -2.9232839289
H     -3.2199947241  -2.1645850094  -0.7226424790
H      0.7516367394   1.0982493252  -7.0687976447
C     -0.3989369008   3.7244710023  -7.1776589273
Br     1.4591091484   4.0075128840  -7.6934456971
C     -1.3435695409   4.6788806196  -7.4622162290
H     -1.0521661971   5.6306980774  -7.8905586907
C     -2.7325546600   4.3258380477  -7.3451101335
H     -3.4610362891   4.9824451368  -7.8162500089
C     -3.3847310334   0.1161328048  -5.4447422813
O     -3.3874754233  -1.1687349254  -5.3041128882
C     -4.6528534549   0.8009178632  -4.9830856950
H     -4.9144121260   0.4108188739  -3.9919309853
H     -4.5735451211   1.8878363672  -4.9143895180
H     -5.4887304206   0.5488909236  -5.6478881254
O      2.3657196051  -1.8633475974  -7.2737417595
O      3.1033869433  -1.1228219696  -5.3273656885
C      2.5841344841  -0.8249050885  -6.6186236318
O      2.3944598164   0.3701891168  -6.9040301373
K      1.3074704504  -3.1125090575  -5.2171473351
H     -2.0197791650   2.7649460321  -4.9431327709
C     -3.1456254633   3.2015162698  -6.7106190834
H     -4.1965286965   2.9348527046  -6.6793893233
O     -1.1324649558  -3.9681892621  -5.0219228361
O     -3.0455872513  -4.4984483109  -4.0064014663
C     -1.8661472409  -4.7420151287  -4.3531967628
O     -1.3125471562  -5.9303251544  -3.9845448234
Li    -2.7464407935  -2.7505708717  -4.8765767486
H     -2.0044373787  -6.3768391444  -3.4750447448
59
molecule 5d_Br_ISOM_b_PBE1PW91 + LiHCO3 + KHCO3
C     -0.6907982694   0.0363509357  -6.7616408221
C     -1.7008823182   0.4618072938  -5.7963942066
C     -0.6555063898  -1.2289209004  -7.5683023184
H     -1.1209821951  -2.0562506532  -7.0305918267
H     -1.2174220990  -1.0882704521  -8.5042861638
H      0.3832714814  -1.4679474153  -7.8127376701
N      0.0363956800   1.1054820853  -7.2248102105
C     -0.4521028624   2.2166269798  -6.7044630705
C     -1.5457686616   1.9793863210  -5.6749515912
Cu    -0.1380045048  -0.4196014525  -4.7726418317
C      3.1920821419   1.0359725044  -1.5631923921
C      3.1123551983   1.7451828556  -2.7567138914
C      2.3833720338  -0.0908150183  -1.3805403957
C      2.2067410169   1.3385959792  -3.7387558142
C      1.4896407264  -0.4356809127  -2.4297839961
N      1.3840573680   0.3008031713  -3.5840495847
C      2.3938524509  -0.9120878208  -0.2076630693
C      1.5831081988  -2.0006802298  -0.0983437000
C      0.6946271837  -2.3884663959  -1.1574875093
C      0.6749870703  -1.5900776244  -2.3314218829
H      3.8831664338   1.3364533317  -0.7795296786
H      3.7486597993   2.6021128258  -2.9459897184
H      2.1535680056   1.8486713017  -4.6955958856
H      3.0632739372  -0.6422555422   0.6057544395
H      1.5989184452  -2.6067457413   0.8044760354
C     -0.1468807427  -3.5069417244  -1.1082305401
N     -0.0900254073  -1.9054505833  -3.4334152738
C     -0.8821400622  -2.9931174164  -3.3441592720
C     -0.9544223408  -3.7951393381  -2.2145030199
H     -0.1640989947  -4.1335231194  -0.2205690364
H     -1.4697768516  -3.2299666409  -4.2233913896
H     -1.6363987052  -4.6382080975  -2.2313437911
H      2.1625651855   0.7842150644  -7.4126623876
C     -0.1955745413   3.5523083023  -7.0721343180
Br     1.4200420530   3.9814411684  -8.0818032332
C     -1.1419477782   4.5252944998  -6.8842855962
H     -0.9546552057   5.5462950357  -7.1959320206
C     -2.4526998734   4.1367929721  -6.4228505626
H     -3.2579029259   4.8624966670  -6.5193027618
C     -2.6981725617  -0.3234520782  -5.1598644101
O     -2.9378033374  -1.5443018317  -5.4386393736
C     -3.5508056173   0.2939201037  -4.0723999124
H     -3.5353609913  -0.3695158389  -3.1992560273
H     -3.2217609033   1.2879886957  -3.7627608423
H     -4.5945933347   0.3550736194  -4.4058786284
O      2.4916175772  -1.3899692628  -6.9464061166
O      4.1412836851  -0.6145183070  -5.6317412121
C      3.2394721302  -0.4758776794  -6.4917371022
O      3.0136601220   0.7965074154  -6.9310385182
K      2.6298995547  -2.4755416061  -4.6684431857
H     -1.1381491873   2.2464612984  -4.6791875051
C     -2.7079102701   2.9055789302  -5.9247861143
H     -3.7105751175   2.6119861933  -5.6287484115
O     -5.4325281766  -3.8871065717  -4.1616095419
O     -3.4246859262  -4.8440075403  -4.3680357436
C     -4.6484183275  -4.8544013832  -4.0462319296
O     -5.1513335806  -6.0123158250  -3.5310406074
Li    -3.8755643006  -2.9814493042  -4.8685774228
H     -4.3984140607  -6.6206558737  -3.5390254221
