# Supplementary material for: Computational exploration of the reaction mechanism of the Cu+-catalysed synthesis of indoles from N-aryl enaminones
Source: R Soc Open Sci. 2016 Feb 3;3(2):150582. doi: 10.1098/rsos.150582 (PMC4785979; doi:10.1098/rsos.150582)
Supplement: molecules_in_SI_table_4_PBEPW91.xyz [file rsos150582supp12.xyz]

59
--> 5b_distal_Br_and_2_LiHCO3
C     -0.7048793941  -0.1927940430  -6.0608352667
C     -1.8048663165  -0.8323211259  -5.4695131366
C      0.1898991673  -0.9096250421  -7.0678466784
H      0.0812545039  -1.9984806443  -6.9614210853
H     -0.1310432129  -0.6239243571  -8.0887911464
H      1.2458680336  -0.6092885170  -6.9525084034
N     -0.3809938624   1.1711549247  -5.9844375623
C     -1.1241988872   2.2152432572  -5.4407820878
C     -0.6602158249   3.5593231404  -5.5104788585
Cu    -0.5795985327  -1.1478449524  -4.0512342665
C      3.3770481663  -1.1432764030  -1.2854582985
C      3.4243945593  -0.4567642878  -2.4911852999
C      2.1836007290  -1.8207239432  -0.9174277770
C      2.2895650671  -0.4313050021  -3.3362795506
C      1.0902890579  -1.7451869876  -1.8240388612
N      1.1462762214  -1.0592313554  -3.0094407526
C      2.0176490518  -2.5742114492   0.2960653241
C      0.8387895808  -3.2215627363   0.5858225191
C     -0.2799738341  -3.1668743063  -0.3149852480
C     -0.1447360879  -2.4164261518  -1.5173766972
H      4.2423669325  -1.1770396290  -0.6130896709
H      4.3043101406   0.0836642668  -2.8523969565
H      2.3297768394   0.1026941882  -4.3115111413
H      2.8616168603  -2.6276049552   0.9926698396
H      0.7354217461  -3.7954085552   1.5132169017
C     -1.5227044633  -3.8208853903  -0.1016822429
N     -1.1486765294  -2.2972884697  -2.4342487806
C     -2.3117296915  -2.9199866778  -2.2046699555
C     -2.5345020803  -3.7015036575  -1.0484741373
H     -1.6661907819  -4.4174401382   0.8064131932
H     -3.0699643826  -2.7869195774  -2.9821901740
H     -3.5039916923  -4.1967432425  -0.9489885693
H      0.6304579916   1.3582830534  -6.1781587002
C     -2.3877747146   2.0310505913  -4.8168215687
H     -2.7736822625   1.0116262106  -4.7559379787
C     -3.1132430245   3.1040224621  -4.2919014959
H     -4.0800400856   2.9033787870  -3.8180947804
C     -2.6207427990   4.4128801389  -4.3639394088
H     -3.1853158920   5.2562054997  -3.9540296463
C     -2.9323216666  -1.5434811750  -5.8407108120
O     -3.5769225007  -2.3850876014  -5.0878747067
C     -3.5544881857  -1.2636760886  -7.2090907948
H     -4.5660159185  -0.8356889678  -7.0820704975
H     -2.9530827356  -0.5717609369  -7.8202813217
H     -3.6750783628  -2.2161734065  -7.7566671183
O      3.8934391319   2.2969122281  -7.0126766240
O      4.4304548394   1.3746411986  -5.0128578838
C      3.5498873514   1.5040166260  -6.0117676761
O      2.4290635902   0.8862688781  -5.9792507249
Li     5.3413778269   2.5800000709  -5.9940127479
Br     1.0418173198   3.9613481280  -6.3971412583
C     -1.3820892934   4.6309374942  -4.9846579117
H     -0.9694242984   5.6393124867  -5.0725358601
O     -6.0844686598  -5.0551794782  -4.7639068969
O     -5.2767240724  -4.3004752289  -2.7877437675
C     -6.0055394061  -5.0736608975  -3.5017583522
O     -6.7790973220  -6.0128034110  -2.8363508509
Li    -4.7874417423  -3.6048636912  -4.6130880259
H     -6.5692174534  -5.8421458562  -1.8934756961
59
--> 5b_proximal_Br_and_2_LiHCO3
C     -0.3734539907  -0.1354555707  -6.5321788411
C     -1.4566908835  -0.5991615604  -5.7645666665
C      0.4730874650  -1.1049256220  -7.3526080622
H      0.4888558575  -2.0958474844  -6.8753869580
H     -0.0050827954  -1.2141424240  -8.3461715851
H      1.5044258558  -0.7491816757  -7.5270201660
N     -0.0371307944   1.1867163347  -6.8122409495
C     -0.7294295386   2.3482676021  -6.4734911054
C     -1.8283179921   2.3800775263  -5.5741942182
Cu    -0.2298760985  -0.6621320504  -4.3154355768
C      3.8411526214  -0.5252782201  -1.7262858731
C      3.8380029628   0.0892783554  -2.9714971877
C      2.6472282814  -1.1251751513  -1.2445397859
C      2.6524511033   0.1190574272  -3.7431141383
C      1.5049371278  -1.0652851132  -2.0902583911
N      1.5123790381  -0.4537494302  -3.3179519304
C      2.5285734824  -1.7944310855   0.0224578880
C      1.3471385774  -2.3764621894   0.4205005500
C      0.1800843526  -2.3387297880  -0.4176191539
C      0.2701222250  -1.6735203319  -1.6734414167
H      4.7475560224  -0.5631541604  -1.1110851010
H      4.7278529852   0.5422547504  -3.4150535634
H      2.6307350395   0.6275006944  -4.7272978471
H      3.4100998448  -1.8365497220   0.6717009189
H      1.2796331464  -2.8863412146   1.3878070496
C     -1.0678738429  -2.9340454018  -0.0926290943
N     -0.7785329875  -1.5827576771  -2.5421628553
C     -1.9449180870  -2.1503842719  -2.2075518814
C     -2.1269704960  -2.8440178170  -0.9899161975
H     -1.1776758178  -3.4630524446   0.8608399820
H     -2.7371237790  -2.0486405050  -2.9557896653
H     -3.1042001125  -3.2982050509  -0.8048785575
H      0.9986249345   1.3083832831  -7.0082224831
C     -0.3671947687   3.5966438535  -7.0492198222
Br     1.0386979990   3.6943606125  -8.4197862276
C     -1.0120612209   4.7908588540  -6.7271896265
H     -0.6850081008   5.7178602315  -7.2045808712
C     -2.0779318489   4.7897145474  -5.8153123380
H     -2.5869514499   5.7267079133  -5.5685075686
C     -2.6482032632  -1.2749543575  -5.9597980156
O     -3.3292133079  -1.8946369609  -5.0396115809
C     -3.2938281079  -1.2371253678  -7.3450070158
H     -3.4743528399  -2.2702410158  -7.6948963171
H     -4.2805565640  -0.7421718543  -7.2833151327
H     -2.6814127239  -0.7084140223  -8.0931567916
O      3.6063525773   0.0530622997  -8.1355070507
O      4.7126347563   0.3802413390  -6.1820236469
C      3.6308352840   0.6040412317  -6.9298594073
O      2.6533965917   1.2923060855  -6.4733698947
Li     5.1931118491  -0.6070659487  -7.6108225850
H     -2.1494521425   1.4309847165  -5.1395002293
C     -2.4827234906   3.5729452491  -5.2532513440
H     -3.3209333073   3.5422352706  -4.5491669920
O     -5.7468839914  -4.5637310851  -4.3185172395
O     -5.0022192307  -3.4809703290  -2.4746439107
C     -5.6830936365  -4.3889024483  -3.0678499921
O     -6.4191179646  -5.2538828354  -2.2714822147
Li    -4.5218381921  -3.0411620793  -4.3772318275
H     -6.2314287912  -4.9303362074  -1.3646838610
59
--> TS_5b_proximal_Br_to_7_and_2_LiHCO3
C     -0.1841150412  -0.0622956809  -6.2144133207
C     -1.4148559689  -0.2748917419  -5.5878054986
C      0.7006674818  -1.1907176760  -6.7236676431
H      0.6710974842  -2.0588082415  -6.0485152797
H      0.3087974044  -1.5118283378  -7.7086601177
H      1.7424182631  -0.8615700357  -6.8885553110
N      0.2222411443   1.1947183748  -6.6122084290
C     -0.7318610165   2.2137007634  -6.6452431645
C     -1.8220390629   2.1909888953  -5.7470046692
Cu    -0.3723365257  -0.2726734800  -3.9353722958
C      4.0130024857  -1.1273257549  -2.0534727736
C      3.9238009711  -0.2016938576  -3.0857072728
C      2.8290293077  -1.7298964951  -1.5532956428
C      2.6555973820   0.1363515661  -3.6140391048
C      1.5980000095  -1.3435668619  -2.1564463452
N      1.5193443939  -0.4264235849  -3.1699817919
C      2.8042318496  -2.7133164485  -0.5047907840
C      1.6270994533  -3.2905853087  -0.0908463137
C      0.3705280811  -2.9299079802  -0.6885684842
C      0.3630082598  -1.9443825022  -1.7184326876
H      4.9817451693  -1.4101871087  -1.6255396016
H      4.7927582197   0.2673056078  -3.5554762933
H      2.5824941621   0.8626390036  -4.4394764461
H      3.7546708122  -3.0045594681  -0.0439585474
H      1.6292896710  -4.0462081451   0.7024413780
C     -0.8777747210  -3.5026630210  -0.3314812109
N     -0.7800159110  -1.5351183095  -2.3453811659
C     -1.9425858917  -2.0926476842  -1.9817627575
C     -2.0335619632  -3.0867448788  -0.9837870127
H     -0.9133574810  -4.2714798260   0.4484762529
H     -2.8270877437  -1.7426295748  -2.5181548954
H     -3.0202645074  -3.5057400595  -0.7707205300
H      1.2688507027   1.3857492352  -6.7368049571
C     -0.7471112350   3.1636393317  -7.6862473585
H      0.0963947919   3.1757489246  -8.3847412977
C     -1.8486573804   4.0119688548  -7.8645433695
H     -1.8436959882   4.7419892233  -8.6803698601
C     -2.9669448466   3.8958671511  -7.0254480140
H     -3.8491405365   4.5261531498  -7.1815834591
C     -2.6558286770  -0.8654285109  -5.8348179006
O     -3.4021169658  -1.4022462580  -4.9316157145
C     -3.2466926033  -0.7426113168  -7.2361382200
H     -4.0520158258   0.0152107496  -7.2252961104
H     -2.4996386379  -0.4324937532  -7.9837890248
H     -3.6975643051  -1.7040724007  -7.5389230466
O      3.6389165276   0.0905115902  -7.7409871216
O      4.9056397306   0.7605783828  -5.9837539412
C      3.7699064771   0.8704109769  -6.6725004477
O      2.8421019945   1.6661130649  -6.2955355887
Li     5.2644005966  -0.4832543517  -7.2338408330
Br    -1.3654937391   2.1141029798  -3.5694340964
C     -2.9450121095   3.0000541174  -5.9401761893
H     -3.7747651448   2.9682691939  -5.2287122715
O     -5.6533498711  -4.1977750942  -4.2648829045
O     -5.0432310784  -3.1272671706  -2.3653538223
C     -5.6449017563  -4.0581412268  -3.0082903894
O     -6.3495133966  -4.9914730699  -2.2640685459
Li    -4.5434142501  -2.5923628538  -4.2336366814
H     -6.2203347400  -4.6819024021  -1.3422382056
59
--> TS_5b_distal_Br_to_5d_and_2_LiHCO3
C     -0.2206012576   0.0461553816  -6.2404628473
C     -1.5079336603   0.1127463571  -5.6275808958
C      0.3187229484  -1.1447893388  -7.0132351008
H      0.1163805730  -2.0954126808  -6.4941642587
H     -0.1883734214  -1.1851411196  -7.9972292130
H      1.4025891106  -1.0410839972  -7.2120088050
N      0.3627605747   1.2690825875  -6.5560771565
C     -0.4971246111   2.3418814642  -6.3953508336
C     -1.5700286678   2.0356070211  -5.4309484014
Cu    -0.2596924649  -0.5105683507  -4.2021157229
C      3.9295494731  -0.8070722405  -1.7714041349
C      3.9407034213  -0.1500006836  -2.9974513767
C      2.7071789422  -1.3200467501  -1.2689407853
C      2.7350331724   0.0124410322  -3.7176082423
C      1.5428713797  -1.1370435218  -2.0705908294
N      1.5619859753  -0.4702910497  -3.2726226866
C      2.5746634551  -2.0109532666  -0.0159847561
C      1.3613234871  -2.4999156990   0.4077836332
C      0.1759838637  -2.3519312976  -0.3927398483
C      0.2809301609  -1.6637902590  -1.6380369770
H      4.8485547940  -0.9411796781  -1.1893734015
H      4.8514733080   0.2382921072  -3.4587451213
H      2.7406375181   0.5592023115  -4.6765315324
H      3.4699358880  -2.1428481217   0.6018079946
H      1.2796304061  -3.0252803426   1.3656448527
C     -1.0947611766  -2.8698682195  -0.0393843874
N     -0.7851428575  -1.4957073780  -2.4856130615
C     -1.9767060560  -1.9926205005  -2.1141640955
C     -2.1738993753  -2.6865413352  -0.9054614713
H     -1.2110040495  -3.4168365013   0.9026453868
H     -2.7960348078  -1.8368728911  -2.8175597683
H     -3.1703577845  -3.0850343148  -0.7008554973
H      1.4074310379   1.3128799790  -6.7923704670
C     -0.5884303869   3.4709954899  -7.2033128123
Br     0.8836388143   3.8773414122  -8.4557910753
C     -1.7276772243   4.2910495447  -7.2261310822
H     -1.7694155247   5.1569970290  -7.8888017386
C     -2.8289211670   3.9272543525  -6.4185535036
H     -3.7382689774   4.5382407220  -6.4644240380
C     -2.7162416094  -0.6259426378  -5.8581335004
O     -3.0972373607  -1.6387173267  -5.1686731369
C     -3.6588867979  -0.0421806326  -6.8909908665
H     -4.5914478553  -0.6269219865  -6.9466456807
H     -3.8882887459   1.0167124380  -6.6392968356
H     -3.1840823785  -0.0102351054  -7.8877812995
O      3.4520419807  -0.5278260935  -7.8712496578
O      4.8703519066  -0.0538508633  -6.1679161940
C      3.7662138822   0.2549941467  -6.8443571535
O      3.0303796091   1.2384664282  -6.4844860478
Li     4.9329936607  -1.4083886709  -7.3518427807
H     -1.2124820517   1.9062155283  -4.3944686302
C     -2.7673371170   2.8529512219  -5.5355480445
H     -3.5858673844   2.6775886087  -4.8282786787
O     -5.1646427190  -4.6207401414  -4.5588907912
O     -4.9496411787  -3.2787184266  -2.7483462156
C     -5.3749634541  -4.3296964678  -3.3451986682
O     -6.1298852905  -5.2223527466  -2.6041194357
Li    -4.1926083267  -2.9423768417  -4.5634186409
H     -6.1710005401  -4.7985401195  -1.7203456086
59
--> 7_and_2_LiHCO3
C     -0.0547401104  -1.2725276743  -6.8609055461
C     -1.2216709775  -0.5174700729  -6.5179642700
C      0.1396436016  -2.7495544678  -6.9570020970
H     -0.0934208539  -3.2327490284  -5.9930381525
H     -0.5613766732  -3.1856695475  -7.6895336273
H      1.1801564257  -2.9829053655  -7.2458101534
N      0.9680109020  -0.4274264495  -7.1221490415
C      0.5475117157   0.8877236445  -6.9613410042
C     -0.8306381669   0.8879854168  -6.5869072262
Cu    -1.0849038981   2.0088973755  -1.9862678808
C      2.9749511310   0.4575801159  -4.0032739993
C      2.8040546177   1.8177841518  -3.7739758365
C      1.9603020247  -0.4337070595  -3.5678823344
C      1.6352679611   2.2809251757  -3.1385191780
C      0.7991263817   0.1186966938  -2.9581405282
N      0.6414193411   1.4656196272  -2.7448070100
C      2.0611815341  -1.8573982102  -3.7564069768
C      1.0320546543  -2.6846837169  -3.3772594659
C     -0.1783261955  -2.1590313506  -2.8072134373
C     -0.2893211793  -0.7539425673  -2.5801067262
H      3.8157938684   0.0545923750  -4.5773388573
H      3.5534945908   2.5430367560  -4.1020399043
H      1.4763740475   3.3466592390  -2.9545868341
H      2.9725163955  -2.2472900442  -4.2323788256
H      1.1040793302  -3.7667524480  -3.5343714156
C     -1.3105505390  -2.9502783088  -2.4874986994
N     -1.3990161856  -0.1745504618  -2.0455800819
C     -2.4440259058  -0.9523170256  -1.7451294172
C     -2.4493650018  -2.3470306117  -1.9653827252
H     -1.3018451940  -4.0287583947  -2.6772526964
H     -3.3129227180  -0.4359914211  -1.3219036341
H     -3.3403607757  -2.9454722911  -1.7620810376
H      2.0252619648  -0.7073318016  -7.1536351506
C      1.3010362065   2.0574930695  -7.1181104518
H      2.3578971823   1.9999817897  -7.3935847142
C      0.6535691145   3.2773906997  -6.8926839764
H      1.2086728354   4.2146586988  -7.0023582384
C     -0.7064348061   3.3106013191  -6.5189639352
H     -1.1923877551   4.2743187957  -6.3367877639
C     -2.4667552290  -1.0978080706  -6.1123342664
O     -2.6413868469  -2.3532986453  -6.0561738157
C     -3.6210982448  -0.1951565158  -5.7116323180
H     -3.3487888237   0.4192378432  -4.8348575210
H     -3.8837015910   0.5011386829  -6.5266487902
H     -4.4972724154  -0.8112565742  -5.4618408292
O      3.3879688620  -2.9858559291  -7.6052555858
O      4.5999175747  -2.6442672845  -5.7214565405
C      3.8264627854  -2.1443465642  -6.6785742821
O      3.4966528254  -0.9044289523  -6.6818304078
Li     4.3455292021  -4.1811848240  -6.6467850112
Br    -2.7640344526   3.4120772374  -1.2158014918
C     -1.4525483463   2.1344120217  -6.3626146351
H     -2.4993335924   2.2050546598  -6.0595500362
O     -2.9712354797  -5.8564065494  -5.3691831311
O     -3.8328693845  -4.7482907151  -3.5956732564
C     -3.5247001159  -5.8186369595  -4.2323192913
O     -3.8174971112  -7.0272586391  -3.6287482939
Li    -3.0784938890  -3.9157236077  -5.2208193829
H     -4.2371886176  -6.7607306559  -2.7828222532
59
--> 5d_Br_and_2_LiHCO3
C     -0.5232732884  -0.1441100900  -6.3480024481
C     -1.7514952488   0.2908930412  -5.6769736280
C     -0.2133727714  -1.4752827282  -6.9907760032
H     -0.4820090905  -2.3173168663  -6.3376073969
H     -0.8164726622  -1.5846977252  -7.9142976201
H      0.8533188706  -1.5205471398  -7.2780252287
N      0.1656621886   0.9675553047  -6.8022920052
C     -0.4971500207   2.1202620379  -6.5290646215
C     -1.7529869225   1.8388250136  -5.6992788828
Cu    -0.4201851119  -0.4507229921  -4.2499944494
C      3.8063235726  -0.1359356953  -1.8922718786
C      3.7534006305   0.3914930162  -3.1844859272
C      2.6495523218  -0.7328046564  -1.3440255831
C      2.5397689803   0.3730864836  -3.8981138659
C      1.4666750031  -0.7492836377  -2.1474343106
N      1.4060249343  -0.1524291467  -3.3917936806
C      2.5939592895  -1.3223947866  -0.0347205899
C      1.4462286936  -1.9130578353   0.4352581450
C      0.2615476993  -1.9996616732  -0.3770132319
C      0.2928872392  -1.4185609011  -1.6832564486
H      4.7310688206  -0.1107158326  -1.3049179216
H      4.6299026851   0.8246071182  -3.6712482915
H      2.4983331097   0.7797506712  -4.9196228033
H      3.4951608831  -1.2884682111   0.5878633287
H      1.4203511042  -2.3544665440   1.4378802809
C     -0.9210834375  -2.6579306317   0.0261115915
N     -0.7662704635  -1.5170563660  -2.5666830201
C     -1.8772712048  -2.1576289993  -2.1413553001
C     -1.9999693292  -2.7268530656  -0.8673662548
H     -0.9741215822  -3.1194161410   1.0179041093
H     -2.6969315718  -2.2454764804  -2.8582992488
H     -2.9288496606  -3.2454630472  -0.6179877003
H      1.2807900842   0.8863089195  -7.0799381392
C     -0.3024224340   3.4227472468  -7.0021665415
Br     1.4265382156   3.9617931822  -7.8005091542
C     -1.3756808375   4.3067514609  -7.0968336198
H     -1.2213439397   5.3227837512  -7.4645205260
C     -2.7046709774   3.8014930729  -6.8709141050
H     -3.5496874141   4.4154800168  -7.2054111891
C     -2.8522566601  -0.5371747481  -5.2834749516
O     -2.9161447475  -1.7980811009  -5.5297185872
C     -4.0134881952   0.0705896707  -4.5043091765
H     -4.2234241373  -0.5605073210  -3.6223761159
H     -3.8331083455   1.1020645346  -4.1665984910
H     -4.9286391849   0.0596713028  -5.1248633704
O      2.8451485315  -1.1410502797  -8.0490495489
O      4.5348969518  -0.4550634468  -6.7093269290
C      3.3480039011  -0.2291324365  -7.2311942008
O      2.6948883695   0.8451218971  -6.9314980345
Li     4.3705724632  -2.0086305327  -7.6161200527
H     -1.5858349870   2.2427864912  -4.6699419985
C     -2.9349355662   2.5840607531  -6.2895512553
H     -3.9471912417   2.1917439386  -6.1666680475
O     -4.8923057549  -4.8717968354  -4.9880668352
O     -4.7580081132  -3.5470486901  -3.1574162751
C     -5.1487561077  -4.5971534301  -3.7787407316
O     -5.9165394557  -5.5068357088  -3.0744893212
Li    -3.9563729371  -3.1798146405  -4.9399709908
H     -5.9872594161  -5.0976100171  -2.1855094101
59
--> 5b_Br_and_LiHCO3_KHCO3
C     -0.8453530771   0.3942651442  -6.2054342504
C     -1.8526312712  -0.3318827069  -5.5605059332
C     -0.1622262614  -0.1296484062  -7.4658175072
H     -0.2639427842  -1.2237260860  -7.5251225831
H     -0.6717101284   0.3082636818  -8.3467258025
H      0.9036045218   0.1462123900  -7.5211865884
N     -0.4934314836   1.7484556250  -5.9896436354
C     -1.1607182854   2.7224959981  -5.2636782099
C     -0.6352719291   4.0366863628  -5.1354457047
Cu    -0.5038138573  -0.5808245782  -4.2221996328
C      3.2847636971   0.0618714685  -1.2947762003
C      3.2536407723   0.8341130012  -2.4121610894
C      2.3141055470  -0.9919586558  -1.1082754511
C      2.3304925788   0.5249868821  -3.5531421023
C      1.2718404580  -1.0725236011  -2.0841470631
N      1.1717601554  -0.2738287652  -3.1786937523
C      2.3080044514  -1.8746823750   0.0028410158
C      1.3216998562  -2.8335044767   0.1979914128
C      0.2480173710  -2.9332367167  -0.7337745162
C      0.2230701551  -2.0455104453  -1.8618209858
H      4.0158694944   0.2484085097  -0.4978965184
H      3.9586405931   1.6593371551  -2.5538509722
H      2.0064515432   1.4317835281  -4.0868858560
H      3.1215861669  -1.7811948606   0.7334649320
H      1.3471412973  -3.5032015670   1.0635843758
C     -0.8207349464  -3.8682478451  -0.6400597320
N     -0.7837361947  -2.0701049745  -2.7890145906
C     -1.7849745366  -2.9495845230  -2.6564305563
C     -1.8301006864  -3.8810276112  -1.5936269860
H     -0.8335110774  -4.5743641295   0.1990315442
H     -2.5568488505  -2.8971022901  -3.4283446106
H     -2.6589130034  -4.5935247167  -1.5676469422
H      0.4914620799   1.9434522910  -6.2232797114
C     -2.4206964932   2.5005749136  -4.6431117970
H     -2.8434687577   1.4957498708  -4.7182055312
C     -3.0826701087   3.5149794879  -3.9479754891
H     -4.0483711173   3.2894282990  -3.4836347592
C     -2.5287039546   4.7968769805  -3.8332685706
H     -3.0426624781   5.5915281891  -3.2842094506
C     -2.8330416430  -1.2050783847  -6.0245309995
O     -3.2341020638  -2.2791654350  -5.4231135640
C     -3.6135573597  -0.8241743010  -7.2845864648
H     -4.6801176151  -0.6818610387  -7.0325714633
H     -3.2386756353   0.0936613153  -7.7648677367
H     -3.5631803113  -1.6576822119  -8.0090348435
O      3.1043949080  -0.9553602706  -6.6658879671
O      3.1173705159  -0.2432988722  -4.5343606541
C      2.8855389017   0.0640537729  -5.9505921078
O      2.4944377275   1.2141505915  -6.2398986068
K      1.9465474872  -2.5557555340  -4.9804469786
Br     1.0764953234   4.5022454511  -5.9972033402
C     -1.2900727186   5.0516329930  -4.4403336340
H     -0.8289046665   6.0405256731  -4.3809616030
O     -4.0082340958  -5.8144141542  -5.7979950245
O     -4.3020336759  -5.0818173172  -3.6755702867
C     -4.2574988425  -5.9961218452  -4.5698908076
O     -4.5042395321  -7.2985416325  -4.1637521487
Li    -3.8405862025  -3.9490624261  -5.2480103999
H     -4.6733747163  -7.2005165910  -3.2023136894
59
--> 5b_distal_Br_and_KCO3_and_LiHCO3
C     -1.0853612882   0.2285661251  -6.5584936288
C     -2.1168261724  -0.0178975436  -5.6447310913
C     -0.7966216288  -0.7562124890  -7.6901915947
H     -1.1035733954  -1.7705325711  -7.3948865861
H     -1.3988408680  -0.4587445492  -8.5714158066
H      0.2609922830  -0.7667118862  -8.0000289363
N     -0.4041992499   1.4494514902  -6.7809858452
C     -0.6942180207   2.7160544704  -6.3000668345
C     -1.7573569294   2.9809954506  -5.3936511512
Cu    -0.6224262588  -0.3811679650  -4.4943560309
C      3.7011610807  -0.4881475292  -2.3586962627
C      3.6745403343  -0.0054138784  -3.6268489227
C      2.4954677428  -0.9898245446  -1.7400632526
C      2.4580835244  -0.1112870104  -4.5006552670
C      1.2964679987  -0.8959423581  -2.5170917937
N      1.2289149393  -0.4299541255  -3.7858886876
C      2.4432065715  -1.4787986632  -0.4119166315
C      1.2565857268  -1.8511608839   0.2092063932
C      0.0301529873  -1.7164640428  -0.4999529759
C      0.0523128732  -1.2497382845  -1.8596485439
H      4.6219776062  -0.4590738317  -1.7617733351
H      4.5678620967   0.4231306052  -4.0926792806
H      2.3070933156   0.7916441528  -5.1151110268
H      3.3876123609  -1.5439090757   0.1438407656
H      1.2455249111  -2.2152039764   1.2415193281
C     -1.2491758617  -1.9930253859   0.0539382591
N     -1.0914475916  -1.0763213775  -2.5875690583
C     -2.2840417123  -1.3195698418  -2.0244888039
C     -2.3987160054  -1.7866146344  -0.6954184632
H     -1.3116055843  -2.3579947803   1.0860855869
H     -3.1549191955  -1.1469580023  -2.6685989564
H     -3.3909724562  -1.9861579373  -0.2808261536
H      0.5372432871   1.3130173713  -7.1849890871
C      0.0460579576   3.8525062359  -6.7271598454
Br     1.4778505832   3.6493185715  -8.0682053473
C     -0.2212875297   5.1446202120  -6.2786355465
H      0.3863353161   5.9741375221  -6.6488418028
C     -1.2687388946   5.3687638950  -5.3723578771
H     -1.4787002964   6.3827669300  -5.0186254708
C     -3.3822867724  -0.5834802440  -5.6978939498
O     -3.9103281494  -1.3744680953  -4.7985281462
C     -4.3091836363  -0.1872769673  -6.8471418980
H     -4.6533274285  -1.0984908103  -7.3698379630
H     -5.2106564617   0.3087662159  -6.4440762554
H     -3.8279397902   0.4885725254  -7.5723181120
O      2.4742977658  -1.9433536620  -7.5626613824
O      2.7394955862  -1.1745244921  -5.4697047695
C      2.4946422265  -0.8779823885  -6.8897346108
O      2.3187414079   0.3182802502  -7.2067417065
K      1.2862879112  -3.3412883491  -5.6671737694
H     -2.3495265810   2.1263673834  -5.0561904732
C     -2.0339118912   4.2750576989  -4.9464806744
H     -2.8607473742   4.4218323994  -4.2434433447
O     -1.3200781916  -3.8321453695  -5.4598562630
O     -2.3071202145  -4.4916565735  -3.5318154620
C     -1.3828826749  -4.5174950178  -4.3904853778
O     -0.2685658471  -5.3340095003  -4.1490598485
Li    -2.7972872311  -2.7985886579  -4.5561979620
H     -0.4383460621  -5.7208899233  -3.2634877476
59
--> TS_5b_proximal_Br_to_7_and_LiHCO3_and_KCO3
C       -0.640661761      0.234871454     -6.336145025
C       -1.782103965      0.372221108     -5.543557960
C       -0.489126142     -0.886943507     -7.357814446
H       -0.974986854     -1.808504837     -7.004959177
H       -0.995048028     -0.569910296     -8.291575476
H        0.560766280     -1.100634732     -7.618161079
N        0.157109370      1.359338890     -6.614179543
C       -0.424084447      2.610106657     -6.453721195
C       -1.404355280      2.748100885     -5.432128726
Cu      -0.416780244     -0.283482254     -4.280550684
C        3.818555658     -1.113456989     -2.127501142
C        3.864724752     -0.457469309     -3.315408307
C        2.566847909     -1.627516922     -1.621515163
C        2.685883092     -0.412874304     -4.241827523
C        1.399849668     -1.340727355     -2.404101080
N        1.413065922     -0.727920198     -3.607936315
C        2.441221084     -2.286992756     -0.375169499
C        1.211719528     -2.633295195      0.173255913
C        0.019186203     -2.271970352     -0.513287115
C        0.109961284     -1.632932523     -1.799962942
H        4.713581336     -1.208436179     -1.498969684
H        4.792342150     -0.007353873     -3.683428115
H        2.606220380      0.544748045     -4.781627493
H        3.361979446     -2.504835084      0.181482849
H        1.143029024     -3.129600067      1.146558434
C       -1.287674450     -2.462897974      0.012228363
N       -0.999395738     -1.209372252     -2.479204377
C       -2.211719075     -1.365222400     -1.928662399
C       -2.396738705     -2.002105499     -0.681274781
H       -1.400343103     -2.957591071      0.984223411
H       -3.052805083     -0.963254993     -2.505212429
H       -3.408439279     -2.123997064     -0.284303001
H        1.092399557      1.192780052     -7.017035220
C       -0.249387462      3.656710954     -7.379639111
H        0.511935591      3.544949352     -8.160082843
C       -1.096946996      4.772815424     -7.356979213
H       -0.958602341      5.573365758     -8.090951250
C       -2.147552615      4.837182053     -6.426569179
H       -2.842620264      5.683887607     -6.432169858
C       -3.124185772     -0.044499828     -5.626749371
O       -3.688772246     -0.901263976     -4.841909121
C       -4.015254618      0.687242119     -6.622534416
H       -4.857743806      0.041095595     -6.918796806
H       -4.425686652      1.600354828     -6.151491278
H       -3.452969619      1.012254829     -7.512658890
O        2.681079817     -2.034788439     -7.416791853
O        2.959462309     -1.412995365     -5.285066972
C        2.808544805     -1.014557415     -6.684382857
O        2.796030808      0.209293697     -6.947378310
K        1.285032315     -3.386238805     -5.560654696
C       -2.282645542      3.843602349     -5.442411657
H       -3.028745519      3.948719908     -4.649520010
O       -1.363115270     -3.599264465     -5.415886266
O       -2.538422570     -4.263440733     -3.600683144
C       -1.581442734     -4.358044695     -4.417820740
O       -0.613893415     -5.346638326     -4.210384266
Li      -2.685961303     -2.416030159     -4.464129265
H       -0.882712615     -5.780202807     -3.372178697
Br      -0.748331331      2.370447632     -3.397354590
59
--> TS_5b_distal_Br_to_5d_and_LiHCO3_and_KCO3
C     -0.2089669566   0.0364638444  -6.2449845793
C     -1.4249121997  -0.2080387370  -5.5960155581
C      0.6653331452  -1.0818906866  -6.7970241554
H      0.7261007366  -1.9293041162  -6.0968001895
H      0.1913119824  -1.4497849069  -7.7287674608
H      1.6735738775  -0.7143111490  -7.0658789168
N      0.1912569713   1.2990381793  -6.6181808367
C     -0.7683670470   2.3120780881  -6.6000980347
C     -1.8522688832   2.2640409904  -5.6930095484
Cu    -0.3667909937  -0.2375143276  -3.9554578525
C      4.0162887631  -0.8787956584  -1.9678785760
C      3.9056220758   0.0352691896  -3.0085663559
C      2.8535523002  -1.5511134123  -1.5047187983
C      2.6402490918   0.2893937960  -3.5903445747
C      1.6216648869  -1.2344666087  -2.1457399845
N      1.5241001304  -0.3324621192  -3.1723682165
C      2.8508195469  -2.5316936877  -0.4537358245
C      1.6941304931  -3.1692174121  -0.0685511483
C      0.4371425841  -2.8735748405  -0.6986199172
C      0.4073821886  -1.8918841855  -1.7327852979
H      4.9844916776  -1.0989462289  -1.5023613010
H      4.7579439343   0.5536318178  -3.4549326566
H      2.5581092114   0.9957493293  -4.4382036347
H      3.8018219129  -2.7696421666   0.0362067508
H      1.7142487559  -3.9203880144   0.7288844371
C     -0.7915436298  -3.5024348935  -0.3676143824
N     -0.7405011582  -1.5343170579  -2.3827909859
C     -1.8841910635  -2.1429525957  -2.0422261935
C     -1.9509917618  -3.1401871958  -1.0452679191
H     -0.8091575133  -4.2698201594   0.4145440753
H     -2.7717396876  -1.8289499540  -2.5960582135
H     -2.9222808357  -3.6017569827  -0.8499142473
H      1.2716377976   1.5110249410  -6.6914396181
C     -0.7948718376   3.2974879072  -7.6089955437
H      0.0447660412   3.3328895076  -8.3114496001
C     -1.8999037309   4.1471076570  -7.7548198890
H     -1.9025707496   4.9012066204  -8.5488178185
C     -3.0125053817   4.0030515667  -6.9119647643
H     -3.8984683347   4.6338856121  -7.0438485083
C     -2.6598825209  -0.8054859208  -5.8541635641
O     -3.3917139964  -1.3890594508  -4.9658267993
C     -3.2679891496  -0.6380929463  -7.2438083687
H     -4.0900684837   0.1003006507  -7.1940420238
H     -2.5355636050  -0.2791015883  -7.9841468006
H     -3.7007175231  -1.5959674231  -7.5832843891
O      3.4671727664   0.2912519705  -7.7918373303
O      4.7043191546   0.7126805279  -5.9211807352
C      3.6386999599   0.9361245203  -6.6603230336
O      2.7296455170   1.7703470080  -6.2356470724
K      5.3180730031  -1.2433230098  -7.2945702684
Br    -1.3819750465   2.1360891920  -3.5180574593
C     -2.9778706080   3.0767647066  -5.8529720447
H     -3.8006483475   3.0225000786  -5.1346874005
O     -5.5132109215  -4.3066166282  -4.4208405194
O     -4.9596485295  -3.2900210894  -2.4745641988
C     -5.5123505661  -4.2207039601  -3.1592863052
O     -6.1697987108  -5.2207573071  -2.4581673457
Li    -4.4820321776  -2.6488174156  -4.3168292885
H     -6.0572939817  -4.9439210652  -1.5237259635
59
--> 5c_CuBr_and_LiHCO3_and_KHCO3
C     -0.7267885709   0.0730373269  -6.5625241305
C     -1.7310938511   0.8225188253  -5.7929262152
C     -0.6949225566  -1.4039881544  -6.7969933865
H     -0.5627745888  -1.9665502817  -5.8575610221
H     -1.6483655161  -1.7502322327  -7.2400330527
H      0.1476077021  -1.6586722742  -7.4602072437
N      0.1584936897   0.8555977279  -7.1811639338
C     -0.2148735986   2.1713286326  -6.8928428821
C     -1.3902813830   2.2302561116  -6.0725026924
Cu    -1.0760763055   0.8786108553  -3.6793241733
C      3.6882346000  -0.1120758586  -3.7389125307
C      3.2435141337   1.0494172031  -4.3576029740
C      2.7504060473  -0.9138363947  -3.0392858659
C      1.8801514918   1.3933108764  -4.2971290460
C      1.3818544581  -0.5131807217  -3.0691154128
N      0.9564953016   0.6367881165  -3.6808709669
C      3.1069172562  -2.1109884464  -2.3260808627
C      2.1611767753  -2.8620601652  -1.6634406890
C      0.7721421843  -2.4929757305  -1.6909591595
C      0.3822125605  -1.3363228109  -2.4320288327
H      4.7334742434  -0.4215871951  -3.7959275890
H      3.9273669183   1.6798018508  -4.9279707311
H      1.5050911983   2.2994919329  -4.7801648753
H      4.1615119372  -2.4077255269  -2.3113865059
H      2.4540659493  -3.7586116977  -1.1052903645
C     -0.2531197600  -3.2259803259  -1.0429734423
N     -0.9217601504  -0.9589559744  -2.5833930424
C     -1.8633643503  -1.6620590848  -1.9393761782
C     -1.5712965415  -2.7960636012  -1.1512232852
H      0.0044340734  -4.1216637597  -0.4676879477
H     -2.8900917385  -1.3010609192  -2.0643314939
H     -2.3866657663  -3.3375422935  -0.6641235643
H      2.1016760969   0.0877039561  -7.4850330891
C      0.4274337097   3.3410010674  -7.3317710273
H      1.3257447351   3.2670617142  -7.9539347878
C     -0.1159263541   4.5800582770  -6.9680144829
H      0.3655325235   5.5049297084  -7.3047792492
C     -1.2750146157   4.6473053556  -6.1666305520
H     -1.6783194586   5.6249987275  -5.8814535083
C     -2.9896662345   0.2567829399  -5.3505278178
O     -3.1621982807  -1.0010187823  -5.1890883611
C     -4.1928970236   1.1584427159  -5.1470381965
H     -4.0921088388   1.7128384128  -4.1953719760
H     -4.2821713033   1.8992273119  -5.9594407001
H     -5.0986992388   0.5350125167  -5.1026390783
O      2.2520875963  -2.2225635913  -7.5191027604
O      3.9222307481  -1.8524417851  -6.0202180461
C      3.0708713777  -1.4758923001  -6.8878595881
O      3.0054313583  -0.1048359627  -7.1110550287
K      1.8705847087  -3.4551539655  -5.2599143333
Br    -2.3629288338   2.2584112464  -2.1081297400
C     -1.9131476900   3.4862722260  -5.7073634728
H     -2.7751608528   3.5645018536  -5.0406103654
O     -0.6432838602  -3.8537886803  -4.5086833306
O     -2.8114154187  -4.4152553636  -4.2067531744
C     -1.5673644531  -4.6720920722  -4.2090088513
O     -1.1600727104  -5.9452243844  -3.8506279484
Li    -2.3435699751  -2.5766482656  -4.7238708842
H     -2.0010528328  -6.4180382389  -3.6718204770
59
--> 5d_distal_Br_and_LiHCO3_and_KHCO3
C     -0.9040484504   0.1744714854  -6.5271498068
C     -2.0185079003   0.7600292909  -5.7650765197
C     -0.9237288734  -1.0459306515  -7.4227828867
H     -1.3054368760  -1.9376307616  -6.9088715119
H     -1.5888833751  -0.8608871513  -8.2905798660
H      0.0862703895  -1.2679271793  -7.8052881571
N     -0.0817592804   1.2123718518  -6.9388112463
C     -0.5002922388   2.4392812005  -6.5203353322
C     -1.7711639043   2.2942665031  -5.6798008157
Cu    -0.5880076718  -0.2134300683  -4.4968622019
C      3.7788537488  -0.3578244681  -2.4554554427
C      3.7267383702   0.1695826014  -3.7073074042
C      2.6074781934  -0.9642616867  -1.8677511096
C      2.5207874921  -0.0161730713  -4.5800612095
C      1.3892830866  -0.8495836804  -2.6157422002
N      1.2951203840  -0.2608331185  -3.8340683226
C      2.5897515662  -1.5471390851  -0.5766746131
C      1.4251891026  -2.0142917992   0.0206452205
C      0.1867157172  -1.9000336153  -0.6728491435
C      0.1710756656  -1.3273892045  -1.9923648153
H      4.6920292090  -0.2901375420  -1.8502889903
H      4.5894557921   0.6764981238  -4.1510571640
H      2.3721734720   0.8221724547  -5.2776162072
H      3.5396465927  -1.6062492419  -0.0298979609
H      1.4387717917  -2.4477350202   1.0259418197
C     -1.0637295901  -2.3173798447  -0.1413273780
N     -0.9849532040  -1.2103703240  -2.7258885214
C     -2.1478899355  -1.6034566049  -2.1786766785
C     -2.2283165908  -2.1571764026  -0.8855300338
H     -1.0954915758  -2.7571709917   0.8623933676
H     -3.0365535188  -1.4973241709  -2.8080424518
H     -3.1999566105  -2.4766583748  -0.4980143259
H      0.8469334773   0.9901555364  -7.3599781807
C     -0.0913888212   3.7132199861  -6.9035790623
Br     1.7167040858   3.9596327596  -7.7216055693
C     -0.9976354033   4.7710033299  -6.9270280288
H     -0.6799840692   5.7801530062  -7.1949094419
C     -2.3903735513   4.4522036017  -6.7432951592
H     -3.1307011363   5.2053345194  -7.0412014785
C     -3.1820358555   0.0804942076  -5.3130587814
O     -3.4122372209  -1.1806331950  -5.4998516675
C     -4.2394821507   0.8265910032  -4.5123765285
H     -4.4297521349   0.2786742762  -3.5716027237
H     -3.9636341889   1.8619683179  -4.2657672472
H     -5.1944276818   0.8366267839  -5.0688317499
O      2.3402713610  -2.2411381136  -7.3512567441
O      2.7978505715  -1.1864449537  -5.4282128374
C      2.4921337039  -1.0929910405  -6.8544906105
O      2.4101188174   0.0509722560  -7.3605460997
K      1.2048523993  -3.2826941416  -5.1852231265
H     -1.5519851892   2.5915073714  -4.6246713209
C     -2.8140348763   3.2497303962  -6.2379511538
H     -3.8771142102   3.0052075097  -6.1630743213
O     -1.3521732134  -4.0258033321  -5.5204450405
O     -2.8529579760  -4.3399173104  -3.8573010657
C     -1.7098836538  -4.4715270532  -4.3830044996
O     -0.7031943337  -5.1035184814  -3.6550750813
Li    -2.9739358478  -2.8854850997  -5.2441186253
H     -1.1032866492  -5.2792573648  -2.7763643843
