# Supplementary material for: Computational exploration of the reaction mechanism of the Cu+-catalysed synthesis of indoles from N-aryl enaminones
Source: R Soc Open Sci. 2016 Feb 3;3(2):150582. doi: 10.1098/rsos.150582 (PMC4785979; doi:10.1098/rsos.150582)
Supplement: molecules_in_SI_table_5_tab_4_to_8_to_9a_to_5c.xyz [file rsos150582supp13.xyz]

53
B3LYP TS_4_to_8_and_LiHCO3
C     -2.617402834        -2.503737275        -0.669203223
C     -2.213734200        -1.433280183         0.173852448
C     -4.119703237        -2.764209823        -0.750728891
H     -4.633877709        -1.895781535        -1.179817637
H     -4.319870310        -3.644189954        -1.370659868
H     -4.538851027        -2.914350240         0.252925174
N     -1.899938810        -3.288021193        -1.443701275
C     -0.552081253        -3.137260408        -1.700538310
C     -0.015541018        -1.983236188        -2.325717441
H     -0.666305839        -1.125756294        -2.466739875
Cu     -0.467665928         0.778659045         1.058069443
C      1.264150100         5.098476946         0.025597135
C     -0.084629895         4.942219874         0.296426978
C      2.095212023         3.959086866        -0.014378271
C     -0.601494893         3.662723993         0.558799738
C      1.492769078         2.700131519         0.235851884
N      0.171159802         2.568358015         0.548312136
C      3.503363577         4.014657125        -0.292912708
C      4.262517573         2.882654967        -0.334905283
C      3.676302666         1.590552225        -0.120083232
C      2.287881986         1.499480820         0.160425616
H      1.690376791         6.081316234        -0.162374191
H     -0.755202493         5.795450928         0.323968117
H     -1.654023011         3.495111405         0.786077775
H      3.954937719         4.987976191        -0.470855700
H      5.327949635         2.940487722        -0.546370755
C      4.398342537         0.379277093        -0.190980765
N      1.650477369         0.317260426         0.343015343
C      2.349962737        -0.804941508         0.250010477
C      3.735403472        -0.819766024        -0.008288968
H      5.464808915         0.403031829        -0.404493184
H      1.791452408        -1.729448343         0.361459696
H      4.251996732        -1.770580194        -0.087240959
C      0.325240532        -4.233049892        -1.515705073
H     -0.072182164        -5.127925618        -1.043130354
C      1.650147470        -4.186455354        -1.946823345
H      2.292174667        -5.053458445        -1.792276804
C      1.303166432        -1.951776427        -2.768693600
H      1.675677781        -1.055739926        -3.263496220
C      2.154853651        -3.050088203        -2.586517905
H      3.182925355        -3.020373451        -2.940895576
C     -1.735634347        -1.517896195         1.433964817
O     -1.467130906        -0.382107500         2.161649598
C     -1.549976933        -2.780382880         2.257099472
H     -1.771759972        -3.680434081         1.674746260
H     -0.516717377        -2.847843717         2.626235082
H     -2.195510329        -2.758475851         3.146655817
O     -4.745188223         1.006702529         2.120891833
O     -3.372951793         2.346211253         0.954149406
C     -4.353873533         2.133302744         1.707714745
O     -5.068212569         3.242482659         2.125865165
Li     -3.102705585         0.294765483         1.253198200
H     -5.763163654         2.866380889         2.691511063
53
B3LYP 8_and_LiHCO3
C     0.877769462        -0.428732071        -6.027877801
C     1.025529426        -0.975829691        -4.732049255
C    -0.151873218        -1.114174902        -6.921729083
H     -1.166604334        -0.929621359        -6.547364874
H     -0.073731249        -0.730643986        -7.944042834
H     -0.007747329        -2.202079871        -6.917671207
N     1.427023314         0.640364872        -6.578637787
C     2.287568971         1.500794108        -5.912434629
C     2.231503261         1.841266816        -4.537370811
H      1.507988347         1.341043660        -3.903000583
Cu      3.277793013        -2.385758936        -1.643335559
C     2.018025948        -2.496648751         3.311766770
C     0.976608457        -2.184834291         2.459801666
C     3.299008024        -2.756715448         2.778449217
C     1.210912976        -2.136670792         1.067442027
C     3.439218643        -2.684285986         1.365567587
N     2.405577451        -2.385247458         0.543326803
C     4.439375959        -3.083883486         3.581654011
C     5.654084516        -3.321716372         3.010561869
C     5.837114886        -3.249123441         1.587668079
C     4.725722970        -2.928890541         0.762208320
H      1.868667050        -2.544527340         4.388558867
H     -0.020842219        -1.979636855         2.835572112
H      0.408926032        -1.891149079         0.366720204
H      4.317224900        -3.139109732         4.661136188
H      6.515558550        -3.569119177         3.626264713
C     7.081946582        -3.479381493         0.967935225
N     4.835582948        -2.832169944        -0.602728408
C     6.039632422        -3.056593638        -1.156007159
C     7.176844803        -3.382208442        -0.412909893
H      7.948685948        -3.726257174         1.575622996
H      6.085399032        -2.966061769        -2.235720942
H      8.117616611        -3.549712926        -0.927712861
C     3.242721281         2.186792894        -6.702036307
H      3.277448549         1.948703087        -7.762522564
C     4.105615961         3.131103691        -6.154788527
H      4.833306501         3.627814781        -6.796040204
C     3.086001629         2.802818192        -4.001525007
H      3.009872116         3.044051048        -2.941985841
C     4.037590972         3.452388190        -4.794876649
H      4.708126849         4.193352451        -4.364301382
C     2.086874632        -1.583329804        -4.168310705
O      1.992205960        -1.961780346        -2.852576615
C     3.396254307        -1.934813282        -4.840649182
H      3.397214782        -1.624153076        -5.889805812
H      4.232478209        -1.426818968        -4.334544079
H      3.594986185        -3.016317310        -4.787253407
O     -1.474199278        -3.064517212        -2.607959865
O     -0.906949162        -1.472683741        -1.129418723
C    -1.564355110        -2.480441257        -1.496534755
O     -2.459755643        -3.000373970        -0.574825146
Li      0.038827359        -1.745479263        -2.931758711
H     -2.853668257        -3.756090324        -1.041760891
53
B3LYP TS_8_to_9a_and_LiHCO3
C      1.360060440        -0.516859277        -6.167334853
C      1.380652395        -0.537984215        -4.754088759
C      1.388053893        -1.783733133        -6.996756999
H      0.970175164        -1.583233793        -7.988813752
H      2.413038311        -2.160521797        -7.132229212
H      0.813660761        -2.582278625        -6.513009003
N      1.138623340         0.622264133        -6.832857819
C      0.980277264         1.673747888        -5.974175725
C      1.459247841         1.523772866        -4.608918716
H      2.507966018         1.252884731        -4.489657952
Cu      2.365495908        -1.798677439        -0.983440204
C      0.645319077        -0.657837187         3.635808961
C     -0.113313661        -0.164713037         2.588000151
C      1.793003769        -1.426360338         3.360928466
C      0.280021674        -0.440661700         1.260977150
C      2.114455670        -1.656199816         1.991393739
N      1.358593469        -1.161125929         0.971878169
C      2.640326414        -1.978017511         4.374716677
C      3.739836547        -2.714869910         4.045517018
C      4.092470807        -2.968586902         2.674891997
C      3.268774115        -2.431141581         1.645917319
H      0.369423559        -0.461716605         4.670249874
H     -1.004374603         0.429576734         2.763855736
H     -0.295461308        -0.065058753         0.413016114
H      2.389544224        -1.796919297         5.417882997
H      4.378171584        -3.129751132         4.822499870
C      5.216769396        -3.727452068         2.303416663
N      3.543301673        -2.628560414         0.309362678
C      4.628886431        -3.367069962        -0.003179966
C      5.477973093        -3.926722514         0.945980521
H      5.863252045        -4.147688766         3.069394460
H      4.812268461        -3.503561020        -1.063950584
H      6.332741660        -4.509906564         0.617189652
C      0.158973653         2.764074035        -6.311758394
H     -0.166344156         2.851607544        -7.346303705
C     -0.313539363         3.628127012        -5.330999565
H     -0.986019081         4.441002145        -5.597093948
C      0.940320745         2.433963932        -3.622090103
H      1.284886025         2.354685072        -2.593147658
C      0.050337595         3.429305820        -3.977603076
H     -0.340594711         4.097623710        -3.212610306
C      1.956325808        -1.341108286        -3.811545401
O      1.563526521        -1.183012853        -2.527559518
C      3.082625513        -2.321680433        -4.029529176
H      3.337918209        -2.431203658        -5.087173618
H      3.986931484        -1.986119602        -3.492083367
H      2.826362919        -3.312360481        -3.624984299
O     -1.993162037        -0.762459193        -2.913224997
O     -1.112569597         0.580484235        -1.347466311
C     -2.054089253        -0.082763820        -1.852812456
O     -3.257811354        -0.067951716        -1.174022744
Li     -0.077099961        -0.188681066        -2.927401743
H     -3.837160487        -0.622987548        -1.722618354
53
B3LYP 9a_and_LiHCO3
C      1.801187122        -0.478026898        -6.260190219
C      1.682273039        -0.323876521        -4.824439350
C      2.042554443        -1.731520200        -7.053222094
H      2.005856460        -1.478444028        -8.116694674
H      3.020597964        -2.187710454        -6.842807771
H      1.280597717        -2.499709392        -6.858742119
N      1.564144343         0.649434506        -6.944888791
C      1.293698904         1.638534934        -6.059081572
C      1.576875002         1.199309877        -4.636528303
H      2.639276069         1.480446513        -4.418640756
Cu      2.173122839        -1.594296554        -0.963059255
C      0.800115062        -0.662270271         3.765736141
C     -0.060189403        -0.176659781         2.790371159
C      1.932628389        -1.401881453         3.385981412
C      0.229614438        -0.428223205         1.434111924
C      2.148226730        -1.615030196         1.989275003
N      1.298092361        -1.112366600         1.037637481
C      2.870360019        -1.950100493         4.318553134
C      3.946605276        -2.671099446         3.891263631
C      4.186003030        -2.914132693         2.493301617
C      3.272514752        -2.368915772         1.543382660
H      0.609175591        -0.483058722         4.822267880
H     -0.949340289         0.389761855         3.048018463
H     -0.433843166        -0.067601633         0.648498924
H      2.706899597        -1.779973867         5.380947374
H      4.652768975        -3.083401838         4.609052099
C      5.271397815        -3.668765652         2.022360903
N      3.438765431        -2.549397468         0.182901441
C      4.497287923        -3.282491039        -0.225736313
C      5.416715023        -3.859206261         0.639513979
H      5.980575865        -4.095667207         2.726838102
H      4.594748795        -3.404170531        -1.300496021
H      6.237456822        -4.444025210         0.235368423
C      0.720271902         2.873665926        -6.348794350
H      0.615274426         3.172052834        -7.390560140
C      0.178126041         3.642945168        -5.317703563
H     -0.302504844         4.593410692        -5.534305055
C      0.722771173         1.931136978        -3.634624392
H      0.788323513         1.665137934        -2.582646556
C      0.145548541         3.123049023        -3.987703245
H     -0.365916583         3.700148396        -3.218038095
C      1.738078152        -1.237253813        -3.794298329
O      1.455688669        -0.845455687        -2.541700485
C      2.128049828        -2.687169922        -3.925833165
H      2.276039638        -3.012089100        -4.955102565
H      3.062849991        -2.869072812        -3.372206284
H      1.361247628        -3.321141352        -3.460033817
O     -2.095490886        -0.971744516        -2.692044007
O     -1.494509617         0.479505988        -1.093142544
C     -2.320930866        -0.286384340        -1.654543124
O     -3.570154658        -0.381601613        -1.085015077
Li     -0.315172326        -0.136334491        -2.565630652
H     -4.042299142        -1.005575588        -1.661600082
53
B3LYP TS_9a_to_9c_and_LiHCO3
C      3.052677809        -0.935461385        -5.118406615
C      1.798197688        -0.689779475        -4.424054568
C      3.483678629        -2.176723643        -5.849338937
H      4.500766184        -2.024584077        -6.221823667
H      3.476919652        -3.069079922        -5.209252455
H      2.832766178        -2.396791583        -6.707826993
N      3.894565788         0.088865352        -5.053913188
C      3.254251944         1.110181484        -4.380915638
C      1.962208217         0.679351076        -3.827368000
H      2.134618679         0.347461055        -2.508225930
Cu     1.505249456        -0.763679163        -1.342602748
C      0.685972812        -1.074704816         3.428529224
C     -0.412618775        -0.784657452         2.618838551
C      1.921272553        -1.359214762         2.829838174
C     -0.251173847        -0.750494249         1.230507386
C      1.993311202        -1.355920654         1.404679109
N      0.914126280        -1.011998667         0.619147628
C      3.117568800        -1.634371093         3.576821725
C      4.304681007        -1.866993192         2.950766840
C      4.405776800        -1.876129473         1.516174822
C      3.223200530        -1.652354393         0.749961201
H      0.599176108        -1.079158630         4.512964450
H     -1.387974307        -0.570909979         3.044538791
H     -1.092155073        -0.507482742         0.584791844
H      3.057848982        -1.633500161         4.663488013
H      5.206835456        -2.051245164         3.530757119
C      5.606474174        -2.101833914         0.829208235
N      3.227390625        -1.662239460        -0.628897861
C      4.404366508        -1.859869480        -1.246236827
C      5.601655554        -2.086380043        -0.570091330
H      6.523655131        -2.278808399         1.386075803
H      4.375235192        -1.830493310        -2.332469532
H      6.510387271        -2.264688000        -1.137119414
C      3.668788688         2.439462177        -4.300178855
H      4.665977315         2.711275183        -4.641376484
C      2.750925450         3.409092225        -3.895373075
H      3.047580079         4.453825151        -3.835250417
C      0.964161102         1.743647150        -3.752177036
H     -0.078729671         1.483474243        -3.594293505
C      1.387570014         3.050312470        -3.697267114
H      0.657077197         3.840387399        -3.527113660
C      0.836713465        -1.563522454        -3.957779186
O      0.092490051        -1.214028922        -2.929765411
C      0.590240970        -2.960636169        -4.480417155
H      1.156478488        -3.192900366        -5.383614016
H      0.831279089        -3.702680596        -3.706684284
H     -0.478588709        -3.075679868        -4.703848881
O     -3.272369479        -2.277207879        -2.195817172
O     -2.775565747        -0.495853936        -0.931104133
C     -3.539521465        -1.425318147        -1.295656550
O     -4.756752969        -1.523265570        -0.667491885
Li     -1.579311726        -1.301072739        -2.264477502
H     -5.179954479        -2.290503009        -1.088057501
53
B3LYP 5c + LiHCO3 + CuH(phen)
 C           -1.1213510071  -2.4594351950 -10.7231359264
 C           -1.8581222090  -1.9514905893  -9.5755768619
 C           -0.1836884986  -3.6340020676 -10.7962637661
 H           -0.6710061803  -4.5806492741 -10.5274754532
 H            0.1811289766  -3.7150876628 -11.8238816020
 H            0.6820134745  -3.5245714302 -10.1293178176
 N           -1.3312381244  -1.7629155633 -11.8305803501
 C           -2.2221793477  -0.7496810485 -11.4840575534
 C           -2.5857101733  -0.8118112287 -10.1082570218
 H            1.5275426613   0.8412813248   4.4729896803
 Cu           1.2293713199   0.4178753144   3.0491423203
 C            4.4005439055  -1.6534888373  -0.5168917284
 C            4.9969235008  -1.3520281906   0.6918439705
 C            3.0256638753  -1.3887177924  -0.7041955296
 C            4.2086459893  -0.7841553119   1.7128702858
 C            2.3240598839  -0.8148123272   0.3905986770
 N            2.9189847601  -0.5251107199   1.5689876814
 C            2.3291986785  -1.6694763974  -1.9271013873
 C            1.0009086535  -1.3935889138  -2.0524985808
 C            0.2586454556  -0.8140485778  -0.9673149171
 C            0.9132425488  -0.5208623790   0.2552440001
 H            4.9743926225  -2.0924741732  -1.3297357277
 H            6.0517905248  -1.5442136472   0.8635121807
 H            4.6407999718  -0.5321314556   2.6788616128
 H            2.8836569385  -2.1077973333  -2.7531329984
 H            0.4676414500  -1.6032444092  -2.9755781917
 C           -1.1191040753  -0.5221154696  -1.0771043765
 N            0.2600671861   0.0311052844   1.3150500056
 C           -1.0409864714   0.2994599591   1.1811686695
 C           -1.7658247747   0.0385206859   0.0071104669
 H           -1.6508729082  -0.7386821652  -2.0039623729
 H           -1.5195389616   0.7424732544   2.0489771474
 H           -2.8231761088   0.2736040147  -0.0493322831
 H           -5.1516823700  -0.1432645523  -2.5462933535
 C           -2.7408894801   0.2410349058 -12.3231683977
 H           -2.4493990716   0.2710273692 -13.3707487227
 C           -3.6295364006   1.1736015174 -11.7869126604
 H           -4.0451760296   1.9531807709 -12.4230902198
 C           -3.4814766587   0.1295570132  -9.5847371112
 H           -3.7731112865   0.0897523813  -8.5406681065
 C           -3.9958453376   1.1146085628 -10.4311338434
 H           -4.6935946795   1.8490354051 -10.0326861450
 C           -1.8939188815  -2.4055789345  -8.2473054211
 O           -2.5935502988  -1.8353567053  -7.3466806198
 C           -1.0937804778  -3.6249770270  -7.7954476922
 H           -1.2825175870  -3.7931337819  -6.7318413876
 H           -1.3792575935  -4.5256695532  -8.3505417606
 H           -0.0173511236  -3.4828987279  -7.9445650585
 O           -4.6615762089  -0.7082309431  -4.6360337912
 O           -2.6291507238  -1.1806462428  -3.8189748712
 C           -3.8209643166  -0.7894127132  -3.7007228952
 O           -4.2254433801  -0.4167519784  -2.4365556896
 Li          -3.1686796643  -1.3419544985  -5.7447571297
53
PBEPW91 TS_4_to_8_and_LiHCO3
C  -2.6057675851  -2.8263105551  -0.4134963703
C  -2.2780299249  -1.6398432696   0.2940328009
C  -4.0545285703  -3.2978792541  -0.3071059814
H  -4.7287604253  -2.5909579624  -0.8223775371
H  -4.1614267433  -4.2941398499  -0.7667485149
H  -4.3784758478  -3.3331597027   0.7484156952
N  -1.8515213714  -3.5718391382  -1.2110717699
C  -0.5838608248  -3.2304602197  -1.6426013566
C  -0.2835489103  -1.9961074611  -2.2898895928
H  -1.0545088843  -1.2204997914  -2.3092180968
Cu  -0.4901797742   0.8666198177   0.9887040357
C   1.4056663851   5.1662449280   0.2614736620
C   0.0244894202   5.0639531603   0.4481215364
C   2.1782792050   3.9835439099   0.1808345333
C  -0.5744345561   3.8011226374   0.6029151283
C   1.4926795356   2.7395025368   0.3102809731
N   0.1438348275   2.6572760793   0.5732385384
C   3.6033907724   3.9626640184  -0.0134186281
C   4.2987181556   2.7791992112  -0.0854942795
C   3.6252693887   1.5122536561  -0.0014580640
C   2.2086868667   1.5009529966   0.1796276356
H   1.8955040326   6.1415534250   0.1680309610
H  -0.6045466094   5.9571484704   0.4965478708
H  -1.6530819087   3.6629090050   0.7559578480
H   4.1302378292   4.9200815754  -0.0947989890
H   5.3860219031   2.7834893268  -0.2225828437
C   4.2732724628   0.2583151797  -0.1101441742
N   1.4670590021   0.3486663005   0.2201987877
C   2.1139107827  -0.8197425258   0.1036372330
C   3.5134629455  -0.9090651797  -0.0512066667
H   5.3585292962   0.2211494028  -0.2563561009
H   1.4858644898  -1.7160629407   0.0973334372
H   3.9726167881  -1.8938000376  -0.1696171071
C   0.4502031438  -4.2083862150  -1.6067962842
H   0.2314622382  -5.1637650190  -1.1178848113
C   1.6984309107  -3.9746677429  -2.1956406591
H   2.4682441942  -4.7554704350  -2.1505318201
C   0.9585610788  -1.7804281919  -2.8922514986
H   1.1496758071  -0.8238447209  -3.3935079641
C   1.9672373935  -2.7622565081  -2.8527373374
H   2.9394916488  -2.5834276205  -3.3244191439
C  -1.6239751501  -1.5247135501   1.4832337950
O  -1.4614808179  -0.2947220886   2.0860437557
C  -1.1240217774  -2.6645145085   2.3548646583
H  -1.2636268283  -3.6405226782   1.8629357961
H  -0.0484401419  -2.5316687603   2.5794546387
H  -1.6473136534  -2.6683401408   3.3295655608
O  -4.7288551373   1.0769963106   1.9235690542
O  -3.2682440527   2.2498365692   0.6464476267
C  -4.2482265557   2.1541190625   1.4426665750
O  -4.8501143494   3.3496803624   1.8328999288
Li  -3.1563088549   0.2094149004   1.0852552731
H  -5.5582333402   3.0436576375   2.4391973076
53
PBEPW91 8_and_LiHCO3
C     0.849081895        -0.456506318        -6.032008116
C     1.021945971        -1.049879376        -4.763363543
C    -0.217129319        -1.082104000        -6.927895412
H     -1.226581102        -0.868166188        -6.533912721
H     -0.135976649        -0.669043528        -7.946346254
H     -0.113934878        -2.181254251        -6.956334534
N     1.418660420         0.632910407        -6.553411303
C     2.287888600         1.450200886        -5.847588568
C     2.238383321         1.718739975        -4.448247995
H      1.493352118         1.201446669        -3.837543125
Cu      3.287237963        -2.355863422        -1.633814084
C     2.014601627        -2.471636807         3.264430273
C     0.972347637        -2.161952186         2.396736781
C     3.304787478        -2.725641529         2.741679036
C     1.219234632        -2.110338988         1.003068060
C     3.461859840        -2.648334605         1.320059897
N     2.426545255        -2.349406143         0.479079366
C     4.443299779        -3.050725256         3.549952010
C     5.670756335        -3.283362005         2.978454862
C     5.866355829        -3.207349024         1.554837524
C     4.748484168        -2.886419215         0.724871373
H      1.855621045        -2.521976399         4.347917721
H     -0.036927431        -1.960300064         2.765637311
H      0.413013003        -1.868417712         0.291359566
H      4.315923706        -3.109695372         4.636887240
H      6.535817947        -3.531070616         3.603550200
C     7.119050756        -3.432120014         0.937909473
N     4.854784896        -2.784670361        -0.653874129
C     6.078053485        -3.005768002        -1.204581775
C     7.213170195        -3.328233394        -0.455780126
H      7.991321716        -3.679281506         1.551117963
H      6.124596262        -2.913984274        -2.292358121
H      8.162617629        -3.492466224        -0.972663953
C     3.255306840         2.168322358        -6.607080749
H      3.283022098         1.984055759        -7.686417813
C     4.139851264         3.067531717        -6.007709604
H      4.880162595         3.590160765        -6.626153528
C     3.112371028         2.639861813        -3.860987737
H      3.039864798         2.828313299        -2.783017777
C     4.079537986         3.314916420        -4.624988233
H      4.768241497         4.024437997        -4.153454055
C     2.090279306        -1.638112152        -4.164735533
O      1.979348663        -1.949490360        -2.835048447
C     3.395170631        -2.028386546        -4.825130066
H      3.400482094        -1.749732912        -5.890841152
H      4.236481053        -1.508392316        -4.325154754
H      3.580696554        -3.116026215        -4.730456777
O     -1.506531773        -3.080117980        -2.632123540
O     -0.956270786        -1.440302774        -1.168797961
C    -1.619511882        -2.460333244        -1.527792036
O     -2.549014393        -2.948886590        -0.609945674
Li      0.001329187        -1.775488520        -2.937735269
H     -2.929442051        -3.719777477        -1.082910914
53
PBEPW91 TS_8_to_9a_and_LiHCO3
C      1.438132615        -0.520195837        -6.142133963
C      1.397182652        -0.568213438        -4.730315839
C      1.577508257        -1.776345668        -6.981431802
H      1.199544324        -1.582984439        -7.998700709
H      2.634545241        -2.096181434        -7.065669499
H      1.020415714        -2.616721140        -6.533795739
N      1.189593012         0.617879111        -6.820726062
C      0.950996969         1.665139469        -5.966282119
C      1.393402552         1.578360599        -4.582384598
H      2.434929051         1.283047879        -4.406870688
Cu      2.334633841        -1.830321635        -0.951690683
C      0.679204524        -0.620577410         3.622667878
C     -0.079026459        -0.126378638         2.562100871
C      1.814268522        -1.416924187         3.352894029
C      0.299218772        -0.432268700         1.233887286
C      2.126783851        -1.674985423         1.977432260
N      1.369633567        -1.183214734         0.942669878
C      2.662992383        -1.970848863         4.367135129
C      3.757195450        -2.732981154         4.035361406
C      4.100420707        -3.007650706         2.664124999
C      3.267894625        -2.467177819         1.634360328
H      0.411059864        -0.401492246         4.662921082
H     -0.963874660         0.492346718         2.733965726
H     -0.277564580        -0.051925025         0.375864156
H      2.422341082        -1.772219623         5.417988469
H      4.399686904        -3.150096425         4.819177313
C      5.219506055        -3.782248077         2.287668156
N      3.525266476        -2.674302436         0.284035960
C      4.610962675        -3.432668530        -0.030998414
C      5.465778991        -3.992109998         0.919103961
H      5.874282917        -4.205183664         3.056102648
H      4.782327053        -3.579147632        -1.100970055
H      6.318734979        -4.588770809         0.583604940
C      0.087751981         2.715385965        -6.352232166
H     -0.215152916         2.763309649        -7.403996456
C     -0.455646329         3.578763460        -5.398297948
H     -1.165448649         4.355333807        -5.704502274
C      0.816435262         2.483047674        -3.628063905
H      1.140549535         2.442209011        -2.582133266
C     -0.119891756         3.431527688        -4.028375015
H     -0.566081926         4.099685887        -3.283505260
C      1.990674062        -1.345160641        -3.763267472
O      1.536780618        -1.206675589        -2.494505444
C      3.181253500        -2.259348611        -3.940238806
H      3.485644473        -2.349766686        -4.995057950
H      4.045566497        -1.874117039        -3.358453108
H      2.961443791        -3.270185833        -3.544185605
O     -2.000443479        -0.659037407        -2.948214683
O     -1.062667752         0.656492397        -1.361411390
C     -2.024076231        -0.005318743        -1.857147186
O     -3.210182059        -0.019386752        -1.126368852
Li     -0.078009656        -0.102189165        -2.986763396
H     -3.795242737        -0.576137462        -1.683661444
53
PBEPW91 9a_and_LiHCO3
C      1.762686036        -0.547758821        -6.246234195
C      1.712142277        -0.314315919        -4.820260396
C      2.013016418        -1.838227095        -6.976621207
H      1.874290618        -1.659395377        -8.054392086
H      3.036953581        -2.229059653        -6.821192202
H      1.311808088        -2.636156171        -6.667780168
N      1.440623159         0.535426117        -6.992930090
C      1.172149362         1.559740242        -6.140666557
C      1.543602004         1.211758946        -4.709195005
H      2.611453678         1.547648845        -4.571795049
Cu      2.175471601        -1.521435319        -0.891272402
C      0.716362786        -0.815454685         3.769093917
C     -0.120348040        -0.291774333         2.776519039
C      1.871393389        -1.529757009         3.392661057
C      0.220314354        -0.470703476         1.419389475
C      2.137722968        -1.680181783         1.989648999
N      1.318831670        -1.130250904         1.019042436
C      2.792829490        -2.111857353         4.326050863
C      3.898313230        -2.804774581         3.895195855
C      4.179036177        -2.989017958         2.494044622
C      3.273636563        -2.413254827         1.544862098
H      0.486709966        -0.684251335         4.832964919
H     -1.028828381         0.261109146         3.029291429
H     -0.422607035        -0.073081005         0.621440930
H      2.598069306        -1.989901765         5.398085080
H      4.594891731        -3.240336116         4.621039940
C      5.288823314        -3.711392504         2.012488780
N      3.455325754        -2.543099057         0.169321334
C      4.539546583        -3.249889627        -0.245908458
C      5.460191567        -3.842356492         0.617645915
H      5.996106950        -4.160036242         2.717509150
H      4.651461088        -3.339600111        -1.331123768
H      6.300958999        -4.404572431         0.201446328
C      0.531029527         2.760426718        -6.464223942
H      0.356921039         2.997681951        -7.520103046
C      0.008372568         3.563659066        -5.439967138
H     -0.531815186         4.484291680        -5.682109129
C      0.729173315         1.972058964        -3.694021497
H      0.883596407         1.775433675        -2.626673723
C      0.076129369         3.124040821        -4.080029370
H     -0.412642417         3.730485591        -3.307752727
C      1.857581298        -1.174495335        -3.736312491
O      1.571283990        -0.730912576        -2.499619838
C      2.352864328        -2.595937341        -3.805671354
H      2.529643166        -2.956380554        -4.827566359
H      3.302434866        -2.677661835        -3.238654791
H      1.633877149        -3.270951675        -3.303689786
O     -2.015816670        -0.846467518        -2.696667538
O     -1.402300009         0.627620985        -1.091741749
C     -2.238781773        -0.141233406        -1.658001742
O     -3.503148191        -0.214091954        -1.092212311
Li     -0.233220777        -0.019052867        -2.569304482
H     -3.967740398        -0.844389856        -1.683792810
53
PBEPW91  TS_9a_to_9c_and_LiHCO3
C      3.047476119        -1.023878307        -5.054240081
C      1.795269248        -0.693854108        -4.393889501
C      3.426326622        -2.309336002        -5.736451508
H      4.462207296        -2.220200806        -6.099407827
H      3.365836078        -3.181780195        -5.059805240
H      2.773471312        -2.530518726        -6.602456597
N      3.958207095        -0.040212681        -4.988122498
C      3.352532132         1.026754601        -4.348159682
C      2.018730420         0.677150827        -3.820236210
H      2.139930974         0.339682906        -2.490788698
Cu     1.486126153        -0.744924598        -1.341542180
C      0.645320908        -1.236942780         3.400651425
C     -0.468146282        -0.956663534         2.590939842
C      1.897538130        -1.444698476         2.791986909
C     -0.306421024        -0.856029890         1.202204853
C      1.974750731        -1.379153270         1.361371307
N      0.877505852        -1.042238776         0.574331191
C      3.108019847        -1.694508252         3.527860034
C      4.314579524        -1.841524440         2.890157182
C      4.418057387        -1.785224396         1.455895591
C      3.216314469        -1.589584996         0.698694897
H      0.556727849        -1.287934689         4.491521137
H     -1.459564707        -0.796577367         3.023232312
H     -1.162540996        -0.610136138         0.561878948
H      3.049236564        -1.741143618         4.621657117
H      5.231368475        -2.003946538         3.469107765
C      5.632767462        -1.917318484         0.756790259
N      3.213323186        -1.541249658        -0.692549082
C      4.411179625        -1.636815099        -1.319681499
C      5.622179025        -1.831101763        -0.648487319
H      6.565195944        -2.073699213         1.309780824
H      4.379319599        -1.555511697        -2.411503544
H      6.543340386        -1.937649069        -1.228237435
C      3.834358154         2.341558925        -4.283791366
H      4.856467331         2.557804998        -4.614938688
C      2.953368585         3.367779003        -3.916139234
H      3.305209851         4.404060298        -3.871106907
C      1.075369634         1.792980842        -3.758676837
H      0.012900241         1.585066578        -3.598615637
C      1.568147322         3.084562189        -3.722507736
H      0.874081815         3.919393472        -3.567485096
C      0.784985297        -1.516978542        -3.903604836
O      0.056323007        -1.097159428        -2.878206753
C      0.465131063        -2.909961897        -4.398161243
H      1.020431752        -3.188488911        -5.304846189
H      0.672718145        -3.654455047        -3.606915598
H     -0.616156537        -2.978533091        -4.619156909
O     -3.264924718        -2.343775922        -2.121933141
O     -2.877274860        -0.471860144        -0.911372536
C     -3.594407933        -1.456842186        -1.261012001
O     -4.834621866        -1.578575806        -0.658830501
Li     -1.615407373        -1.290299370        -2.178240997
H     -5.200594346        -2.390860601        -1.070010489
53
PBEPW91 5c + LiHCO3 + CuH(phen) 
 C           -1.1372644040  -2.4637206544 -10.7462303773
 C           -1.8767849890  -1.9520989036  -9.5976179610
 C           -0.2006368259  -3.6400446446 -10.8152014569
 H           -0.6900311989  -4.5939335046 -10.5435772717
 H            0.1680719666  -3.7225453822 -11.8496101906
 H            0.6709684541  -3.5327050734 -10.1427339769
 N           -1.3437259677  -1.7630473722 -11.8662493627
 C           -2.2353327842  -0.7477213843 -11.5147227470
 C           -2.6024970064  -0.8088623490 -10.1304591653
 H            1.5304918956   0.8356588099   4.4397617099
 Cu           1.2279272477   0.4102455819   3.0110024107
 C            4.4413672028  -1.6482407063  -0.4365633878
 C            5.0120095427  -1.3294438718   0.7895095153
 C            3.0641602789  -1.3934495348  -0.6561338894
 C            4.1981533577  -0.7557653487   1.7930671666
 C            2.3334657691  -0.8110021614   0.4260147457
 N            2.9000642411  -0.5028029328   1.6226390435
 C            2.3884686395  -1.6865202678  -1.8899425135
 C            1.0517164074  -1.4147638591  -2.0409142671
 C            0.2852715714  -0.8303944418  -0.9726954751
 C            0.9246472252  -0.5259677474   0.2641518378
 H            5.0396008692  -2.0935065459  -1.2389136950
 H            6.0720524679  -1.5145517585   0.9856835083
 H            4.6103597033  -0.4899312015   2.7731683855
 H            2.9621119423  -2.1316860973  -2.7097473705
 H            0.5326795715  -1.6349497581  -2.9791615622
 C           -1.0964349583  -0.5428207768  -1.1051533033
 N            0.2566280699   0.0332173742   1.3227942072
 C           -1.0547585724   0.2971469716   1.1635946725
 C           -1.7604832734   0.0253360308  -0.0243797999
 H           -1.6218615903  -0.7687993334  -2.0460025361
 H           -1.5493598066   0.7454169204   2.0296977659
 H           -2.8257087286   0.2566107482  -0.1015967767
 H           -5.1439688243  -0.1209336427  -2.5264819504
 C           -2.7546350818   0.2502097094 -12.3551688014
 H           -2.4608352168   0.2806430482 -13.4102468825
 C           -3.6443909065   1.1890117516 -11.8142565207
 H           -4.0606452668   1.9761302869 -12.4539339238
 C           -3.4987497826   0.1379194734  -9.6032776375
 H           -3.7912823859   0.0955170780  -8.5507812075
 C           -4.0115684193   1.1306325429 -10.4527358760
 H           -4.7102424318   1.8733218739 -10.0503484816
 C           -1.9140229183  -2.4096665635  -8.2613932400
 O           -2.6168608998  -1.8300529971  -7.3579124816
 C           -1.1153424441  -3.6338599201  -7.8134521889
 H           -1.3041098590  -3.8073346786  -6.7427857272
 H           -1.4023703466  -4.5390454668  -8.3757466350
 H           -0.0307721275  -3.4951483633  -7.9640019284
 O           -4.6737807283  -0.6934217793  -4.6165418411
 O           -2.6235100264  -1.1962160154  -3.8047758809
 C           -3.8196242908  -0.7865392783  -3.6808731012
 O           -4.2137108630  -0.4069587980  -2.4022323643
 Li          -3.1745981750  -1.3388357550  -5.7358421207
53
PBE0 TS_4_to_8_and_LiHCO3
C     -2.551241682        -2.714909843        -0.461250421
C     -2.223323626        -1.543586402         0.262087046
C     -3.999806000        -3.162635267        -0.390255423
H     -4.648897101        -2.419887356        -0.868597835
H     -4.124594858        -4.126573116        -0.893558624
H     -4.325440824        -3.240432893         0.654511570
N     -1.800959428        -3.465439757        -1.234027864
C     -0.523862940        -3.144857277        -1.623541189
C     -0.190352798        -1.922096665        -2.252432181
H     -0.943065777        -1.139972012        -2.282001551
Cu     -0.489436971         0.776148584         0.994595903
C      1.353625030         5.087287749         0.205123733
C     -0.005073196         4.969172452         0.419690227
C      2.140686265         3.922746306         0.126001507
C     -0.577386255         3.699302696         0.587221335
C      1.480456293         2.684914865         0.284507643
N      0.152667602         2.586255235         0.540557943
C      3.553955060         3.930286837        -0.107626089
C      4.260172322         2.770272463        -0.197020522
C      3.612392719         1.499391977        -0.075395828
C      2.220966123         1.458162063         0.164430261
H      1.822317423         6.062018045         0.088155073
H     -0.643811916         5.845424199         0.472272724
H     -1.644837034         3.549940282         0.760409572
H      4.054581570         4.890056449        -0.214545271
H      5.332971659         2.790460924        -0.375821552
C      4.275715180         0.262640947        -0.199849911
N      1.522674303         0.306860153         0.266269566
C      2.164753953        -0.839432341         0.120251163
C      3.551068741        -0.906314795        -0.106195239
H      5.347525030         0.244938670        -0.385917696
H      1.557758568        -1.740237510         0.160941245
H      4.019488889        -1.876786326        -0.231617767
C      0.486910581        -4.129497632        -1.565319178
H      0.243368764        -5.075949643        -1.088555779
C      1.742827048        -3.917837463        -2.124470142
H      2.491815043        -4.707146811        -2.067088720
C      1.058378895        -1.727181365        -2.825198532
H      1.273118070        -0.779903202        -3.317685040
C      2.042769381        -2.719107761        -2.770992991
H      3.018444939        -2.558390997        -3.223977717
C     -1.701302709        -1.484592515         1.505209516
O     -1.527179165        -0.290721547         2.143840192
C     -1.347259573        -2.661328485         2.385973041
H     -1.481360332        -3.614685377         1.864999184
H     -0.302649127        -2.583971168         2.717667318
H     -1.962301768        -2.655130224         3.296238782
O     -4.759826993         1.104019963         1.927463673
O     -3.292372109         2.309478449         0.743225232
C     -4.280399009         2.184478821         1.500422434
O     -4.892654561         3.345431702         1.908453363
Li     -3.142636409         0.255372891         1.139636084
H     -5.607974753         3.032829862         2.481341694
53
PBE0 8_and_LiHCO3
C     0.886444041        -0.429856870        -6.007629892
C     0.999570473        -0.964190915        -4.706694403
C    -0.134635379        -1.101714796        -6.906538741
H     -1.149550500        -0.902065104        -6.542521161
H     -0.038501279        -0.723896785        -7.929201002
H     -0.003947303        -2.190713746        -6.892022970
N     1.471052729         0.613980351        -6.560863514
C     2.335934749         1.450939241        -5.883475954
C     2.277012747         1.780525471        -4.509983839
H      1.542041077         1.283715614        -3.884399976
Cu      3.244614725        -2.368446035        -1.637496065
C     2.016845030        -2.541098833         3.267161052
C     0.972376203        -2.252528540         2.416111215
C     3.301361141        -2.766343031         2.735396750
C     1.206854955        -2.192884995         1.027717029
C     3.437211638        -2.684565310         1.329314090
N     2.404549075        -2.409752254         0.508468115
C     4.448365261        -3.066884079         3.533843228
C     5.665302968        -3.269561259         2.961204034
C     5.841988147        -3.185084713         1.542072817
C     4.725211448        -2.891903399         0.724421303
H      1.866901830        -2.596453045         4.343603762
H     -0.030572801        -2.072197599         2.790076430
H      0.400575082        -1.960993276         0.324013747
H      4.328980919        -3.130313578         4.613246866
H      6.534452482        -3.496330643         3.574205227
C     7.086368524        -3.376356091         0.916085352
N     4.821635807        -2.784144275        -0.632206262
C     6.020904091        -2.969386635        -1.192827891
C     7.169973791        -3.268427688        -0.460173698
H      7.963259387        -3.602489858         1.517628131
H      6.056748810        -2.868525082        -2.272695375
H      8.111865397        -3.405795980        -0.981699733
C     3.307099648         2.122930509        -6.657961449
H      3.342151333         1.891437609        -7.720127429
C     4.181657756         3.044799929        -6.099570258
H      4.922475257         3.532580610        -6.732352436
C     3.142702815         2.720322342        -3.962754059
H      3.061801241         2.955853664        -2.902329145
C     4.110093561         3.356570431        -4.741518978
H      4.790960310         4.081291605        -4.299955039
C     2.052525808        -1.572152376        -4.130807841
O      1.948963228        -1.956880109        -2.828948796
C     3.366041734        -1.909050870        -4.786942859
H      3.383442312        -1.583175888        -5.831335994
H      4.190461748        -1.404059402        -4.258698333
H      3.564567259        -2.990825217        -4.741672235
O     -1.508852519        -3.044783181        -2.592928119
O     -0.924185603        -1.487386900        -1.095518358
C    -1.584735202        -2.482879616        -1.474643643
O     -2.464932390        -3.015446738        -0.560560270
Li      0.000945189        -1.730357022        -2.925160600
H     -2.861425987        -3.758214252        -1.038891533
53
PBE0 TS_8_to_9a_and_LiHCO3
C      1.475671275        -0.528233500        -6.142191940
C      1.425658484        -0.546230826        -4.735109817
C      1.613182356        -1.795581982        -6.947178771
H      1.234494872        -1.630670338        -7.960976827
H      2.662951598        -2.113684150        -7.025377686
H      1.062139110        -2.617433662        -6.476906471
N      1.228783731         0.584337533        -6.832221747
C      0.963904914         1.629303373        -5.998748220
C      1.391180527         1.544091378        -4.620353093
H      2.436641390         1.294479047        -4.443757277
Cu      2.313473802        -1.769416454        -0.954486528
C      0.674353324        -0.683303074         3.636282953
C     -0.074335753        -0.165470528         2.597813639
C      1.804922582        -1.466483230         3.349074589
C      0.308780828        -0.431575043         1.269693953
C      2.114366623        -1.681454130         1.981798314
N      1.370532115        -1.166201800         0.973064033
C      2.645340321        -2.046160671         4.348680022
C      3.728549206        -2.794420155         4.004754769
C      4.069364328        -3.030417870         2.632123520
C      3.252251037        -2.467017157         1.620657659
H      0.403675516        -0.494902398         4.673523156
H     -0.954603574         0.442279559         2.781868982
H     -0.258807706        -0.032940939         0.423719135
H      2.401782860        -1.876451596         5.395444518
H      4.363390466        -3.231475598         4.772359537
C      5.177862449        -3.794910807         2.238516477
N      3.509232366        -2.640137436         0.286872009
C      4.574946961        -3.382334984        -0.049452938
C      5.424813618        -3.969802251         0.880245056
H      5.824880306        -4.238074667         2.991201767
H      4.746789807        -3.499360759        -1.115233291
H      6.269588672        -4.556371333         0.532645208
C      0.085120159         2.649269165        -6.390198727
H     -0.202777013         2.691617941        -7.438594468
C     -0.485346151         3.495530698        -5.450581655
H     -1.204116709         4.250685924        -5.761680872
C      0.786299063         2.435298640        -3.679427284
H      1.097935069         2.403528609        -2.637170822
C     -0.161199409         3.353733000        -4.086562828
H     -0.627084143         4.005493020        -3.350101981
C      2.006215898        -1.294793109        -3.758094492
O      1.544494529        -1.157981692        -2.504290569
C      3.210518307        -2.181309977        -3.906103553
H      3.535538325        -2.271080589        -4.946547455
H      4.051178213        -1.777103027        -3.314910617
H      3.004447415        -3.188463105        -3.512481024
O     -1.982928058        -0.609367016        -2.883181990
O     -1.008860996         0.636726713        -1.302320682
C     -1.978531281         0.014031762        -1.793151613
O     -3.139850934         0.007384193        -1.059842656
Li     -0.056106910        -0.099641569        -2.983330352
H     -3.747595019        -0.511139547        -1.607268362
53
PBE0 9a_and_LiHCO3
C      1.862611712        -0.507808536        -6.238999608
C      1.754542301        -0.288611578        -4.816964465
C      2.187285685        -1.775058888        -6.964469009
H      2.111340689        -1.582711676        -8.038242455
H      3.201716562        -2.139154689        -6.749808865
H      1.491390204        -2.587183688        -6.712011775
N      1.524897050         0.554338307        -6.973615735
C      1.195017666         1.559376961        -6.133587749
C      1.548597334         1.220832911        -4.708034515
H      2.597793908         1.581567975        -4.550517901
Cu      2.132610564        -1.487483618        -0.907350562
C      0.783509006        -0.742179785         3.765119065
C     -0.041370097        -0.193004934         2.795803863
C      1.898290970        -1.494622040         3.374476938
C      0.267047326        -0.392144714         1.440112341
C      2.132223752        -1.652046660         1.980326970
N      1.322902255        -1.086133305         1.036259921
C      2.803516636        -2.108174746         4.294602005
C      3.865514951        -2.836180492         3.854588497
C      4.119870113        -3.023232845         2.454538044
C      3.236861586        -2.416942032         1.521169540
H      0.577127775        -0.601502391         4.824529933
H     -0.919155526         0.387896463         3.059750541
H     -0.371348866         0.018283108         0.655869234
H      2.625860540        -1.980845568         5.360696724
H      4.549201244        -3.296848544         4.564752862
C      5.189227264        -3.779719018         1.962676100
N      3.405050945        -2.543162458         0.163578335
C      4.443880215        -3.276264455        -0.265002322
C      5.343742923        -3.910704448         0.577982590
H      5.880543299        -4.254648360         2.654377046
H      4.545725681        -3.358398617        -1.343997674
H      6.153564736        -4.496338722         0.153989665
C      0.521064627         2.725935025        -6.467272268
H      0.362907413         2.957821523        -7.519009815
C     -0.042107301         3.509320383        -5.461575347
H     -0.605295186         4.404414408        -5.711495856
C      0.689249757         1.944200877        -3.716183847
H      0.821719068         1.749346856        -2.653575309
C      0.013536210         3.067314590        -4.110227005
H     -0.508584395         3.648903629        -3.351306017
C      1.864448462        -1.144300051        -3.744839552
O      1.542810776        -0.722571826        -2.524805840
C      2.360428238        -2.557764083        -3.809284358
H      2.565020548        -2.910063804        -4.820045054
H      3.288630595        -2.638109031        -3.222036674
H      1.631580483        -3.230051196        -3.335900144
O     -2.015797982        -0.902401377        -2.609468059
O     -1.356538555         0.580381093        -1.073817575
C     -2.192920205        -0.208875141        -1.574363624
O     -3.396321417        -0.321878569        -0.936209383
Li     -0.248048120        -0.036655075        -2.611767592
H     -3.885337639        -0.957873751        -1.478830402
53
PBE0 TS_9a_to_9c_and_LiHCO3
 C   3.1613399370  -1.0521810952  -4.8623355959
 C   1.8661526945  -0.7247539081  -4.3033370155
 C   3.6253730688  -2.3639144752  -5.4136584489
 H   4.6704907041  -2.2591612423  -5.7183871013
 H   3.5550518337  -3.1768351031  -4.6791013427
 H   3.0406252368  -2.6727407638  -6.2913968302
 N   4.0118121151  -0.0385486034  -4.8331262213
 C   3.3367568133   1.0466951053  -4.3233847748
 C   2.0038280631   0.6877673416  -3.8424267112
 H   2.0747310745   0.4936031250  -2.4626489071
 Cu  1.4254702346  -0.5917956715  -1.3316454103
 C   0.6507971602  -1.3972919856   3.3552901463
 C  -0.4527791264  -1.0486898920   2.5832599286
 C   1.8887840908  -1.5779251001   2.7301144262
 C  -0.2936054107  -0.8519424276   1.2117405694
 C   1.9552328139  -1.4122889111   1.3204218402
 N   0.8734104872  -1.0113865369   0.5792621667
 C   3.0908088688  -1.9012313261   3.4407348365
 C   4.2797989413  -2.0266096411   2.7944500724
 C   4.3747255216  -1.8710318599   1.3723204488
 C   3.1890297328  -1.5978739889   0.6387466139
 H   0.5665910499  -1.5266287376   4.4322580893
 H  -1.4334902200  -0.9095406422   3.0271340011
 H  -1.1419802743  -0.5555954298   0.5967212985
 H   3.0332159291  -2.0248673152   4.5203893556
 H   5.1887789730  -2.2493817065   3.3498432127
 C   5.5747849638  -1.9840966767   0.6628012978
 N   3.1848067313  -1.4525172011  -0.7230661892
 C   4.3573224017  -1.5310791640  -1.3617032867
 C   5.5613383463  -1.8063355016  -0.7198916333
 H   6.4991868563  -2.1985895277   1.1943443611
 H   4.3221035138  -1.3674768910  -2.4365721178
 H   6.4705153418  -1.8899170706  -1.3073610475
 C   3.7663287129   2.3704819805  -4.3314497688
 H   4.7921807015   2.5990599846  -4.6139727998
 C   2.8395436748   3.3793290262  -4.0887164290
 H   3.1487213345   4.4219416204  -4.1002217182
 C   1.0244921096   1.7555061336  -3.9362761197
 H  -0.0310511421   1.5171120570  -3.8398036005
 C   1.4635185453   3.0549330228  -3.9668583986
 H   0.7353548427   3.8639187151  -3.9262623235
 C   0.8559806560  -1.5363530804  -3.8298976620
 O   0.0403674655  -1.0721476250  -2.9202567418
 C   0.6329913232  -2.9703173105  -4.2266608363
 H   1.2750273151  -3.2995305245  -5.0449113274
 H   0.7874440873  -3.6288354383  -3.3619001356
 H  -0.4129263582  -3.0945891973  -4.5351177241
 O  -3.2613108667  -2.2743009845  -2.1045492516
 O  -2.8137227694  -0.4729152182  -0.8638162729
 C  -3.5391452092  -1.4367478846  -1.2014777654
 O  -4.7203602324  -1.5924054062  -0.5385820346
 Li  -1.6190416145  -1.2235916074  -2.2266419976
 H  -5.1139090028  -2.3792304849  -0.9436168553
53
PBE0 5c + LiHCO3 + CuH(phen)
 C           -1.1227128374  -2.4512375512 -10.6955664567
 C           -1.8569974796  -1.9464049163  -9.5542217073
 C           -0.1891649161  -3.6204461071 -10.7649497426
 H           -0.6790969790  -4.5655115967 -10.4989087064
 H            0.1779253668  -3.6991108118 -11.7915582407
 H            0.6728433131  -3.5090547908 -10.0949835071
 N           -1.3294621099  -1.7572537889 -11.8001212708
 C           -2.2149764431  -0.7492767581 -11.4541933302
 C           -2.5803253635  -0.8102959417 -10.0830894583
 H            1.5274785282   0.8392360928   4.4207187070
 Cu           1.2300621893   0.4086390262   2.9937945429
 C            4.3857656956  -1.6457017500  -0.5009881944
 C            4.9668282094  -1.3369309631   0.7095377972
 C            3.0154544242  -1.3873969864  -0.7018743862
 C            4.1680461786  -0.7685660982   1.7172061965
 C            2.3063599127  -0.8140941247   0.3805733828
 N            2.8836962487  -0.5159324292   1.5591820381
 C            2.3311818164  -1.6731445807  -1.9262047644
 C            1.0060011357  -1.4018989176  -2.0619583491
 C            0.2570301300  -0.8229994488  -0.9862511755
 C            0.9007936972  -0.5261367687   0.2344529245
 H            4.9690193966  -2.0863055664  -1.3063618015
 H            6.0203156316  -1.5244705275   0.8936813843
 H            4.5873803987  -0.5100361791   2.6871489381
 H            2.8929345122  -2.1124035637  -2.7469277554
 H            0.4793969653  -1.6151001274  -2.9885243412
 C           -1.1166379736  -0.5330552136  -1.1031765793
 N            0.2488215248   0.0252581587   1.2863115173
 C           -1.0463175269   0.2924371629   1.1481424600
 C           -1.7653720865   0.0290226483  -0.0251379439
 H           -1.6457327974  -0.7535286084  -2.0328239735
 H           -1.5276551316   0.7363832874   2.0145369448
 H           -2.8227887711   0.2627677712  -0.0869755804
 H           -5.1168514970  -0.1421590251  -2.5348103799
 C           -2.7313892301   0.2405316288 -12.2909737717
 H           -2.4393188421   0.2701633348 -13.3382835421
 C           -3.6160391281   1.1712024417 -11.7557607815
 H           -4.0299438913   1.9520144889 -12.3912282593
 C           -3.4727966726   0.1292544381  -9.5597285714
 H           -3.7648732382   0.0876168809  -8.5153459983
 C           -3.9820609319   1.1134910055 -10.4033691098
 H           -4.6770037889   1.8504368601 -10.0052169634
 C           -1.8938827199  -2.4004038390  -8.2278259891
 O           -2.5880211448  -1.8313154742  -7.3333332936
 C           -1.0980935065  -3.6158944442  -7.7849678683
 H           -1.2869985820  -3.7890222715  -6.7223195477
 H           -1.3847484715  -4.5121569131  -8.3454838393
 H           -0.0221815539  -3.4731103893  -7.9333990807
 O           -4.6409895272  -0.7039437560  -4.6101017674
 O           -2.6146345730  -1.1847149573  -3.8062158210
 C           -3.7998023879  -0.7890672938  -3.6824832966
 O           -4.1944289403  -0.4177168086  -2.4260680414
 Li          -3.1540842328  -1.3389198009  -5.7217609952
53
PBE1PW91 TS_4_to_8_and_LiHCO3
C  -2.5532199638  -2.7176887298  -0.4603429840
C  -2.2260076910  -1.5473669969   0.2639698398
C  -4.0015011762  -3.1660512596  -0.3897181155
H  -4.6504498224  -2.4238930912  -0.8679076745
H  -4.1260204388  -4.1296185166  -0.8925436568
H  -4.3268931380  -3.2435314875   0.6545508651
N  -1.8020543583  -3.4661994063  -1.2339908965
C  -0.5254452918  -3.1431636447  -1.6230710155
C  -0.1944639700  -1.9205289650  -2.2533966290
H  -0.9486094304  -1.1406840030  -2.2848291100
Cu  -0.4932551232   0.7771866995   0.9946729710
C   1.3553231995   5.0867391347   0.2045548642
C  -0.0032479818   4.9694746274   0.4185186923
C   2.1418137366   3.9220081596   0.1255698744
C  -0.5760792831   3.6999830239   0.5859168230
C   1.4812601067   2.6844404316   0.2837491472
N   0.1534496434   2.5868754415   0.5398204819
C   3.5550964107   3.9295434215  -0.1073065406
C   4.2611900547   2.7697884859  -0.1960899469
C   3.6133562413   1.4991173688  -0.0748737277
C   2.2218083436   1.4576703620   0.1637372632
H   1.8243556166   6.0607522584   0.0880178616
H  -0.6411035199   5.8457009954   0.4708853169
H  -1.6430148018   3.5510499118   0.7583560601
H   4.0554415954   4.8888732614  -0.2138189646
H   5.3336466918   2.7899199195  -0.3739582494
C   4.2770350782   0.2626819603  -0.1985249008
N   1.5241505710   0.3061231673   0.2646211416
C   2.1666172663  -0.8397795471   0.1200085718
C   3.5530825021  -0.9062933257  -0.1051046437
H   5.3485427331   0.2454453376  -0.3834532083
H   1.5603605806  -1.7403266520   0.1610503711
H   4.0218909600  -1.8760220232  -0.2293701773
C   0.4876861964  -4.1249921687  -1.5626858355
H   0.2462935440  -5.0708157862  -1.0847462162
C   1.7433416608  -3.9109324194  -2.1209925700
H   2.4941843014  -4.6976743479  -2.0616719620
C   1.0539201874  -1.7232682724  -2.8254228747
H   1.2664370676  -0.7765622623  -3.3190589154
C   2.0407283730  -2.7124403128  -2.7689588141
H   3.0160446199  -2.5499397913  -3.2208685544
C  -1.7020924593  -1.4878038118   1.5054896548
O  -1.5282817435  -0.2931706794   2.1437261294
C  -1.3438455798  -2.6637202626   2.3856935432
H  -1.4775376670  -3.6169415169   1.8655816443
H  -0.2988139288  -2.5848867695   2.7149106662
H  -1.9561673988  -2.6585726354   3.2972175340
O  -4.7571130428   1.1035937908   1.9275730618
O  -3.2894494303   2.3059583163   0.7408365997
C  -4.2770470855   2.1829194214   1.4988516011
O  -4.8878496348   3.3454081984   1.9056751477
Li  -3.1427140666   0.2522291652   1.1398037773
H  -5.6027977736   3.0352269976   2.4799107291
53
PBE1PW91 8_and_LiHCO3
C   0.8860714774  -0.4296002818  -6.0074986017
C   0.9993702344  -0.9639521816  -4.7066859338
C  -0.1351879453  -1.1015343886  -6.9062605833
H  -1.1495840482  -0.9020235431  -6.5423588227
H  -0.0396266708  -0.7239357319  -7.9284204517
H  -0.0045368532  -2.1899540680  -6.8916567229
N   1.4706490529   0.6140365742  -6.5606538381
C   2.3357142328   1.4512940612  -5.8837319324
C   2.2771501361   1.7811689524  -4.5104464664
H   1.5427886862   1.2849464248  -3.8849411190
Cu   3.2449067116  -2.3686632679  -1.6376654475
C   2.0169481155  -2.5412093043   3.2670115932
C   0.9725927819  -2.2529115514   2.4161806524
C   3.3013655151  -2.7664414229   2.7354814293
C   1.2069874095  -2.1932768028   1.0279568094
C   3.4374433754  -2.6847647719   1.3296256928
N   2.4046362879  -2.4100088497   0.5090080830
C   4.4481841356  -3.0668632665   3.5339589375
C   5.6649740588  -3.2694737104   2.9616778534
C   5.8419865077  -3.1851958727   1.5427407661
C   4.7254979803  -2.8922009799   0.7249248044
H   1.8668944664  -2.5965158347   4.3428110635
H  -0.0297755729  -2.0728262115   2.7899966359
H   0.4014061825  -1.9619834027   0.3243208143
H   4.3288240818  -3.1302806030   4.6127401776
H   6.5334743756  -3.4958725579   3.5746474981
C   7.0863403244  -3.3764345573   0.9171165610
N   4.8226466192  -2.7848001973  -0.6316465188
C   6.0218897053  -2.9701293023  -1.1919229660
C   7.1704647552  -3.2690475968  -0.4588916284
H   7.9625438118  -3.6021812427   1.5186890177
H   6.0577302245  -2.8695225968  -2.2711923851
H   8.1120852183  -3.4064962108  -0.9796090467
C   3.3066977486   2.1232059666  -6.6581696538
H   3.3416228425   1.8918453716  -7.7197425292
C   4.1811057083   3.0450887974  -6.1001915462
H   4.9212713314   3.5324846579  -6.7329876535
C   3.1427400940   2.7208707059  -3.9635610641
H   3.0619935255   2.9565715182  -2.9037869597
C   4.1098411210   3.3569229280  -4.7423988228
H   4.7903505619   4.0812818888  -4.3011754617
C   2.0521666974  -1.5717883675  -4.1314590372
O   1.9487383584  -1.9567563578  -2.8293589282
C   3.3655213272  -1.9087156271  -4.7878060538
H   3.3827886224  -1.5830605752  -5.8316594520
H   4.1897536606  -1.4042092066  -4.2597804843
H   3.5637359934  -2.9899377567  -4.7426555819
O  -1.5089122698  -3.0444246620  -2.5931673667
O  -0.9241587417  -1.4873883609  -1.0958493496
C  -1.5847595660  -2.4826516023  -1.4749112227
O  -2.4650647053  -3.0153893818  -0.5606163343
Li   0.0008625841  -1.7300734268  -2.9255189867
H  -2.8618549942  -3.7581506537  -1.0381869046
53
PBE1PW91 TS_8_to_9a_and_LiHCO3
C      1.469860736        -0.531277537        -6.144874968
C      1.425530273        -0.544912935        -4.737803332
C      1.606628785        -1.800432898        -6.947050648
H      1.219904141        -1.641254740        -7.958130455
H      2.656807358        -2.113563872        -7.031956952
H      1.063177676        -2.622924528        -6.470359250
N      1.219220418         0.579514382        -6.836278977
C      0.956994984         1.626448552        -6.004357730
C      1.389635779         1.543311129        -4.627420989
H      2.436443176         1.298246997        -4.455419330
Cu      2.320787749        -1.763231881        -0.955598267
C      0.667377557        -0.692226853         3.638239999
C     -0.077829468        -0.169102625         2.600182213
C      1.798444400        -1.474482784         3.351130191
C      0.309346119        -0.429465794         1.272231870
C      2.112259430        -1.683573791         1.984069113
N      1.371341977        -1.163448800         0.975608692
C      2.635414830        -2.058615214         4.350864694
C      3.719663573        -2.805277299         4.007441724
C      4.065128656        -3.035483796         2.635102579
C      3.251275870        -2.467807136         1.623408951
H      0.393789406        -0.508621287         4.674982951
H     -0.957767742         0.438014069         2.784241698
H     -0.255194454        -0.027024616         0.426888822
H      2.388436923        -1.893538351         5.396982980
H      4.351583482        -3.245436956         4.774892121
C      5.175071731        -3.798526986         2.242202945
N      3.513136010        -2.636123676         0.290135854
C      4.580067447        -3.376830225        -0.045137416
C      5.426921751        -3.968236973         0.884198997
H      5.818973818        -4.244619148         2.995050572
H      4.755723601        -3.489654937        -1.110226236
H      6.272183126        -4.553471294         0.537179384
C      0.076282416         2.645179375        -6.393959889
H     -0.215712513         2.685884858        -7.440729546
C     -0.491108884         3.492298104        -5.453601623
H     -1.211030609         4.246267179        -5.762896510
C      0.786973085         2.435210923        -3.685478954
H      1.101949414         2.404998484        -2.644768203
C     -0.162112238         3.352366781        -4.090620111
H     -0.625643361         4.004551454        -3.353848212
C      2.007813018        -1.292137567        -3.761319056
O      1.551087564        -1.151131156        -2.506161903
C      3.208998979        -2.182698676        -3.912217678
H      3.529251263        -2.275946735        -4.953199518
H      4.053168626        -1.780150890        -3.326093504
H      3.001811769        -3.187859617        -3.515755026
O     -1.975779879        -0.608912868        -2.877598871
O     -1.002159175         0.643540955        -1.301888519
C     -1.971614276         0.018672517        -1.790080168
O     -3.133033820         0.014463079        -1.056522607
Li     -0.050680003        -0.097000402        -2.979297004
H     -3.740978664        -0.506157666        -1.601192239
53
PBE1PW91 9a_and_LiHCO3
 C   1.8649400874  -0.5057423798  -6.2410886300
 C   1.7530694343  -0.2887899139  -4.8190323304
 C   2.1901198162  -1.7722220052  -6.9677321690
 H   2.1155815295  -1.5794833390  -8.0409470700
 H   3.2035972792  -2.1371889295  -6.7523495166
 H   1.4947743942  -2.5843415845  -6.7160430248
 N   1.5299724234   0.5576739046  -6.9747435963
 C   1.1980424557   1.5617217602  -6.1343684391
 C   1.5471710829   1.2208482610  -4.7082322239
 H   2.5950328255   1.5812021693  -4.5454215539
 Cu   2.1315709393  -1.4899894393  -0.9105061563
 C   0.7891808324  -0.7355695536   3.7669175906
 C  -0.0360404959  -0.1858358873   2.7986784441
 C   1.9019291026  -1.4902693714   3.3755155843
 C   0.2695548154  -0.3872703689   1.4428480834
 C   2.1332759169  -1.6500860989   1.9812584093
 N   1.3229263448  -1.0841802303   1.0382213630
 C   2.8071511839  -2.1042208639   4.2950810819
 C   3.8665194101  -2.8352815235   3.8547245656
 C   4.1185945821  -3.0246697261   2.4547363774
 C   3.2357000132  -2.4179043376   1.5216678889
 H   0.5848550016  -0.5935220174   4.8259645779
 H  -0.9120445773   0.3963252447   3.0634460104
 H  -0.3694410131   0.0223255141   0.6595679886
 H   2.6315393755  -1.9748577231   5.3606955791
 H   4.5502320363  -3.2956240012   4.5642092197
 C   5.1854751037  -3.7842497473   1.9628879674
 N   3.4028241498  -2.5464595561   0.1642205472
 C   4.4392784782  -3.2826924182  -0.2643761201
 C   5.3382481101  -3.9179793970   0.5784832874
 H   5.8761840696  -4.2592127906   2.6542925770
 H   4.5401420052  -3.3662653091  -1.3427977839
 H   6.1457496341  -4.5058526180   0.1546377546
 C   0.5239375318   2.7278256452  -6.4683036466
 H   0.3688464657   2.9615381069  -7.5195232329
 C  -0.0441280410   3.5085019392  -5.4635859372
 H  -0.6079192704   4.4024431671  -5.7138860749
 C   0.6836553720   1.9422418174  -3.7182810237
 H   0.8130244954   1.7466394914  -2.6560603694
 C   0.0077253501   3.0646854132  -4.1128205016
 H  -0.5176165546   3.6438777326  -3.3550841012
 C   1.8617255210  -1.1454317758  -3.7482457315
 O   1.5386256620  -0.7254847813  -2.5275053755
 C   2.3567385891  -2.5592679177  -3.8137614655
 H   2.5635535651  -2.9106837418  -4.8237783455
 H   3.2831511374  -2.6422786392  -3.2249722456
 H   1.6262696472  -3.2310371304  -3.3434213144
 O  -2.0167494335  -0.9049659219  -2.6064224443
 O  -1.3566984058   0.5781903167  -1.0722566889
 C  -2.1936492640  -0.2110640217  -1.5716368149
 O  -3.3969738853  -0.3232076002  -0.9328235333
 Li  -0.2504362551  -0.0402851377  -2.6097264945
 H  -3.8863015953  -0.9601412148  -1.4735704958
53
PBE1PW91 TS_9a_to_9c_and_LiHCO3
C      3.166204767        -1.052576130        -4.862960575
C      1.869040010        -0.729946956        -4.305964368
C      3.636112712        -2.363185827        -5.412181167
H      4.681206921        -2.255520312        -5.714029186
H      3.566196150        -3.175547133        -4.677729622
H      3.055086026        -2.674362119        -6.290883108
N      4.012115956        -0.035301334        -4.834366643
C      3.332172886         1.047999116        -4.327237736
C      2.000472103         0.683871118        -3.846269320
H      2.071719583         0.493676627        -2.469179085
Cu     1.425105092        -0.590210348        -1.331688384
C      0.650268713        -1.385809142         3.358104112
C     -0.451928238        -1.034922294         2.585739368
C      1.887466187        -1.572515576         2.733484647
C     -0.292332971        -0.842459089         1.213870149
C      1.954727160        -1.410181114         1.323589842
N      0.873988162        -1.007811415         0.581946912
C      3.087789619        -1.899294608         3.445071333
C      4.276185860        -2.031156865         2.799656763
C      4.372265568        -1.878540200         1.377384536
C      3.188290297        -1.601439834         0.642709645
H      0.565726043        -1.512425646         4.434784921
H     -1.431444239        -0.891108832         3.029394974
H     -1.139134490        -0.545515855         0.598006056
H      3.029259725        -2.020479002         4.524422597
H      5.183546584        -2.256729999         3.355414784
C      5.572148056        -1.997881493         0.668835913
N      3.186248447        -1.457767938        -0.719086464
C      4.358425186        -1.542374827        -1.356723460
C      5.560788195        -1.822252492        -0.713867356
H      6.494756354        -2.215489434         1.201137400
H      4.324565232        -1.379904097        -2.431333009
H      6.469713425        -1.910572690        -1.300077767
C      3.755585962         2.373446012        -4.337369178
H      4.780118044         2.606086315        -4.619012867
C      2.824079325         3.378447788        -4.097781136
H      3.128430028         4.421869766        -4.111035207
C      1.016360463         1.747159640        -3.944776335
H     -0.037725408         1.504415827        -3.849451975
C      1.449489109         3.048129111        -3.977414029
H      0.718053167         3.853499791        -3.939874059
C      0.861508481        -1.544973590        -3.834111995
O      0.042734903        -1.084332989        -2.925604064
C      0.644917508        -2.980100850        -4.230441694
H      1.287405465        -3.305912553        -5.048909492
H      0.803332488        -3.637539123        -3.366344410
H     -0.400347536        -3.108978743        -4.537586038
O     -3.260673956        -2.268936200        -2.098792393
O     -2.803562970        -0.462883372        -0.868608624
C     -3.534103666        -1.424902435        -1.200424093
O     -4.716036944        -1.570694290        -0.536213843
Li     -1.614621560        -1.225794796        -2.229821728
H     -5.114564439        -2.357346702        -0.936369164
53
PBE1PW91 5c + LiHCO3 + CuH(phen)
 C           -1.1212791853  -2.4500057240 -10.6939108109
 C           -1.8554001647  -1.9461440265  -9.5522724592
 C           -0.1894724060  -3.6205143558 -10.7652281161
 H           -0.6796292706  -4.5653365887 -10.5000565079
 H            0.1768305607  -3.6972742466 -11.7918281856
 H            0.6729489584  -3.5099811396 -10.0963127820
 N           -1.3270753881  -1.7543287105 -11.7974048963
 C           -2.2138991994  -0.7477539886 -11.4510904565
 C           -2.5786033186  -0.8093461072 -10.0800530688
 H            1.5211694211   0.8430118316   4.4235029885
 Cu           1.2254816489   0.4130738014   2.9970905332
 C            4.3840077512  -1.6488405155  -0.5075402717
 C            4.9662077197  -1.3447194448   0.7032937257
 C            3.0140841294  -1.3881366053  -0.7067954149
 C            4.1693112249  -0.7765942016   1.7123275076
 C            2.3072763374  -0.8127052811   0.3760675889
 N            2.8862308699  -0.5179704785   1.5545491079
 C            2.3280035836  -1.6754630114  -1.9295800890
 C            1.0033387841  -1.4028655836  -2.0640561619
 C            0.2567911762  -0.8207364323  -0.9886561654
 C            0.9016233156  -0.5239087036   0.2313594109
 H            4.9656917127  -2.0876179889  -1.3142975703
 H            6.0189608209  -1.5343585713   0.8862661505
 H            4.5896362475  -0.5228313132   2.6825693300
 H            2.8886339256  -2.1143106989  -2.7505423382
 H            0.4753559856  -1.6162718443  -2.9891317886
 C           -1.1169731087  -0.5317287805  -1.1048078474
 N            0.2494481075   0.0265497757   1.2834734289
 C           -1.0457196791   0.2932912538   1.1458943850
 C           -1.7653094752   0.0313195052  -0.0272205611
 H           -1.6457402303  -0.7557901139  -2.0331288573
 H           -1.5265787221   0.7380728173   2.0114712793
 H           -2.8224487296   0.2647291638  -0.0885057068
 H           -5.1125948862  -0.1434249272  -2.5328039991
 C           -2.7319227007   0.2414455660 -12.2872483668
 H           -2.4399997639   0.2720758989 -13.3340378489
 C           -3.6175134117   1.1707024570 -11.7516831326
 H           -4.0331502983   1.9501088216 -12.3868206095
 C           -3.4715142934   0.1291169184  -9.5561823198
 H           -3.7624338121   0.0872396454  -8.5120578242
 C           -3.9823937289   1.1127764273 -10.3992100425
 H           -4.6783460264   1.8477950427 -10.0007335023
 C           -1.8910935774  -2.4004038743  -8.2263511364
 O           -2.5856306205  -1.8324827376  -7.3312055899
 C           -1.0964444217  -3.6171065533  -7.7844493394
 H           -1.2855017814  -3.7909073866  -6.7225005471
 H           -1.3842097088  -4.5127971351  -8.3445160494
 H           -0.0210210873  -3.4757331619  -7.9342464233
 O           -4.6396472215  -0.7064998482  -4.6083961567
 O           -2.6122298453  -1.1862075128  -3.8070804712
 C           -3.7973679278  -0.7913911737  -3.6818871888
 O           -4.1909122272  -0.4202430504  -2.4248393730
 Li          -3.1525697716  -1.3393284339  -5.7217017612
53
B3LYP 4 and KHCO3
C        1.752540911     -0.495727014     -5.301082422
C        2.146884717     -1.308119695     -4.188825988
C        0.792085431     -1.032241756     -6.371740873
H       -0.196614128     -0.581499520     -6.208809276
H        1.116522744     -0.726406932     -7.373878437
H        0.670533410     -2.116594824     -6.344058660
N        2.018807698      0.781930079     -5.504172364
C        2.728416815      1.577312170     -4.637176902
C        2.205760837      2.010663516     -3.387535632
H        1.219895609      1.661480718     -3.091326818
Cu       2.733553685     -0.481367366     -2.531049092
C        2.747283707     -0.940867186      2.313153530
C        1.544519575     -0.727488506      1.666972436
C        3.947966213     -0.875991111      1.573743981
C        1.545600725     -0.462059960      0.285333984
C        3.851993919     -0.606529806      0.183862495
N        2.659759203     -0.421722870     -0.451035273
C        5.243514777     -1.077874604      2.159945660
C        6.379639733     -1.011157120      1.409757031
C        6.320052250     -0.729866051      0.003763346
C        5.054953983     -0.526775970     -0.609070968
H        2.783817247     -1.163056756      3.377366171
H        0.588368422     -0.792625800      2.176568627
H        0.595484086     -0.323630492     -0.224325043
H        5.297984796     -1.292452690      3.224838586
H        7.353764435     -1.170334035      1.866956166
C        7.458878889     -0.635131792     -0.823948967
N        4.912787600     -0.251337799     -1.926561054
C        6.001396695     -0.164000005     -2.678962737
C        7.299924576     -0.349824894     -2.168140184
H        8.447494912     -0.785483178     -0.395554101
H        5.832663066      0.072159166     -3.726001941
H        8.156889683     -0.264037762     -2.829762657
C        3.970787923      2.133013686     -5.034486503
H        4.375348088      1.828636193     -5.996869253
C        4.643740754      3.058772539     -4.239457134
H        5.592845670      3.468788150     -4.584145675
C        2.883087595      2.947542714     -2.604037765
H        2.436735402      3.275037895     -1.666284681
C        4.110845217      3.476227023     -3.014823521
H        4.634647125      4.204874660     -2.400409891
C        2.339867923     -2.710836806     -4.275697282
O        2.341795770     -3.505899058     -3.272921077
C        2.699897644     -3.411718990     -5.604499730
H        2.807529652     -2.738708121     -6.459284183
H        3.654852631     -3.929288105     -5.450249293
H        1.960356943     -4.188313675     -5.847296871
O       -1.310498739     -3.424351481     -0.097964060
O       -1.374175711     -1.192480400     -0.507056385
C       -1.489083331     -2.215923268      0.204747835
O       -1.834133343     -1.972385923      1.546769611
K        0.138502125     -2.620458662     -2.243651386
H       -1.865904851     -2.865272757      1.928539906
53
B3LYP TS (4 to 8) and KHCO3
C      1.360738795         0.021878111        -5.535144827
C      1.549158024        -0.788811305        -4.391667268
C      0.060499143        -0.201531616        -6.315459535
H     -0.806360900         0.149457568        -5.738703440
H      0.089520983         0.348896939        -7.261440018
H     -0.093552291        -1.270453557        -6.515219258
N      2.091209794         1.004365014        -6.027673458
C      3.199571759         1.552326309        -5.417186198
C      3.195048881         2.057556060        -4.091252805
H      2.323215364         1.870042004        -3.472771381
Cu      2.546693386        -1.648680944        -1.751688726
C      3.136191177        -0.773252725         2.912241958
C      1.910424443        -1.226736518         2.459344456
C      4.157126370        -0.501949735         1.977047281
C      1.706551722        -1.440998621         1.085322533
C      3.867505706        -0.723409431         0.606753762
N      2.666246458        -1.214604618         0.177458658
C      5.456450174        -0.013755741         2.346650345
C      6.406386364         0.256274954         1.406465232
C      6.135215565         0.073795653         0.009411728
C      4.864608855        -0.416784445        -0.388929020
H      3.322361960        -0.614947885         3.972118088
H      1.094511263        -1.433631342         3.144520284
H      0.743620684        -1.797122263         0.716972707
H      5.666639097         0.139652850         3.402704544
H      7.385160792         0.627871801         1.701626709
C      7.058590333         0.374038482        -1.015963569
N      4.521354496        -0.593672112        -1.687888193
C      5.400331094        -0.283831547        -2.630991525
C      6.690908128         0.199434044        -2.336917388
H      8.042951833         0.756467053        -0.754560612
H      5.061519686        -0.399278900        -3.656142130
H      7.361397538         0.454097099        -3.150660947
C      4.363669370         1.791858925        -6.188407296
H      4.378438518         1.419485008        -7.209957094
C      5.446400396         2.503885743        -5.675180614
H      6.321204053         2.671136902        -6.303285616
C      4.272311297         2.784753464        -3.594187434
H      4.225521202         3.173389240        -2.577499016
C      5.413190730         3.017158430        -4.374758507
H      6.251272617         3.586378469        -3.978347687
C      2.047745369        -2.041810213        -4.317808961
O      2.060557128        -2.782115178        -3.169907791
C      2.626827618        -2.831016730        -5.487683631
H      2.575987880        -2.272403430        -6.427978348
H      3.677839090        -3.088175825        -5.292643061
H      2.096734386        -3.787619892        -5.607545927
O     -2.354109592        -3.491404545        -1.337485982
O     -1.129009177        -2.042887082        -0.095447063
C     -1.930548381        -2.993763040        -0.261024927
O     -2.412924390        -3.579371793         0.912407876
K     -0.508730372        -2.104000553        -2.712073021
H     -2.998513179        -4.280756877         0.582819644
53
B3LYP 8 and KHCO3
C        1.245709921     -0.318660628     -6.190693767
C        1.180563828     -1.061079448     -5.011562120
C        0.183381849     -0.595825863     -7.254200302
H       -0.692906501      0.051949936     -7.108719775
H        0.590170942     -0.382646902     -8.248804605
H       -0.160202691     -1.635962007     -7.207816126
N        2.077934857      0.667082999     -6.536119167
C        2.938999428      1.298073792     -5.677298471
C        2.658935582      1.619309362     -4.317665775
H        1.742300420      1.240936300     -3.877231345
Cu       2.466121417     -1.867535898     -1.681542330
C        3.285674666     -1.101455655      2.920329531
C        2.061744356     -1.571581952      2.487833499
C        4.270765715     -0.755635456      1.970279586
C        1.825521304     -1.731982166      1.110432238
C        3.957645283     -0.937183201      0.598066612
N        2.757469100     -1.448356845      0.191633458
C        5.550412590     -0.217827311      2.335155631
C        6.455717239      0.155123979      1.386893539
C        6.157059151      0.024740835     -0.009679159
C        4.914116107     -0.534357493     -0.408915914
H        3.497675188     -0.974481030      3.979702354
H        1.268598708     -1.819388587      3.185707739
H        0.852348952     -2.056387993      0.738021134
H        5.777001816     -0.101225661      3.392393260
H        7.417553708      0.572890319      1.675891807
C        7.034066117      0.445352592     -1.035162416
N        4.560639411     -0.675043218     -1.707795822
C        5.389372320     -0.246057103     -2.647037699
C        6.647631000      0.321953973     -2.355073027
H        7.995328543      0.880333477     -0.770040829
H        5.044521768     -0.335972298     -3.672908164
H        7.280058167      0.662996520     -3.167724531
C        4.162602821      1.799746070     -6.202179743
H        4.387390736      1.575902973     -7.242461280
C        5.036433656      2.561439995     -5.433448663
H        5.963118497      2.923154933     -5.879713999
C        3.525108251      2.407482473     -3.567910914
H        3.262505877      2.648247060     -2.538012893
C        4.731963557      2.880382538     -4.103464332
H        5.406174565      3.489714430     -3.505624085
C        1.978202159     -1.978109940     -4.449390099
O        1.731763182     -2.547862111     -3.217920958
C        3.177076991     -2.609268806     -5.142509215
H        3.385164884     -2.130460936     -6.104516860
H        4.072821323     -2.532126797     -4.507900808
H        3.010544427     -3.684850773     -5.305437395
O       -2.579188103     -3.057525447     -1.300244100
O       -0.952505487     -1.886637173     -0.238197453
C       -1.918118119     -2.685627979     -0.296299925
O       -2.302740232     -3.241800621      0.928919262
K       -0.774320697     -1.916384821     -2.958446176
H       -3.041177453     -3.823528091      0.684365939
53
PBEPW91 4 and KHCO3
C        1.689482380     -0.711618186     -5.403928840
C        2.173871698     -1.405621685     -4.253856177
C        0.891269322     -1.400530491     -6.517707805
H        0.532200888     -2.399597643     -6.228850932
H        0.023396205     -0.770521762     -6.777109512
H        1.494671967     -1.500503408     -7.438919924
N        1.843322865      0.595930219     -5.646882925
C        2.363309366      1.447015937     -4.711420206
C        1.813602283      1.578009735     -3.384091649
H        0.856414283      1.086371876     -3.171499295
Cu       2.787569546     -0.332639788     -2.729478405
C        2.613523490     -1.048885654      2.103139104
C        1.445602646     -0.605549500      1.479200368
C        3.801533050     -1.146938776      1.343802925
C        1.473906458     -0.279708778      0.110882429
C        3.739860832     -0.797078620     -0.040663010
N        2.576580250     -0.393092080     -0.660964768
C        5.056757683     -1.593187645      1.885487372
C        6.180912083     -1.687546651      1.102610302
C        6.150097918     -1.333664867     -0.290613337
C        4.916945857     -0.880505358     -0.853736853
H        2.622138940     -1.327572004      3.162559506
H        0.489371400     -0.540379158      2.005870251
H        0.545007500      0.028624706     -0.383917833
H        5.095082975     -1.867523893      2.945835121
H        7.127337828     -2.037817957      1.530141595
C        7.274529072     -1.397940754     -1.143779289
N        4.785886719     -0.516272398     -2.171560753
C        5.878777767     -0.594689351     -2.951433034
C        7.131874360     -1.025046843     -2.483819545
H        8.237900137     -1.737870048     -0.748603467
H        5.731366772     -0.295404281     -3.994230329
H        7.981798333     -1.058433221     -3.171799887
C        3.431866629      2.327339209     -5.055321043
H        3.849488643      2.244446871     -6.064127646
C        3.916802398      3.275997169     -4.152149645
H        4.739149995      3.935130448     -4.456736535
C        2.303159954      2.564214887     -2.495669317
H        1.827952593      2.672288750     -1.514022626
C        3.364352270      3.401854401     -2.861474641
H        3.748750835      4.150820655     -2.161667007
C        2.402481282     -2.812716840     -4.179432369
O        2.460889978     -3.469811817     -3.077900258
C        2.718508156     -3.661173212     -5.432013735
H        2.846271968     -3.079925253     -6.357830427
H        3.654608028     -4.209743527     -5.228215164
H        1.934736908     -4.425569624     -5.594138079
O       -1.383862742     -3.028138496     -0.029095451
O       -1.465520172     -0.859943317     -0.765350506
C       -1.603802000     -1.781959994      0.083726564
O       -2.035528777     -1.359172321      1.368343004
K        0.250504838     -2.490432391     -2.087007152
H       -2.064658768     -2.210652285      1.855048461
53
PBEPW91 TS (4 to 8) and KHCO3
C      1.406174702        -0.100930905        -5.762523266
C      1.483165981        -0.865861282        -4.584521475
C      0.195876150        -0.347512268        -6.668099763
H     -0.687582629         0.214399840        -6.310547574
H      0.422807517        -0.001855920        -7.690283979
H     -0.076351079        -1.417971939        -6.685457761
N      2.202542799         0.876450023        -6.202741862
C      3.191834295         1.488192138        -5.466096732
C      3.032595684         1.930686566        -4.117067132
H      2.124781723         1.639549753        -3.580774911
Cu      2.527075009        -1.717460264        -1.647882381
C      3.255202434        -0.862504955         2.964975177
C      2.002142766        -1.316444772         2.552638542
C      4.234528211        -0.565030556         1.987964947
C      1.738567732        -1.520555761         1.185577480
C      3.886765192        -0.769156300         0.619737658
N      2.670086329        -1.288426154         0.232067340
C      5.549723625        -0.072343040         2.299230079
C      6.458870293         0.216977923         1.310551759
C      6.122842429         0.057666141        -0.077083625
C      4.824513595        -0.431365704        -0.418016704
H      3.488119926        -0.720266366         4.025906697
H      1.210372187        -1.531249267         3.275230377
H      0.752002841        -1.862140564         0.835911519
H      5.814027512         0.066730812         3.353456606
H      7.457617168         0.587975158         1.567168128
C      6.994195210         0.376643978        -1.146527188
N      4.401607990        -0.581151105        -1.709276483
C      5.248309812        -0.264978625        -2.695550610
C      6.556682362         0.212357879        -2.458642800
H      7.994887518         0.766401543        -0.928732783
H      4.854173197        -0.358714990        -3.712173269
H      7.186440772         0.484256399        -3.308958204
C      4.405990342         1.854520019        -6.118969812
H      4.540237647         1.529502624        -7.156506065
C      5.383176410         2.621582335        -5.476641521
H      6.301523755         2.883618516        -6.017708532
C      4.004170416         2.717151052        -3.493241380
H      3.837455278         3.050834050        -2.461302383
C      5.195106508         3.070262810        -4.157281880
H      5.955447183         3.679324142        -3.656833980
C      2.140037167        -2.018819132        -4.299679281
O     1.994903826        -2.711225667        -3.116941976
C      3.055297744        -2.758777673        -5.268394274
H      3.156479490        -2.220541440        -6.224553698
H      4.061741086        -2.886817910        -4.825522374
H      2.673675935        -3.779778682        -5.462863318
O    -2.367075364        -3.336471787        -1.345346770
O    -1.079504465        -1.906453291        -0.106074031
C     -1.888579763        -2.865974413        -0.267370395
O    -2.308869677        -3.497551775         0.919923976
K     -0.568775806        -1.911114896        -2.743584142
H     -2.907543273        -4.194591014         0.576619445
53
PBEPW91 8 and KHCO3
C        1.258705080     -0.223664806     -6.183002348
C        1.226201133     -1.021779179     -5.043171337
C        0.162426392     -0.402564549     -7.231901141
H       -0.677227881      0.295013168     -7.048975959
H        0.565889772     -0.173956932     -8.232623599
H       -0.242744193     -1.428334019     -7.213959115
N        2.142177668      0.747437969     -6.497911747
C        2.999015705      1.326965828     -5.600946899
C        2.706836844      1.580278428     -4.220584617
H        1.767498284      1.200584810     -3.808415309
Cu       2.685900429     -1.622227852     -1.584613118
C        3.366469875     -1.032377357      3.073752117
C        2.137303732     -1.493183040      2.603864258
C        4.369481699     -0.672680991      2.143977237
C        1.916847227     -1.623004857      1.218849061
C        4.078210288     -0.831164885      0.753857342
N        2.868862941     -1.326304527      0.306567208
C        5.647459100     -0.138600064      2.525688055
C        6.568747488      0.248966609      1.583083075
C        6.291088912      0.130801911      0.178117247
C        5.043657509     -0.433702094     -0.234034736
H        3.562101921     -0.925822920      4.146559885
H        1.325786270     -1.752174431      3.288906385
H        0.937623025     -1.933272788      0.823505311
H        5.866991647     -0.032522637      3.594029482
H        7.533605149      0.668462788      1.890409762
C        7.181708252      0.554238241     -0.837951355
N        4.697366930     -0.587925681     -1.550002610
C        5.551761273     -0.147775845     -2.482290011
C        6.802877761      0.427016799     -2.175041480
H        8.146161820      0.994331570     -0.561001486
H        5.221393756     -0.242276308     -3.521196424
H        7.450812996      0.766687501     -2.987025502
C        4.243510847      1.834960360     -6.090317749
H        4.475815662      1.658527245     -7.146121400
C        5.130165810      2.528586840     -5.265958459
H        6.078872942      2.891458287     -5.681801699
C        3.582650197      2.311409363     -3.417377991
H        3.313132361      2.502770873     -2.371564849
C        4.814900328      2.779581612     -3.915944882
H        5.499398070      3.343380606     -3.274015513
C        2.083932191     -1.819679846     -4.372605899
O        1.833960123     -2.238193059     -3.091204892
C        3.316033822     -2.452551191     -5.000387942
H        3.481657095     -2.082686563     -6.024785160
H        4.212254896     -2.224194062     -4.392327922
H        3.225177638     -3.555534545     -5.022570488
O       -2.423468068     -3.046781254     -1.313108946
O       -0.908805093     -1.783363328     -0.151738883
C       -1.799720189     -2.672966423     -0.271650739
O       -2.141209930     -3.341245819      0.921683037
K       -0.693019404     -1.673353628     -2.838430561
H       -2.821743111     -3.975260241      0.610321974
53
PBE0 4 and KHCO3
C        1.674606976     -0.684334487     -5.414421702
C        2.073939801     -1.452908827     -4.284042668
C        0.842675394     -1.273374512     -6.550040312
H       -0.035595524     -0.636304850     -6.705590694
H        1.405052823     -1.267746942     -7.492346787
H        0.505107995     -2.292251344     -6.347572420
N        1.888821836      0.606015271     -5.603450197
C        2.517476442      1.381702780     -4.671039064
C        1.945393879      1.668547718     -3.399810981
H        0.955755917      1.272276084     -3.179871182
Cu       2.692857324     -0.487996293     -2.711220261
C        2.668378603     -1.010638306      2.142139525
C        1.463173440     -0.768265231      1.515734209
C        3.853295660     -0.971932320      1.384425845
C        1.449223678     -0.502197904      0.138187869
C        3.737140683     -0.700272421      0.001699693
N        2.546798150     -0.488684622     -0.614247442
C        5.152674495     -1.199460932      1.942908295
C        6.271833825     -1.149631706      1.171760951
C        6.189233781     -0.863045489     -0.228521135
C        4.919418732     -0.642495068     -0.811302979
H        2.716385031     -1.235053362      3.205508853
H        0.513725415     -0.809564860      2.040964628
H        0.491879794     -0.340959175     -0.355122380
H        5.224781950     -1.417625450      3.006143079
H        7.252198797     -1.326729933      1.608697511
C        7.309109644     -0.774014908     -1.074445174
N        4.748838338     -0.365641140     -2.121852466
C        5.821465057     -0.282481680     -2.893158034
C        7.123659978     -0.477865781     -2.410699258
H        8.304814672     -0.936441379     -0.667490265
H        5.631317880     -0.048365138     -3.937095312
H        7.966490105     -0.394107716     -3.090299063
C        3.725251021      2.045967972     -4.985833461
H        4.165055930      1.853403762     -5.961582377
C        4.321693123      2.933826491     -4.097843131
H        5.248807169      3.430374485     -4.382415047
C        2.549995429      2.570820632     -2.521258404
H        2.064712882      2.786475510     -1.571069952
C        3.747441669      3.202274954     -2.853910865
H        4.216615271      3.899869481     -2.164560870
C        2.278750733     -2.854511781     -4.323708124
O        2.301188883     -3.606056830     -3.298803104
C        2.604044146     -3.600059313     -5.626649766
H        2.760061029     -2.953951626     -6.493928108
H        3.519791252     -4.175256619     -5.447405426
H        1.817216830     -4.330555911     -5.860697771
O       -1.332268489     -3.414885358     -0.149330861
O       -1.448330035     -1.203193030     -0.606679382
C       -1.548387589     -2.210139418      0.123367859
O       -1.921367183     -1.952988471      1.442190035
K        0.148677633     -2.640466844     -2.256506486
H       -1.936054296     -2.837794696      1.835143275
53
PBE0 TS (4 to 8) and KHCO3
C   1.4079679795  -0.0365728554  -5.5661545677
C   1.5574427276  -0.8225701929  -4.4070323844
C   0.1529257373  -0.2880473989  -6.3922500425
H  -0.7363140840   0.0874795973  -5.8689869637
H   0.2274037785   0.2260046875  -7.3557987496
H   0.0055055257  -1.3635984081  -6.5545823045
N   2.1497561729   0.9418538754  -6.0433646481
C   3.2057015374   1.5087601314  -5.3770741136
C   3.1269474360   1.9859455512  -4.0465176896
H   2.2355411081   1.7531993744  -3.4718374202
Cu   2.5505761147  -1.6678901215  -1.7470902772
C   3.1893998812  -0.8205808413   2.8915534963
C   1.9627414676  -1.2803330334   2.4609480779
C   4.1849581842  -0.5288156917   1.9398844033
C   1.7337742755  -1.4830089988   1.0912080844
C   3.8662545528  -0.7407242312   0.5807456727
N   2.6693961621  -1.2385317236   0.1730582126
C   5.4826030920  -0.0282938094   2.2820517329
C   6.4015656224   0.2651365575   1.3224146068
C   6.0969162784   0.0947806239  -0.0653730919
C   4.8301617240  -0.4097644862  -0.4345917545
H   3.3960956234  -0.6704329231   3.9489898747
H   1.1623986656  -1.5006295794   3.1602016184
H   0.7656607908  -1.8399239255   0.7318408152
H   5.7175617043   0.1169452797   3.3340801002
H   7.3823028335   0.6479946159   1.5960364601
C   6.9834818514   0.4215123879  -1.1107726312
N   4.4516002669  -0.5774964113  -1.7182181202
C   5.2918771901  -0.2417021544  -2.6806088696
C   6.5802414032   0.2580594841  -2.4183305011
H   7.9685592976   0.8178158826  -0.8734555014
H   4.9215698346  -0.3462222573  -3.6969008139
H   7.2189846646   0.5365625464  -3.2494391587
C   4.3958913391   1.7913862098  -6.0844577415
H   4.4687944503   1.4365549082  -7.1098774045
C   5.4305711426   2.5213013341  -5.5097778721
H   6.3286326707   2.7231740268  -6.0931138834
C   4.1552893637   2.7320810290  -3.4887104677
H   4.0516523962   3.0956302866  -2.4671472034
C   5.3219678135   3.0102031524  -4.2079114973
H   6.1243838235   3.5933230457  -3.7616226919
C   2.0801191476  -2.0611544468  -4.2947867192
O   2.0526096391  -2.7949477165  -3.1534410825
C   2.7325342593  -2.8327325939  -5.4276438601
H   2.7233226851  -2.2723603075  -6.3680028012
H   3.7745685196  -3.0709218343  -5.1726600395
H   2.2264714924  -3.7976845336  -5.5743785633
O  -2.3663198405  -3.3765489981  -1.3304638940
O  -1.0635871029  -2.0023068513  -0.0990488425
C  -1.9175519686  -2.9013691485  -0.2596996660
O  -2.4331421379  -3.4445631218   0.9062246653
K  -0.4837392414  -2.0699788920  -2.7161300921
H  -3.0574966258  -4.1072878197   0.5777318271
53
PBE0 8 and KHCO3
C        1.442869705     -0.253245444     -6.078406179
C        1.322273615     -0.965962437     -4.889350771
C        0.436666797     -0.551600996     -7.177616914
H       -0.440090266      0.104148410     -7.087558592
H        0.891019587     -0.363152470     -8.156101250
H        0.086312098     -1.588039792     -7.118187689
N        2.294660894      0.716408550     -6.404600586
C        3.101308102      1.357724823     -5.512051750
C        2.732870390      1.714874740     -4.186847869
H        1.790389534      1.340687910     -3.798393656
Cu       2.557034133     -1.710233519     -1.577767587
C        3.425133496     -1.076235067      3.017070207
C        2.190698083     -1.521558131      2.600527947
C        4.386470455     -0.706534193      2.056224831
C        1.919591388     -1.636342224      1.227030050
C        4.033395110     -0.841969995      0.695079905
N        2.828779895     -1.330833985      0.302277103
C        5.677160275     -0.191137609      2.398154926
C        6.554366229      0.202046227      1.435538974
C        6.211699644      0.118771149      0.049330504
C        4.957749226     -0.414832833     -0.325526429
H        3.664617149     -0.987668842      4.074663837
H        1.413888816     -1.788451085      3.309824161
H        0.934653967     -1.942537093      0.862395445
H        5.937865021     -0.110362854      3.450932134
H        7.528875894      0.602123550      1.706741697
C        7.054589924      0.563676758     -0.990267651
N        4.555002501     -0.509439455     -1.608098812
C        5.348327848     -0.056154232     -2.560259408
C        6.619836966      0.488146097     -2.294223687
H        8.028695001      0.982480685     -0.746292552
H        4.963352212     -0.103622473     -3.575953483
H        7.222182107      0.852965013     -3.119170530
C        4.359553754      1.835477604     -5.960890754
H        4.655290532      1.579221185     -6.975791362
C        5.176800475      2.620295076     -5.158634618
H        6.133534768      2.966597569     -5.550228202
C        3.542524451      2.525403528     -3.405354161
H        3.209470774      2.793089678     -2.402959632
C        4.780720871      2.983396319     -3.868794845
H        5.413055689      3.610270521     -3.244329119
C        2.101373680     -1.883117495     -4.300557040
O        1.831464527     -2.450521622     -3.087835269
C        3.320285204     -2.496177906     -4.960281478
H        3.556994684     -2.004117446     -5.908822247
H        4.191350605     -2.418739279     -4.292697353
H        3.165914419     -3.570274836     -5.138731244
O       -2.410596205     -2.930148381     -1.234796330
O       -0.795850873     -1.774868600     -0.156532751
C       -1.744662529     -2.586429513     -0.230181719
O       -2.099790446     -3.188804628      0.968208678
K       -0.640781237     -1.723434150     -2.860733580
H       -2.827007660     -3.772861805      0.709431057
53
PBE1PW91 4 and KHCO3
C        1.655814907     -0.661623673     -5.414288552
C        2.041104462     -1.428820147     -4.279056170
C        0.802366333     -1.241942488     -6.538962011
H       -0.059771351     -0.585040374     -6.698468463
H        1.360239400     -1.262056471     -7.483181742
H        0.440568769     -2.249415811     -6.323514469
N        1.901775858      0.620380994     -5.619686134
C        2.566869861      1.390145433     -4.707757182
C        2.022132569      1.720504798     -3.435669911
H        1.023988212      1.361609159     -3.194179867
Cu       2.696131283     -0.473180714     -2.714605645
C        2.606816102     -0.996800851      2.148203758
C        1.412001265     -0.737755676      1.510008439
C        3.800795176     -0.967342215      1.404436827
C        1.418261697     -0.459695098      0.134505416
C        3.703130127     -0.690976845      0.021383828
N        2.523442323     -0.455485884     -0.605387272
C        5.091341587     -1.205589075      1.978127294
C        6.220235595     -1.158946799      1.221639087
C        6.156482384     -0.871932529     -0.179380489
C        4.895153106     -0.647995101     -0.778473514
H        2.640708834     -1.225682453      3.210615321
H        0.456116871     -0.772521503      2.022858388
H        0.469182452     -0.276196131     -0.364835426
H        5.148864989     -1.425578427      3.041294951
H        7.193894291     -1.339636548      1.670504506
C        7.287232766     -0.787036192     -1.011044484
N        4.742233157     -0.380507358     -2.092902648
C        5.824668829     -0.298445476     -2.850293649
C        7.120127132     -0.491503426     -2.349428324
H        8.276772535     -0.951714935     -0.591642475
H        5.648564568     -0.068788705     -3.897040340
H        7.971892115     -0.409421563     -3.017070241
C        3.793754503      2.004069996     -5.049354100
H        4.212295195      1.778301461     -6.026714048
C        4.433119951      2.886185865     -4.186296991
H        5.372744362      3.344059321     -4.491880507
C        2.669721350      2.616196244     -2.582271036
H        2.206569921      2.866327085     -1.630093047
C        3.884637464      3.197922907     -2.941114821
H        4.385693291      3.891790035     -2.271574653
C        2.205844808     -2.836164719     -4.302005796
O        2.201217525     -3.576264663     -3.268752764
C        2.522256978     -3.603216580     -5.594281833
H        2.668657554     -2.972087447     -6.473379088
H        3.442052480     -4.170982350     -5.413992727
H        1.736805114     -4.340921045     -5.806418742
O       -1.443914381     -3.331276400     -0.181896344
O       -1.489521552     -1.106614706     -0.580703996
C       -1.614329422     -2.128043221      0.125013583
O       -1.958582178     -1.890532037      1.455917173
K        0.059040069     -2.532800619     -2.274003473
H       -1.998741402     -2.782968492      1.828536054
53
PBE1PW91 TS (4 to 8) and KHCO3
C   1.4230667918  -0.0461653861  -5.5563952837
C   1.5687367808  -0.8362261201  -4.3991715006
C   0.1768547404  -0.3027002951  -6.3945030122
H  -0.7181900871   0.0712694169  -5.8810665100
H   0.2588155760   0.2098423912  -7.3576663575
H   0.0337273481  -1.3783250228  -6.5561973428
N   2.1612879066   0.9398198632  -6.0218353857
C   3.2087144534   1.5109019471  -5.3451128827
C   3.1124826071   1.9926942570  -4.0175915558
H   2.2148609472   1.7607002700  -3.4534361162
Cu  2.5455013796  -1.6732415272  -1.7559030874
C   3.1958552937  -0.7965977396   2.8778579444
C   1.9685660406  -1.2584297555   2.4522607865
C   4.1901536709  -0.5121731279   1.9231005623
C   1.7373751553  -1.4695262495   1.0844483137
C   3.8698501809  -0.7329398617   0.5658845647
N   2.6715291573  -1.2313361182   0.1632911123
C   5.4882192098  -0.0100083610   2.2606881495
C   6.4060849808   0.2769506073   1.2985919196
C   6.1003475125   0.0971311603  -0.0875598447
C   4.8335277473  -0.4103111934  -0.4523684293
H   3.4040524188  -0.6394736344   3.9333550042
H   1.1696784861  -1.4734914089   3.1538632878
H   0.7692534380  -1.8287569084   0.7296752721
H   5.7239693710   0.1420218536   3.3109473880
H   7.3865633195   0.6613833490   1.5686426218
C   6.9861465143   0.4166658588  -1.1354035799
N   4.4553782940  -0.5881202412  -1.7344343951
C   5.2947370005  -0.2585121519  -2.6993276683
C   6.5825616177   0.2441230763  -2.4413956170
H   7.9706019975   0.8149032396  -0.9013264945
H   4.9241544611  -0.3708033051  -3.7141047681
H   7.2208237872   0.5168191900  -3.2740335624
C   4.4063667370   1.7941384239  -6.0389709072
H   4.4930313327   1.4363849321  -7.0617383310
C   5.4316482571   2.5294500624  -5.4546143417
H   6.3355233719   2.7321996515  -6.0276200353
C   4.1315148281   2.7438543285  -3.4501412008
H   4.0140602245   3.1117308981  -2.4321219966
C   5.3057165950   3.0227947972  -4.1562957801
H   6.1005713925   3.6096505261  -3.7027452536
C   2.0799588965  -2.0801444323  -4.2938876234
O   2.0484643970  -2.8163686496  -3.1543787048
C   2.7290461884  -2.8510944575  -5.4291111414
H   2.7184316246  -2.2903887463  -6.3686958588
H   3.7710977681  -3.0902641931  -5.1770768634
H   2.2220471197  -3.8150128942  -5.5754844280
O  -2.3796698102  -3.3655608790  -1.3306823360
O  -1.0613864484  -2.0055147484  -0.1004713924
C  -1.9250580013  -2.8951028952  -0.2603608346
O  -2.4457384817  -3.4325899863   0.9063762524
K  -0.4861484048  -2.0763768294  -2.7173675950
H  -3.0769325364  -4.0890679225   0.5793231857
53
PBE1PW91 8 and KHCO3
C        1.439530860     -0.292876175     -6.087470319
C        1.333072129     -1.012345220     -4.901069486
C        0.445415770     -0.614394424     -7.191126072
H       -0.456991670      0.003771405     -7.095419075
H        0.893303912     -0.397468955     -8.166050770
H        0.135841543     -1.664034136     -7.145767327
N        2.268521892      0.697707195     -6.408252143
C        3.062391359      1.350513631     -5.511971256
C        2.689050486      1.689898223     -4.183769618
H        1.754549284      1.295424417     -3.797873670
Cu       2.585827464     -1.746907707     -1.590471718
C        3.451644668     -1.111495306      3.004549046
C        2.226342906     -1.580229302      2.587662506
C        4.404821220     -0.719453058      2.044634392
C        1.957427330     -1.696908557      1.214112306
C        4.054454944     -0.857951666      0.683255491
N        2.859681719     -1.369883568      0.290209088
C        5.685042287     -0.179849255      2.388040332
C        6.554085354      0.233314287      1.426811689
C        6.213211853      0.147403950      0.040481975
C        4.969914858     -0.409112800     -0.336178250
H        3.689993692     -1.021485667      4.061693503
H        1.455800669     -1.864759889      3.296046083
H        0.980348530     -2.022435956      0.847617631
H        5.943651108     -0.096332330      3.440533577
H        7.519806051      0.651923811      1.699217638
C        7.047245684      0.611953940     -0.997452290
N        4.569442563     -0.506742605     -1.619076349
C        5.353959526     -0.035687040     -2.569583983
C        6.614819311      0.531519606     -2.301600201
H        8.012853997      1.047847579     -0.752188386
H        4.970180410     -0.087014416     -3.584936826
H        7.210824725      0.908966803     -3.124767518
C        4.308683759      1.858506561     -5.959893828
H        4.606583929      1.617583318     -6.977301941
C        5.112113662      2.651855932     -5.152471795
H        6.060072163      3.021051589     -5.542914528
C        3.483802993      2.509791251     -3.397135558
H        3.147439919      2.762331009     -2.392536428
C        4.711905242      2.995355492     -3.858829439
H        5.333081839      3.628378137     -3.230327667
C        2.131726561     -1.914189844     -4.316069386
O        1.872712637     -2.492023346     -3.104970663
C        3.361563888     -2.501737441     -4.978453320
H        3.586441612     -2.004384709     -5.926493665
H        4.232284059     -2.408610711     -4.313203625
H        3.228241186     -3.578044317     -5.157431167
O       -2.394483884     -2.991539385     -1.232899249
O       -0.755674597     -1.859929067     -0.166445639
C       -1.711308879     -2.663625848     -0.234763343
O       -2.052443107     -3.277126683      0.962595471
K       -0.610137404     -1.814724699     -2.870993573
H       -2.789255359     -3.851259062      0.710060429
