# Supplementary material for: Computational exploration of the reaction mechanism of the Cu+-catalysed synthesis of indoles from N-aryl enaminones
Source: R Soc Open Sci. 2016 Feb 3;3(2):150582. doi: 10.1098/rsos.150582 (PMC4785979; doi:10.1098/rsos.150582)
Supplement: molecules_in_SI_table_5_tab_8_to_9a_to_5c_w_proximal_Br.xyz [file rsos150582supp14.xyz]

53
B3LYP TS (4 to 8) with Br and LiHCO3
C        2.608414793     -0.134451916     -4.602812954
C        2.205640838      0.309382085     -3.384193557
C        3.991991492     -0.780529506     -4.683933642
H        3.903683299     -1.817581186     -5.031219326
H        4.603663213     -0.250045859     -5.425441030
H        4.504425179     -0.765747401     -3.717125196
N        1.961572845     -0.214069085     -5.801545462
C        0.795827133      0.406502250     -6.089860047
C        0.057958023      1.320690820     -5.264161236
H        0.470331442      1.550818417     -4.290024730
Cu       0.988763905     -1.429003760     -2.015297926
C        1.380770468     -6.115172176      0.134738928
C        1.690717161     -5.074214508      0.986758338
C        0.963076179     -5.835637776     -1.184558393
C        1.594062467     -3.747785990      0.513849611
C        0.877868578     -4.467152161     -1.563781371
N        1.206759280     -3.456304265     -0.721930632
C        0.652812693     -6.854432604     -2.143211649
C        0.291218002     -6.527402030     -3.416530794
C        0.180746846     -5.158681166     -3.833856254
C        0.447603734     -4.125112374     -2.900238508
H        1.458633984     -7.150375243      0.460906567
H        2.019544177     -5.255145478      2.005556833
H        1.845371241     -2.904866158      1.157072092
H        0.729201902     -7.895923829     -1.839007768
H        0.076941246     -7.304856274     -4.146259009
C       -0.186534796     -4.785324411     -5.147073765
N        0.305890032     -2.804688447     -3.221678084
C       -0.041118395     -2.483115337     -4.476221978
C       -0.282249871     -3.445053840     -5.468821941
H       -0.379965022     -5.556786825     -5.888440934
H       -0.138848572     -1.427715473     -4.692985503
H       -0.539584461     -3.110950472     -6.467856595
C        0.164629985      0.177752403     -7.353541540
Br       1.025359727     -1.075982376     -8.637948758
C       -1.016648863      0.764979114     -7.770833966
H       -1.414356850      0.530874022     -8.753663389
C       -1.129686705      1.919660299     -5.670506770
H       -1.628371964      2.607709774     -4.989094875
C       -1.687560510      1.656522306     -6.923574094
H       -2.617392029      2.121442028     -7.240953369
C        2.082124202      0.885901116     -2.198716031
O        1.462954295      0.242921739     -1.150250563
C        2.534202563      2.289690694     -1.860120301
H        3.014008257      2.773482369     -2.715629713
H        1.680379879      2.904584378     -1.540371086
H        3.248617888      2.273944855     -1.022883845
O        0.997985216      0.781335710      2.423840361
O        2.283071938     -1.018468043      2.063128759
C        1.651498882     -0.230530394      2.812957860
O        1.675070010     -0.494848797      4.161665174
Li       1.559274693      0.172245854      0.641518976
H        1.140399322      0.216870687      4.552055153
53
B3LYP 8Br and LiHCO3
C      0.574903937        -0.063458114        -5.392428914
C      0.514429209        -0.588692850        -4.090135337
C     -0.252015907        -0.784036519        -6.451818447
H      0.087994843        -0.494523367        -7.450825762
H     -0.182550435        -1.871171579        -6.328257702
H     -1.312328010        -0.518221039        -6.351558528
N      1.176282547         1.028499101        -5.847016240
C      1.812023955         1.948530018        -5.055609750
C      2.901421465         2.702286885        -5.557061081
Br      3.616070191         2.272484344        -7.357855814
Cu      2.120742255        -1.945419470        -0.587608993
C     -0.120405860        -2.315032219         3.994840721
C     -0.964734724        -1.934113667         2.970602961
C      1.242024175        -2.562506251         3.717778236
C     -0.450757248        -1.802333598         1.661266153
C      1.667221822        -2.403588058         2.371333895
N      0.825493258        -2.035797610         1.377444911
C      2.193337804        -2.958702548         4.713632408
C      3.498271493        -3.180162351         4.388030990
C      3.967358628        -3.022915718         3.039698970
C      3.049594617        -2.634113796         2.027579587
H     -0.486947283        -2.427667033         5.013091022
H     -2.017355149        -1.737527277         3.148003151
H     -1.091351776        -1.505000342         0.827192684
H      1.852994893        -3.079355947         5.739618772
H      4.214883898        -3.479978482         5.148798639
C      5.311589091        -3.235712637         2.671676103
N      3.434677136        -2.460802032         0.722634672
C      4.723914461        -2.670399554         0.411339433
C      5.686063269        -3.057148567         1.349058069
H      6.035572040        -3.533297273         3.425837695
H      4.988400723        -2.519410307        -0.629473428
H      6.711223395        -3.208363669         1.026355790
C      1.392737519         2.335039812        -3.749696995
H      0.568298539         1.784707742        -3.309234802
C      1.995170274         3.371561584        -3.048687009
H      1.621221512         3.626266165        -2.058613858
C      3.526878649         3.731225637        -4.866251022
H      4.362199405         4.254155640        -5.321628297
C      3.072033561         4.080378764        -3.592596339
H      3.551843844         4.886339086        -3.042719952
C      1.454194840        -1.135135983        -3.298562694
O      1.104625578        -1.482031390        -2.018473432
C      2.880859606        -1.459699544        -3.684654229
H      3.091197584        -1.161841092        -4.716031695
H      3.584082216        -0.928118189        -3.024377155
H      3.085419971        -2.535918132        -3.575228287
O     -2.322595789        -2.687230614        -2.438032785
O     -2.068130199        -1.065230143        -0.906754368
C     -2.633236755        -2.086564949        -1.375675783
O     -3.684509402        -2.603315403        -0.635981879
Li     -0.795306688        -1.359884593        -2.490950340
H     -3.975657949        -3.370141377        -1.157174131
53
B3LYP TS (8 to 9a) with proximal Br and LiHCO3
C      1.472758900        -0.711800836        -6.118369349
C      1.477171583        -0.760943709        -4.717920224
C      1.672016136        -1.968593448        -6.950380279
H      1.321323139        -1.796616483        -7.972862969
H      2.733889547        -2.251016409        -6.993690985
H      1.131438800        -2.817223593        -6.515809437
N      1.120690513         0.368679107        -6.818527513
C      0.772818109         1.449849998        -6.052157852
C      1.220254641         1.642019523        -4.712146920
Br      3.319118610         1.708546254        -4.389321223
Cu     2.427423874        -2.087586251        -0.965771640
C      0.670659759        -0.927712132         3.665170807
C      0.006817824        -0.317067341         2.618735059
C      1.748232122        -1.797210884         3.391414997
C      0.415429899        -0.576160113         1.291534813
C      2.089238058        -1.995982103         2.025934418
N      1.423735109        -1.394352126         1.009620537
C      2.497501828        -2.476691061         4.406379162
C      3.530125290        -3.305206868         4.080615414
C      3.908553767        -3.524094620         2.712166349
C      3.184347421        -2.865356918         1.682436216
H      0.377365738        -0.749534642         4.697847703
H     -0.826549797         0.356266264         2.792740112
H     -0.087192649        -0.110651486         0.439761777
H      2.224878234        -2.318479353         5.447495396
H      4.093498496        -3.817570866         4.856798099
C      4.975888226        -4.365439801         2.339221474
N      3.495178160        -3.021195714         0.354997436
C      4.520690599        -3.830302929         0.039693193
C      5.278661537        -4.515156793         0.992326705
H      5.547499641        -4.882749961         3.105383244
H      4.737322658        -3.925764989        -1.018854571
H      6.094518882        -5.151874163         0.664754484
C     -0.240216501         2.317412286        -6.519923519
H     -0.560258577         2.183579730        -7.550774940
C     -0.870670967         3.223151238        -5.677978542
H     -1.675390457         3.849759793        -6.057188504
C      0.586901555         2.560913080        -3.857400983
H      0.941582762         2.686874587        -2.839827354
C     -0.485864938         3.310998101        -4.328452656
H     -0.999475464         3.988920530        -3.650453356
C      2.146453780        -1.460069655        -3.772136261
O      1.679829899        -1.418311458        -2.499082909
C      3.446571003        -2.210593040        -3.954045755
H      3.783627497        -2.200551407        -4.993969622
H      4.232753519        -1.750520986        -3.336075960
H      3.343422078        -3.257088861        -3.626781462
O     -1.853289696        -0.761321033        -2.762680672
O     -0.782975356         0.570550555        -1.307683865
C     -1.793104433        -0.054287913        -1.722731669
O     -2.936114275         0.037534377        -0.946451458
Li      0.098915070        -0.312669903        -2.950384433
H     -3.586464234        -0.495543770        -1.433598175
53
B3LYP 5c and bromide and LiHCO3
C      0.671842101         0.241249834        -6.459135251
C      0.627613094         0.305861241        -4.993464966
C      1.564329502        -0.590198235        -7.336814529
H         1.278871754        -0.415588835        -8.377200572
H         2.622566991        -0.325508021        -7.221123408
H         1.470586124        -1.662526865        -7.125431453
N     -0.234480292         1.005663802        -7.032345587
C     -0.922285278         1.652564493        -6.004712663
C     -0.436917468         1.273984579        -4.722576292
Br      7.120147746        -1.492210309        -3.098585510
Cu     1.891771578        -0.871533407        -1.238111566
C      0.284209706        -1.391229627         3.510779746
C     -0.706528093        -1.176952397         2.575954192
C      1.631512903        -1.477053026         3.092372896
C     -0.355472643        -1.041867334         1.215442720
C      1.889185888        -1.326823688         1.704784568
N      0.904158266        -1.110400879         0.797882038
C      2.723325645        -1.709779665         3.991461830
C      4.003056855        -1.795843969         3.529124906
C      4.302394105        -1.654207576         2.133160067
C      3.247959498        -1.413827422         1.220268066
H         0.046255744        -1.499724491         4.566707539
H        -1.751604732        -1.112858577         2.861912420
H        -1.116465502        -0.884113937         0.450869120
H         2.508614683        -1.820022141         5.051636731
H         4.826930024        -1.976323057         4.215165471
C      5.616351229        -1.746336199         1.612065943
N      3.467847093        -1.265033979        -0.118785963
C      4.715911293        -1.361802034        -0.580001006
C      5.822433607        -1.604978447         0.258234530
H         6.445784739        -1.931359014         2.291018786
H         4.900176565        -1.256258452        -1.647493953
H         6.792848704        -1.671599030        -0.226430244
C     -1.946777425         2.588091483        -6.142378992
H        -2.299488816         2.860865396        -7.133498940
C     -2.489664464         3.162438110        -4.989893550
H        -3.293254472         3.890235199        -5.076362431
C     -0.962974579         1.889407623        -3.577115506
H        -0.560062641         1.687374655        -2.587879298
C     -1.997378387         2.822264307        -3.723136848
H        -2.414114644         3.293452200        -2.836547154
C      1.318196029        -0.419521896        -4.030951320
O      0.892454822        -0.379235028        -2.783259589
C      2.533120036        -1.266827729        -4.288246524
H         2.787196458        -1.364888206        -5.340806662
H         3.403858224        -0.830161842        -3.780526981
H         2.382612467        -2.266030745        -3.862009872
O     -2.312415728        -1.988319694        -2.993527183
O     -2.242389924        -0.609511600        -1.231157105
C     -2.725213185        -1.585197492        -1.869447990
O     -3.772497479        -2.251245491        -1.288594726
Li     -1.044796856        -0.524170505        -2.794859726
H        -4.000928838        -2.947093542        -1.928040273
53
B3LYP TS (4 to 8) with Br and KHCO3
C        2.900320370     -0.538359321     -5.511432804
C        3.088389165     -0.524865446     -4.151381925
C        3.736561480     -1.519751299     -6.332451299
H        3.121550944     -2.367151063     -6.663878939
H        4.104621041     -1.022180377     -7.238319703
H        4.587290087     -1.899902869     -5.756568892
N        1.939092362      0.050432977     -6.258012031
C        1.183664702      1.073646241     -5.792336505
C        1.599097324      2.055801456     -4.833863089
H        2.610984064      1.978218238     -4.453845209
Cu       2.738924045     -2.458764442     -2.305524594
C       -0.980475670     -4.659179569      0.535792379
C       -0.675456773     -3.365024516      0.906874107
C       -0.277649273     -5.261623992     -0.530733983
C        0.339601211     -2.675526226      0.209442015
C        0.718523250     -4.481880028     -1.180198876
N        1.003352433     -3.209444664     -0.809767394
C       -0.545959926     -6.590744284     -0.995219386
C        0.127574763     -7.111119906     -2.058962340
C        1.139036252     -6.354627656     -2.742113868
C        1.449344368     -5.042754107     -2.291391199
H       -1.762555941     -5.220774182      1.042561650
H       -1.211195325     -2.845475326      1.694314417
H        0.577320876     -1.646198689      0.477700112
H       -1.312746180     -7.172539267     -0.488647892
H       -0.091969236     -8.114406264     -2.416262923
C        1.844991840     -6.861019204     -3.851906440
N        2.425785393     -4.285275151     -2.883491861
C        3.064143536     -4.794086244     -3.948318980
C        2.804438760     -6.068533407     -4.461769690
H        1.623754833     -7.859988899     -4.219021879
H        3.811190782     -4.151114880     -4.400827626
H        3.363832624     -6.419122167     -5.323188738
C       -0.125762031      1.310230342     -6.302388965
Br      -0.847760549      0.074900779     -7.673407397
C       -0.950184095      2.349642604     -5.902292900
H       -1.942426236      2.442662929     -6.332384378
C        0.786363804      3.112079661     -4.427987785
H        1.173459362      3.833989837     -3.709150215
C       -0.503678873      3.267005008     -4.943851546
H       -1.147244103      4.080436264     -4.621034100
C        3.758820750     -0.212489802     -3.039166010
O        3.488611679     -0.782793334     -1.834255559
C        4.844830703      0.850459732     -2.956320200
H        5.027840675      1.327958523     -3.923817043
H        4.575628179      1.623968596     -2.221749080
H        5.782355261      0.401020348     -2.601025084
O       -1.508377685      0.639251164     -0.919236854
O        0.184578694      0.425290594      0.575060598
C       -1.014937584      0.401576448      0.212584007
O       -1.929295479      0.012488657      1.205940046
K        0.951008802      0.456292094     -2.031028370
H       -2.782144953      0.047174783      0.741549420
53
B3LYP 8Br and KHCO3
C      1.966018667        -0.945189484        -5.621781973
C      1.758793347        -1.030881539        -4.256572201
C      2.226539723        -2.237179789        -6.393042503
H      2.906013343        -2.031375490        -7.227599218
H      2.651921119        -3.010489413        -5.745135068
H      1.292999648        -2.629494986        -6.819256156
N      1.912107419         0.139839810        -6.403926017
C      1.328877866         1.308602996        -6.042773625
C      1.903164686         2.579132862        -6.306607203
Br      3.726173793         2.652086626        -7.081632077
Cu      2.613415036        -2.009593787        -0.413021091
C     -0.313647964        -2.370867258         3.803407634
C     -0.813654859        -1.521868359         2.838054302
C      0.945775242        -2.982704242         3.607185513
C     -0.048351056        -1.276682037         1.675682217
C      1.625948594        -2.695158138         2.393097773
N      1.126441813        -1.854626146         1.456801136
C      1.550391657        -3.864790229         4.560604607
C      2.768299951        -4.428833029         4.322244957
C      3.482690843        -4.168470420         3.104531657
C      2.906118360        -3.309094386         2.130886666
H     -0.870623281        -2.578471181         4.714844523
H     -1.778777731        -1.034551263         2.931247287
H     -0.420067503        -0.575619012         0.926757075
H      1.016967350        -4.074669785         5.484948929
H      3.222945027        -5.093925860         5.052397754
C      4.744877577        -4.733685838         2.827853509
N      3.528788261        -3.039575680         0.939677423
C      4.731924321        -3.590230402         0.715842561
C      5.372199364        -4.433358262         1.629981106
H      5.208953164        -5.394122745         3.555890791
H      5.192840368        -3.346312049        -0.235100006
H      6.346065764        -4.843921931         1.382903349
C     -0.000566548         1.386000959        -5.514534415
H     -0.514646547         0.441142868        -5.356355057
C     -0.651206930         2.586721685        -5.266063916
H     -1.673302043         2.571062863        -4.888936656
C      1.272815269         3.791725204        -6.056152184
H      1.790530213         4.719410165        -6.280959124
C     -0.016602836         3.811504420        -5.519990091
H     -0.514165635         4.756571665        -5.320367306
C      2.497887271        -1.094557060        -3.143015760
O      1.924906959        -1.236372586        -1.904409726
C      4.011841268        -0.948157871        -3.113034032
H      4.414897539        -0.738708412        -4.108496960
H      4.312327028        -0.134867797        -2.436123028
H      4.484915876        -1.867226899        -2.729077692
O     -2.812840951        -0.075474532        -1.612510742
O     -1.374114156         0.859701387        -0.126546428
C     -2.440419734         0.295356762        -0.472738465
O     -3.320418687         0.008805838         0.585608804
K     -0.226261522         0.190428408        -2.479934607
H     -4.063955601        -0.431889169         0.141772611
53
B3LYP TS (8 to 9a) with proximal Br and KHCO3
C      1.593145960        -0.825752377        -6.135304356
C      1.689249633        -0.717472466        -4.753436520
C      1.678742078        -2.181448082        -6.821039520
H      1.223595049        -2.131383172        -7.815592737
H      2.727650202        -2.490986104        -6.938821008
H      1.179774863        -2.957179803        -6.228948606
N      1.229168082         0.186400197        -6.944790087
C      1.001358938         1.362933521        -6.292300811
C      1.590314151         1.680414719        -5.028773767
Br      3.695998715         1.645228485        -4.909191368
Cu      2.583658190        -1.840151730        -0.916134016
C      0.168456329        -1.658458312         3.591652248
C     -0.457356413        -0.966018109         2.575076285
C      1.407841777        -2.289468827         3.341924261
C      0.161476032        -0.896405771         1.307237016
C      1.937348712        -2.186218538         2.027149916
N      1.315970155        -1.496115601         1.039403438
C      2.138573994        -3.016318728         4.337263383
C      3.330636550        -3.608445898         4.042188149
C      3.891203807        -3.535615443         2.722226003
C      3.187098925        -2.830004285         1.709650728
H     -0.274569564        -1.727139710         4.583164675
H     -1.415098357        -0.473783192         2.708100571
H     -0.313799446        -0.319538827         0.512369192
H      1.722401881        -3.084575121         5.339883251
H      3.880990347        -4.154476326         4.804584212
C      5.116941349        -4.141589499         2.379054606
N      3.655754060        -2.739669400         0.424220121
C      4.827634624        -3.328365913         0.136296674
C      5.584591116        -4.031297276         1.077828768
H      5.678321474        -4.685596388         3.134310435
H      5.164464988        -3.231441312        -0.890319575
H      6.524195816        -4.482414296         0.774930388
C     -0.029275774         2.219842798        -6.748862039
H     -0.457742597         1.993967996        -7.723106048
C     -0.548021321         3.232508298        -5.952265293
H     -1.372097837         3.842667400        -6.315688711
C      1.084689937         2.725707139        -4.232772909
H      1.564528599         2.962830742        -3.286530965
C     -0.017342134         3.460138554        -4.667522313
H     -0.435430766         4.232399857        -4.025326450
C      2.318317107        -1.321269741        -3.718947232
O      1.844639530        -1.192524024        -2.461200674
C      3.622834682        -2.084751258        -3.844091019
H      3.955211379        -2.156895457        -4.883602986
H      4.411944014        -1.576346494        -3.268953843
H      3.520105884        -3.101447784        -3.432834835
O     -2.917151606        -0.320383753        -1.903592496
O     -1.507092716         0.868115655        -0.580757673
C     -2.525255634         0.172898482        -0.818267003
O     -3.313467187        -0.112873474         0.308838738
K     -0.459594548         0.232750578        -2.984702793
H     -4.029481184        -0.659751747        -0.054725121
53
B3LYP 5c and bromide and KHCO3
C      0.802290958         0.185498906        -6.475103584
C      0.899005181         0.382653657        -5.027729723
C      1.404410120        -0.899523446        -7.324568677
H      1.082453159        -0.739902964        -8.356833842
H      2.500417800        -0.884242825        -7.296822251
H      1.083714448        -1.901723115        -7.012887195
N      0.054401795         1.097959060        -7.070042540
C     -0.366599234         1.977143772        -6.075815295
C      0.126613166         1.600744720        -4.794379278
Br      6.531532416        -1.633320913        -3.614434408
Cu      2.201754258        -0.701246045        -1.263812550
C      0.474353482        -1.804600283         3.411124919
C     -0.503734483        -1.457538208         2.504577137
C      1.828546922        -1.820456808         3.003372028
C     -0.130890803        -1.118104552         1.185535279
C      2.105160788        -1.470759575         1.655706202
N      1.132706092        -1.124311894         0.775463983
C      2.907272229        -2.175435688         3.877841071
C      4.195294805        -2.188343621         3.430947320
C      4.514503829        -1.848570647         2.074870950
C      3.473169507        -1.486353988         1.186338925
H      0.223682001        -2.071104934         4.435672314
H     -1.555968154        -1.441296511         2.769444999
H     -0.903470341        -0.844102915         0.466278578
H      2.675494215        -2.437873025         4.907294990
H      5.009298629        -2.462154268         4.097657012
C      5.836955046        -1.865569140         1.567603524
N      3.718172234        -1.153349045        -0.113770351
C      4.973152508        -1.180376637        -0.568037854
C      6.062622937        -1.541460471         0.249028078
H      6.655335935        -2.146240869         2.226892228
H      5.156264743        -0.954868588        -1.618712404
H      7.046089837        -1.565964882        -0.208124283
C     -1.162113236         3.113666016        -6.239197962
H     -1.525396268         3.380726056        -7.228350677
C     -1.461340612         3.889948721        -5.118340109
H     -2.080448507         4.777898932        -5.224768370
C     -0.157689215         2.408467615        -3.680753108
H      0.254061176         2.169283529        -2.704293663
C     -0.957417873         3.543774833        -3.853949576
H     -1.178756223         4.174880828        -2.996032659
C      1.507874940        -0.396556217        -4.033523707
O      1.226398449        -0.148543615        -2.784478738
C      2.473166592        -1.519858085        -4.301294643
H      2.500229822        -1.842305432        -5.339662832
H      3.497394965        -1.217564847        -4.030359975
H      2.219972552        -2.378473564        -3.667238977
O     -3.417660078        -1.892998217        -2.061668198
O     -2.618846552        -0.413729441        -0.541993926
C     -3.306821261        -1.401066291        -0.907420092
O     -4.022614165        -2.034012018         0.103379573
K     -1.556870302        -0.249591601        -2.954982194
H     -4.479103033        -2.756725047        -0.358490629
53
PBEPW91 8Br and LiHCO3
C      0.534327010        -0.091803051        -5.401913205
C      0.480745857        -0.642576985        -4.107544420
C     -0.313978726        -0.774239305        -6.469982852
H      0.013334731        -0.449170352        -7.470403963
H     -0.245007459        -1.872403716        -6.384186225
H     -1.379171358        -0.510552287        -6.341716152
N      1.156158927         1.010108337        -5.833081575
C      1.808758554         1.891831149        -5.007674352
C      2.920082294         2.641930093        -5.484384191
Br      3.623599935         2.243424858        -7.296620900
Cu     2.123028414        -1.908426018        -0.587917410
C     -0.117029999        -2.343626780         3.932321859
C     -0.963148783        -1.965584479         2.895208752
C      1.256473955        -2.561068564         3.667574111
C     -0.436955411        -1.806940550         1.590045962
C      1.698340772        -2.377089068         2.318600381
N      0.855045619        -2.010480582         1.308995573
C      2.210470460        -2.949117624         4.665373064
C      3.531763216        -3.140110318         4.341787821
C      4.011675952        -2.960049257         2.997603090
C      3.082825724        -2.577192741         1.982305500
H     -0.494739824        -2.476335418         4.952713135
H     -2.029016724        -1.790369244         3.064072167
H     -1.081794064        -1.507967540         0.747466939
H      1.864877010        -3.090122603         5.695677843
H      4.253874120        -3.435506944         5.110870389
C      5.366332869        -3.143245084         2.633334887
N      3.464021247        -2.382835229         0.664821936
C      4.774994521        -2.567451322         0.358972858
C      5.739440352        -2.942149394         1.299820353
H      6.099310331        -3.435109522         3.391951577
H      5.039432381        -2.403366927        -0.688346769
H      6.776023017        -3.070084730         0.976494145
C      1.390851027         2.244276440        -3.685013929
H      0.542801440         1.694561712        -3.266656307
C      2.015407240         3.248405297        -2.944266334
H      1.640437708         3.480696025        -1.940992985
C      3.570278842         3.634514261        -4.754208602
H      4.426121220         4.154043990        -5.193585760
C      3.115013135         3.951638860        -3.464169008
H      3.614878288         4.733179211        -2.883060452
C      1.435470350        -1.165719947        -3.293868401
O      1.074667714        -1.470505902        -2.008632353
C      2.862815328        -1.493265384        -3.674616389
H      3.065756918        -1.228029907        -4.724295049
H      3.563388757        -0.925473150        -3.030560972
H      3.079487351        -2.568797621        -3.523027134
O     -2.371099922        -2.692476366        -2.454397287
O     -2.126785877        -1.021898039        -0.943200770
C     -2.698303698        -2.057260444        -1.402541839
O     -3.776498715        -2.546464764        -0.666512660
Li     -0.856491641        -1.369412869        -2.501219523
H     -4.053407145        -3.328846105        -1.189956646
53
PBEPW91 TS (8 to 9a) with proximal Br and LiHCO3
C      1.559613471        -0.761667003        -6.088684845
C      1.521474416        -0.791938963        -4.687259250
C      1.883902329        -2.010170545        -6.895709099
H      1.531285680        -1.884036934        -7.932121866
H      2.975488362        -2.192249549        -6.922946692
H      1.417362390        -2.905423711        -6.451472628
N      1.149847530         0.288553667        -6.827252491
C      0.732597471         1.368905179        -6.091809906
C      1.171732928         1.662632025        -4.756794804
Br      3.217112717         1.767748236        -4.404388260
Cu     2.465276063        -2.079993304        -0.919597285
C      0.647954681        -0.981833439         3.646095617
C      0.029050216        -0.324316954         2.587292923
C      1.716783031        -1.870809855         3.383486194
C      0.474255896        -0.558790410         1.264022789
C      2.099578715        -2.047303705         2.015401052
N      1.475399728        -1.402138436         0.983113205
C      2.421721473        -2.597074879         4.399438930
C      3.450430406        -3.448071753         4.074961612
C      3.866291878        -3.642040278         2.711056381
C      3.180513612        -2.930495035         1.679386092
H      0.322940843        -0.823389847         4.680937949
H     -0.800440821         0.368308275         2.752902156
H      0.008955185        -0.049693138         0.403750135
H      2.121247495        -2.462093130         5.444688654
H      3.981379349        -4.000018360         4.858469281
C      4.925647146        -4.502652158         2.340901472
N      3.520957751        -3.049214908         0.341228023
C      4.546513480        -3.884986618         0.031090576
C      5.259248055        -4.617483338         0.984775704
H      5.467760113        -5.061550709         3.110136153
H      4.791702017        -3.950516918        -1.032159734
H      6.073618324        -5.268983456         0.656272233
C     -0.346436226         2.145444838        -6.592994627
H     -0.661525888         1.934925295        -7.620821192
C     -1.044037102         3.041550760        -5.784779602
H     -1.900803354         3.591135817        -6.190212890
C      0.472352002         2.575681901        -3.938613883
H      0.818832599         2.771302636        -2.920666571
C     -0.662813490         3.220960630        -4.437539962
H     -1.229172624         3.890750691        -3.782000903
C      2.221818407        -1.441209928        -3.707742534
O      1.714003225        -1.403999092        -2.450751629
C      3.576108163        -2.103106608        -3.843727434
H      3.942274316        -2.088671401        -4.882110766
H      4.314591700        -1.576700162        -3.207362548
H      3.534198941        -3.153536997        -3.492938366
O     -1.814465866        -0.565633909        -2.732478488
O     -0.623690292         0.748057562        -1.322077392
C     -1.682072288         0.156513708        -1.695644881
O     -2.797073663         0.307955445        -0.870618439
Li      0.147389995        -0.201811105        -2.979182996
H     -3.480982489        -0.215119006        -1.341153424
53
PBEPW91  5c and bromide and LiHCO3
C      0.622907612        -0.023961415        -6.426234501
C      0.654975342         0.269314607        -4.990317381
C      1.445716053        -1.018223369        -7.197090323
H      1.081212748        -1.030225040        -8.235419349
H      2.518627329        -0.753703393        -7.209792779
H      1.365883874        -2.038145599        -6.782114734
N     -0.299500936         0.678486385        -7.080789926
C     -0.917322746         1.493102551        -6.129271933
C     -0.373124131         1.297608710        -4.818496462
Br      6.514086470        -1.787230276        -2.831552511
Cu     1.983453293        -0.460424820        -1.131671562
C      0.428693793        -2.295597159         3.214855696
C     -0.572953013        -1.935722487         2.324882809
C      1.786446189        -2.076780369         2.867694527
C     -0.225001572        -1.358118286         1.079705646
C      2.043914207        -1.495168069         1.587734534
N      1.047291608        -1.149312155         0.719687522
C      2.890463420        -2.403224895         3.721166833
C      4.184105162        -2.155409642         3.323692222
C      4.477595377        -1.566203385         2.048912522
C      3.402833513        -1.240603287         1.175912120
H      0.189734082        -2.744311118         4.185736242
H     -1.629119554        -2.087277504         2.563360885
H     -0.995259428        -1.050146955         0.356683398
H      2.684064331        -2.854723944         4.697522490
H      5.023245368        -2.408904683         3.980539680
C      5.798430956        -1.281977159         1.600680666
N      3.600685224        -0.667125682        -0.057370514
C      4.862561596        -0.425843115        -0.459078669
C      5.986803187        -0.726581247         0.346419873
H      6.648729684        -1.523439860         2.247052301
H      5.001306838         0.009807916        -1.448711959
H      6.977063448        -0.537330550        -0.071244050
C     -1.937930355         2.426598566        -6.353988731
H     -2.338199197         2.560540625        -7.364083671
C     -2.417096791         3.177839902        -5.269615521
H     -3.219615717         3.906678745        -5.426444863
C     -0.839902818         2.085440529        -3.745934721
H     -0.390761187         2.013739313        -2.748701831
C     -1.869530302         3.014071714        -3.983218129
H     -2.241504475         3.621564152        -3.151789114
C      1.383827726        -0.324812151        -3.949727258
O      1.002503384        -0.068869008        -2.707439334
C      2.552107110        -1.252791916        -4.116890780
H      2.852825511        -1.408562127        -5.159315898
H      3.432098839        -0.864524023        -3.568085500
H      2.320382478        -2.232439696        -3.661289824
O     -2.191296829        -1.754045439        -3.051199239
O     -2.125919234        -0.423346476        -1.223689004
C     -2.584080798        -1.405001587        -1.891290821
O     -3.583205302        -2.150492897        -1.291566364
Li     -0.969854238        -0.231995354        -2.819562089
H     -3.784403315        -2.834682525        -1.966015256
53
PBEPW91 8Br and KHCO3
C      2.007297246        -0.981124947        -5.593884133
C      1.834476608        -1.020511900        -4.221275939
C      2.254360778        -2.283204107        -6.350336147
H      2.957431944        -2.094973451        -7.179254113
H      2.655992957        -3.064674013        -5.685488952
H      1.316548455        -2.662133985        -6.797466842
N      1.959400351         0.113198541        -6.381849330
C      1.317471184         1.260816574        -6.043158171
C      1.845170042         2.557706911        -6.313866849
Br      3.674234890         2.682745261        -7.062357709
Cu     2.624830721        -2.011554644        -0.368330154
C     -0.350835234        -2.373503569         3.733447222
C     -0.815625746        -1.497383147         2.762087096
C      0.909696501        -3.000385535         3.564038741
C     -0.011435119        -1.240528250         1.623475557
C      1.630438673        -2.708110783         2.361401285
N      1.165170814        -1.839410372         1.415666661
C      1.481023603        -3.905988375         4.515529124
C      2.705153356        -4.489626307         4.288801760
C      3.454113507        -4.223895483         3.090731920
C      2.903467457        -3.335465666         2.116850236
H     -0.939273440        -2.589550125         4.632899502
H     -1.783667586        -0.994551362         2.833513789
H     -0.349645955        -0.502423250         0.880552606
H      0.920659674        -4.127770517         5.430764451
H      3.136076977        -5.179102537         5.023033317
C      4.718150520        -4.806062930         2.828123533
N      3.552938209        -3.044793663         0.930144999
C      4.769170271        -3.615608780         0.723139148
C      5.374925175        -4.485674352         1.635199538
H      5.162960158        -5.491060775         3.556743890
H      5.256839487        -3.351584172        -0.218428848
H      6.355643824        -4.907390561         1.398313459
C     -0.028547665         1.282320074        -5.535724315
H     -0.505157759         0.307476606        -5.381857042
C     -0.738493512         2.461158980        -5.309409705
H     -1.773206255         2.405640489        -4.948695338
C      1.156124531         3.748243384        -6.084977362
H      1.642139179         4.701798858        -6.309413074
C     -0.147645056         3.714450872        -5.564885148
H     -0.691400814         4.645455902        -5.379684993
C      2.546785218        -1.093850786        -3.079150771
O      1.928524287        -1.238916682        -1.865756279
C      4.060290347        -0.948355029        -3.019164258
H      4.481996858        -0.706709107        -4.008065366
H      4.348355702        -0.153511055        -2.305171288
H      4.522798812        -1.887754428        -2.653682227
O     -2.741944699        -0.014924762        -1.635780807
O     -1.301193367         0.978116671        -0.157273237
C     -2.362081853         0.376383852        -0.492222993
O     -3.229002228         0.068829815         0.585805893
K     -0.179490698         0.286679173        -2.491455435
H     -3.957119296        -0.407514911         0.132495546
53
PBEPW91 TS (8 to 9a) with proximal Br and KHCO3
C      1.619867069        -0.863367121        -6.071404530
C      1.738987377        -0.723705377        -4.693424477
C      1.799040339        -2.220799609        -6.736691534
H      1.258128133        -2.248466174        -7.696968422
H      2.870714160        -2.410847499        -6.940700791
H      1.442316653        -3.036709570        -6.086163176
N      1.160287427         0.113930130        -6.897224130
C      0.913888907         1.297787738        -6.259161723
C      1.583424284         1.710142045        -5.053939644
Br     3.652287655         1.683841793        -5.038238989
Cu      2.664907066        -1.826626898        -0.857816090
C      0.062683929        -1.728727600         3.481018175
C     -0.501233861        -0.991912859         2.446424460
C      1.312817919        -2.364898456         3.282403367
C      0.194953355        -0.882808027         1.218300528
C      1.921881294        -2.228344230         1.994156712
N      1.363918480        -1.491031884         0.986916542
C      1.984403911        -3.132788230         4.289843025
C      3.192526803        -3.734643400         4.032913567
C      3.824165938        -3.632094773         2.744829360
C      3.173185282        -2.880409301         1.719274362
H     -0.440701314        -1.826773254         4.449943742
H     -1.469619383        -0.492662565         2.534517556
H     -0.228321077        -0.257413165         0.418138362
H      1.513315635        -3.230837563         5.274417083
H      3.699430179        -4.316647646         4.810469416
C      5.061102128        -4.248573007         2.441483992
N      3.700371974        -2.753761975         0.444807316
C      4.891214153        -3.358967063         0.197738321
C      5.591385439        -4.100501456         1.154628909
H      5.582782249        -4.828422730         3.209375957
H      5.279375087        -3.233163756        -0.816200388
H      6.545556421        -4.558255709         0.879481519
C     -0.211129980         2.074347322        -6.655856122
H     -0.708686090         1.774623408        -7.585089617
C     -0.732342432         3.085774281        -5.848105720
H     -1.631702246         3.626782619        -6.161544557
C      1.078356553         2.758401815        -4.253522136
H      1.619229224         3.059940843        -3.350457073
C     -0.109840275         3.404138394        -4.618214666
H     -0.528656576         4.176648605        -3.964511219
C      2.426715254        -1.266576882        -3.645398994
O      1.927905823        -1.155296491        -2.394393154
C      3.791684643        -1.919131776        -3.757390978
H      4.134938549        -1.971685013        -4.802883530
H      4.536074673        -1.340275112        -3.175854769
H      3.768444009        -2.942554042        -3.332511036
O     -2.877418721        -0.245118545        -1.866850772
O     -1.426941679         1.010914799        -0.615004222
C     -2.454715601         0.298599873        -0.803940365
O     -3.222213322         0.054489143         0.363107436
K     -0.448098833         0.270675690        -3.006277766
H     -3.937786136        -0.521690930         0.019088056
53
PBEPW91  5c and bromide and KHCO3
C      0.684852032         0.007050779        -6.413990742
C      0.838179823         0.414046881        -5.015428891
C      1.275150611        -1.180957204        -7.123807246
H      0.883451003        -1.193082700        -8.152348000
H      2.377634898        -1.132416826        -7.173175636
H      1.014346950        -2.138345153        -6.637960748
N     -0.118680730         0.816290758        -7.109033873
C     -0.519641681         1.817576492        -6.225340688
C      0.040794553         1.635407576        -4.918359188
Br      6.372137656        -1.894594471        -3.125217847
Cu     2.167228869        -0.315208501        -1.148385143
C      0.565265658        -2.507153753         2.986076779
C     -0.419225619        -1.955383123         2.179984755
C      1.931429470        -2.341025378         2.637355568
C     -0.042942466        -1.229739863         1.023748418
C      2.214249829        -1.617874071         1.437992213
N      1.234580347        -1.075198444         0.653167857
C      3.021163916        -2.862378595         3.408800676
C      4.323919604        -2.673065968         3.007505747
C      4.641600099        -1.955019207         1.807110239
C      3.581385793        -1.429788710         1.018475881
H      0.308371020        -3.071790887         3.889598702
H     -1.485544756        -2.064967275         2.394246186
H     -0.819137191        -0.758821072         0.402339875
H      2.795489872        -3.418864772         4.324822549
H      5.150061301        -3.079701457         3.600930357
C      5.971567462        -1.736570982         1.347263469
N      3.800541768        -0.726856541        -0.141183783
C      5.067374446        -0.555689838        -0.560994497
C      6.178864021        -1.054107896         0.161083764
H      6.811946390        -2.132099206         1.927340336
H      5.216000451        -0.009102573        -1.492138236
H      7.172804532        -0.907549844        -0.264755991
C     -1.364519832         2.903782461        -6.503021098
H     -1.780562169         3.025130745        -7.508634217
C     -1.650027498         3.815785140        -5.476746715
H     -2.308556905         4.668524875        -5.674667282
C     -0.237878685         2.573371028        -3.902124729
H      0.213515757         2.468428147        -2.910589968
C     -1.088596643         3.654170110        -4.192479502
H     -1.307363468         4.387821899        -3.408918012
C      1.507147077        -0.211764773        -3.937132803
O      1.271804827         0.223960710        -2.724433786
C      2.469573766        -1.360676614        -4.076640202
H      2.556596729        -1.754092499        -5.095837844
H      3.485801733        -1.053299082        -3.754003385
H      2.174368755        -2.182491219        -3.398934383
O     -3.319404674        -1.790654663        -1.912935487
O     -2.505377769        -0.147088008        -0.545388882
C     -3.111860690        -1.231125538        -0.793216647
O     -3.588708261        -1.913958398         0.342205368
K     -1.577946868        -0.099006454        -3.007069645
H     -3.996919863        -2.715917628        -0.048756226
53
PBE0 TS (4 to 8) with Br and LiHCO3
C        2.642942543      0.074500898     -4.666582904
C        2.236576821      0.410086809     -3.421278530
C        4.071129318     -0.426351541     -4.810613062
H        4.068433996     -1.447351181     -5.211892926
H        4.607055280      0.197607892     -5.537030958
H        4.604767736     -0.412514831     -3.855805853
N        1.978169180     -0.005961414     -5.854438659
C        0.749310929      0.501137540     -6.061826793
C       -0.036210052      1.291724795     -5.164502572
H        0.399388861      1.520821560     -4.198457336
Cu       1.182606813     -1.529205667     -2.029266781
C        1.049721492     -6.175553879      0.186106579
C        1.367874968     -5.145883386      1.042497754
C        0.779811843     -5.893815880     -1.167508120
C        1.424799822     -3.830476565      0.542042671
C        0.850684260     -4.538237502     -1.570507167
N        1.178678338     -3.540504362     -0.724371713
C        0.463657384     -6.901737059     -2.130805853
C        0.240179962     -6.575075925     -3.432217404
C        0.292679051     -5.215726278     -3.876185382
C        0.578190679     -4.193864949     -2.944262618
H        1.006883899     -7.205188796      0.535723263
H        1.584633013     -5.327404661      2.090715674
H        1.681930350     -2.993290038      1.192905957
H        0.418310820     -7.938080454     -1.803593868
H        0.014647336     -7.346636586     -4.164834853
C        0.070063950     -4.837692493     -5.216905366
N        0.602402948     -2.883397320     -3.294120173
C        0.393569404     -2.553346498     -4.568489552
C        0.133757732     -3.506713456     -5.563682963
H       -0.142467639     -5.603063138     -5.959901654
H        0.445871346     -1.499332340     -4.811519034
H       -0.011094102     -3.165515354     -6.583537101
C        0.082485729      0.249995998     -7.298327859
Br       0.994628244     -0.855347722     -8.641002738
C       -1.172001324      0.719932010     -7.632586862
H       -1.591903596      0.477090460     -8.604543027
C       -1.297291624      1.770879711     -5.487000863
H       -1.831431299      2.371758219     -4.752224450
C       -1.887300244      1.498965559     -6.719949807
H       -2.876638396      1.871593488     -6.971617090
C        2.097504745      0.884661291     -2.194641785
O        1.590480073      0.131136495     -1.171876029
C        2.423261849      2.297295990     -1.784362949
H        2.824016263      2.873687863     -2.622166168
H        1.526072499      2.805304234     -1.402729743
H        3.164014631      2.301371224     -0.970689507
O        0.998820947      0.735541447      2.375775110
O        2.144257011     -1.157301168      2.078982077
C        1.529888789     -0.328714815      2.791535538
O        1.429427748     -0.608233743      4.123286294
Li       1.616503835      0.089612594      0.625425771
H        0.928375228      0.139263363      4.481400009
53
PBE0 8Br and LiHCO3
C   0.5795786597  -0.0714661829  -5.3816734023
C   0.4872630218  -0.5811879156  -4.0789994959
C  -0.2319257038  -0.7881388161  -6.4429265377
H   0.1390233355  -0.5226996622  -7.4373848541
H  -0.1910188563  -1.8731321854  -6.2958832330
H  -1.2864819529  -0.4943732496  -6.3717341411
N   1.2043604151   1.0033837496  -5.8345742257
C   1.8392157864   1.9066249840  -5.0324858559
C   2.9308136820   2.6547987583  -5.5266925148
Br   3.6180334442   2.2479108683  -7.3130877450
Cu   2.0904539801  -1.9112323561  -0.5877048756
C  -0.1074010564  -2.3514750677   3.9416968681
C  -0.9512247788  -1.9744765798   2.9199456664
C   1.2570696629  -2.5704900139   3.6681495303
C  -0.4349694334  -1.8159763133   1.6182240637
C   1.6791277629  -2.3903118590   2.3302696130
N   0.8422961885  -2.0231527392   1.3409124560
C   2.2124368283  -2.9590635361   4.6583506458
C   3.5181778735  -3.1546933879   4.3318841467
C   3.9816431380  -2.9785183625   2.9880716177
C   3.0603845912  -2.5977327271   1.9848533615
H  -0.4766960272  -2.4819367950   4.9568889889
H  -2.0084071025  -1.8000798234   3.0935809960
H  -1.0760314216  -1.5147116802   0.7830334212
H   1.8735885218  -3.0950950997   5.6829417802
H   4.2399888028  -3.4492015030   5.0898789171
C   5.3244285095  -3.1646225112   2.6135496186
N   3.4313899723  -2.4094534981   0.6864157732
C   4.7150660357  -2.5928533217   0.3666388059
C   5.6879644919  -2.9691962009   1.2947625089
H   6.0570113845  -3.4567849118   3.3617464069
H   4.9701929828  -2.4298973171  -0.6754711858
H   6.7137153550  -3.1003256384   0.9654924094
C   1.4260706472   2.2786296626  -3.7258232892
H   0.5980313996   1.7264441845  -3.2919339421
C   2.0378704989   3.2979345514  -3.0141037248
H   1.6669820449   3.5430672619  -2.0205901290
C   3.5650959285   3.6666074563  -4.8241793952
H   4.4025815592   4.1893423913  -5.2765241583
C   3.1182337752   4.0016479988  -3.5485123028
H   3.6073443964   4.7946981996  -2.9883749963
C   1.4159377140  -1.1185806716  -3.2708250505
O   1.0592686156  -1.4652277335  -2.0045844426
C   2.8471669010  -1.4168245452  -3.6333116452
H   3.0661389797  -1.1280391445  -4.6654908316
H   3.5245050830  -0.8553393284  -2.9704034678
H   3.0739851599  -2.4856653493  -3.5004698382
O  -2.3593024524  -2.6724157634  -2.4347231255
O  -2.0930317002  -1.0844432548  -0.8809020692
C  -2.6586608932  -2.0935572878  -1.3627837868
O  -3.6950098848  -2.6226431273  -0.6297573923
Li  -0.8310906245  -1.3547343380  -2.4946823775
H  -3.9862825310  -3.3757950223  -1.1643097903
53
PBE0 TS (8 to 9a) with proximal Br and LiHCO3
C   1.5467504701  -0.7207856222  -6.1121323054
C   1.4981405838  -0.7679080140  -4.7166439846
C   1.7903579314  -1.9700212634  -6.9279564783
H   1.4600648489  -1.8110264701  -7.9592350343
H   2.8591164694  -2.2262332973  -6.9446111766
H   1.2600414467  -2.8267551106  -6.4984242627
N   1.2118625956   0.3539923876  -6.8235171554
C   0.8232452488   1.4140896070  -6.0586702247
C   1.2453626259   1.5990015383  -4.7098443174
Br   3.2647348062   1.6574508795  -4.3446904749
Cu   2.3798826384  -2.0402059293  -0.9553431102
C   0.6653517105  -0.9718770263   3.6416428884
C   0.0033797080  -0.3522954450   2.6036242087
C   1.7471034511  -1.8273050267   3.3586756174
C   0.4163876285  -0.5884989827   1.2773452893
C   2.0878593471  -2.0026090025   1.9967439607
N   1.4257382487  -1.3959439418   0.9895186225
C   2.5005273952  -2.5145011789   4.3606457126
C   3.5378426756  -3.3273327410   4.0228834043
C   3.9153270520  -3.5206170562   2.6543528937
C   3.1865157036  -2.8549154945   1.6407742331
H   0.3674788506  -0.8101586781   4.6757164270
H  -0.8346369114   0.3136326930   2.7833176895
H  -0.0811874362  -0.1082672783   0.4278007976
H   2.2268298240  -2.3746006190   5.4040909601
H   4.1060787262  -3.8466187247   4.7909926321
C   4.9861804749  -4.3426882936   2.2626333550
N   3.4888660538  -2.9806245790   0.3168741516
C   4.5151407652  -3.7683784620  -0.0184948859
C   5.2831659018  -4.4633824217   0.9156517336
H   5.5663245731  -4.8688914794   3.0165134075
H   4.7276901073  -3.8388713793  -1.0807366680
H   6.1037295319  -5.0854095591   0.5722315191
C  -0.2073763402   2.2498714041  -6.5284228359
H  -0.5060364452   2.1164851031  -7.5659791724
C  -0.8858822934   3.1159224870  -5.6866845591
H  -1.7085778277   3.7153343420  -6.0705466974
C   0.5618760045   2.4831390666  -3.8575672506
H   0.8941802724   2.6062036270  -2.8312134311
C  -0.5295886619   3.1950387964  -4.3331363468
H  -1.0804444685   3.8404519768  -3.6529471073
C   2.1390469946  -1.4490993728  -3.7423565666
O   1.6326963563  -1.4065629278  -2.4952499889
C   3.4554034724  -2.1682693237  -3.8698977928
H   3.8290190885  -2.1650752167  -4.8973853968
H   4.2072332333  -1.6808688166  -3.2297948682
H   3.3617067183  -3.2115729694  -3.5293998377
O  -1.8529864157  -0.6084216493  -2.7598911240
O  -0.7081832018   0.6196793731  -1.2808290551
C  -1.7400504766   0.0398510473  -1.6927307050
O  -2.8467580576   0.1119187852  -0.8786115669
Li   0.1052965806  -0.2339220008  -3.0018700094
H  -3.5180148943  -0.3841973851  -1.3696859632
53
PBE0 5c and bromide and LiHCO3
C   0.8461937833   0.2549565794  -6.4123416625
C   0.7375413663   0.3140318021  -4.9594003281
C   1.7890143623  -0.5541467312  -7.2449477065
H   1.5528562981  -0.3712146811  -8.2959910894
H   2.8356772586  -0.2777550882  -7.0714384416
H   1.6952427921  -1.6289554717  -7.0486780972
N  -0.0450885545   1.0034141351  -7.0230040112
C  -0.7832028074   1.6293322952  -6.0291686222
C  -0.3470448117   1.2587019727  -4.7308786281
Br   6.8698857445  -1.4419713499  -3.2095615367
Cu   1.8211211793  -0.8817220307  -1.1709481102
C   0.2968098054  -1.3975292268   3.5206113987
C  -0.6926240409  -1.1840789911   2.5888258555
C   1.6395471165  -1.4848595309   3.1002493285
C  -0.3460723539  -1.0524723160   1.2305111814
C   1.8899589024  -1.3381122474   1.7174208884
N   0.9090119330  -1.1236501333   0.8137048366
C   2.7338676582  -1.7156789928   3.9911390410
C   4.0084404694  -1.8027758765   3.5226857483
C   4.2983123521  -1.6638831741   2.1283696246
C   3.2411748786  -1.4258150305   1.2270289316
H   0.0604234136  -1.5029537578   4.5773109130
H  -1.7371520809  -1.1189925654   2.8764590997
H  -1.1066272812  -0.8944236295   0.4626252773
H   2.5257506396  -1.8241936875   5.0528713543
H   4.8357875350  -1.9813573983   4.2052669114
C   5.6034745546  -1.7547726768   1.5939218697
N   3.4402467218  -1.2788999435  -0.1071283696
C   4.6755321036  -1.3743384322  -0.5829887743
C   5.7905573409  -1.6144542380   0.2405230390
H   6.4414466737  -1.9393230796   2.2627317006
H   4.8510911029  -1.2719805070  -1.6551388060
H   6.7554513732  -1.6781169370  -0.2563899755
C  -1.8182023081   2.5427928631  -6.2058223167
H  -2.1337426358   2.8116538352  -7.2105254969
C  -2.4189832443   3.1004149822  -5.0793136940
H  -3.2341322201   3.8104804115  -5.1978762402
C  -0.9286957015   1.8623471643  -3.6092939006
H  -0.5582173972   1.6707099669  -2.6039354240
C  -1.9730338216   2.7699025371  -3.7963858737
H  -2.4336889841   3.2330687475  -2.9275287657
C   1.3925718555  -0.4025983412  -3.9656457167
O   0.9059484743  -0.3681458208  -2.7532049505
C   2.6315240501  -1.2149206412  -4.1649726294
H   2.8846197465  -1.3893594290  -5.2085109076
H   3.4919834545  -0.7043842056  -3.7093224673
H   2.5262638284  -2.1799533747  -3.6560811628
O  -2.2847287602  -1.9754507458  -2.9833702260
O  -2.1439029582  -0.5999807450  -1.2320731152
C  -2.6209197846  -1.5965383045  -1.8320792387
O  -3.5664332136  -2.3195045925  -1.1706779826
Li  -1.0375972435  -0.4829101159  -2.8634130717
H  -3.8016483174  -3.0256702316  -1.7909638943
53
PBE0 TS (4 to 8) with Br and KHCO3
C        2.984254499     -0.659799442     -5.519205040
C        3.308335862     -0.550002288     -4.207686637
C        3.724349067     -1.682530128     -6.362006904
H        3.050600667     -2.502131637     -6.644239064
H        4.061394942     -1.215641463     -7.296031579
H        4.591828227     -2.088734141     -5.830581447
N        1.948808742     -0.097208097     -6.197557637
C        1.321163526      0.993967025     -5.733408299
C        1.910077332      2.025622006     -4.932319464
H        2.964296877      1.925417643     -4.697383727
Cu       2.674166452     -2.397556888     -2.309204485
C       -0.969848711     -4.635235817      0.463631859
C       -0.713924233     -3.324579168      0.798180098
C       -0.244807955     -5.236865690     -0.584312568
C        0.276506869     -2.617353928      0.088754081
C        0.719754935     -4.438979168     -1.243277893
N        0.962335612     -3.155937550     -0.906534976
C       -0.464348554     -6.579898202     -1.023610827
C        0.223067374     -7.093041855     -2.078550749
C        1.200895205     -6.312251246     -2.774916107
C        1.466288186     -4.991496245     -2.343181598
H       -1.733563504     -5.210671738      0.982925578
H       -1.272610332     -2.803011504      1.568121329
H        0.472401583     -1.568622210      0.321974819
H       -1.209068934     -7.180102225     -0.505577326
H        0.038016788     -8.109014953     -2.419000470
C        1.917409144     -6.797414860     -3.883720011
N        2.403362874     -4.206724397     -2.940530799
C        3.048630502     -4.687907180     -4.003084169
C        2.835002898     -5.974424455     -4.506080807
H        1.732731925     -7.806957374     -4.242697742
H        3.762221853     -4.013821098     -4.465775561
H        3.398376341     -6.307272564     -5.371794094
C       -0.040110805      1.258087696     -6.060498208
Br      -0.983317434     -0.027066221     -7.192126664
C       -0.754598402      2.357400799     -5.621204476
H       -1.799185246      2.458999480     -5.899716664
C        1.208890741      3.141625706     -4.495356212
H        1.728486554      3.892875624     -3.900858552
C       -0.139120771      3.317755786     -4.814455875
H       -0.699225162      4.177091345     -4.457489718
C        3.795528264     -0.183317287     -3.025083694
O        3.402496773     -0.726345813     -1.852570588
C        4.830563615      0.907234031     -2.846887947
H        5.124890851      1.356287482     -3.800107938
H        4.447593570      1.694185227     -2.181993100
H        5.723719547      0.495542312     -2.358849656
O       -1.609578220      0.569808142     -1.301514854
O        0.038542468      0.447045521      0.239603649
C       -1.141195728      0.353512528     -0.160939444
O       -2.054051869     -0.095876543      0.792346394
K        0.888417216      0.537567909     -2.334026934
H       -2.886603629     -0.113497636      0.298524867
53
PBE0 8Br and KHCO3
C      1.802497946        -0.935793636        -5.716858559
C      1.497844651        -1.067864654        -4.366342590
C      2.092703248        -2.200049465        -6.505413908
H      2.336204513        -1.948210412        -7.542000927
H      2.928776245        -2.748907964        -6.053664215
H      1.225814737        -2.870467722        -6.492207463
N      1.823973608         0.172514353        -6.447047860
C      1.337276849         1.353904347        -5.987603725
C      2.046514576         2.569679459        -6.080998405
Br      3.887459041         2.523616176        -6.732817147
Cu      2.478392715        -2.030297404        -0.541517197
C     -0.116306782        -2.172695176         3.830569306
C     -0.691137216        -1.399653097         2.847729074
C      1.133869522        -2.779052443         3.591063290
C     -0.013061601        -1.227803697         1.624123795
C      1.721030539        -2.566259365         2.321616562
N      1.149546606        -1.805027177         1.367725299
C      1.816919074        -3.584962182         4.553960316
C      3.022324145        -4.146759100         4.269237130
C      3.644412434        -3.956738769         2.993668029
C      2.989146547        -3.173398028         2.014499191
H     -0.607629787        -2.323142123         4.789834356
H     -1.655316487        -0.917167407         2.972633512
H     -0.447581655        -0.581730728         0.856200358
H      1.352183278        -3.738829996         5.525314150
H      3.538005297        -4.755896990         5.007715982
C      4.891116710        -4.518123392         2.662990473
N      3.517255387        -2.964720230         0.775207514
C      4.705306391        -3.507395399         0.498297976
C      5.423452552        -4.283941469         1.410191840
H      5.418845745        -5.124289197         3.395117437
H      5.092598390        -3.312716560        -0.496771984
H      6.384458154        -4.694761240         1.117611464
C     -0.000550060         1.501905701        -5.523721487
H     -0.601742575         0.596345980        -5.485584697
C     -0.549657005         2.726766111        -5.183363447
H     -1.587455469         2.774806556        -4.855729136
C      1.518352324         3.806552099        -5.737794335
H      2.138249291         4.693564590        -5.831143510
C      0.209818538         3.898225584        -5.273561173
H     -0.209338231         4.862738582        -5.000735740
C      2.253425479        -1.219883905        -3.269696728
O      1.705059632        -1.359636884        -2.032920468
C      3.767971565        -1.194564906        -3.265447395
H      4.174836566        -0.992532630        -4.261327918
H      4.139446187        -0.423279213        -2.574487816
H      4.169202187        -2.158379592        -2.909472574
O     -2.989113607        -0.209646472        -1.597929294
O     -1.488913698         0.730137793        -0.191530500
C     -2.556097885         0.144658699        -0.479686224
O     -3.351332622        -0.184620731         0.616460373
K     -0.448480906         0.047987797        -2.581758738
H     -4.104728204        -0.637813462         0.211017184
53
PBE0 TS (8 to 9a) with proximal Br and KHCO3
C        1.596674215     -0.815607636     -6.105118565
C        1.684972511     -0.695969290     -4.728184580
C        1.671526315     -2.172070386     -6.771140910
H        1.240469009     -2.122957492     -7.776145041
H        2.716754237     -2.501078127     -6.860142068
H        1.145290644     -2.930161623     -6.180947035
N        1.248210138      0.191989701     -6.922688981
C        1.031272145      1.359020059     -6.262836078
C        1.646116844      1.661504121     -5.009212073
Br       3.684206512      1.568565294     -4.910340826
Cu       2.532130776     -1.789868030     -0.894809644
C        0.169862149     -1.683429049      3.565930981
C       -0.461533117     -0.995280860      2.554390410
C        1.413554566     -2.296364886      3.313031179
C        0.154961172     -0.910409892      1.290166005
C        1.936688429     -2.178238865      2.003974244
N        1.313044367     -1.493240533      1.022459632
C        2.153406018     -3.020189969      4.299001889
C        3.348419833     -3.596083926      3.997266247
C        3.901271167     -3.507632733      2.679128470
C        3.188515031     -2.804350524      1.679573043
H       -0.273140436     -1.762977430      4.556726126
H       -1.425709259     -0.515542994      2.687983134
H       -0.327371372     -0.332689577      0.496684084
H        1.740573494     -3.100198950      5.302193797
H        3.906894215     -4.141788111      4.754088937
C        5.127410605     -4.096213928      2.321825327
N        3.641497213     -2.695947336      0.398639215
C        4.809944314     -3.266886338      0.094538117
C        5.581271576     -3.969852181      1.021307538
H        5.700646934     -4.641472899      3.067493060
H        5.134711342     -3.156573866     -0.935656535
H        6.522427929     -4.409034471      0.706047809
C       -0.011333646      2.211156505     -6.683173277
H       -0.461936887      1.989124681     -7.648424616
C       -0.519655086      3.208492699     -5.865575347
H       -1.357837381      3.814228669     -6.202887432
C        1.151767584      2.696895980     -4.195840261
H        1.652293864      2.924628771     -3.257535490
C        0.038089645      3.426106521     -4.594642204
H       -0.368329587      4.190168321     -3.935446680
C        2.290784563     -1.288035952     -3.676552806
O        1.796471186     -1.152657159     -2.437435896
C        3.600028139     -2.033307926     -3.768284651
H        3.950559668     -2.118216304     -4.800951353
H        4.371155180     -1.502732181     -3.187812859
H        3.501965747     -3.043214985     -3.339293282
O       -2.903387643     -0.307781983     -1.932001296
O       -1.478369971      0.830379704     -0.595688873
C       -2.489421583      0.134230838     -0.838472790
O       -3.235068088     -0.217268568      0.284908868
K       -0.467825955      0.282066355     -3.027921467
H       -3.947616291     -0.756899688     -0.086974927
53
PBE0 5c and bromide and KHCO3
C      0.825728761         0.231833610        -6.407856903
C      0.890787368         0.471607103        -4.973698788
C      1.474102682        -0.852496088        -7.210654195
H      1.152868095        -0.738156610        -8.248881782
H      2.568146777        -0.792645077        -7.175650509
H      1.189385019        -1.854960415        -6.868147404
N      0.059278451         1.098205443        -7.040130270
C     -0.402826705         1.984860271        -6.082295107
C      0.080852329         1.663938320        -4.786560543
Br      6.562279862        -1.609065468        -3.595214558
Cu      2.097629792        -0.603095007        -1.176121558
C      0.469071954        -2.030353124         3.306529892
C     -0.491676635        -1.543221258         2.451941784
C      1.816461142        -2.065275263         2.889299211
C     -0.107654259        -1.076174039         1.179914720
C      2.100270558        -1.591492096         1.589074963
N      1.148681478        -1.103244273         0.762250562
C      2.882203825        -2.561243888         3.703340988
C      4.161198582        -2.590853801         3.238939818
C      4.482255705        -2.132481473         1.922708260
C      3.454112100        -1.630395356         1.099543693
H      0.208109810        -2.397128324         4.297089968
H     -1.543615236        -1.515681530         2.716725734
H     -0.865426736        -0.680472409         0.499789717
H      2.648003121        -2.920020822         4.702796717
H      4.965850369        -2.974185008         3.861801241
C      5.788349645        -2.171169021         1.383948829
N      3.684389664        -1.183677771        -0.160566313
C      4.919228627        -1.234072638        -0.645371411
C      6.003042700        -1.732134738         0.100515458
H      6.603721616        -2.559852468         1.990208635
H      5.098154961        -0.920994106        -1.674870618
H      6.969397276        -1.768661474        -0.392787975
C     -1.234920902         3.085086761        -6.285803862
H     -1.593368998         3.313341071        -7.286417002
C     -1.578201670         3.875618343        -5.192917589
H     -2.227303013         4.737145922        -5.332043999
C     -0.246986177         2.486835471        -3.700724499
H      0.155186485         2.282224347        -2.711701282
C     -1.083508507         3.582439247        -3.914860443
H     -1.346021251         4.223764950        -3.076516526
C      1.506273970        -0.255775712        -3.945560140
O      1.193374470         0.014500180        -2.720647411
C      2.511758832        -1.342779458        -4.169206013
H      2.569536750        -1.691693628        -5.198101602
H      3.519922198        -0.992158110        -3.897226370
H      2.286160027        -2.193283652        -3.514542900
O     -3.303563249        -1.833001587        -1.880824372
O     -2.490703355        -0.198752513        -0.552451254
C     -3.093790214        -1.273300604        -0.778860555
O     -3.557894980        -1.932260117         0.344418391
K     -1.605802700        -0.152614925        -3.018944003
H     -3.973150470        -2.729548069        -0.015437720
53
PBE1PW91 8Br and LiHCO3
 C   0.5793967999  -0.0710894650  -5.3817802027
 C   0.4871808354  -0.5809202204  -4.0793473862
 C  -0.2320433580  -0.7876532403  -6.4433733094
 H      0.1385792720  -0.5222230282  -7.4373021599
 H     -0.1912387968  -1.8721550188  -6.2969196797
 H     -1.2861707123  -0.4943607689  -6.3724389499
 N   1.2040928515   1.0035911562  -5.8343594108
 C   1.8390599996   1.9069247114  -5.0324286661
 C   2.9305406509   2.6549820004  -5.5265138566
 Br   3.6177635950   2.2479914960  -7.3136991758
 Cu  2.0908867265  -1.9113512280  -0.5877902316
 C  -0.1072728543  -2.3514540968   3.9418111305
 C  -0.9510477819  -1.9746341561   2.9204611377
 C   1.2570205711  -2.5705478399   3.6681691049
 C  -0.4351675153  -1.8161697937   1.6186977294
 C   1.6790345992  -2.3904219024   2.3306021147
 N   0.8418937048  -2.0234319151   1.3414459159
 C   2.2120686354  -2.9591863625   4.6584604563
 C   3.5175470825  -3.1548629917   4.3324115621
 C   3.9813201146  -2.9787315284   2.9888508579
 C   3.0604975340  -2.5978900412   1.9853849690
 H     -0.4761855968  -2.4818351134   4.9564705272
 H     -2.0075605733  -1.8001889964   3.0939355473
 H     -1.0760631839  -1.5153368265   0.7840652243
 H      1.8732158881  -3.0951514869   5.6823844441
 H      4.2387517258  -3.4492472263   5.0901326071
 C   5.3239173415  -3.1651132011   2.6147323162
 N   3.4323508181  -2.4099263252   0.6873359281
 C   4.7159722396  -2.5935966943   0.3678982658
 C   5.6881172557  -2.9699950784   1.2963489995
 H      6.0556564402  -3.4571854070   3.3628850595
 H      4.9711204270  -2.4309767756  -0.6735928573
 H      6.7134201344  -3.1013785325   0.9678311170
 C   1.4260959586   2.2790142814  -3.7258609997
 H      0.5985842241   1.7273487376  -3.2920854092
 C   2.0378535922   3.2980411317  -3.0143404079
 H      1.6673415818   3.5430788660  -2.0213404412
 C   3.5648766396   3.6665428031  -4.8242062637
 H      4.4019811731   4.1889400897  -5.2762883411
 C   3.1180619282   4.0015740161  -3.5486742030
 H      3.6068679323   4.7940942587  -2.9887791643
 C   1.4157037333  -1.1181165446  -3.2717743385
 O   1.0591783561  -1.4650424751  -2.0051442780
 C   2.8469458992  -1.4162800652  -3.6346321473
 H      3.0658837324  -1.1278222680  -4.6662746151
 H      3.5240217584  -0.8553518655  -2.9719611874
 H      3.0735870494  -2.4845973268  -3.5020855090
 O  -2.3588563258  -2.6721332176  -2.4348748790
 O  -2.0927963391  -1.0844376456  -0.8810781489
 C  -2.6582180917  -2.0934522494  -1.3629676482
 O  -3.6947061766  -2.6225627573  -0.6296715843
 Li  -0.8309260928  -1.3544826939  -2.4951304266
 H     -3.9862561950  -3.3756760538  -1.1636107692
53 
PBE1PW91 TS (8 to 9a) with proximal Br and LiHCO3
C      1.544166507        -0.720387033        -6.114616726
C      1.498699729        -0.767351294        -4.719338328
C      1.785749076        -1.969831339        -6.930785872
H      1.454458778        -1.810916186        -7.961140355
H      2.853709432        -2.226976989        -6.948634117
H      1.255379497        -2.825696002        -6.500889226
N      1.208241103         0.354563368        -6.824943054
C      0.821328721         1.415099695        -6.059812456
C      1.243345845         1.598086419        -4.710889024
Br      3.266495762         1.660913459        -4.348512294
Cu      2.381239116        -2.038996225        -0.956813171
C      0.664521521        -0.970572962         3.643916165
C      0.003401675        -0.349735632         2.606457499
C      1.745306154        -1.826828850         3.360678584
C      0.416486985        -0.585398769         1.280283497
C      2.086420547        -2.001639108         1.998845013
N      1.425115717        -1.393344175         0.992145604
C      2.497348814        -2.515274796         4.362625899
C      3.533685673        -3.328866540         4.025156298
C      3.911543305        -3.521990736         2.656818241
C      3.184172523        -2.855190452         1.643043136
H      0.366748703        -0.809433703         4.677554666
H     -0.833726529         0.316347798         2.786411091
H     -0.080494879        -0.104894103         0.431494321
H      2.223291033        -2.375563737         5.405474261
H      4.100756945        -3.848900136         4.792823064
C      4.981509208        -4.345068911         2.265799303
N      3.487541971        -2.981574638         0.319460878
C      4.512953914        -3.770367136        -0.015189586
C      5.279485607        -4.466116322         0.919307838
H      5.560204384        -4.871731964         3.019646941
H      4.726006803        -3.841287421        -1.076748389
H      6.099151618        -5.088722661         0.576849062
C     -0.207420839         2.253218221        -6.529098544
H     -0.505901679         2.121936239        -7.566289274
C     -0.884169691         3.119677860        -5.686716360
H     -1.705044192         3.720989163        -6.070059532
C      0.561411049         2.482294127        -3.857861380
H      0.893365907         2.603778722        -2.831830289
C     -0.528249476         3.196674771        -4.333143335
H     -1.077818155         3.842161179        -3.652844704
C      2.139511724        -1.448502694        -3.745758348
O      1.635028036        -1.403745797        -2.497516032
C      3.454121810        -2.170636512        -3.874813162
H      3.825502795        -2.169436372        -4.902503394
H      4.208013171        -1.684576065        -3.237071026
H      3.358982296        -3.212869175        -3.533279386
O     -1.847742432        -0.618128829        -2.754973051
O     -0.706233990         0.619668820        -1.281762946
C     -1.735597932         0.032718077        -1.689406211
O     -2.840341262         0.098790770        -0.871391455
Li      0.107348269        -0.234942923        -3.000932343
H     -3.509499997        -0.404397473        -1.357612456
53
PBE1PW91 5c and bromide and LiHCO3
C      0.845854215         0.255230639        -6.412805582
C      0.737192420         0.314350531        -4.959900400
C      1.788833058        -0.553971172        -7.245192144
H      1.552759845        -0.372285011        -8.295854623
H      2.834928419        -0.277799348        -7.071612167
H      1.695192694        -1.628139646        -7.048504935
N     -0.045319347         1.003425508        -7.023321300
C     -0.783652211         1.629570770        -6.029663794
C     -0.347472580         1.259120219        -4.731518666
Br      6.870085399        -1.442052585        -3.209302730
Cu      1.821155186        -0.881665167        -1.170949129
C      0.297209880        -1.397967827         3.520587431
C     -0.692225606        -1.184585842         2.589173909
C      1.639756353        -1.485224839         3.100232867
C     -0.345938377        -1.052772476         1.231026298
C      1.890196259        -1.338281769         1.717666763
N      0.908965717        -1.123743274         0.814233011
C      2.734014785        -1.716091554         3.991047408
C      4.008310416        -1.802974794         3.522789175
C      4.298326252        -1.663952335         2.128634759
C      3.241387912        -1.425927742         1.227355800
H      0.060908707        -1.503639755         4.576637490
H     -1.736079668        -1.119561129         2.876888740
H     -1.105994116        -0.894758239         0.463668892
H      2.525681055        -1.824603665         5.052098753
H      4.835343095        -1.981616989         4.204750030
C      5.603386994        -1.754822210         1.594400390
N      3.441002569        -1.279071344        -0.106717476
C      4.676197888        -1.374514525        -0.582357674
C      5.790830220        -1.614564592         0.241295662
H      6.440696506        -1.939038558         2.263106909
H      4.851299436        -1.272098486        -1.653807098
H      6.755322357        -1.678196068        -0.254906256
C     -1.818513010         2.542679241        -6.206402633
H     -2.134214702         2.811197540        -7.210469843
C     -2.419088685         3.100468186        -5.080078293
H     -3.233767637         3.810143219        -5.198594599
C     -0.928895249         1.862874396        -3.610286444
H     -0.558327043         1.671565455        -2.605619835
C     -1.973010797         2.770372111        -3.797398611
H     -2.433473524         3.233306211        -2.929081180
C      1.391995384        -0.402050549        -3.966483666
O      0.905571770        -0.367898046        -2.753670285
C      2.631071937        -1.214478619        -4.165914689
H      2.883741933        -1.388631495        -5.208937183
H      3.491023483        -0.704530692        -3.710155497
H      2.525567898        -2.179032037        -3.657381792
O     -2.284736813        -1.975374959        -2.982831107
O     -2.143731630        -0.600191021        -1.231794598
C     -2.620982432        -1.596585821        -1.831581132
O     -3.566796832        -2.319467951        -1.170184449
Li     -1.037659010        -0.482925908        -2.863276458
H     -3.802654741        -3.025634828        -1.789823739
53
PBE1PW91 TS (4 to 8) with Br and KHCO3
C        2.972516001     -0.650400081     -5.533525352
C        3.302690000     -0.543620991     -4.225021599
C        3.701400128     -1.678495756     -6.379871992
H        3.020338400     -2.492575658     -6.658883203
H        4.038037826     -1.215100928     -7.314884258
H        4.567400315     -2.091724880     -5.852239179
N        1.937154320     -0.079868226     -6.208022374
C        1.317612835      1.015365850     -5.743206235
C        1.910459561      2.039201994     -4.934308465
H        2.961978211      1.929893533     -4.694326552
Cu       2.667682840     -2.408567913     -2.299547613
C       -0.956636589     -4.657923872      0.495571062
C       -0.711284665     -3.343250691      0.820697463
C       -0.228842327     -5.260449720     -0.549937261
C        0.273092742     -2.633040396      0.105991148
C        0.727790926     -4.459202910     -1.215765217
N        0.962346899     -3.173219232     -0.885785076
C       -0.437869051     -6.608263824     -0.979365258
C        0.251630210     -7.123033770     -2.031732391
C        1.219559343     -6.338239203     -2.736941756
C        1.473869073     -5.011971043     -2.316151553
H       -1.714103666     -5.235952615      1.019899498
H       -1.272865427     -2.821607928      1.587668397
H        0.461548036     -1.581928798      0.331470090
H       -1.175739885     -7.210741179     -0.455483119
H        0.075098269     -8.142666878     -2.364023300
C        1.935844188     -6.824141075     -3.845455219
N        2.397484654     -4.221769382     -2.926362783
C        3.041852544     -4.703425802     -3.988718035
C        2.841034893     -5.996893470     -4.479176893
H        1.760158851     -7.837861411     -4.195502562
H        3.743725828     -4.025031627     -4.461972669
H        3.402784624     -6.330427766     -5.344962385
C       -0.039761362      1.293552272     -6.076396001
Br      -0.989574095      0.021486851     -7.219696475
C       -0.746896198      2.396662032     -5.636280319
H       -1.788369498      2.508677817     -5.920192792
C        1.216411013      3.158990029     -4.496345294
H        1.739097928      3.902829470     -3.896198921
C       -0.128003616      3.348233962     -4.821822529
H       -0.682443655      4.210339670     -4.464359730
C        3.793611587     -0.190150078     -3.041419594
O        3.394989461     -0.733499603     -1.869169032
C        4.839248169      0.889244979     -2.857169948
H        5.138218736      1.339329839     -3.807768219
H        4.463507743      1.676898447     -2.189512395
H        5.727760733      0.467327962     -2.370510430
O       -1.611275064      0.554714220     -1.321297557
O        0.029240217      0.429590837      0.226912175
C       -1.147735785      0.333258119     -0.180114648
O       -2.063352431     -0.126672776      0.766256840
K        0.890702052      0.538429689     -2.343371741
H       -2.893522179     -0.145054308      0.269207164
53
PBE1PW91 8Br and KHCO3
C      1.967920917        -0.955666373        -5.608889998
C      1.723385834        -1.046710232        -4.254816104
C      2.236621470        -2.238501793        -6.376195069
H      2.976462213        -2.040909984        -7.158780112
H      2.592127034        -3.033008631        -5.713839918
H      1.323327998        -2.589752879        -6.873079309
N      1.951215448         0.132054164        -6.382831303
C      1.357611692         1.288591398        -6.024571076
C      1.927010606         2.559843285        -6.274990023
Br      3.734233704         2.635289931        -7.019869377
Cu     2.551692866        -1.978232324        -0.407458531
C     -0.273159639        -2.335159550         3.798304797
C     -0.774653473        -1.484675989         2.840139540
C      0.977686541        -2.951883931         3.590202021
C     -0.021536067        -1.243173619         1.673520242
C      1.642466613        -2.665839005         2.375277399
N      1.143475049        -1.827466931         1.446366147
C      1.587402005        -3.837455932         4.532087367
C      2.796610599        -4.405690881         4.279038128
C      3.494845299        -4.144954077         3.056708251
C      2.913180192        -3.282547569         2.098151975
H     -0.823018163        -2.539624762         4.714164244
H     -1.735681070        -0.991752347         2.940961136
H     -0.396387102        -0.539956239         0.925464433
H      1.063890718        -4.047149858         5.461502823
H      3.256289287        -5.074907138         5.001444626
C      4.746276656        -4.713034337         2.757436457
N      3.511910123        -3.010006079         0.905046814
C      4.700950204        -3.562036018         0.656727300
C      5.352177555        -4.411780928         1.554123998
H      5.219788434        -5.378499764         3.474178866
H      5.145015637        -3.316003960        -0.301958717
H      6.319099216        -4.825360160         1.288342992
C      0.027648656         1.356135029        -5.510392964
H     -0.478306528         0.405124476        -5.362186667
C     -0.631865200         2.548289438        -5.265470816
H     -1.657202446         2.524869508        -4.898714892
C      1.287450232         3.764201050        -6.026275581
H      1.805460402         4.694381872        -6.238761581
C     -0.003574541         3.775278750        -5.504648140
H     -0.509251490         4.715447407        -5.306213946
C      2.436308327        -1.121382048        -3.126905729
O      1.851951509        -1.235814264        -1.903429720
C      3.946637316        -1.018092447        -3.079486911
H      4.370285895        -0.833220766        -4.070449913
H      4.258057926        -0.205921490        -2.407254689
H      4.383196359        -1.946242033        -2.675224589
O     -2.808872045        -0.059278655        -1.619536059
O     -1.341928092         0.824024571        -0.143356480
C     -2.403088280         0.253595515        -0.479449065
O     -3.227610508        -0.112488827         0.584140326
K     -0.246538505         0.220845902        -2.524016421
H     -3.971062145        -0.548761816         0.143880998
53
PBE1PW91 TS (8 to 9a) with proximal Br and KHCO3
C      1.596011809        -0.815147440        -6.107313219
C      1.685316132        -0.695902908        -4.730682512
C      1.671878305        -2.171276433        -6.773940986
H      1.239841263        -2.122368215        -7.777976097
H      2.717020261        -2.498642308        -6.864289763
H      1.147558112        -2.929985284        -6.183827403
N      1.246330351         0.192593407        -6.923812453
C      1.029427336         1.359521707        -6.263676588
C      1.643117991         1.659834381        -5.009346233
Br      3.685483364         1.571069470        -4.912288386
Cu     2.532812704        -1.789779639        -0.896489694
C      0.169002864        -1.681962022         3.567481770
C     -0.461740089        -0.992924162         2.556509292
C      1.412038496        -2.295721347         3.314453719
C      0.155013252        -0.907807474         1.292597892
C      1.935480660        -2.177601085         2.005614214
N      1.312386201        -1.491457253         1.024690576
C      2.150894256        -3.020376044         4.300346569
C      3.345191912        -3.597020325         3.998927718
C      3.898439684        -3.508709730         2.681088032
C      3.186740853        -2.804789205         1.681307256
H     -0.273915703        -1.761692786         4.557725260
H     -1.425188272        -0.513036890         2.690118745
H     -0.326115341        -0.329677100         0.499761626
H      1.737822346        -3.100240413         5.302887173
H      3.902786527        -4.143086237         4.755319714
C      5.124105165        -4.098081690         2.324595018
N      3.640823602        -2.697068570         0.400768271
C      4.808897234        -3.268720048         0.097620082
C      5.579046163        -3.972084417         1.024754755
H      5.696099730        -4.643531658         3.070239075
H      5.134438794        -3.158817925        -0.931653135
H      6.519649668        -4.411638787         0.710453694
C     -0.011581225         2.213202004        -6.684268021
H     -0.461114810         1.993428820        -7.649831560
C     -0.519343453         3.210062348        -5.866066834
H     -1.355800435         3.817126896        -6.203407249
C      1.149321023         2.694497420        -4.195163130
H      1.648872573         2.920503246        -3.256576162
C      0.037145779         3.425359307        -4.594380609
H     -0.368985142         4.188661341        -3.935065172
C      2.291065711        -1.287959794        -3.679637824
O      1.797391678        -1.151830115        -2.439975499
C      3.600151001        -2.033805413        -3.771586022
H      3.949964839        -2.118880228        -4.803856201
H      4.371397193        -1.503886969        -3.191805646
H      3.502204181        -3.043254411        -3.342824307
O     -2.900690262        -0.312379554        -1.928456952
O     -1.477070836         0.832591552        -0.596818972
C     -2.485690815         0.132250165        -0.836509955
O     -3.226729304        -0.222187146         0.289614449
K     -0.468145007         0.280082913        -3.028078179
H     -3.937058631        -0.766596884        -0.078997214
53
PBE1PW91 5c and bromide and KHCO3
C      0.839425512         0.090807555        -6.425241033
C      0.907881570         0.375081772        -4.999273053
C      1.486073403        -1.018991133        -7.193420465
H         1.176662078        -0.932440549        -8.237301233
H         2.579602781        -0.965639793        -7.150084588
H         1.191668657        -2.008976290        -6.825146406
N      0.071309947         0.936163052        -7.082668246
C     -0.388194474         1.853263282        -6.152498736
C      0.098858069         1.573557517        -4.849073532
Br      6.568521188        -1.517476172        -3.588797330
Cu     2.101070562        -0.627932972        -1.174380171
C      0.460763297        -1.890156564         3.366398527
C     -0.502273245        -1.455045864         2.487129340
C      1.808444805        -1.936333602         2.952317910
C     -0.120832246        -1.052267589         1.192760632
C      2.090569451        -1.526423085         1.630336104
N      1.136404221        -1.088818013         0.778631675
C      2.876138523        -2.382909633         3.792025940
C      4.155696998        -2.427763015         3.331832935
C      4.475969645        -2.033336469         1.994853253
C      3.446091866        -1.579689524         1.146046292
H         0.201317066        -2.205572927         4.374229677
H        -1.553712609        -1.418491567         2.750866682
H        -0.882490481        -0.703055180         0.492610724
H         2.642479849        -2.690869831         4.807802819
H         4.961790665        -2.772568255         3.974054265
C      5.783509060        -2.087358690         1.461818200
N      3.676747288        -1.195660832        -0.134038862
C      4.912935007        -1.259416871        -0.613707070
C      5.998256829        -1.709956075         0.159029187
H         6.599901200        -2.437553132         2.088860268
H         5.092327737        -0.994352322        -1.657215145
H         6.967470329        -1.756585075        -0.326589195
C     -1.219592012         2.947233905        -6.388381561
H        -1.580635177         3.143143181        -7.394281529
C     -1.558130917         3.772856842        -5.320453710

H        -2.205737315         4.630345977        -5.484781918
C     -0.223398561         2.431250504        -3.789493678
H         0.187043054         2.260720715        -2.798013217
C     -1.058445585         3.521019679        -4.035869730
H        -1.314207868         4.190349473        -3.218298375
C      1.526107136        -0.319761074        -3.951082668
O      1.217744961        -0.012534505        -2.733074919
C      2.532692213        -1.411902678        -4.145358808
H         2.560455369        -1.817066662        -5.154150292
H         3.546308775        -1.040630424        -3.925781123
H         2.333787806        -2.224489053        -3.437046294
O     -3.351000549        -1.815389896        -1.927381539
O     -2.504574346        -0.233175996        -0.558186667
C     -3.149221096        -1.277160546        -0.813410597
O     -3.680446805        -1.921390655         0.287624582
K     -1.567593845        -0.183569305        -3.003850293
H        -4.125023047        -2.692486695        -0.092852393
 
