# Supplementary material for: Computational exploration of the reaction mechanism of the Cu+-catalysed synthesis of indoles from N-aryl enaminones
Source: R Soc Open Sci. 2016 Feb 3;3(2):150582. doi: 10.1098/rsos.150582 (PMC4785979; doi:10.1098/rsos.150582)
Supplement: molecules_in_SI_table_5_tab_8_to_9b_to_9d_to_6_with_two_carbonates.xyz [file rsos150582supp15.xyz]

59
B3LYP 9b + LiCO3 + LiHCO3
C   1.3001421898  -0.5389132777  -6.0597603064
C   1.7303055939  -0.9857383742  -4.8532192697
C   0.4856095097  -1.4555035792  -6.9584903339
H  -0.5698206867  -1.1553353033  -6.9506289670
H   0.8452131087  -1.3677289342  -7.9933008638
H   0.5542919455  -2.4871069936  -6.6043473096
N   1.4195149152   0.7203583114  -6.5718190817
C   2.0153554144   1.8569331168  -6.0277513732
C   2.6210221539   1.9242648079  -4.7581944755
H   2.6662610968   1.0406639667  -4.1352836291
Cu   3.4464982464  -2.5374312525  -1.4838424177
C   1.9741076530  -2.4947431504   3.4081061337
C   1.0344841889  -2.0191193921   2.5167345168
C   3.2242137956  -2.9442398443   2.9259460169
C   1.3358556414  -1.9934789943   1.1363885886
C   3.4357942219  -2.8788312531   1.5243500756
N   2.5026703654  -2.4164118105   0.6622441073
C   4.2628141532  -3.4523167432   3.7739157342
C   5.4517560728  -3.8701147951   3.2553086954
C   5.7062514071  -3.8128032823   1.8434655450
C   4.6989908831  -3.3163112034   0.9749580596
H   1.7699483328  -2.5284650668   4.4760307260
H   0.0644965489  -1.6659691689   2.8519769821
H   0.6147071884  -1.6216078430   0.4037127713
H   4.0824682957  -3.4978817448   4.8452936961
H   6.2348588596  -4.2538700313   3.9041848904
C   6.9264877505  -4.2282295047   1.2703105643
N   4.8839773347  -3.2287058386  -0.3772423704
C   6.0551619184  -3.6299303236  -0.8856414841
C   7.0984157940  -4.1360069375  -0.0986410861
H   7.7163593291  -4.6132856733   1.9101573654
H   6.1604640092  -3.5391858655  -1.9611920982
H   8.0233494352  -4.4440897413  -0.5751464166
C   1.9818311038   3.0258365124  -6.8240317697
H   1.5078449681   2.9658512729  -7.8005326513
C   2.5336905004   4.2118788239  -6.3579676323
H   2.4955458657   5.0969038987  -6.9904376204
C   3.1631462657   3.1298634037  -4.3057167777
H   3.6211368531   3.1589497769  -3.3184498452
C   3.1304976593   4.2799508008  -5.0927576060
H   3.5607022105   5.2116129713  -4.7316791821
C   2.5994866178  -1.6781930341  -4.1240050926
O   2.3294977813  -1.9494097431  -2.8050868944
C   3.9264072176  -2.1952041745  -4.6362722431
H   4.0603531697  -1.9638019495  -5.6963543794
H   4.7592443276  -1.7431515211  -4.0744445661
H   3.9963502614  -3.2847612688  -4.4997747086
O  -1.2492178160  -2.4508380614  -2.7123109198
O  -0.4675995271  -1.0223272958  -1.1710976774
C  -1.2979262153  -1.8703750626  -1.5952555143
O  -2.3348080413  -2.1971501155  -0.7463241757
Li   0.4739552559  -1.4725646188  -2.9055371730
H  -2.8564870670  -2.8425555513  -1.2524417124
O   1.5418025781  -0.4259841854  -9.8743489100
O   0.4268983261   0.9625332010 -11.2421665990
C   0.7661789455   0.6473854752 -10.0090651398
O   0.3689661371   1.3102695973  -9.0080416296
Li   1.3571270245  -0.4948065740 -11.6418539449
H   1.0063034463   0.8662383951  -7.5353077554
59
B3LYP TS (9b to 9d)+ LiCO3 + LiHCO3
C      2.030385950        -0.731205235        -6.442485519
C      2.254614986        -0.787687988        -5.072303007
C      1.864942314        -1.901460170        -7.378874233
H      0.856548024        -2.324591931        -7.272848782
H      1.992234709        -1.567228844        -8.417174465
H      2.578557190        -2.701005273        -7.155013152
N      1.712606079         0.490556845        -6.943300711
C      1.547979117         1.475844786        -6.003257874
C      2.209006652         1.183177551        -4.743457234
H      3.293114871         1.067611631        -4.795378807
Cu      3.473508441        -2.374150225        -1.488458068
C      2.354552648        -2.051083274         3.412329103
C      1.517717674        -1.350466864         2.563045027
C      3.427201822        -2.791048522         2.873790526
C      1.754437868        -1.384721002         1.172370290
C      3.588016448        -2.770413947         1.461010056
N      2.760203235        -2.072257560         0.638980663
C      4.346099081        -3.550401675         3.669301391
C      5.363177361        -4.251256868         3.091915765
C      5.552185849        -4.257105952         1.667364306
C      4.658045957        -3.510556044         0.852883439
H      2.198226218        -2.042506731         4.489028588
H      0.679924425        -0.773661333         2.941610433
H      1.112487469        -0.842916554         0.474868464
H      4.215274478        -3.557465045         4.749059748
H      6.055038915        -4.825250904         3.703603098
C      6.584881492        -4.973821842         1.032965279
N      4.773821624        -3.468232775        -0.514278897
C      5.770190553        -4.168394213        -1.082182638
C      6.687488748        -4.927288388        -0.353884440
H      7.284761150        -5.553404332         1.629117711
H      5.827429929        -4.114589929        -2.164556002
H      7.467128650        -5.468999301        -0.879946727
C      0.597036706         2.491280811        -6.132757851
H      0.143396329         2.655074624        -7.106806602
C      0.183392020         3.184358145        -4.997709029
H     -0.583236882         3.950131677        -5.080836188
C      1.730589873         1.923342178        -3.597278302
H      2.216044922         1.781502061        -2.634079714
C      0.721905686         2.859855380        -3.730942252
H      0.369524134         3.389884447        -2.848497286
C      2.894200640        -1.625771457        -4.207972676
O      2.586981809        -1.548677257        -2.897938492
C      4.037856474        -2.539502585        -4.569362933
H      4.229364969        -2.553316369        -5.645612464
H      4.960039318        -2.208277400        -4.061438639
H      3.839892878        -3.568185823        -4.232833025
O     -0.947241429        -1.044750578        -2.677902739
O      0.186657239         0.027304563        -1.069000837
C     -0.844574172        -0.529155771        -1.531977562
O     -1.943986320        -0.582414979        -0.702959782
Li      0.947249384        -0.509483334        -2.870699394
H     -2.620915975        -1.027485937        -1.240255832
O      2.096013878        -0.343444675       -10.244645660
O      0.577836788         0.731095484       -11.500857505
C      1.062350651         0.493179407       -10.303839406
O      0.575988926         1.015593951        -9.258544783
Li      1.836416304        -0.415767306       -12.006270278
H      1.308951140         0.622641541        -7.939666776
59
B3LYP  9d + LiCO3 + LiHCO3
 C   2.1446434470  -0.7815769049  -6.5226361507
 C   2.2121918117  -0.7256453297  -5.0860168972
 C   2.2280877444  -1.9357998558  -7.4735413967
 H   1.4170974629  -2.6572101645  -7.2965284145
 H   2.1631787675  -1.5720393732  -8.5068691124
 H   3.1739596269  -2.4826234195  -7.3643584727
 N   1.8449330623   0.4350998026  -7.0190514967
 C   1.6914877610   1.3722841304  -6.0464182442
 C   2.1778147776   0.7829416138  -4.7476912848
 H   3.2678695998   1.0295629133  -4.6650655975
 Cu   3.1845466600  -2.3236151583  -1.4537380157
 C   2.7783148776  -1.7732768980   3.4905921645
 C   1.7934646128  -1.1584006580   2.7339955919
 C   3.7781518592  -2.5261051939   2.8473023384
 C   1.8187425022  -1.2911516925   1.3307303871
 C   3.7228643474  -2.6147838074   1.4257184523
 N   2.7535826147  -1.9893048432   0.6921874067
 C   4.8344875422  -3.1995958352   3.5419977114
 C   5.7731811906  -3.9213298990   2.8651388564
 C   5.7403989280  -4.0396267846   1.4323774419
 C   4.7042670676  -3.3757543345   0.7168141082
 H   2.7901636862  -1.6856583040   4.5751234108
 H   1.0025518725  -0.5775053281   3.1973103936
 H   1.0542133310  -0.8239728958   0.7100144749
 H   4.8733448677  -3.1244071842   4.6265747451
 H   6.5715321621  -4.4281003428   3.4025710448
 C   6.6799115398  -4.7873048064   0.7011643645
 N   4.6061256743  -3.4374493541  -0.6549314732
 C   5.5235461148  -4.1673588435  -1.3167754301
 C   6.5596835114  -4.8537772681  -0.6897396639
 H   7.4825699719  -5.3035027675   1.2212512491
 H   5.4110833017  -4.1980681465  -2.3962914371
 H   7.2591823473  -5.4285845327  -1.2885723980
 C   1.0662013240   2.6046473643  -6.1607832733
 H   0.8122357558   2.9780614316  -7.1496482096
 C   0.6820252665   3.2653047709  -4.9925785964
 H   0.1674650910   4.2199245333  -5.0473293012
 C   1.4898403711   1.4215029674  -3.5685927419
 H   1.7348393829   1.0787523376  -2.5670167557
 C   0.8594282081   2.6291715015  -3.7268894923
 H   0.4736468416   3.1285237398  -2.8391239505
 C   2.3735680109  -1.7310166180  -4.1544010312
 O   2.2623249230  -1.4477844109  -2.8511557791
 C   2.7138508235  -3.1649228449  -4.4661114381
 H   2.6745002884  -3.4052770906  -5.5274347669
 H   3.7278071075  -3.3927005226  -4.1005395836
 H   2.0270065933  -3.8293507272  -3.9255012842
 O  -1.2355183303  -1.4474238651  -2.3105872032
 O  -0.2362628113  -0.1711120933  -0.7642473622
 C  -1.1951752552  -0.8709922477  -1.1873708178
 O  -2.2760405406  -1.0149666964  -0.3516195683
 Li   0.5500826826  -0.6567847848  -2.5207581012
 H  -2.8958415171  -1.5674251547  -0.8570525139
 O   2.1905257592  -0.4587091095 -10.3691981394
 O   1.2020637351   1.1382786577 -11.5916235072
 C   1.5202484259   0.6842777939 -10.4070169711
 O   1.2023082249   1.2994417312  -9.3409095907
 Li   2.0117938837  -0.3480724827 -12.1460241138
 H   1.6160131894   0.6844648608  -8.0882127981
59
PBEPW91 9b + LiCO3 + LiHCO3
 C   1.3585704375  -0.5105956336  -6.0294871455
 C   1.7687034212  -0.8691634962  -4.7758762234
 C   0.6453450284  -1.5258294358  -6.9090255741
 H  -0.4409755118  -1.3258042860  -6.9240214943
 H   1.0172717188  -1.4350892445  -7.9501406594
 H   0.8044406628  -2.5417543343  -6.5180715459
 N   1.4102206797   0.7345180541  -6.5932221314
 C   1.9179847915   1.9275829183  -6.0742268570
 C   2.4855283095   2.0719533728  -4.7861793191
 H   2.5584155276   1.2043836891  -4.1277904858
 Cu   3.5196139007  -2.4711610738  -1.4349736028
 C   1.9277012570  -2.6480622427   3.3657087106
 C   1.0273993062  -2.0803892452   2.4725460836
 C   3.1779930342  -3.1161435071   2.8926865575
 C   1.3731500804  -1.9811128178   1.1023646273
 C   3.4396913533  -2.9750709084   1.4934839045
 N   2.5439439784  -2.4202363257   0.6264741102
 C   4.1737585878  -3.7154253282   3.7325836579
 C   5.3681506743  -4.1498219039   3.2115065737
 C   5.6679203516  -4.0191880856   1.8110592607
 C   4.6950267113  -3.4265583344   0.9500953358
 H   1.6883635002  -2.7403664829   4.4311969269
 H   0.0535246186  -1.7099231619   2.8033849262
 H   0.6801753291  -1.5350168987   0.3699703256
 H   3.9626194088  -3.8216152894   4.8023880563
 H   6.1234209168  -4.6069415244   3.8597644139
 C   6.8900120766  -4.4507711173   1.2420192482
 N   4.9110543214  -3.2591078009  -0.4052241000
 C   6.0964996966  -3.6841566127  -0.9097243331
 C   7.0955467561  -4.2778633941  -0.1290094608
 H   7.6534577568  -4.9091197692   1.8783133735
 H   6.2331288214  -3.5327137441  -1.9831942295
 H   8.0259032003  -4.5960019799  -0.6068323017
 C   1.8350204735   3.0688655678  -6.9152737822
 H   1.3895443094   2.9458279087  -7.9086021001
 C   2.3019561452   4.3069945902  -6.4731112319
 H   2.2277033163   5.1731472803  -7.1405407924
 C   2.9384214031   3.3277516740  -4.3578706497
 H   3.3676010814   3.4182902479  -3.3534283611
 C   2.8583554586   4.4522090899  -5.1898277653
 H   3.2232190194   5.4263036580  -4.8468182112
 C   2.6824947037  -1.5139507494  -4.0289263913
 O   2.4129143456  -1.7665187769  -2.7076308447
 C   4.0437818103  -1.9583999586  -4.5200074400
 H   4.1837701730  -1.7243106688  -5.5865122179
 H   4.8423923564  -1.4565368124  -3.9381556875
 H   4.1704872020  -3.0485412848  -4.3707464037
 O  -1.1931551518  -2.2995683699  -2.6760618936
 O  -0.4501289697  -0.8094400514  -1.1425042419
 C  -1.2685867234  -1.6852040914  -1.5654165653
 O  -2.3250693740  -2.0025099331  -0.7205687200
 Li   0.5213051377  -1.2923477686  -2.8368312871
 H  -2.8213957840  -2.6745158497  -1.2354793275
 O   1.6567414961  -0.5398971878  -9.8122268330
 O   0.4306659740   0.6793554405 -11.2692147734
 C   0.8017373830   0.4670927858 -10.0180516455
 O   0.3538467769   1.1713087273  -9.0530432252
 Li   1.4405915985  -0.7722995788 -11.5858770287
 H   0.9994891618   0.8215061596  -7.5797806441
59
PBEPW91 TS (9b to 9d)+ LiCO3 + LiHCO3
 C   2.0064580059  -0.7368841791  -6.4056582583
 C   2.2343103870  -0.8052985280  -5.0333457065
 C   1.8876905136  -1.9101504168  -7.3472586816
 H   0.8767674882  -2.3514133660  -7.2717835407
 H   2.0384872328  -1.5642384347  -8.3895291379
 H   2.6108386453  -2.7034557083  -7.0982040958
 N   1.6565622097   0.4794753909  -6.9161595031
 C   1.4831091023   1.4734875926  -5.9816534546
 C   2.1606428070   1.2448646113  -4.7171647145
 H   3.2445276277   1.0777793301  -4.7675606135
 Cu   3.5288212804  -2.4001024490  -1.4834898531
 C   2.3081602281  -2.0559876818   3.3570937379
 C   1.4965079042  -1.3384564482   2.4816329292
 C   3.3888598276  -2.8082656283   2.8424675531
 C   1.7679011790  -1.3701556494   1.0938821731
 C   3.5882567424  -2.7866699106   1.4247446040
 N   2.7846077843  -2.0719710700   0.5744418030
 C   4.2834060632  -3.5813418959   3.6547770679
 C   5.3141906274  -4.2937513654   3.0916564659
 C   5.5389487599  -4.2972904203   1.6700617688
 C   4.6623912558  -3.5338340784   0.8389996878
 H   2.1236640488  -2.0490202517   4.4374729895
 H   0.6501144957  -0.7484672970   2.8432985104
 H   1.1458927715  -0.8092314605   0.3777976466
 H   4.1278635729  -3.5932104442   4.7394296784
 H   5.9910341482  -4.8813311734   3.7216650958
 C   6.5833685227  -5.0221236158   1.0530016123
 N   4.8022626101  -3.4814902512  -0.5390514758
 C   5.8174669922  -4.1957902564  -1.0898045453
 C   6.7133011342  -4.9652663811  -0.3424370012
 H   7.2704553750  -5.6151839300   1.6645509865
 H   5.8959073177  -4.1361144985  -2.1788206708
 H   7.5052889365  -5.5138277509  -0.8593684489
 C   0.5158278497   2.4813110328  -6.1341247547
 H   0.0448487127   2.6081572727  -7.1141690078
 C   0.1048656164   3.2062511658  -5.0108204185
 H  -0.6807167061   3.9617677099  -5.1114480208
 C   1.6961597618   2.0139609725  -3.5888122690
 H   2.1971784976   1.9033874084  -2.6208156241
 C   0.6633203778   2.9344513753  -3.7361765192
 H   0.3102113728   3.4892782617  -2.8604137446
 C   2.9347926729  -1.6207881706  -4.1776848521
 O   2.6213869151  -1.5641901534  -2.8652786995
 C   4.1232121184  -2.4739863397  -4.5496590813
 H   4.3176000831  -2.4657106506  -5.6336400287
 H   5.0309413174  -2.1042165210  -4.0280141919
 H   3.9715383618  -3.5202161875  -4.2196261820
 O  -0.9364490286  -0.9986749648  -2.7363811607
 O   0.2209695638   0.1123964080  -1.1402501932
 C  -0.8200319573  -0.4596580926  -1.5897869509
 O  -1.9196252833  -0.5013576966  -0.7419274589
 Li   0.9629415552  -0.4667469278  -2.9402675227
 H  -2.5926745936  -0.9671292521  -1.2834571923
 O   2.1278624352  -0.3412629924 -10.1480488490
 O   0.5643099004   0.6685320324 -11.4385124935
 C   1.0487891961   0.4457790900 -10.2330106493
 O   0.5095754818   0.9476778875  -9.1844991627
 Li   1.8915383507  -0.4337374454 -11.9290218936
 H   1.2212458364   0.6035575236  -7.9475885393
59
PBE0 9b + LiCO3 + LiHCO3
 C   1.3000873400  -0.5378988277  -6.0420517777
 C   1.7273104411  -0.9781386379  -4.8350420782
 C   0.4923635322  -1.4515507844  -6.9341833968
 H  -0.5607295306  -1.1450924734  -6.9333270601
 H   0.8598492100  -1.3644906348  -7.9679247984
 H   0.5560159199  -2.4814217089  -6.5753253106
 N   1.4237593556   0.7116712286  -6.5597679575
 C   2.0178819436   1.8389726439  -6.0172626843
 C   2.6190860688   1.9034159947  -4.7494895800
 H   2.6518937216   1.0177583860  -4.1262234322
 Cu   3.4268453300  -2.5202905776  -1.4761131446
 C   1.9740656657  -2.5068200366   3.3540757193
 C   1.0409419222  -2.0299130478   2.4616449802
 C   3.2252853140  -2.9478171718   2.8773323084
 C   1.3499013977  -1.9938005921   1.0867109468
 C   3.4407374432  -2.8726220923   1.4831172842
 N   2.5170451670  -2.4094681832   0.6205561413
 C   4.2605228732  -3.4563547314   3.7231389484
 C   5.4498194111  -3.8656153517   3.2062430994
 C   5.7056592266  -3.7989088820   1.7989777598
 C   4.7023286505  -3.3023818205   0.9356810023
 H   1.7631670927  -2.5479382123   4.4205292315
 H   0.0675805478  -1.6815583678   2.7920928662
 H   0.6311288924  -1.6189919090   0.3499044311
 H   4.0772292035  -3.5097399749   4.7937250233
 H   6.2327738449  -4.2506400770   3.8546949357
 C   6.9232223536  -4.2060170843   1.2228714351
 N   4.8809288876  -3.2058469920  -0.4092136568
 C   6.0458041429  -3.5983759506  -0.9219364556
 C   7.0909810369  -4.1051519726  -0.1422212179
 H   7.7157563944  -4.5926811119   1.8587286560
 H   6.1475885218  -3.5019250248  -1.9981935282
 H   8.0156497812  -4.4073982404  -0.6229259364
 C   1.9904600033   3.0046571850  -6.8112898037
 H   1.5176605724   2.9433637907  -7.7896496378
 C   2.5424901690   4.1861697006  -6.3446081033
 H   2.5088921987   5.0709135603  -6.9775604640
 C   3.1588799537   3.1050237812  -4.2953660471
 H   3.6133938852   3.1331869230  -3.3065520477
 C   3.1328675856   4.2526728533  -5.0802274767
 H   3.5631581438   5.1831869115  -4.7168200042
 C   2.5821697116  -1.6721344225  -4.0924959447
 O   2.3045912157  -1.9383136546  -2.7864720761
 C   3.9082243829  -2.1892459804  -4.5858743400
 H   4.0547327411  -1.9678651026  -5.6461138519
 H   4.7304783019  -1.7281851811  -4.0158361953
 H   3.9756915337  -3.2766095858  -4.4337213673
 O  -1.2682152876  -2.4378220325  -2.6996302499
 O  -0.4807408764  -1.0209868334  -1.1619331796
 C  -1.3096589969  -1.8642458165  -1.5844906778
 O  -2.3348362788  -2.1923527788  -0.7377524191
 Li   0.4548045453  -1.4575376181  -2.9080236626
 H  -2.8542024435  -2.8346751636  -1.2436579267
 O   1.5518509939  -0.4539653408  -9.7972312255
 O   0.4902434429   0.9315009616 -11.1909710451
 C   0.7989440705   0.6211358309  -9.9575190456
 O   0.3936772492   1.2966346377  -8.9723214094
 Li   1.4156641649  -0.5339565371 -11.5687509959
 H   1.0087237472   0.8576266605  -7.5265164951
59
PBE0 TS (9b to 9d)+ LiCO3 + LiHCO3
 C   2.0395271942  -0.7244491792  -6.4141043816
 C   2.2607292877  -0.7885441644  -5.0486781844
 C   1.9025582066  -1.8909459735  -7.3476010049
 H   0.8938492768  -2.3156887553  -7.2630735606
 H   2.0487088729  -1.5530913756  -8.3836835005
 H   2.6145674601  -2.6854819948  -7.1040754794
 N   1.6998211075   0.4840994471  -6.9147848411
 C   1.5067414567   1.4590987607  -5.9769690447
 C   2.1778897342   1.2012885932  -4.7251810470
 H   3.2598770984   1.0745061329  -4.7811948836
 Cu   3.4834585525  -2.3706799594  -1.4919085046
 C   2.3416424622  -2.0426428500   3.3457377935
 C   1.5278510591  -1.3331799973   2.4874974666
 C   3.4087078428  -2.7945292639   2.8212808754
 C   1.7806126205  -1.3705487258   1.1031848313
 C   3.5835101596  -2.7740491343   1.4168848511
 N   2.7803041565  -2.0704907358   0.5869853400
 C   4.3074953120  -3.5644769536   3.6234344843
 C   5.3197201176  -4.2750667390   3.0566166563
 C   5.5215569966  -4.2796088436   1.6378293719
 C   4.6481837425  -3.5241398155   0.8195414768
 H   2.1717036236  -2.0317670802   4.4203308473
 H   0.6931848651  -0.7443533154   2.8538633146
 H   1.1547665946  -0.8179673687   0.3958049350
 H   4.1653285050  -3.5715983413   4.7017701828
 H   5.9985720132  -4.8585070209   3.6741556074
 C   6.5489090726  -5.0035281544   1.0101466616
 N   4.7719843716  -3.4764182635  -0.5384996014
 C   5.7589951659  -4.1808018846  -1.1009516503
 C   6.6620392466  -4.9517968298  -0.3709724976
 H   7.2377804453  -5.5935603971   1.6093799028
 H   5.8234945123  -4.1226583996  -2.1833400732
 H   7.4397421092  -5.4990360963  -0.8942003532
 C   0.5223180603   2.4374109430  -6.1053254062
 H   0.0583270548   2.5790929208  -7.0786086577
 C   0.0913945910   3.1204557265  -4.9743679101
 H  -0.7045594549   3.8559372049  -5.0576749930
 C   1.6945255836   1.9326929495  -3.5871524937
 H   2.1917451204   1.8127870571  -2.6263990064
 C   0.6487353668   2.8263521690  -3.7147467118
 H   0.2831836912   3.3447415264  -2.8308510448
 C   2.9261542820  -1.5979758508  -4.1840519653
 O   2.6032597041  -1.5424241214  -2.8854896615
 C   4.1114397829  -2.4498655946  -4.5336237255
 H   4.3217124565  -2.4426401932  -5.6066481142
 H   5.0070903040  -2.0823803996  -4.0036556592
 H   3.9526478041  -3.4897486561  -4.2104698425
 O  -0.9217364782  -1.0016488890  -2.6697887561
 O   0.2299409772   0.0746157237  -1.0861944536
 C  -0.8059200065  -0.4718400310  -1.5378374557
 O  -1.8976652953  -0.4952578536  -0.7118222695
 Li   0.9681777661  -0.4718486498  -2.9131647981
 H  -2.5763079226  -0.9372585038  -1.2432281476
 O   2.1275600242  -0.3510049676 -10.1666559374
 O   0.6011400600   0.6689798234 -11.4373749318
 C   1.0769259530   0.4475922807 -10.2426658051
 O   0.5631940966   0.9566292602  -9.2073795936
 Li   1.9012950453  -0.4357327703 -11.9321691996
 H   1.2873401046   0.6040227526  -7.9165852137
59
PBE1PW91 9b + LiCO3 + LiHCO3
 C   1.3000561385  -0.5381958472  -6.0429734825
 C   1.7274152235  -0.9785903371  -4.8365459485
 C   0.4919435371  -1.4518896949  -6.9353153421
 H  -0.5604765475  -1.1452215335  -6.9342953097
 H   0.8585319410  -1.3650531478  -7.9686281995
 H   0.5556116195  -2.4811861978  -6.5766396706
 N   1.4235541323   0.7115918423  -6.5602650656
 C   2.0179892653   1.8392109333  -6.0182126393
 C   2.6193527855   1.9036984837  -4.7508535940
 H   2.6526141627   1.0185226360  -4.1281036730
 Cu   3.4276395900  -2.5207114161  -1.4767572085
 C   1.9739982773  -2.5067273341   3.3553211197
 C   1.0410559305  -2.0300737377   2.4630192361
 C   3.2250797120  -2.9479100010   2.8788627563
 C   1.3501216962  -1.9943714242   1.0883414514
 C   3.4408566745  -2.8732095128   1.4848442723
 N   2.5170175426  -2.4101883626   0.6224568956
 C   4.2598713249  -3.4562564469   3.7251007703
 C   5.4490416692  -3.8657672425   3.2089705388
 C   5.7053976570  -3.7994894902   1.8019176654
 C   4.7026144958  -3.3032258126   0.9380353250
 H   1.7632298260  -2.5475719282   4.4211749665
 H   0.0683290748  -1.6817588996   2.7932836664
 H   0.6322982392  -1.6199533664   0.3518614330
 H   4.0762543242  -3.5089941162   4.7950370694
 H   6.2312970306  -4.2504415857   3.8574389457
 C   6.9231235063  -4.2066489601   1.2266898622
 N   4.8827009375  -3.2073244601  -0.4065982248
 C   6.0476539633  -3.5997796356  -0.9184964076
 C   7.0921872740  -4.1061886824  -0.1379521742
 H   7.7147184326  -4.5929291132   1.8629123404
 H   6.1496583271  -3.5033080445  -1.9940666512
 H   8.0167965940  -4.4084054397  -0.6173903209
 C   1.9903014072   3.0047057422  -6.8122024096
 H   1.5173167035   2.9438906038  -7.7897703132
 C   2.5423528377   4.1859654370  -6.3456215048
 H   2.5082758003   5.0704682756  -6.9778235421
 C   3.1595112887   3.1050220556  -4.2968778012
 H   3.6136066700   3.1327079421  -3.3085528110
 C   3.1332598324   4.2523526584  -5.0816929522
 H   3.5635654593   5.1823274621  -4.7187117093
 C   2.5821713052  -1.6719704622  -4.0944780875
 O   2.3044898513  -1.9381412380  -2.7877420228
 C   3.9086119612  -2.1889695006  -4.5873387061
 H   4.0551309359  -1.9680590574  -5.6470763623
 H   4.7299342217  -1.7280007542  -4.0172342764
 H   3.9760516887  -3.2757158991  -4.4355365776
 O  -1.2673707077  -2.4378212789  -2.7000966805
 O  -0.4797904046  -1.0211982927  -1.1625142309
 C  -1.3085725731  -1.8643645376  -1.5849520689
 O  -2.3342705713  -2.1927720407  -0.7381704597
 Li   0.4552703128  -1.4578076642  -2.9087523430
 H  -2.8538727783  -2.8344461603  -1.2441161001
 O   1.5505000516  -0.4513956361  -9.8005778813
 O   0.4869030581   0.9338804781 -11.1929247959
 C   0.7965775556   0.6236166456  -9.9595065642
 O   0.3913307751   1.2977101497  -8.9737316825
 Li   1.4129077268  -0.5306798038 -11.5711073680
 H   1.0093466924   0.8575358320  -7.5256992939
59
PBE1PW91 TS (9b to 9d)+ LiCO3 + LiHCO3
 C   2.0355947081  -0.7307077130  -6.4187868101
 C   2.2531603896  -0.7927936154  -5.0528670615
 C   1.8926411255  -1.8979843413  -7.3504973457
 H   0.8848131514  -2.3220859940  -7.2600258337
 H   2.0345049953  -1.5622497297  -8.3871352023
 H   2.6051361388  -2.6924061437  -7.1101964192
 N   1.7055328156   0.4795480655  -6.9217149504
 C   1.5154969910   1.4572150333  -5.9858688257
 C   2.1812056504   1.1958283420  -4.7317528681
 H   3.2622590465   1.0656057827  -4.7842220882
 Cu   3.4629386941  -2.3566557345  -1.4829777165
 C   2.3490538846  -2.0647708290   3.3642443987
 C   1.5285260170  -1.3524913567   2.5150531371
 C   3.4165054534  -2.8085631552   2.8294411988
 C   1.7746711034  -1.3789864847   1.1294392325
 C   3.5846305400  -2.7775536471   1.4246073299
 N   2.7746128917  -2.0713433586   0.6034535236
 C   4.3220305105  -3.5803532878   3.6221131122
 C   5.3347122907  -4.2823747367   3.0461203831
 C   5.5304229938  -4.2757285896   1.6267261368
 C   4.6500054561  -3.5187886393   0.8175990688
 H   2.1842610282  -2.0622107625   4.4391517644
 H   0.6937642187  -0.7700580182   2.8900373522
 H   1.1445399320  -0.8243924681   0.4284577979
 H   4.1845556476  -3.5956993057   4.7003598233
 H   6.0183431523  -4.8668882171   3.6563758420
 C   6.5584217859  -4.9898410840   0.9894052399
 N   4.7678869791  -3.4612962767  -0.5402310861
 C   5.7562585945  -4.1553642599  -1.1117999524
 C   6.6660813646  -4.9271453152  -0.3912814993
 H   7.2522136788  -5.5805262105   1.5812189008
 H   5.8169600626  -4.0876888659  -2.1932797771
 H   7.4442291162  -5.4659872423  -0.9212393681
 C   0.5368456067   2.4402017970  -6.1179888199
 H   0.0769731788   2.5834407368  -7.0923298101
 C   0.1057440802   3.1260986940  -4.9889967626
 H  -0.6855697768   3.8653300802  -5.0752429848
 C   1.6974749416   1.9304973578  -3.5956328066
 H   2.1914315057   1.8095391974  -2.6339416170
 C   0.6573036036   2.8296502473  -3.7276175923
 H   0.2920741394   3.3508999334  -2.8459712756
 C   2.9086038786  -1.6039917360  -4.1831245808
 O   2.5850929196  -1.5365672356  -2.8851437318
 C   4.0840017342  -2.4718755288  -4.5265753467
 H   4.2938290305  -2.4754370072  -5.5991578391
 H   4.9837852683  -2.1111931431  -4.0003306610
 H   3.9130662222  -3.5067522730  -4.1957484879
 O  -0.9332716611  -0.9738067280  -2.6715835547
 O   0.2397903347   0.0577812748  -1.0743768509
 C  -0.8021400234  -0.4755285422  -1.5270863691
 O  -1.8829346532  -0.5217101156  -0.6870233376
 Li   0.9593846452  -0.4562249300  -2.9174973942
 H  -2.5692171781  -0.9491299056  -1.2200666453
 O   2.1347933510  -0.3584474798 -10.1716342917
 O   0.6215590019   0.6718207253 -11.4500461311
 C   1.0892532306   0.4473201570 -10.2525318437
 O   0.5738753661   0.9588497612  -9.2198494382
 Li   1.9170783977  -0.4406529971 -11.9374578128
 H   1.2978147537   0.6011074709  -7.9225207990
