# Supplementary material for: Computational exploration of the reaction mechanism of the Cu+-catalysed synthesis of indoles from N-aryl enaminones
Source: R Soc Open Sci. 2016 Feb 3;3(2):150582. doi: 10.1098/rsos.150582 (PMC4785979; doi:10.1098/rsos.150582)
Supplement: molecules_from_SI_table_5_tab_8_to_9a_w_distal_Br.xyz [file rsos150582supp16.xyz]

53
B3LYP 8Br_and_LiHCO3_conformer_II 
C    -0.805306404        -0.033497877        -5.538172316
C    -0.505432877        -0.448050516        -4.229826464
C    -1.852321668        -0.856093054        -6.281882267
H     -1.802361461        -0.641172380        -7.353655387
H     -1.704807904        -1.927645006        -6.102760232
H     -2.858711694        -0.607825030        -5.920912033
N     -0.385812473         1.024624817        -6.220555881
C     0.401743792         2.018374978        -5.701930728
C     0.355699492         2.487444506        -4.356998385
H     -0.279434640         1.946762304        -3.663609695
Cu      1.966756807        -1.545854229        -1.170537709
C     0.960905135        -1.448781761         3.842575640
C    -0.120931170        -1.164664056         3.032824610
C     2.213881036        -1.731672063         3.255908655
C     0.044282420        -1.166513005         1.629774285
C     2.283255784        -1.709984421         1.836897691
N      1.211724465        -1.436079814         1.057012091
C     3.392189467        -2.035350428         4.012979256
C     4.576324221        -2.298530583         3.391546626
C     4.687408343        -2.279395162         1.959572231
C     3.537687185        -1.984731503         1.179022368
H      0.864975246        -1.458296473         4.926349176
H     -1.098422401        -0.944116338         3.449988229
H     -0.791235421        -0.948098893         0.960141551
H      3.323055841        -2.050804921         5.098344627
H      5.466601698        -2.528301843         3.971906020
C     5.898796968        -2.538678372         1.286563706
N      3.578287339        -1.944077760        -0.191576557
C     4.750610488        -2.194939940        -0.796108629
C     5.924542455        -2.495248208        -0.098636199
H      6.794392024        -2.766067466         1.858985231
H      4.741690465        -2.150182227        -1.879588170
H      6.837446857        -2.687315665        -0.653312257
C     1.263229081         2.766041277        -6.542453880
Br     1.442974121         2.237080573        -8.446917085
C     2.010721666         3.858877807        -6.125845223
H      2.653357168         4.372831340        -6.833951993
C     1.082342225         3.589409790        -3.924978107
H      0.992378522         3.906076544        -2.887377095
C     1.922964187         4.287052819        -4.799000144
H      2.500882540         5.144348624        -4.462429900
C     0.607447106        -0.954480394        -3.672930557
O      0.605497616        -1.204035398        -2.322531427
C     1.887447417        -1.325190439        -4.389463672
H      1.820042763        -1.110413035        -5.460080751
H      2.733305640        -0.751977608        -3.978009611
H      2.123117906        -2.391888269        -4.252809217
O     -2.794983519        -2.381069574        -1.753738462
O     -2.207002258        -0.635444642        -0.469587608
C    -2.857079036        -1.686948578        -0.705126360
O     -3.705217089        -2.123900286         0.299034211
Li     -1.344401932        -1.072648414        -2.277933733
H     -4.104410591        -2.928266121        -0.072544074
53
B3LYP TS_8_to_9a_w_distal_Br_and_LiHCO3
 C  1.4028359744  -0.6158301963  -6.1763991340
 C  1.4232623227  -0.5935013713  -4.7665805599
 C  1.4658817005  -1.9060701984  -6.9669154302
 H   1.0433101271  -1.7489131605  -7.9641276188
 H   2.5018796288  -2.2558276016  -7.0889800901
 H   0.9149134586  -2.7042980868  -6.4566794253
 N   1.1511386179   0.4931473226  -6.8828993841
 C  0.9449658593   1.5656211953  -6.0727776655
 C  1.4206798974   1.4874326283  -4.6931949860
 H   2.4776904095   1.2540873900  -4.5745228306
 Cu   2.3979890902  -1.7597403196  -0.9597151980
 C  0.6261367373  -0.6816646431   3.6575666749
 C -0.1014137459  -0.1471597927   2.6091152773
 C  1.7664441181  -1.4634581445   3.3841650772
 C  0.3137778577  -0.3933634034   1.2828429090
 C  2.1099145421  -1.6605504954   2.0164339673
 N   1.3855289423  -1.1256021299   0.9967918026
 C  2.5827045068  -2.0587869060   4.3994487149
 C  3.6749129063  -2.8071577447   4.0727056040
 C  4.0495735671  -3.0292763200   2.7028444753
 C  3.2582525431  -2.4492106353   1.6729963578
 H   0.3321656064  -0.5092620291   4.6910494814
 H  -0.9859415241   0.4572761819   2.7834343904
 H  -0.2384034142   0.0133593297   0.4332759440
 H   2.3134010150  -1.9016955146   5.4417123096
 H   4.2891618515  -3.2554099845   4.8503039699
 C  5.1674381079  -3.7992916901   2.3310656660
 N   3.5545082896  -2.6167172224   0.3395421131
 C  4.6321213132  -3.3623281854   0.0261375168
 C  5.4531866663  -3.9646182753   0.9766194524
 H   5.7900345285  -4.2533131537   3.0975310325
 H   4.8340938561  -3.4727094628  -1.0342717220
 H   6.3045537066  -4.5527800229   0.6482789214
 C  0.1079005815   2.6424589683  -6.3985580434
 Br -0.4792450646   2.8649783837  -8.2836484002
 C -0.4116840256   3.5197585627  -5.4606565119
 H  -1.0939075480   4.3069670772  -5.7611962310
 C  0.8720454930   2.3961730244  -3.7269344910
 H   1.2200254008   2.3511636753  -2.6976365707
 C -0.0513742017   3.3517532825  -4.1035194443
 H  -0.4725051395   4.0238636386  -3.3589655952
 C  2.0206547065  -1.3384583409  -3.7946829210
 O   1.6147029883  -1.1546166816  -2.5162633239
 C  3.1864945311  -2.2794341202  -3.9772479544
 H   3.4596263470  -2.3997327948  -5.0292026189
 H   4.0701970598  -1.8999386210  -3.4349742827
 H   2.9607884266  -3.2715446481  -3.5579145001
 O  -1.9473320545  -0.7743084789  -2.8456595471
 O  -1.0407586785   0.6121572831  -1.3347107338
 C -1.9912104054  -0.0661696684  -1.8037561776
 O  -3.1808336361  -0.0334304312  -1.1032030524
 Li  -0.0408051285  -0.1995915228  -2.9157178387
 H  -3.7721600043  -0.6005224980  -1.6260432260
53
B3LYP 9a_w_distal_Br_and_LiHCO3
C     1.574607058        -0.702531538        -6.275732324
C     1.446400780        -0.521510179        -4.842527242
C     1.874386695        -1.957380411        -7.045954233
H      1.848995532        -1.717737568        -8.112442440
H      2.863131893        -2.375445957        -6.809810409
H      1.136163209        -2.749345773        -6.855651497
N      1.291045825         0.395658452        -6.982396478
C     0.976156597         1.391567728        -6.123978442
C     1.274289011         0.998227775        -4.680650018
H      2.315759769         1.340916552        -4.455082059
Cu      2.069977505        -1.650537322        -0.973306387
C     0.981803805        -0.455794191         3.769427258
C     0.051807941        -0.049367588         2.824658904
C     2.106265060        -1.196216410         3.362760069
C     0.259409633        -0.379014075         1.469483118
C     2.233558471        -1.492532736         1.972369392
N      1.315044991        -1.069720564         1.050470420
C     3.116440324        -1.663050935         4.263811066
C     4.181754536        -2.385291420         3.811940841
C     4.335052551        -2.710135613         2.419087838
C     3.348157583        -2.250718424         1.500017832
H      0.854247702        -0.213482406         4.822752392
H     -0.830527960         0.517288570         3.104282717
H     -0.458712572        -0.081409184         0.705616147
H      3.016773745        -1.430180139         5.321984321
H      4.943572158        -2.735256453         4.505167750
C     5.410005879        -3.465879123         1.921933073
N      3.427994036        -2.514937176         0.148734054
C     4.473115884        -3.248612473        -0.285287586
C     5.468120575        -3.742332346         0.550474620
H      6.177213335        -3.827444121         2.601612629
H      4.499402331        -3.441804073        -1.353523351
H      6.276290067        -4.331987932         0.128800313
C     0.358727306         2.602977701        -6.380438920
Br     0.157284171         3.205606618        -8.270919794
C    -0.241709682         3.368661080        -5.387454221
H     -0.725357072         4.309004435        -5.621480654
C     0.361886633         1.682903025        -3.696180540
H      0.440345797         1.433018583        -2.641918582
C    -0.273171290         2.839711638        -4.060918714
H     -0.818029697         3.400352144        -3.302520739
C     1.539813324        -1.411415360        -3.797043286
O      1.257754066        -1.006085692        -2.547286327
C     1.975064687        -2.850736896        -3.903272541
H      2.097466176        -3.200984806        -4.927324580
H      2.935389436        -2.982789682        -3.379770453
H      1.247544928        -3.494248807        -3.390996460
O     -2.291883911        -1.313333057        -2.490420901
O     -1.635663016         0.214917773        -0.989157215
C    -2.465929243        -0.608463483        -1.455945220
O     -3.654827284        -0.747618688        -0.779320277
Li     -0.552334862        -0.401471811        -2.540189550
H     -4.145091555        -1.407224797        -1.298271197
53
B3LYP 8Br_and_KHCO3_conformer_II
C   1.7516427484  -0.5012162626  -5.7819074161
C   2.5798992739  -0.4304383645  -4.7230086832
C   1.6071979509  -1.8575254779  -6.4719091681
H   0.5454005012  -2.1247595434  -6.5429754787
H   1.9899294392  -1.8006322147  -7.4994900419
H   2.1457485885  -2.6446214470  -5.9339187840
N   0.9607293533   0.4496724877  -6.3863123512
C   1.0280047791   1.7734820358  -6.1412291693
C   1.9918263843   2.4730081012  -5.3326762138
H   2.7740714584   1.8832553941  -4.8701659861
Cu   2.9131599125  -1.4397142433  -0.8456774840
C  -0.2754139452  -1.9280960965   3.1222612679
C  -0.7145913993  -1.0766840385   2.1304836152
C   1.0019241271  -2.5258680462   3.0112671770
C   0.1290422045  -0.8093864113   1.0274435784
C   1.7612837870  -2.2190278717   1.8518729312
N   1.3224895040  -1.3742035776   0.8901856872
C   1.5475126433  -3.4152424969   3.9934075688
C   2.7820887097  -3.9713037403   3.8313412368
C   3.5744963907  -3.6930065927   2.6673164976
C   3.0605519934  -2.8216564589   1.6703777896
H  -0.8949602959  -2.1520556256   3.9882929641
H  -1.6929433081  -0.6085263248   2.1513232144
H  -0.1983914260  -0.1138399337   0.2518435790
H   0.9540186495  -3.6401877240   4.8766306007
H   3.1899855778  -4.6429602664   4.5826978031
C   4.8533412596  -4.2520081029   2.4610924209
N   3.7572046617  -2.5291567526   0.5291186775
C   4.9695880617  -3.0765226461   0.3695839743
C   5.5525225473  -3.9358708984   1.3091216271
H   5.2734221792  -4.9223662358   3.2066677289
H   5.4884334273  -2.8184295121  -0.5473473779
H   6.5397880756  -4.3437389493   1.1168437611
C   0.0668993084   2.6592008426  -6.7340299628
Br  -1.3379816476   1.8879599664  -7.9079624852
C   0.0390615075   4.0298907988  -6.5588710105
H  -0.7331979124   4.6150690495  -7.0490584927
C   1.9773225948   3.8544278180  -5.1572952689
H   2.7472962371   4.3094255822  -4.5345559551
C   1.0035821178   4.6558445571  -5.7551587532
H   0.9843640598   5.7327761892  -5.6103854407
C   3.1382914643  -0.4463938215  -3.5213690083
O   2.3937932815  -0.5969049125  -2.3807863377
C   4.6238342119  -0.2358207508  -3.3016844849
H   5.1463705509  -0.0743755536  -4.2498699553
H   4.8000270220   0.6292525292  -2.6451678389
H   5.0733232096  -1.1095289121  -2.8025519330
O  -2.4422590185  -0.1828939601  -2.4319223091
O  -1.1941889756   1.0705453596  -1.0103109973
C  -2.1563258291   0.3280291110  -1.3239576352
O  -3.0119621884  -0.0032775685  -0.2549420557
K   0.0299823306   0.5230666627  -3.3714847602
H  -3.6716132966  -0.5812807509  -0.6730484041
53
B3LYP TS_8_to_9a_w_distal_Br_and_KHCO3
C   1.6454833829  -0.6226583285  -6.2473440961
C   1.6918371273  -0.4989027721  -4.8468678271
C   1.6930750043  -1.9670629664  -6.9467751221
H   1.2217727107  -1.8917359300  -7.9319243556
H   2.7294119107  -2.3055925823  -7.0931398185
H   1.1857511759  -2.7377766126  -6.3549084904
N   1.3618038508   0.4298855966  -7.0332334713
C   1.1761356822   1.5590995262  -6.2990235609
C   1.7179595217   1.5851093183  -4.9412446820
H   2.7776860436   1.3516320318  -4.8564660006
Cu   2.6145415278  -1.6101958284  -1.0042777688
C   0.3391131022  -1.2458894887   3.5478302228
C  -0.3306539681  -0.6190193864   2.5150878736
C   1.5734160960  -1.8802508454   3.2912659183
C   0.2430998657  -0.6183563908   1.2252410444
C   2.0610289200  -1.8469682546   1.9544899143
N   1.3971210863  -1.2159085982   0.9500284747
C   2.3423224202  -2.5467601123   4.2987857923
C   3.5268470158  -3.1498865650   3.9942826037
C   4.0424602461  -3.1502154040   2.6535582069
C   3.2998896142  -2.4995997623   1.6299063097
H  -0.0685507495  -1.2610098771   4.5566812890
H  -1.2885770711  -0.1292543032   2.6551380600
H  -0.2748228457  -0.1043697776   0.4150432861
H   1.9616430756  -2.5614978605   5.3176856369
H   4.1057700346  -3.6518225929   4.7660069138
C   5.2543923502  -3.7766296489   2.3028871340
N   3.7241556400  -2.4773621023   0.3225295307
C   4.8871060512  -3.0891658735   0.0281316491
C   5.6735750910  -3.7415948210   0.9763437380
H   5.8429886176  -4.2783069687   3.0665327805
H   5.1876263929  -3.0506041165  -1.0136560823
H   6.5997869884  -4.2144843103   0.6647881161
C   0.2949081351   2.5901852891  -6.6529850761
Br  -0.4077331366   2.6550731299  -8.5108343135
C  -0.1945723820   3.5293560900  -5.7556036979
H  -0.9084369778   4.2794675015  -6.0763672607
C   1.2207545335   2.5705745594  -4.0232676452
H   1.6405026287   2.6185434190  -3.0197366827
C   0.2532191344   3.4809789194  -4.4152252148
H  -0.1306663639   4.2103603270  -3.7042351869
C   2.2678351458  -1.1904147788  -3.8202991448
O   1.8538276943  -0.9836755061  -2.5559043046
C   3.4552528988  -2.1184238174  -3.9722634965
H   3.7326527740  -2.2714014009  -5.0192426964
H   4.3309415906  -1.7019838025  -3.4444639907
H   3.2493401905  -3.0988717084  -3.5163793803
O  -2.9461686931  -0.4510414557  -1.9310295744
O  -1.6381618576   0.9242108612  -0.6874567649
C  -2.6157253080   0.1612748174  -0.8842219824
O  -3.4315606269  -0.0498147917   0.2351938286
K  -0.5674915391   0.2147207743  -3.0491698632
H  -4.1123228573  -0.6577493927  -0.0978770117
53
B3LYP 9a_w_distal_Br_and_KHCO3
C      1.414288142        -0.810862414        -6.374738861
C      1.545984855        -0.553660904        -4.952853304
C      1.407440972        -2.129366483        -7.096769314
H      1.184517575        -1.940948280        -8.150497888
H      2.371250053        -2.654274249        -7.038604438
H      0.643951262        -2.816284256        -6.702251412
N      1.150847760         0.281641362        -7.097584219
C      1.119633591         1.352176890        -6.270251377
C      1.591369753         0.986805344        -4.867238836
H      2.691509964         1.189338273        -4.821227828
Cu      2.447508528        -1.617188545        -1.093783280
C      0.740536331        -0.710659719         3.609563280
C     -0.109284819        -0.299533850         2.598829638
C      1.949368076        -1.355795591         3.282338747
C      0.265162744        -0.523347462         1.256236566
C      2.240344701        -1.550753526         1.898680359
N      1.400676784        -1.118863750         0.911454255
C      2.883979520        -1.817886733         4.261380962
C      4.035329168        -2.448462925         3.889360963
C      4.352244891        -2.680408332         2.506889527
C      3.443810637        -2.223391572         1.509364256
H      0.488933291        -0.549776509         4.656138455
H     -1.055782623         0.189469954         2.803751601
H     -0.409008187        -0.207068385         0.460855793
H      2.657657788        -1.656935081         5.313296147
H      4.741071901        -2.796207448         4.640474235
C      5.517989160        -3.351820412         2.095229290
N      3.682695552        -2.416784183         0.165488646
C      4.808967499        -3.074649689        -0.186725900
C      5.737300439        -3.553941694         0.729193800
H      6.227057606        -3.707520337         2.838014505
H      4.957064603        -3.213067545        -1.252838764
H      6.618320636        -4.077802949         0.371325702
C      0.665647210         2.637039940        -6.515198168
Br      0.257739371         3.177773491        -8.391928626
C      0.371451210         3.541565948        -5.501754928
H      0.019900656         4.541263614        -5.724601721
C      0.943654974         1.843931714        -3.808804548
H      1.087495334         1.576285099        -2.766102376
C      0.457783649         3.077245654        -4.151394345
H      0.119826607         3.749111960        -3.362280353
C      1.737552115        -1.405292917        -3.878678295
O      1.653967804        -0.937692659        -2.637002427
C      2.089744946        -2.871455344        -3.991672618
H      2.024500346        -3.268274314        -5.004084389
H      3.120804562        -3.021743881        -3.634267915
H      1.443454304        -3.467173647        -3.332393181
O     -3.268613283        -1.160049402        -1.858244626
O     -2.132118725         0.354674406        -0.610971757
C     -3.068593450        -0.450204826        -0.835394698
O     -4.007777841        -0.574932860         0.187016402
K     -1.008330944        -0.288915097        -2.933691546
H     -4.638048739        -1.223765951        -0.167168468
53
PBEPW91 8Br_and_LiHCO3_conformer_II 
C    -0.865737916        -0.064878879        -5.518365246
C    -0.538768554        -0.494554855        -4.220328384
C    -1.960535514        -0.846020752        -6.238219873
H     -1.953956364        -0.594141238        -7.310592328
H     -1.821617254        -1.932559324        -6.101609212
H     -2.951741376        -0.596174976        -5.819511728
N     -0.424480527         0.995279045        -6.204066512
C     0.412760915         1.950425609        -5.684318744
C     0.424007009         2.393039849        -4.322666530
H     -0.223054670         1.863746762        -3.617466925
Cu      1.988886528        -1.459863775        -1.156828884
C     0.958545798        -1.487604988         3.801488261
C    -0.113825072        -1.145256344         2.985027583
C     2.215636078        -1.774569338         3.217579774
C     0.069732234        -1.090756314         1.581949613
C     2.307109729        -1.695579838         1.791120409
N      1.244334070        -1.361076039         1.001433726
C     3.380865202        -2.136250253         3.970836244
C     4.572541347        -2.402802509         3.341982678
C     4.701216157        -2.331639355         1.910695646
C     3.555986917        -1.976201143         1.134465649
H      0.848529260        -1.540281911         4.890806998
H     -1.099536894        -0.920466929         3.401122361
H     -0.761518545        -0.825321447         0.908601467
H      3.303258174        -2.194650943         5.062367048
H      5.458347993        -2.677757705         3.924982268
C     5.914843333        -2.596875420         1.233956321
N      3.597215046        -1.885817648        -0.247725316
C     4.784374455        -2.143597050        -0.856480444
C     5.945164469        -2.497332511        -0.161431402
H      6.807387850        -2.871227745         1.804914813
H      4.780968285        -2.054959127        -1.945408278
H      6.863173557        -2.690791003        -0.722892712
C     1.284453493         2.683129905        -6.539164970
Br      1.386336701         2.170143809        -8.453264752
C     2.093393231         3.737290592        -6.121117602
H      2.742482257         4.240518401        -6.842827123
C     1.212199712         3.459387844        -3.887914788
H      1.166554464         3.759468998        -2.834766060
C     2.060432352         4.140729976        -4.776281101
H      2.688494852         4.970634560        -4.436945200
C     0.600145705        -0.958787177        -3.645071193
O      0.600212819        -1.129827657        -2.285636969
C     1.876036043        -1.346225045        -4.360075916
H      1.791615221        -1.176587813        -5.445173832
H      2.719668623        -0.738056820        -3.977240403
H      2.131760071        -2.407880783        -4.175584092
O     -2.837786139        -2.306869726        -1.671321220
O     -2.226554845        -0.484530709        -0.471907271
C    -2.891369275        -1.550655204        -0.650776763
O     -3.744808342        -1.927479358         0.384812971
Li     -1.391574980        -1.026884977        -2.245100732
H     -4.142558629        -2.756524242         0.042197977
53
PBEPW91 TS_8_to_9a_w_distal_Br_and_LiHCO3
 C  1.4863545729  -0.5791400424  -6.1346499142
 C  1.4826896871  -0.5586867039  -4.7251820555
 C  1.6532091184  -1.8688925803  -6.9151968130
 H   1.2227197028  -1.7499849406  -7.9224121955
 H   2.7218666708  -2.1359204127  -7.0301371366
 H   1.1623913980  -2.7104280630  -6.3984999664
 N   1.1798502281   0.5119195466  -6.8678036184
 C  0.9125177985   1.5902729021  -6.0757724691
 C  1.3896800112   1.6000157522  -4.6942334759
 H   2.4470379539   1.3478174803  -4.5504734435
 Cu   2.4435318411  -1.7332891032  -0.9166849786
 C  0.5575337592  -0.7954003173   3.6378069679
 C -0.1252404807  -0.2047348823   2.5763646492
 C  1.6995238184  -1.5854008710   3.3755583760
 C  0.3367287144  -0.4040311398   1.2543544559
 C  2.0956582355  -1.7351888461   2.0065402702
 N   1.4153306301  -1.1463546509   0.9713602630
 C  2.4732171807  -2.2358929733   4.3927085858
 C  3.5747857772  -2.9905947848   4.0693274471
 C  3.9983959740  -3.1624987635   2.7041768560
 C  3.2431715666  -2.5244943088   1.6716212627
 H   0.2246480971  -0.6585642637   4.6733091900
 H  -1.0132914198   0.4107997978   2.7420892899
 H  -0.1798841533   0.0526826997   0.3950470062
 H   2.1676119739  -2.1188612145   5.4387921541
 H   4.1589656963  -3.4830084416   4.8548016019
 C  5.1243874910  -3.9320731510   2.3352830404
 N   3.5770949499  -2.6365853518   0.3285474882
 C  4.6684955253  -3.3874788366   0.0198817195
 C  5.4524671317  -4.0390967511   0.9738826280
 H   5.7209164743  -4.4299908957   3.1061936137
 H   4.9033612507  -3.4538979239  -1.0459393848
 H   6.3153368572  -4.6250294721   0.6446692155
 C  0.0220433756   2.6209328256  -6.4413133242
 Br  -0.5858842238   2.7326157066  -8.3284604536
 C -0.5348376806   3.5128971990  -5.5291199665
 H  -1.2632147730   4.2560725949  -5.8611928244
 C  0.8160308981   2.5193435811  -3.7573869703
 H   1.1740133062   2.5288072331  -2.7223570676
 C -0.1600315697   3.4219636252  -4.1651669920
 H  -0.6119625742   4.1073055550  -3.4404856296
 C  2.1203794026  -1.2620415699  -3.7329300999
 O   1.6713984823  -1.0951209291  -2.4647210508
 C  3.3535986074  -2.1217773547  -3.8884199956
 H   3.6580307120  -2.2274691222  -4.9418563026
 H   4.2000538169  -1.6796389959  -3.3212852421
 H   3.1825978326  -3.1306791399  -3.4644837717
 O  -1.9013711130  -0.5655081949  -2.8446786483
 O  -0.9046577366   0.8038398211  -1.3418801385
 C -1.8946607256   0.1513267345  -1.7938594076
 O  -3.0742552095   0.2257168843  -1.0582323707
 Li   0.0248482693  -0.0561076671  -2.9463634281
 H  -3.6878756172  -0.3336186984  -1.5814760558
53
PBEPW91 9a_w_distal_Br_and_LiHCO3
C      1.639640987        -0.681303236        -6.250155806
C      1.562927973        -0.435012211        -4.827135878
C      1.958155182        -1.961403826        -6.971769900
H      1.848087462        -1.783068147        -8.052500907
H      2.989004117        -2.315432193        -6.781147719
H      1.274838881        -2.783149632        -6.686249898
N      1.275237504         0.376747237        -7.009362273
C      0.951382713         1.394833933        -6.176975070
C      1.325242268         1.082483925        -4.728151916
H      2.370254562         1.477157861        -4.579001830
Cu     2.112909296        -1.572740151        -0.897741001
C      0.912784859        -0.593906026         3.799362043
C      0.032346550        -0.105742540         2.829300525
C      2.030367151        -1.354194573         3.398097137
C      0.286595932        -0.368733279         1.466281204
C      2.210943153        -1.584028097         1.993090423
N      1.347104068        -1.074245935         1.043088695
C      2.990612992        -1.906154145         4.310373487
C      4.057170498        -2.644165940         3.857870546
C      4.256406735        -2.903819900         2.455211792
C      3.312334585        -2.359651915         1.526325351
H      0.747507725        -0.399975400         4.865442613
H     -0.849338370         0.479687055         3.102839319
H     -0.396762480        -0.004668139         0.685889341
H      2.856391721        -1.724834415         5.383095575
H      4.784522090        -3.057332093         4.566044364
C      5.327005738        -3.671181809         1.952684885
N      3.420816040        -2.558609022         0.153715907
C      4.466123874        -3.308525561        -0.282594260
C      5.420982912        -3.875958676         0.561536272
H      6.063874712        -4.096673786         2.641392775
H      4.517893860        -3.454630369        -1.365950412
H      6.228404925        -4.475081064         0.131430156
C      0.270135007         2.575256653        -6.459244955
Br     -0.039394653         3.077208909        -8.360983666
C     -0.322021686         3.359334982        -5.466662482
H     -0.869070584         4.267324428        -5.724735767
C      0.451426642         1.787639991        -3.723351912
H      0.610665946         1.601789550        -2.655772824
C     -0.259153749         2.901938782        -4.111720575
H     -0.791584319         3.481311404        -3.348119451
C      1.731771256        -1.279930383        -3.735544418
O      1.436566867        -0.835559157        -2.500415257
C      2.276537937        -2.683955176        -3.794192734
H      2.418748343        -3.065410701        -4.813575823
H      3.255283991        -2.716430999        -3.273463595
H      1.605611879        -3.368319254        -3.241746056
O     -2.152021868        -1.122877224        -2.470714805
O     -1.489927267         0.477981701        -1.014667606
C     -2.332805303        -0.357257815        -1.467054000
O     -3.549035223        -0.435996151        -0.808049879
Li     -0.403614558        -0.227967155        -2.522355649
H     -4.030926711        -1.119729972        -1.321286907
53
PBEPW91 8Br_and_KHCO3_conformer_II
C      1.460985845        -0.798296574        -5.962797467
C      2.326534548        -0.927754903        -4.927246125
C      1.064771569        -2.061691001        -6.727222206
H     -0.035805618        -2.142748650        -6.772027038
H      1.425391510        -2.002509470        -7.770323759
H      1.481806237        -2.966505355        -6.256178671
N      0.815614712         0.318045481        -6.452915760
C      1.140083520         1.597669435        -6.131709576
C      2.300627479         2.053342868        -5.406143616
H      2.999980898         1.288070919        -5.059863634
Cu     2.809450717        -1.531075967        -0.916662011
C     -0.206623068        -1.616851566         3.109962239
C     -0.675697894        -0.861914147         2.042500374
C      1.084548487        -2.197754825         3.038830397
C      0.150254131        -0.680789319         0.905610695
C      1.832925082        -1.982324315         1.839311968
N      1.363866507        -1.233872390         0.797035089
C      1.666565992        -2.982397661         4.088418606
C      2.922625306        -3.524444979         3.955205297
C      3.697504473        -3.336976791         2.758468882
C      3.138383832        -2.569057386         1.692455127
H     -0.816075764        -1.773587027         4.007606998
H     -1.668620430        -0.405084868         2.032166527
H     -0.201350057        -0.051478531         0.072506827
H      1.087483832        -3.143404233         5.004690030
H      3.358329003        -4.121752709         4.763572988
C      4.991834482        -3.882175239         2.580041600
N      3.802049464        -2.363346640         0.497348289
C      5.043744116        -2.894479774         0.371998052
C      5.663975764        -3.646860422         1.376789285
H      5.447649348        -4.474283757         3.379898269
H      5.542434695        -2.703121321        -0.581751402
H      6.667126358        -4.045224071         1.201635896
C      0.287098636         2.675240149        -6.552881488
Br     -1.361265412         2.230805805        -7.565997229
C      0.533953349         4.021856913        -6.313435266
H     -0.176358277         4.771070468        -6.673700534
C      2.565387048         3.403989305        -5.167246538
H      3.473870282         3.675048263        -4.615264925
C      1.689604616         4.407715087        -5.608046458
H      1.884576001         5.465763663        -5.407809435
C      2.898876348        -1.094120137        -3.728764605
O      2.158923488        -1.094912937        -2.578124201
C      4.398860667        -1.245809142        -3.559637063
H      4.918974423        -1.215480962        -4.531264155
H      4.799476336        -0.439787845        -2.912906099
H      4.635308570        -2.207814512        -3.062062962
O     -2.580176782        -0.282080026        -2.468550949
O     -1.227428532         1.078357176        -1.217622561
C     -2.230648223         0.334694667        -1.421157595
O     -3.061248539         0.147894240        -0.285285548
K     -0.135080826         0.277753898        -3.541582614
H     -3.747042394        -0.461003681        -0.633778105
53
PBEPW91 TS_8_to_9a_w_distal_Br_and_KHCO3
 C  1.7365713003  -0.5800160643  -6.1932177273
 C  1.7722296216  -0.4402928943  -4.7955144293
 C  1.8905806013  -1.9312203141  -6.8687108968
 H   1.3650450512  -1.9282687801  -7.8375248216
 H   2.9567916592  -2.1593711779  -7.0621888614
 H   1.4955882801  -2.7420391277  -6.2340366713
 N   1.3822764302   0.4403904252  -7.0136760989
 C  1.1416856837   1.5815398913  -6.3077115179
 C  1.7016163238   1.7136756561  -4.9634428529
 H   2.7647437744   1.4683458783  -4.8628947464
 Cu   2.6906905867  -1.5571819202  -0.9504933039
 C  0.1944148857  -1.4149677551   3.4304842531
 C -0.4010141247  -0.7050235318   2.3928728989
 C  1.4433343178  -2.0452148559   3.2158855970
 C  0.2662806356  -0.6155371487   1.1483632298
 C  2.0248960298  -1.9302211931   1.9114967741
 N   1.4379888193  -1.2137716029   0.9014815927
 C  2.1434172011  -2.7884607594   4.2220831860
 C  3.3485960811  -3.3890055058   3.9482515758
 C  3.9491007508  -3.3122927983   2.6429994189
 C  3.2692024578  -2.5819699551   1.6197135798
 H  -0.2858267585  -1.4968050361   4.4125452176
 H  -1.3726798740  -0.2148511311   2.4936106778
 H  -0.1855798877  -0.0179777083   0.3434078984
 H   1.6965872286  -2.8688625875   5.2195543036
 H   3.8768440537  -3.9524884827   4.7254497533
 C  5.1773027410  -3.9345988925   2.3213785015
 N   3.7625837615  -2.4819361427   0.3269693528
 C  4.9471643221  -3.0958380548   0.0623849873
 C  5.6720764338  -3.8163225368   1.0142754713
 H   5.7202158281  -4.4969511623   3.0875692069
 H   5.3068711164  -2.9953212972  -0.9650196674
 H   6.6172085419  -4.2829534642   0.7228682807
 C  0.1960412067   2.5555708553  -6.6926563406
 Br  -0.5483661334   2.4861232495  -8.5329189534
 C -0.3241172139   3.5128210221  -5.8230301009
 H  -1.0938158804   4.2078429323  -6.1654631643
 C  1.1853835205   2.7151232385  -4.0790074978
 H   1.6270852080   2.8293142837  -3.0817604359
 C  0.1550079799   3.5596342849  -4.4884498414
 H  -0.2570246585   4.3051541083  -3.7993895936
 C  2.4027625328  -1.0717014992  -3.7486320530
 O   1.9425209603  -0.8915833571  -2.4932262937
 C  3.6764632605  -1.8844988677  -3.8751209035
 H   3.9901608844  -2.0096775631  -4.9241769230
 H   4.5005120009  -1.3878369364  -3.3206374128
 H   3.5487277168  -2.8858622412  -3.4186641848
 O  -2.8717319020  -0.2900647520  -1.8599015663
 O  -1.5050916400   1.1450462671  -0.7112982361
 C -2.4885466941   0.3604617540  -0.8418873224
 O  -3.2471043933   0.1654564044   0.3371948496
 K  -0.5183818900   0.3159739830  -3.0601898510
 H  -3.9257899851  -0.4773593620   0.0393550964
53
PBEPW91 9a_w_distal_Br_and_KHCO3
C      1.437793038        -0.812678046        -6.320157871
C      1.640095656        -0.483799651        -4.926576767
C      1.428347358        -2.167031002        -6.974510092
H      1.081209353        -2.046761881        -8.012370489
H      2.429174505        -2.638918413        -7.000792305
H      0.752491184        -2.876516619        -6.459914684
N      1.099293468         0.245771884        -7.091379379
C      1.081079669         1.349322035        -6.304184681
C      1.630059356         1.060218958        -4.907795029
H      2.730725136         1.301155711        -4.933708215
Cu     2.493420440        -1.531578804        -1.018748292
C      0.641296494        -0.825201241         3.581375124
C     -0.144854294        -0.329557017         2.541884060
C      1.849006876        -1.491909064         3.280539516
C      0.298215436        -0.483195822         1.208626765
C      2.212066108        -1.621551700         1.897563443
N      1.443865023        -1.095303845         0.881021058
C      2.723193483        -2.040489817         4.274935027
C      3.880902222        -2.690168130         3.919493845
C      4.259118163        -2.861968916         2.540857211
C      3.404020547        -2.318831528         1.529827908
H      0.335694850        -0.713184777         4.628205570
H     -1.095076634         0.178859502         2.722768088
H     -0.327125182        -0.093899926         0.392967612
H      2.449342457        -1.930387685         5.330563569
H      4.542805466        -3.103208765         4.689204729
C      5.424092322        -3.550962720         2.139675618
N      3.682302447        -2.454796066         0.174167127
C      4.813609090        -3.132094236        -0.166068844
C      5.692703563        -3.685215658         0.763694066
H      6.094522840        -3.973736890         2.894553359
H      4.997027816        -3.226132701        -1.240125979
H      6.577407368        -4.221973963         0.409876829
C      0.572037394         2.617172294        -6.577252850
Br      0.054870042         3.065272725        -8.447511794
C      0.293818339         3.550300488        -5.577053985
H     -0.113901272         4.531984019        -5.822321019
C      1.024799889         1.943461408        -3.845608285
H      1.233495816         1.712739255        -2.796484026
C      0.469296430         3.148928329        -4.210966819
H      0.145606126         3.846287583        -3.428079576
C      1.917205481        -1.288269499        -3.816138401
O      1.829575162        -0.770981446        -2.591604234
C      2.365522384        -2.730073782        -3.890244130
H      2.383795172        -3.142959373        -4.907810434
H      3.388138754        -2.802025370        -3.467746452
H      1.724948411        -3.368241963        -3.251695700
O     -3.129174784        -1.059374942        -1.854501894
O     -2.002032586         0.556834718        -0.688819886
C     -2.921798808        -0.295262361        -0.858762642
O     -3.831091672        -0.413499037         0.206269383
K     -0.892680664        -0.196599962        -2.975686792
H     -4.440534154        -1.109263706        -0.120429968
53
PBE0 8Br_and_LiHCO3_conformer_II 
C    -0.873216344        -0.011172747        -5.514198076
C    -0.603459643        -0.403422670        -4.195202442
C    -1.926903899        -0.814156907        -6.251413255
H     -1.846433899        -0.634548719        -7.327615370
H     -1.824388332        -1.882769230        -6.032116719
H     -2.928374179        -0.514316178        -5.918721178
N     -0.410028059         1.013246042        -6.211049184
C     0.403196481         1.978611288        -5.692248130
C     0.346236479         2.472882705        -4.362270403
H     -0.328077577         1.970256782        -3.675711285
Cu      1.910348978        -1.443952895        -1.172954256
C     1.004385152        -1.560611105         3.799399487
C    -0.087508293        -1.256460601         3.016678451
C     2.251056321        -1.795987835         3.187224334
C     0.061785837        -1.185554619         1.617106797
C     2.299641552        -1.706799734         1.776438490
N      1.223064696        -1.409848102         1.023489785
C     3.441771330        -2.115129122         3.911355747
C     4.618187062        -2.329174074         3.263490396
C     4.705689364        -2.243091292         1.836332244
C     3.544178736        -1.933481976         1.090809027
H      0.920411376        -1.622368321         4.882522711
H     -1.064518705        -1.072907498         3.452401509
H     -0.784195987        -0.940361608         0.966424627
H      3.388860074        -2.182481578         4.995691844
H      5.520837749        -2.569119672         3.820226422
C     5.904863096        -2.451707931         1.131781553
N      3.554768220        -1.832981270        -0.268988071
C     4.712049974        -2.033113234        -0.904954051
C     5.902947918        -2.344035422        -0.245833716
H      6.814530615        -2.691738030         1.676500167
H      4.679543643        -1.937312383        -1.985392483
H      6.807823969        -2.493615660        -0.826026656
C     1.314354485         2.666126387        -6.524231663
Br     1.506558869         2.090290866        -8.384237494
C     2.098437557         3.730871829        -6.110193669
H      2.780016160         4.199118901        -6.814171837
C     1.109647990         3.546932187        -3.934469110
H      1.010642380         3.886827439        -2.905219809
C     1.999338443         4.187538339        -4.798286244
H      2.609941239         5.021650524        -4.461837201
C     0.518307516        -0.875443794        -3.626599678
O      0.523470371        -1.113486130        -2.286791873
C     1.804162618        -1.211798799        -4.335261496
H      1.735261193        -1.005631622        -5.407439344
H      2.627773174        -0.608119463        -3.922371368
H      2.070108794        -2.269478976        -4.185833755
O     -2.855390070        -2.324541340        -1.668920626
O     -2.209130100        -0.607723124        -0.387674895
C    -2.854450357        -1.660091316        -0.605504264
O     -3.615909664        -2.135894385         0.436501511
Li     -1.429831389        -1.008394047        -2.252201229
H     -4.020459102        -2.936469928         0.071472441
53
PBE0 TS_8_to_9a_w_distal_Br_and_LiHCO3
 C  1.4915875008  -0.5779864107  -6.1480429590
 C  1.4602349742  -0.5677610860  -4.7436139932
 C  1.6315809245  -1.8590209596  -6.9298723930
 H   1.2372622232  -1.7196428152  -7.9410482508
 H   2.6844447692  -2.1642666901  -7.0139612968
 H   1.0972819899  -2.6763967304  -6.4339387656
 N   1.2254517203   0.5160544883  -6.8630945421
 C  0.9447251342   1.5730055881  -6.0619531989
 C  1.3846222753   1.5340602086  -4.6797750378
 H   2.4369580296   1.3025758513  -4.5234373904
 Cu   2.3514518757  -1.7231980237  -0.9406935215
 C  0.6197591028  -0.7550103409   3.6470108234
 C -0.0977614464  -0.1964257973   2.6089664801
 C  1.7548678933  -1.5339989359   3.3613747681
 C  0.3196155465  -0.4159579174   1.2823759675
 C  2.0974100175  -1.7009391799   1.9967546203
 N   1.3845519883  -1.1470049392   0.9887112112
 C  2.5657193205  -2.1541334936   4.3616379198
 C  3.6536220183  -2.8966753172   4.0202493723
 C  4.0275273225  -3.0857748475   2.6494418821
 C  3.2415141309  -2.4823594016   1.6377585017
 H   0.3220761869  -0.6027816862   4.6826406102
 H  -0.9796129854   0.4093311146   2.7911316874
 H  -0.2235206448   0.0150226869   0.4357333379
 H   2.2951889209  -2.0203047769   5.4068014678
 H   4.2653984993  -3.3648406796   4.7880422781
 C  5.1413591332  -3.8448553845   2.2558064026
 N   3.5304132484  -2.6119812326   0.3079820120
 C  4.6000628035  -3.3444759816  -0.0286814786
 C  5.4228586584  -3.9725257099   0.9015911432
 H   5.7652146819  -4.3200047950   3.0086358870
 H   4.7982428693  -3.4244744073  -1.0932487026
 H   6.2733367054  -4.5513278857   0.5546809793
 C  0.0617068802   2.5981621670  -6.4181254707
 Br  -0.4853902234   2.7606201302  -8.2913779602
 C -0.5216252051   3.4552305101  -5.5019151146
 H  -1.2405687034   4.1988227755  -5.8287013237
 C  0.7837469209   2.4234872792  -3.7397209193
 H   1.1135574841   2.4081656720  -2.7031593386
 C -0.1821079401   3.3237002120  -4.1423954081
 H  -0.6525217836   3.9784206931  -3.4122203996
 C  2.0551474019  -1.2773755340  -3.7507163595
 O   1.5925592054  -1.1205605570  -2.4975731732
 C  3.2783136145  -2.1405002745  -3.8831224831
 H   3.6021454335  -2.2444494867  -4.9226356868
 H   4.1119545458  -1.7074682040  -3.3029942822
 H   3.0929372502  -3.1439536858  -3.4704027172
 O  -1.9382332340  -0.5780386067  -2.8293806665
 O  -0.9321950054   0.6921038423  -1.2886008986
 C -1.9143129474   0.0668185312  -1.7526487102
 O  -3.0629248834   0.0830349050  -1.0013918195
 Li  -0.0148711418  -0.0848904405  -2.9708423796
 H  -3.6854700685  -0.4378548533  -1.5296855164
53
PBE0 9a_w_distal_Br_and_LiHCO3
C     1.681484038        -0.650113027        -6.245317201
C     1.570304786        -0.420182444        -4.823639461
C     2.023805784        -1.915567699        -6.965450911
H      1.957707257        -1.722924552        -8.039514366
H      3.037693969        -2.272923586        -6.738781775
H      1.329363935        -2.731281093        -6.721005269
N      1.323167879         0.396594744        -6.985820264
C     0.974422478         1.401357454        -6.157425786
C     1.337263690         1.085727020        -4.720402956
H      2.374097128         1.477025933        -4.559391063
Cu      2.053186653        -1.544887352        -0.919340760
C     0.947986707        -0.565862874         3.782267349
C     0.065677714        -0.077396515         2.834392056
C     2.049529822        -1.329387821         3.369830231
C     0.299621061        -0.345914920         1.474703791
C     2.203567053        -1.559001715         1.976473284
N      1.337786620        -1.054618664         1.052880442
C     3.012424576        -1.882686804         4.269264314
C     4.057236744        -2.623177960         3.809390734
C     4.232985098        -2.882448511         2.409479858
C     3.293168131        -2.338589204         1.495760631
H      0.798954460        -0.370307922         4.842437372
H     -0.801907402         0.510374021         3.116231621
H     -0.384231395         0.016105160         0.704643230
H      2.892708000        -1.699378587         5.335062245
H      4.784979681        -3.039333384         4.502690589
C     5.284583824        -3.653134636         1.897165324
N      3.386862892        -2.535331065         0.142349139
C     4.405349657        -3.281987780        -0.306726777
C     5.361781588        -3.858326481         0.518536594
H      6.020950287        -4.081650146         2.572329935
H      4.446940181        -3.421062558        -1.383606678
H      6.154454609        -4.457504208         0.081508521
C     0.285306402         2.561921396        -6.445137499
Br    -0.008770656         3.051903977        -8.322855416
C    -0.314329530         3.341223260        -5.463252823
H     -0.864118030         4.237896433        -5.722603651
C     0.444002943         1.771467574        -3.731113650
H      0.589059948         1.583353590        -2.669434602
C    -0.261547077         2.877139360        -4.120404220
H     -0.800431082         3.444810348        -3.363004294
C     1.694065454        -1.267039484        -3.748298485
O      1.378857152        -0.842352226        -2.526526873
C     2.204558758        -2.675934049        -3.808692885
H      2.364907132        -3.047179989        -4.820470754
H      3.161967995        -2.734872117        -3.267240300
H      1.505616032        -3.343500764        -3.287042616
O     -2.164275716        -1.135965759        -2.470677721
O     -1.459923349         0.381459473        -0.991160017
C    -2.298299538        -0.442756011        -1.429300231
O     -3.448839714        -0.596784964        -0.709261409
Li     -0.435154041        -0.207923395        -2.596372524
H     -3.949686649        -1.254947758        -1.213286719
53
PBE0 8Br_and_KHCO3_conformer_II
C   1.4604623976  -0.7038576873  -5.8975312090
C   2.3046310766  -0.7951973233  -4.8556769941
C   1.0906313121  -1.9933929081  -6.6121417461
H  -0.0009612046  -2.0932456133  -6.6505753540
H   1.4442285034  -1.9587220977  -7.6503481446
H   1.5221406535  -2.8680026242  -6.1155155279
N   0.8161841218   0.3720663598  -6.4518580212
C   1.0908723672   1.6512807770  -6.1468606488
C   2.1662019843   2.1512968338  -5.3417370330
H   2.8599189833   1.4227142093  -4.9357863203
Cu   2.7457148970  -1.5635119010  -0.9005624035
C  -0.1338085913  -1.6471725224   3.2334693595
C  -0.6422050008  -0.9239167481   2.1792906377
C   1.1472023526  -2.2274361881   3.1198660087
C   0.1312193539  -0.7698212860   1.0100600574
C   1.8301500566  -2.0398009169   1.8975296304
N   1.3251734920  -1.3244863307   0.8735448725
C   1.7693299636  -2.9853062757   4.1608105820
C   3.0061722187  -3.5266729606   3.9933998170
C   3.7228619784  -3.3635262837   2.7649163505
C   3.1304239813  -2.6276509418   1.7127225422
H  -0.7011980983  -1.7803268209   4.1524147844
H  -1.6271245816  -0.4690790610   2.2022542048
H  -0.2503111955  -0.1646376157   0.1810082636
H   1.2308328688  -3.1209134469   5.0960375085
H   3.4732793019  -4.0995969390   4.7907153615
C   5.0020270499  -3.9065801667   2.5447803981
N   3.7425165271  -2.4486240552   0.5110365232
C   4.9545993650  -2.9736745215   0.3376549505
C   5.6197767461  -3.7044803559   1.3273876108
H   5.4870070050  -4.4771544098   3.3330917219
H   5.4083095165  -2.8067347008  -0.6343987110
H   6.6069790161  -4.1051614591   1.1205571985
C   0.2590323485   2.6956176785  -6.6591666690
Br  -1.2589009680   2.2007194686  -7.7943964655
C   0.4436488783   4.0414211629  -6.4179642575
H  -0.2480977132   4.7584984964  -6.8507448992
C   2.3637474379   3.5045545120  -5.0982902897
H   3.2099344116   3.8054279770  -4.4812212934
C   1.5097008791   4.4717676565  -5.6216728489
H   1.6560566032   5.5298287252  -5.4219158723
C   2.8689814415  -0.9434873863  -3.6652991292
O   2.1425082241  -0.9898016889  -2.5214028156
C   4.3657835069  -1.0244825436  -3.4879240221
H   4.8894162887  -0.9185565043  -4.4429773316
H   4.7159477778  -0.2412172030  -2.7983708290
H   4.6467146475  -1.9933479022  -3.0431223154
O  -2.5487831403  -0.2334996852  -2.4643382001
O  -1.1928147095   0.9502568343  -1.0968185806
C  -2.1859740465   0.2386479213  -1.3675613044
O  -2.9754474131  -0.0966961444  -0.2656734713
K  -0.0938588330   0.3905719811  -3.5003465306
H  -3.6669223977  -0.6509770036  -0.6556324310
53
PBE0 TS_8_to_9a_w_distal_Br_and_KHCO3
C   1.6550544490  -0.6076912596  -6.2093494717
C   1.6845187629  -0.4826299039  -4.8139014573
C   1.7076443273  -1.9533721914  -6.8901480685
H   1.2479919933  -1.8883180588  -7.8813235751
H   2.7458157564  -2.2918308315  -7.0192929281
H   1.1943048212  -2.7146729629  -6.2925701885
N   1.3841289162   0.4327520186  -7.0082003992
C   1.1877369205   1.5623564658  -6.2861106567
C   1.7239642008   1.6180150743  -4.9380497554
H   2.7733788620   1.3481316260  -4.8369947761
Cu   2.5587748401  -1.5949657091  -0.9851653964
C   0.3269712396  -1.2945742327   3.5203455308
C  -0.3420687965  -0.6665938230   2.4924643699
C   1.5648758177  -1.9141501363   3.2622719979
C   0.2350719956  -0.6482572206   1.2079143144
C   2.0499547982  -1.8647471596   1.9324701348
N   1.3904545073  -1.2338186527   0.9344666745
C   2.3380864267  -2.5812294026   4.2616430169
C   3.5252050600  -3.1700701780   3.9525342496
C   4.0368957724  -3.1538016003   2.6146090289
C   3.2903708928  -2.5034194046   1.6024222178
H  -0.0841721467  -1.3219368870   4.5276608883
H  -1.3056098120  -0.1867915197   2.6300896525
H  -0.2814558980  -0.1241763655   0.4001770867
H   1.9578248017  -2.6079180744   5.2805227148
H   4.1091800832  -3.6734060454   4.7196206398
C   5.2496225305  -3.7643157623   2.2522943193
N   3.7026929545  -2.4628514552   0.3008965203
C   4.8624734115  -3.0566156432  -0.0067971570
C   5.6598871466  -3.7112130354   0.9286418901
H   5.8466292675  -4.2689654343   3.0076449903
H   5.1559161408  -3.0025611500  -1.0506749573
H   6.5884343431  -4.1721014708   0.6066926108
C   0.2956503291   2.5747131564  -6.6562755004
Br  -0.4044745820   2.5877591472  -8.4856803202
C  -0.1976857114   3.5241504888  -5.7754474897
H  -0.9237792058   4.2573282289  -6.1092224547
C   1.2350413971   2.6159421993  -4.0423730902
H   1.6600695303   2.6848862538  -3.0420570382
C   0.2574266386   3.5091280093  -4.4429008256
H  -0.1279305821   4.2482121215  -3.7429875764
C   2.2464828325  -1.1603643656  -3.7766246760
O   1.8031375252  -0.9683285511  -2.5280899786
C   3.4520221763  -2.0576064266  -3.9010050734
H   3.7560536488  -2.2051415405  -4.9416022233
H   4.3053716575  -1.6214970701  -3.3525661358
H   3.2547622907  -3.0411723378  -3.4474798727
O  -2.9186313413  -0.3838915792  -1.9372425988
O  -1.5723850802   0.9334324579  -0.6876238695
C  -2.5428573061   0.1669427915  -0.8784950579
O  -3.2843618642  -0.1288313778   0.2602561423
K  -0.5580032581   0.2974118806  -3.0851045736
H  -3.9666755999  -0.7292458487  -0.0731293924
53
PBE0 9a_w_distal_Br_and_KHCO3
C      1.439957323        -0.803483505        -6.318713297
C      1.599841247        -0.494889921        -4.915535988
C      1.437610600        -2.143214430        -6.984783983
H      1.173174234        -2.000358396        -8.035878797
H      2.415023037        -2.643187759        -6.941137384
H      0.704765974        -2.828337748        -6.534755410
N      1.137661631         0.252851205        -7.070122066
C      1.108040436         1.344783814        -6.278368515
C      1.627735812         1.037885005        -4.889135288
H      2.728098317         1.247590515        -4.898288390
Cu      2.429907847        -1.530918774        -1.040273789
C      0.686757334        -0.842760866         3.599615565
C     -0.131864237        -0.379785782         2.589601373
C      1.895731475        -1.479428991         3.272322443
C      0.274852187        -0.539892108         1.251291282
C      2.214649482        -1.611753163         1.894419159
N      1.411339929        -1.126350197         0.910011523
C      2.803435703        -1.994609052         4.245707972
C      3.954034531        -2.617487099         3.869503048
C      4.294107800        -2.790249975         2.487708787
C      3.413125822        -2.279854737         1.500094605
H      0.410119375        -0.728503532         4.646044029
H     -1.082304938         0.103242538         2.790818027
H     -0.375371910        -0.175733106         0.453858722
H      2.556647063        -1.879495121         5.299060698
H      4.640880727        -3.006379975         4.618027069
C      5.454621362        -3.455033595         2.063548948
N      3.663199128        -2.413916610         0.159575502
C      4.779617678        -3.065256629        -0.206681274
C      5.689259696        -3.596647890         0.696315429
H      6.148267067        -3.853934732         2.799140380
H      4.938492775        -3.159811762        -1.276791736
H      6.568002740        -4.115600456         0.326241546
C      0.622072012         2.608261448        -6.555622459
Br      0.142868002         3.056429356        -8.406771836
C      0.354211955         3.544486074        -5.566478844
H     -0.033836949         4.525068397        -5.813729056
C      1.019711380         1.922947010        -3.841959415
H      1.197750716         1.687026380        -2.796139491
C      0.501612638         3.132768407        -4.209524926
H      0.181826638         3.826130810        -3.431626468
C      1.811369552        -1.305392969        -3.816717904
O      1.717791079        -0.806651324        -2.598446227
C      2.193335942        -2.758456268        -3.887199937
H      2.159220056        -3.183390917        -4.890341074
H      3.220109257        -2.871276903        -3.504556745
H      1.548493529        -3.351173353        -3.223305799
O     -3.174783779        -1.033484552        -1.895396138
O     -2.003604576         0.426936996        -0.631304468
C     -2.943477312        -0.367304896        -0.856165706
O     -3.840437875        -0.535098466         0.182861456
K     -0.930084392        -0.152685557        -2.984809446
H     -4.477203867        -1.168949572        -0.177516187
53
PBE1PW91 8Br_and_LiHCO3_conformer_II 
C    -0.851755631        -0.012026764        -5.526018293
C    -0.587200828        -0.405062203        -4.206684306
C    -1.897893895        -0.819563451        -6.269388093
H     -1.822758942        -0.627790101        -7.343310543
H     -1.780531322        -1.888872991        -6.063195301
H     -2.901997586        -0.537985333        -5.930741228
N     -0.390208338         1.014963196        -6.220207367
C     0.415139295         1.985520967        -5.699148415
C     0.361050392         2.471622222        -4.366297527
H     -0.304182594         1.959687802        -3.678716074
Cu      1.904890313        -1.445165088        -1.164937068
C     0.986614736        -1.578274164         3.807559258
C    -0.102571652        -1.268431908         3.023862606
C     2.234410786        -1.811907633         3.197434878
C     0.049837344        -1.192737505         1.625104003
C     2.286640713        -1.716937699         1.787286621
N      1.211866019        -1.416803613         1.033085067
C     3.422816560        -2.134929668         3.923379364
C     4.600484369        -2.347750908         3.278076917
C     4.691734886        -2.256649226         1.851602063
C     3.532736818        -1.943002780         1.104137249
H      0.900364114        -1.645761462         4.889593574
H     -1.079576274        -1.084209024         3.457896478
H     -0.794972092        -0.947576372         0.974067340
H      3.366939805        -2.205993534         5.006767429
H      5.500655855        -2.592186382         3.835749201
C     5.892305966        -2.464423347         1.149594347
N      3.547321211        -1.839039111        -0.255193681
C     4.705357982        -2.040388636        -0.888921885
C     5.894173821        -2.353805225        -0.227510116
H      6.800350099        -2.705126392         1.695605017
H      4.675245970        -1.944697615        -1.968889523
H      6.799596715        -2.504376944        -0.805523712
C     1.314322866         2.687590860        -6.532243072
Br      1.502859689         2.124907279        -8.397624980
C     2.088999698         3.758094833        -6.116754349
H      2.760320496         4.238707703        -6.821368044
C     1.114532352         3.551869765        -3.936986248
H      1.018882003         3.884099541        -2.905491311
C     1.992516828         4.206405705        -4.801836967
H      2.593322444         5.046733985        -4.464959857
C     0.528848717        -0.880001022        -3.631279415
O      0.526225649        -1.114936777        -2.290427068
C     1.820599661        -1.214525075        -4.330343946
H      1.758339846        -1.013096237        -5.403286914
H      2.637802285        -0.604870391        -3.914740953
H      2.091140415        -2.269481262        -4.174493519
O     -2.836410748        -2.340022504        -1.679772568
O     -2.206278613        -0.617533307        -0.398320896
C    -2.836110617        -1.679611867        -0.614019844
O     -3.579568654        -2.171634560         0.433868059
Li     -1.425460230        -1.010467833        -2.262703107
H     -3.975882194        -2.976587619         0.070234097
53
PBE1PW91 TS_8_to_9a_w_distal_Br_and_LiHCO3
 C  1.4821562727  -0.5839235826  -6.1557257775
 C  1.4408687669  -0.5928393700  -4.7514699975
 C  1.6134857089  -1.8546879808  -6.9557042397
 H   1.2309462900  -1.6951719974  -7.9678459791
 H   2.6627754636  -2.1723650285  -7.0344520306
 H   1.0641903578  -2.6722714488  -6.4777105765
 N   1.2332009427   0.5235953678  -6.8556323249
 C  0.9560702382   1.5710377393  -6.0406948221
 C  1.3837402285   1.5049160046  -4.6552267948
 H   2.4333131174   1.2665868310  -4.4943671606
 Cu   2.3202935066  -1.7655973045  -0.9533857294
 C  0.6609555912  -0.6790990835   3.6385750110
 C -0.0816792266  -0.1592101464   2.5984080127
 C  1.7942202423  -1.4612332906   3.3548850269
 C  0.3086991223  -0.4206140429   1.2713513453
 C  2.1096561570  -1.6707536577   1.9897042179
 N   1.3720507971  -1.1544709296   0.9796024172
 C  2.6284939544  -2.0447558108   4.3577331180
 C  3.7124143802  -2.7933761940   4.0184899979
 C  4.0597654725  -3.0246263042   2.6472402246
 C  3.2513525248  -2.4566874856   1.6328290205
 H   0.3844067121  -0.4943849316   4.6742090461
 H  -0.9628478287   0.4470631459   2.7792366637
 H  -0.2548998285  -0.0224020084   0.4229398315
 H   2.3788439424  -1.8780712254   5.4028195752
 H   4.3415551762  -3.2338117608   4.7878090057
 C  5.1686528198  -3.7915246039   2.2560880309
 N   3.5167708546  -2.6253111499   0.3025328026
 C  4.5822936381  -3.3645771258  -0.0316168821
 C  5.4245389858  -3.9611555540   0.9015947287
 H   5.8086948554  -4.2401808889   3.0106778901
 H   4.7607928926  -3.4763478894  -1.0962542855
 H   6.2697419421  -4.5477347619   0.5571605822
 C  0.0850633652   2.6090416827  -6.3874470481
 Br  -0.4444172568   2.8066725606  -8.2636953493
 C -0.5006306918   3.4546402017  -5.4624453947
 H  -1.2106094144   4.2086436457  -5.7825736816
 C  0.7798792920   2.3830739165  -3.7058906674
 H   1.0995696706   2.3478185933  -2.6672688558
 C -0.1752110760   3.2968019280  -4.1023855351
 H  -0.6478817814   3.9416983898  -3.3658284913
 C  2.0196163088  -1.3224403494  -3.7641353045
 O   1.5530456424  -1.1727422525  -2.5111645462
 C  3.2301253803  -2.2028306784  -3.9002202053
 H   3.5549965824  -2.3033114413  -4.9391875106
 H   4.0685870593  -1.7873299922  -3.3150223181
 H   3.0287436283  -3.2061023807  -3.4959459447
 O  -1.9668280795  -0.6295477899  -2.8620821927
 O  -0.9820152491   0.6326662569  -1.3016790013
 C -1.9563050190   0.0054993845  -1.7794144231
 O  -3.1116775780   0.0083748810  -1.0380502091
 Li  -0.0455892354  -0.1243900012  -2.9803191085
 H  -3.7265381906  -0.5119408456  -1.5753824886
53
PBE1PW91 9a_w_distal_Br_and_LiHCO3
 C  1.6801140436  -0.6492592221  -6.2467630605
 C  1.5673375134  -0.4210948103  -4.8247836764
 C  2.0229016813  -1.9138617916  -6.9682449417
 H   1.9598712610  -1.7196053203  -8.0416373122
 H   3.0354226184  -2.2723960468  -6.7398434385
 H   1.3277624917  -2.7291819276  -6.7268817660
 N   1.3237945969   0.3985761835  -6.9860101668
 C  0.9747390764   1.4028930568  -6.1571795194
 C  1.3347819720   1.0850332194  -4.7196231542
 H   2.3704415344   1.4761637705  -4.5552711032
 Cu   2.0584864898  -1.5424799856  -0.9212860448
 C  0.9260458986  -0.5961086543   3.7861852043
 C  0.0423733638  -0.1112152187   2.8383850505
 C  2.0368961684  -1.3456538188   3.3735222438
 C  0.2837828843  -0.3696813937   1.4780828623
 C  2.1982075627  -1.5659414095   1.9795602923
 N   1.3300226297  -1.0657085502   1.0561984009
 C  3.0023170167  -1.8931136785   4.2734466451
 C  4.0566837126  -2.6194118944   3.8135200991
 C  4.2404852907  -2.8688928048   2.4130319020
 C  3.2981462704  -2.3309246968   1.4986750203
 H   0.7714298150  -0.4081441829   4.8463594430
 H  -0.8313701181   0.4662213738   3.1203692733
 H  -0.4002119353  -0.0096232311   0.7081297176
 H   2.8766946243  -1.7168878475   5.3391851299
 H   4.7862178195  -3.0309278571   4.5068148245
 C  5.3026352497  -3.6249064429   1.9009400348
 N   3.3997203485  -2.5199199689   0.1448174710
 C  4.4284069327  -3.2524519242  -0.3041341352
 C  5.3878148235  -3.8220246180   0.5218949096
 H   6.0407913679  -4.0481700502   2.5765374591
 H   4.4761323922  -3.3848024770  -1.3810148712
 H   6.1887012353  -4.4094798170   0.0853319935
 C  0.2868554482   2.5639172173  -6.4442764803
 Br  -0.0030908775   3.0578029258  -8.3229194102
 C -0.3144705695   3.3418669131  -5.4627755965
 H  -0.8622542558   4.2392492086  -5.7215403561
 C  0.4384300794   1.7689751633  -3.7316221906
 H   0.5807067322   1.5798256566  -2.6703809694
 C -0.2654226137   2.8754364040  -4.1207210294
 H  -0.8057079779   3.4419445037  -3.3642577441
 C  1.6899664038  -1.2691658093  -3.7509420158
 O   1.3756927239  -0.8452141815  -2.5281288807
 C  2.1953114031  -2.6799277156  -3.8132271121
 H   2.3583836593  -3.0481762243  -4.8250233728
 H   3.1495133261  -2.7457310485  -3.2680250758
 H   1.4914379973  -3.3461498110  -3.2976683736
 O  -2.1657095299  -1.1415515266  -2.4777332365
 O  -1.4655050739   0.3707983645  -0.9914268330
 C -2.3029221581  -0.4514428047  -1.4348694290
 O  -3.4561443551  -0.6069393181  -0.7189468076
 Li  -0.4370320567  -0.2134387415  -2.5950551127
 H  -3.9563230454  -1.2629407578  -1.2260632066
53 
PBE1PW91 8Br_and_KHCO3_conformer_II
C     1.468637176        -0.704071172        -5.901696473
C     2.316703966        -0.797943175        -4.863611881
C     1.101620272        -1.991107508        -6.622620812
H      0.010788476        -2.094353470        -6.659927894
H      1.451786808        -1.948489722        -7.661179103
H      1.536736167        -2.867501444        -6.133536795
N      0.820248507         0.372249346        -6.449995157
C     1.089951038         1.651393918        -6.141067992
C     2.164097237         2.153637351        -5.335843030
H      2.858911250         1.427587947        -4.929222022
Cu      2.750847733        -1.561098611        -0.906837628
C    -0.136967674        -1.640060075         3.230183614
C    -0.643646702        -0.915742085         2.176224557
C     1.142384058        -2.223592397         3.116941523
C     0.130076229        -0.763893388         1.007112500
C     1.826254154        -2.037336061         1.894992114
N      1.322859443        -1.320717506         0.871412782
C     1.761874553        -2.983127675         4.158003467
C     2.997712400        -3.526297980         3.991736087
C     3.716003215        -3.363602824         2.764309458
C     3.125807008        -2.627234600         1.711283515
H     -0.704277766        -1.771155309         4.148810024
H     -1.627220634        -0.459457629         2.200236518
H     -0.249521366        -0.158887113         0.178106086
H      1.222316325        -3.117950649         5.092072188
H      3.463401723        -4.099326485         4.789030485
C     4.994637560        -3.908008184         2.546087789
N      3.740722651        -2.448400379         0.511124623
C     4.952574254        -2.974146234         0.339852298
C     5.614837673        -3.706362750         1.330178932
H      5.477870613        -4.479090734         3.334329752
H      5.408845333        -2.805755065        -0.630080487
H      6.601082399        -4.108874045         1.125365846
C     0.252191093         2.693584736        -6.647958325
Br     -1.264404150         2.196126857        -7.785989133
C     0.428705801         4.038867300        -6.399917388
H     -0.267203113         4.753816342        -6.828061181
C     2.352542249         3.506566244        -5.084500239
H      3.196643303         3.809607963        -4.466571765
C     1.492450955         4.471236331        -5.602011637
H      1.631833523         5.528441588        -5.395856056
C     2.880769338        -0.940498677        -3.673026887
O      2.152885404        -0.985502851        -2.529117327
C     4.378105869        -1.012870634        -3.494416514
H      4.900385034        -0.901249559        -4.448934256
H      4.721959688        -0.227497657        -2.805020599
H      4.666270512        -1.979504492        -3.051111558
O     -2.541759117        -0.243066262        -2.468175744
O     -1.191251802         0.953299065        -1.106043593
C    -2.180489333         0.235477596        -1.373671729
O     -2.968009290        -0.101218078        -0.270029730
K     -0.087285821         0.382991034        -3.503000971
H     -3.656502965        -0.660235846        -0.657735657
53
PBE1PW91 TS_8_to_9a_w_distal_Br_and_KHCO3
 C   1.6668446029  -0.6011311040  -6.2064971113
 C   1.6942857236  -0.4687448623  -4.8120440257
 C   1.7311872536  -1.9497596692  -6.8806389799
 H   1.2688870005  -1.8945813923  -7.8705789070
 H   2.7717508944  -2.2784120938  -7.0106021096
 H   1.2269492983  -2.7128373720  -6.2785533676
 N   1.3876279733   0.4331843262  -7.0104076906
 C   1.1816784635   1.5647054138  -6.2942111384
 C   1.7163707763   1.6307799672  -4.9462080852
 H   2.7673643460   1.3709403875  -4.8435466453
 Cu   2.5710917829  -1.5704251634  -0.9785157118
 C   0.3172983451  -1.3132564408   3.5205604820
C -0.3425995822  -0.6685184702   2.4974555490
 C   1.5526587638  -1.9368775578   3.2613397750
 C   0.2417038397  -0.6369641489   1.2166744600
 C   2.0456946414  -1.8731431100   1.9351896388
 N   1.3952148518  -1.2254221686   0.9420300761
 C   2.3152593592  -2.6230421718   4.2557214828
 C   3.4991864313  -3.2167444156   3.9453896861
 C   4.0185849372  -3.1865586193   2.6107889208
 C   3.2831092232  -2.5164988673   1.6034937017
 H  -0.0997103689  -1.3518142779   4.5244215924
 H  -1.3043729605  -0.1866361329   2.6355952051
 H  -0.2679967993  -0.1027975798   0.4122164909
 H   1.9288631533  -2.6610511902   5.2712967007
 H   4.0743432112  -3.7351218023   4.7082189009
 C   5.2278430042  -3.8022469064   2.2469343895
 N   3.7031206835  -2.4625710678   0.3049279788
 C   4.8591334082  -3.0623680419  -0.0044820016
 C   5.6457868824  -3.7355933044   0.9264220799
 H   5.8159733097  -4.3219239703   2.9981514860
 H   5.1574639766  -2.9989423273  -1.0459551569
 H   6.5714201535  -4.2002654002   0.6037468455
 C   0.2820395603   2.5682173226  -6.6692504303
 Br  -0.4154844518   2.5700073849  -8.5006085680
C -0.2198017684   3.5167545041  -5.7927904527
 H  -0.9513213215   4.2420814687  -6.1298909858
 C   1.2188029807   2.6280676205  -4.0551565718
 H   1.6431691531   2.7050516650  -3.0558477212
 C   0.2341434388   3.5111462645  -4.4599758883
 H  -0.1576425847   4.2497280144  -3.7640552368
 C   2.2639342547  -1.1337102145  -3.7714336406
 O   1.8202589590  -0.9385513262  -2.5232038577
 C   3.4795060473  -2.0177977723  -3.8913977925
 H   3.7840283517  -2.1685568744  -4.9308204548
 H   4.3276935430  -1.5686177945  -3.3465247619
 H   3.2940948351  -3.0003699225  -3.4319242096
 O  -2.9042321060  -0.3812433149  -1.9155391325
 O  -1.5563022245   0.9502568703  -0.6829081895
C -2.5260181201   0.1806692528  -0.8635510613
 O  -3.2624606721  -0.1067839352   0.2815773354
 K  -0.5517081231   0.2996375594  -3.0794916401
 H  -3.9411942286  -0.7164224441  -0.0416705620
53 
PBE1PW91 9a_w_distal_Br_and_KHCO3
C     1.441507947        -0.802924249        -6.322206739
C     1.598868269        -0.494939076        -4.918461645
C     1.441698181        -2.142118244        -6.989550326
H      1.181131246        -1.998229023        -8.040901856
H      2.418511309        -2.641839298        -6.942994250
H      0.707907191        -2.827838936        -6.543245329
N      1.139802608         0.253433436        -7.073341741
C     1.107344000         1.345168601        -6.281482857
C     1.624763778         1.038019433        -4.891271200
H      2.724197719         1.249454860        -4.897097967
Cu      2.432737048        -1.530119601        -1.043617621
C     0.690088973        -0.834660452         3.601063887
C    -0.126628378        -0.367755556         2.591817322
C     1.896300311        -1.475981358         3.273349943
C     0.279402732        -0.528490253         1.253537248
C     2.214775284        -1.608694060         1.895455788
N      1.413108434        -1.119476235         0.911827830
C     2.801435779        -1.995180222         4.246656454
C     3.949556184        -2.621970787         3.870637340
C     4.289447914        -2.794963134         2.489035624
C     3.410994863        -2.280999313         1.501172039
H      0.414056000        -0.720356910         4.647049143
H     -1.074509521         0.118846881         2.793366973
H     -0.369009804        -0.161563970         0.456892707
H      2.554587849        -1.879989680         5.299393519
H      4.634367880        -3.013858656         4.618612478
C     5.447828932        -3.463531722         2.065634328
N      3.662160596        -2.415571451         0.160943673
C     4.776544100        -3.070436009        -0.204521548
C     5.683382194        -3.605244301         0.698938213
H      6.139122043        -3.864850955         2.801273104
H      4.936411510        -3.165274367        -1.273848379
H      6.560217453        -4.126581586         0.329382809
C     0.620193295         2.607894403        -6.558200583
Br      0.143891267         3.057779647        -8.411280660
C     0.349059300         3.542841890        -5.569132396
H     -0.039337000         4.522662211        -5.816416451
C     1.012486619         1.920987485        -3.844614813
H      1.188575983         1.684873406        -2.799120878
C     0.493833350         3.130234917        -4.212252940
H      0.171521374         3.822671658        -3.435336318
C     1.809983947        -1.305436451        -3.820221935
O      1.716142292        -0.807161380        -2.601258819
C     2.191567197        -2.758665907        -3.891066873
H      2.156153928        -3.182608332        -4.893931734
H      3.218093183        -2.872383366        -3.509575851
H      1.547332957        -3.350800713        -3.227003469
O     -3.170283028        -1.040778885        -1.879916758
O     -2.002286369         0.433476432        -0.629202911
C    -2.938675841        -0.366869343        -0.845835819
O     -3.831987475        -0.532371207         0.197251051
K     -0.931670038        -0.159033384        -2.980465462
H     -4.465948467        -1.172630541        -0.155914083
 
