# Supplementary material for: Computational exploration of the reaction mechanism of the Cu+-catalysed synthesis of indoles from N-aryl enaminones
Source: R Soc Open Sci. 2016 Feb 3;3(2):150582. doi: 10.1098/rsos.150582 (PMC4785979; doi:10.1098/rsos.150582)
Supplement: molecules_from_SI_table_5_tab_9b_to_9d_to_6_w_distal_Br_and_LiHCO3.xyz [file rsos150582supp18.xyz]

54
B3LYP 9b distal Br + LiHCO3 conformer II
C      2.146526494        -0.623959159        -6.181166159
C      2.867633752        -1.205620953        -5.237118119
C      1.019755745        -1.354228126        -6.894667936
H      0.053324293        -0.885604832        -6.672083032
H      1.168660861        -1.337715444        -7.983323307
H      0.975934717        -2.392650370        -6.564826537
N      2.300928613         0.685497991        -6.671749124
C      3.100216175         1.727277912        -6.235183676
C      3.888869433         1.665356801        -5.066413429
H      3.878087559         0.753392383        -4.484827827
Cu      3.623117170        -2.593878807        -1.441446691
C      1.370144907        -2.187084442         3.079387247
C      0.686615955        -1.605908480         2.032427402
C      2.604059343        -2.831360702         2.831054632
C      1.230113063        -1.666727086         0.730413278
C      3.070097543        -2.840156354         1.492359798
N      2.387230922        -2.268384670         0.473252779
C      3.383668822        -3.460330789         3.857753206
C      4.569156614        -4.066133153         3.568308277
C      5.075697453        -4.093728368         2.225790397
C      4.329412260        -3.482267292         1.185471787
H      0.976782016        -2.157129219         4.092513978
H     -0.261890951        -1.101841851         2.186333260
H      0.711531674        -1.214837160        -0.116337793
H      3.007964321        -3.443666873         4.877434062
H      5.154715360        -4.540521097         4.350964305
C      6.299407016        -4.708149892         1.883080719
N      4.762132856        -3.475990259        -0.108643495
C      5.924071572        -4.065572348        -0.397668680
C      6.724151314        -4.693917234         0.569475749
H      6.893945334        -5.185410684         2.657629109
H      6.229714319        -4.036773941        -1.438038846
H      7.659082176        -5.155917000         0.270787306
C      3.153577169         2.940441033        -6.955097356
Br      2.086772331         3.146842224        -8.609277153
C      3.925271282         4.022552015        -6.560996933
H      3.922418692         4.928581094        -7.157002566
C      4.667333691         2.747085188        -4.664407800
H      5.256464454         2.656493670        -3.755658263
C      4.697225820         3.930289300        -5.401314260
H      5.307903338         4.771399092        -5.087668490
C      3.407736050        -1.936923396        -4.272627208
O      2.894076719        -1.915433706        -3.015156369
C      4.628501529        -2.798347260        -4.492039906
H      4.960930389        -2.765258798        -5.533057776
H      5.454208431        -2.459593273        -3.849918678
H      4.407041274        -3.839679345        -4.221901339
O     -0.707150468        -1.519431455        -3.637644212
O      0.012548111        -0.397789058        -1.839924174
C     -0.902425106        -0.898341175        -2.553500953
O     -2.184403024        -0.758263953        -2.103969181
Li      1.169771849        -1.185140571        -3.195850751
H     -2.735395486        -1.194998798        -2.775627649
H      1.713499091         0.907280441        -7.463143265
54
B3LYP TS (9b_to_9d) distal_Br_and_LiHCO3
 C   2.1373319848  -0.0926274826  -5.5063659271
 C   3.1971339906   0.1669922579  -4.6684370354
 C   1.4528043913  -1.4131597248  -5.7310594625
 H   0.4357479800  -1.3995861443  -5.3215096561
 H   1.3927915982  -1.6626995371  -6.7994856317
 H   2.0048089954  -2.2063175180  -5.2212128734
 N   1.8156148377   0.9428829494  -6.3633011681
 C   2.7259054530   1.9806328423  -6.3676166411
 C   3.4560025277   2.0221799515  -5.1045378695
 H   2.8275898080   2.2482452456  -4.2364751713
 Cu   3.5411987081  -2.1193864648  -1.2209584694
 C   1.1292735941  -3.4280944261   2.9906775859
 C   0.4391266664  -2.5810211150   2.1488549570
 C   2.4246873694  -3.8625994489   2.6285809544
 C   1.0361070849  -2.1674695239   0.9386586367
 C   2.9433883200  -3.3920793499   1.3964016584
 N   2.2515244629  -2.5662954685   0.5739708645
 C   3.2169812929  -4.7414294740   3.4399577582
 C   4.4623564004  -5.1301058204   3.0467570306
 C   5.0239967723  -4.6682617878   1.8092823271
 C   4.2671784833  -3.7975176088   0.9842422380
 H   0.6939109447  -3.7652712911   3.9280702106
 H  -0.5557558024  -2.2253461654   2.3959248543
 H   0.5157640164  -1.4960506548   0.2552988050
 H   2.8013502197  -5.0938537607   4.3802594038
 H   5.0556946407  -5.7966344497   3.6665735260
 C   6.3116534479  -5.0376207190   1.3645949304
 N   4.7475220449  -3.3153802437  -0.1975262413
 C   5.9695307883  -3.6833482614  -0.5876451437
 C   6.7844458812  -4.5442729323   0.1637478155
 H   6.9177894406  -5.7047396497   1.9717089723
 H   6.3144195205  -3.2752133691  -1.5319718353
 H   7.7696006571  -4.8063573961  -0.2071061557
 C   3.1962242678   2.6526442173  -7.4879807377
 Br   2.1601390564   2.5149367198  -9.1697982630
 C   4.3868243823   3.3624185272  -7.4857261767
 H   4.7269642027   3.8828763632  -8.3724009715
 C   4.7136111767   2.7400798181  -5.1447392809
 H   5.2848000632   2.8407023878  -4.2256331138
 C   5.1539138310   3.3551869028  -6.2967596818
 H   6.0993386928   3.8930556987  -6.2890840974
 C   3.7277645902  -0.4452301377  -3.5698867501
 O   2.9465910617  -1.0431228852  -2.6440941657
 C   5.1981538059  -0.3626631220  -3.2690064451
 H   5.7090555864   0.3018277671  -3.9725178060
 H   5.3656133426  -0.0002627957  -2.2435093888
 H   5.6698161395  -1.3547095847  -3.3426683309
 O  -0.6807374678  -0.6893875149  -3.2768663682
 O  -0.0705327317  -0.1831456836  -1.1864831615
 C  -0.9425802276  -0.4408663783  -2.0633245912
 O  -2.2440958550  -0.4583747138  -1.6595967221
 Li   1.1635790300  -0.4801896707  -2.6614631790
 H  -2.7569959664  -0.6581413001  -2.4612731797
 H   1.2585659074   0.7586241024  -7.1888563021
54
B3LYP 9d_distal_Br_and_LiHCO3
 C   2.0536860801  -0.8721972905  -6.4379173035
 C   2.2956694956  -0.6359574527  -5.0508312423
 C   1.8689507668  -2.1365150431  -7.2173478853
 H   1.1545914861  -2.8057692764  -6.7225041369
 H   1.4792249715  -1.9218141601  -8.2188909941
 H   2.8041395851  -2.6969461029  -7.3469412207
 N   1.7793010324   0.3088886257  -7.0410758494
 C   1.7876422110   1.3873646770  -6.1972781885
 C   2.4047637784   0.9175209092  -4.8930130066
 H   3.5048843307   1.1025499263  -4.9239515639
 Cu   2.8320526061  -1.8474414522  -1.1002021659
 C   2.5384753988  -2.6305086252   3.5770748201
 C   1.5926274365  -1.8646499862   2.9285659332
 C   3.6152687408  -3.1750346084   2.8421102102
 C   1.7126114801  -1.6409121586   1.5449201390
 C   3.6657665333  -2.9084009187   1.4511757882
 N   2.7187991199  -2.1523999148   0.8271021833
 C   4.6435444206  -3.9712532467   3.4493161045
 C   5.6748776245  -4.4710732804   2.7136212781
 C   5.7623804553  -4.2172281381   1.3047856446
 C   4.7585471536  -3.4412168271   0.6654182901
 H   2.4716783662  -2.8196699134   4.6454449146
 H   0.7539540218  -1.4283824253   3.4605237269
 H   0.9932272766  -1.0364765250   0.9914108785
 H   4.5823501595  -4.1645989044   4.5168866915
 H   6.4508959882  -5.0694981534   3.1832754391
 C   6.8153804039  -4.7051436651   0.4997273291
 N   4.7833270980  -3.1690783933  -0.6608037985
 C   5.7886156399  -3.6371684061  -1.3864279157
 C   6.8329602499  -4.4142481912  -0.8495607907
 H   7.6019409493  -5.3033014966   0.9527211707
 H   5.7736321546  -3.3899552630  -2.4453408188
 H   7.6290082095  -4.7719698091  -1.4946092071
 C   1.1344748534   2.5921246281  -6.3254496874
 Br   0.4881418743   3.1091754411  -8.1361385958
 C   0.8366176889   3.3944803478  -5.2354870167
 H   0.3517277190   4.3546209909  -5.3501425780
 C   1.8067591557   1.6820731747  -3.7337002479
 H   2.1664621607   1.4546571786  -2.7328489614
 C   1.1387047176   2.8622425942  -3.9462408148
 H   0.8354488813   3.4464871907  -3.0789192040
 C   2.4644857523  -1.5417834365  -4.0213765135
 O   2.3738213259  -1.1159529948  -2.7678871084
 C   2.7597372553  -3.0094170798  -4.1923621931
 H   2.9533571667  -3.3021482519  -5.2244377017
 H   3.6434384999  -3.2669920449  -3.5930385402
 H   1.9295750600  -3.6126992834  -3.8010583719
 O  -1.0601614700  -0.8377777242  -2.3568474980
 O   0.1970654403  -0.1275077934  -0.6450356622
 C  -0.8439108401  -0.6601030923  -1.1272728411
 O  -1.7860999645  -1.0835364966  -0.2287038777
 Li   0.7401850420  -0.1023926885  -2.5574605322
 H  -2.5050553857  -1.4483849800  -0.7723816257
 H   1.4253519634   0.3723268646  -7.9887238002
54
B3LYP TS (9d_to_6) distal_Br_and_LiHCO3
C      1.985228393        -3.855449833        -5.549352041
C      2.158539476        -2.586449314        -4.945861807
C      0.770741943        -4.572556184        -6.051150488
H      0.314368371        -4.044958287        -6.897843076
H      1.029856243        -5.580806835        -6.390995836
H      0.003800258        -4.669703322        -5.275719539
N      3.199536097        -4.444454148        -5.657024590
C      4.223600686        -3.633965079        -5.203186922
C      3.610508145        -2.455021335        -4.586127031
H      3.546578496        -2.645397213        -3.198133251
Cu      3.071017598        -1.605055109        -1.934854788
C      7.033740426        -0.426225729         0.762978327
C      7.261085519        -0.858304200        -0.529596063
C      5.707390117        -0.292865254         1.227370924
C      6.161858334        -1.142651511        -1.360015007
C      4.664025603        -0.615965505         0.321244736
N      4.902073281        -1.017995951        -0.953897474
C      5.377886619         0.155514216         2.549941506
C      4.079765777         0.274201997         2.946373740
C      3.000046927        -0.063671140         2.062852397
C      3.289801353        -0.524907196         0.754488283
H      7.860656884        -0.188862579         1.427460039
H      8.268294876        -0.971880613        -0.917267031
H      6.302286556        -1.474844803        -2.385081747
H      6.188360745         0.405038658         3.229598369
H      3.837971688         0.622297926         3.947081609
C      1.640452514         0.036277070         2.433563610
N      2.316050447        -0.904301196        -0.119724609
C      1.045034965        -0.798923877         0.262255957
C      0.662627526        -0.320871004         1.528125081
H      1.380582241         0.398840124         3.424744936
H      0.292848594        -1.083131791        -0.463430850
H     -0.392005674        -0.235868385         1.764704691
C      5.590312892        -3.733818413        -5.380690635
Br      6.340287245        -5.450535275        -6.034558915
C      6.407337667        -2.628097251        -5.214496058
H      7.481539887        -2.700466622        -5.331540606
C      4.414167386        -1.245321773        -4.805811588
H      3.944160543        -0.273157039        -4.703767053
C      5.762640756        -1.365608259        -5.030312099
H      6.373120713        -0.467420367        -5.105120029
C      1.208325465        -1.733179373        -4.369154312
O      1.607949557        -0.889528120        -3.475126593
C     -0.278976668        -1.820149995        -4.620309130
H     -0.524338548        -2.320653090        -5.558545499
H     -0.766251784        -2.364695357        -3.797634180
H     -0.712970841        -0.813536563        -4.642361627
O     -0.863404912         1.600830679        -3.625586756
O     -0.595187991         1.067584034        -1.469010769
C     -1.228391590         1.621299563        -2.409178609
O     -2.377873551         2.277814097        -2.088649100
Li      0.584453628         0.555619522        -2.899434006
H     -2.710370484         2.634170128        -2.930168227
H      3.355687530        -5.351012531        -6.079146897
54
B3LYP 6 with distal Br and LiHCO3
C      3.079888607        -4.179550101        -5.079736931
C      2.411097611        -2.989582858        -5.410444967
C      3.022293718        -5.077549254        -3.885869206
H      2.022733535        -5.504331951        -3.750760426
H      3.727518641        -5.907205600        -3.999884889
H      3.278451263        -4.533133122        -2.966706420
N      3.946186229        -4.475087137        -6.091068364
C      3.887676405        -3.519953700        -7.089221700
C      2.928629423        -2.554342388        -6.700026859
H      3.662685390        -3.308474150        -1.311528473
Cu      3.443462331        -2.201316043        -0.293782657
C      5.797413083        -1.477978550         4.221571746
C      6.188609874        -2.601803145         3.521606137
C      4.804980463        -0.629653910         3.681043411
C      5.581612973        -2.871830883         2.278422404
C      4.258176917        -0.992740660         2.422091775
N      4.649652872        -2.096599753         1.746659820
C      4.339304174         0.556959860         4.338681775
C      3.379654275         1.338798366         3.769152960
C      2.802900792         1.003703241         2.497752464
C      3.239265049        -0.161152102         1.818801776
H      6.241511215        -1.235874500         5.184022093
H      6.947905949        -3.272912114         3.910570443
H      5.863745799        -3.747113133         1.698053294
H      4.768632000         0.821095306         5.301646658
H      3.030847603         2.237393313         4.271307683
C      1.806141105         1.790798514         1.876815631
N      2.733232530        -0.533006368         0.609779192
C      1.790554862         0.229565753         0.054110720
C      1.297927146         1.404117210         0.654865756
H      1.453024286         2.692461109         2.371349739
H      1.391165349        -0.080342621        -0.904652408
H      0.535580763         1.973448499         0.133618058
C      4.580365176        -3.415939353        -8.289980048
Br      5.894671721        -4.792481350        -8.764842923
C      4.332955032        -2.342469493        -9.129289013
H      4.868220524        -2.249694988       -10.067574977
C      2.678411514        -1.467191928        -7.551298963
H      1.951663191        -0.715440719        -7.272173379
C      3.381935630        -1.376431934        -8.748431221
H      3.199770388        -0.537768514        -9.414223608
C      1.415186999        -2.282012659        -4.638206162
O      0.992972114        -1.176626633        -5.047890051
C      0.875881636        -2.846051494        -3.345745589
H      0.466062258        -3.851791142        -3.490968309
H      1.670593949        -2.915546869        -2.589159633
H      0.089770894        -2.190173273        -2.964457397
O     -0.237207943         2.134449163        -4.048283504
O     -0.232426870         0.669754818        -2.355259416
C     -0.352977514         1.834950845        -2.825012655
O     -0.616493012         2.837759649        -1.931979902
Li      0.175831333         0.258914409        -4.205999548
H     -0.668230881         3.649996758        -2.464534987
H      4.575466792        -5.265939571        -6.094528697
54
PBEPW91 9b distal Br + LiHCO3 conformer II
 C   2.2940163767  -0.6517897103  -6.1200772589
 C   3.0822194441  -1.1491271837  -5.1650881892
 C   1.1856404234  -1.4811389349  -6.7537540171
 H   0.1983450170  -1.1348458838  -6.4010353727
 H   1.2147793424  -1.4119960069  -7.8570748932
 H   1.2933887334  -2.5353183239  -6.4658247550
 N   2.3483473109   0.6446470486  -6.6590483681
 C   3.1147741000   1.7414849755  -6.2967880099
 C   4.0125636242   1.7375971978  -5.2000556452
 H   4.1102070271   0.8182611090  -4.6198745352
 Cu   3.7421437167  -2.5886679785  -1.3743557105
 C   1.2336030245  -2.2492485704   2.9873031261
 C   0.6428408000  -1.5881234666   1.9202193836
 C   2.4573230085  -2.9376949768   2.7875031291
 C   1.2698248132  -1.6105532791   0.6507310024
 C   3.0120131432  -2.9083028930   1.4733309171
 N   2.4231812924  -2.2555921291   0.4334738787
 C   3.1476213110  -3.6448868509   3.8292173017
 C   4.3327992907  -4.2905777326   3.5809015555
 C   4.9211404970  -4.2842835505   2.2697486903
 C   4.2574893964  -3.5943073403   1.2123983540
 H   0.7732857888  -2.2470964908   3.9810336080
 H  -0.2982035092  -1.0447924787   2.0379291201
 H   0.8252124237  -1.0857383419  -0.2095523820
 H   2.7088308738  -3.6577100840   4.8322064962
 H   4.8537517280  -4.8255098074   4.3810819033
 C   6.1421048419  -4.9375028667   1.9701166202
 N   4.7607628571  -3.5520493279  -0.0669143078
 C   5.9250953314  -4.1858063975  -0.3132929201
 C   6.6420786930  -4.8843419313   0.6744274047
 H   6.6756503579  -5.4750099988   2.7601599478
 H   6.2889203483  -4.1302323356  -1.3420221660
 H   7.5801445814  -5.3762982083   0.4063202516
 C   3.0264072725   2.9531102409  -7.0279346774
 Br   1.8010455524   3.0655032505  -8.5790315607
 C   3.7630809028   4.0895583566  -6.7079094051
 H   3.6487371572   4.9944056782  -7.3089326544
 C   4.7569908467   2.8740883267  -4.8715140492
 H   5.4380206431   2.8285760227  -4.0161792016
 C   4.6435816219   4.0548920851  -5.6158552158
 H   5.2259414454   4.9435023629  -5.3578696377
 C   3.6340981911  -1.8587873820  -4.1761442401
 O   3.0906437346  -1.8131034579  -2.9234001093
 C   4.8871778913  -2.6840421839  -4.3466919154
 H   5.2528244614  -2.6540236993  -5.3846146514
 H   5.6857861067  -2.3089444388  -3.6781079243
 H   4.6894161685  -3.7356963777  -4.0667002902
 O  -0.4908591293  -1.2655149130  -3.7159018617
 O   0.2425046812  -0.1479694541  -1.8935934444
 C  -0.6812743733  -0.6364949384  -2.6222022226
 O  -1.9728050694  -0.4739062105  -2.1749670408
 Li   1.3968563483  -0.9809067913  -3.2313066648
 H  -2.5174966640  -0.9092206704  -2.8657995578
 H   1.6969333566   0.8169734889  -7.4238954199
54
PBEPW91 TS (9b_to_9d) distal_Br_and_LiHCO3
C   2.1390430538  -0.1730368634  -5.5475566767
C   3.2182400128   0.0246313814  -4.7194412679
C   1.4368084297  -1.4744440018  -5.8330229808
H   0.4096413792  -1.4619989429  -5.4279522788
H   1.3828304381  -1.6796997050  -6.9186568073
H   1.9762814869  -2.3019961611  -5.3491665604
N   1.7828047988   0.9236943519  -6.3326111217
C   2.7010479815   1.9588675275  -6.3093369726
C   3.4611587463   1.9700121722  -5.0661787840
H   2.8533832386   2.0932155994  -4.1559730488
Cu   3.6370732617  -2.1798017644  -1.2331066956
C   1.0767022208  -3.2507008845   2.9359480721
C   0.4358639729  -2.3954278603   2.0492237645
C   2.3690422466  -3.7384590514   2.6192898112
C   1.0776882844  -2.0334789737   0.8414272503
C   2.9394784513  -3.3167826542   1.3807420817
N   2.2938658767  -2.4879771077   0.5092215347
C   3.1144434851  -4.6223827906   3.4707300417
C   4.3651474132  -5.0612971380   3.1142478378
C   4.9758622200  -4.6467214200   1.8808106073
C   4.2590477705  -3.7694442294   1.0141659064
H   0.6025346415  -3.5523095731   3.8759266577
H  -0.5590495833  -1.9963265111   2.2622648889
H   0.5936264108  -1.3535098863   0.1244683810
H   2.6626653439  -4.9423023988   4.4152931003
H   4.9250825537  -5.7362204351   3.7691263164
C   6.2681977693  -5.0638018928   1.4786555334
N   4.7830601368  -3.3174994272  -0.1753937543
C   6.0186703862  -3.7349409642  -0.5226943308
C   6.7861168936  -4.6031255328   0.2710286215
H   6.8436034407  -5.7383287756   2.1199882634
H   6.4023005490  -3.3508244252  -1.4711213579
H   7.7804605109  -4.9009409861  -0.0702908586
C   3.1354755154   2.6913386300  -7.4148017452
Br   2.0697462958   2.6036076532  -9.0784320753
C   4.3223147154   3.4223031426  -7.4024625513
H   4.6385804522   3.9834605671  -8.2828860447
C   4.7004256292   2.7100216286  -5.0890805306
H   5.2860359817   2.7822739779  -4.1673848560
C   5.1171444671   3.3821348211  -6.2296373033
H   6.0602783954   3.9383519774  -6.2188052814
C   3.7861152176  -0.6277567163  -3.6514263395
O   3.0154164192  -1.1752801200  -2.6813767861
C   5.2738679145  -0.6278596150  -3.4332055715
H   5.7844095406   0.0113822063  -4.1717332200
H   5.5161954040  -0.2704001116  -2.4125739712
H   5.6852110021  -1.6526299663  -3.5238079380
O  -0.6381231487  -0.8967476797  -3.3461678146
O   0.0089139157  -0.0728865597  -1.3454880253
C  -0.8801841680  -0.4698898582  -2.1662289054
O  -2.1830616698  -0.4406073927  -1.7333786031
Li   1.2167735274  -0.5795859879  -2.7893067593
H  -2.6974383879  -0.7732957326  -2.5004920241
H   1.2211919205   0.7770665475  -7.1726044679
54
PBEPW91 9d distal_Br_and_LiHCO3
 C   2.0485180305  -0.8243530081  -6.4701067604
 C   2.3752547111  -0.6422922866  -5.0965646817
 C   1.8613521776  -2.0612549246  -7.2918779611
 H   1.2497791375  -2.8038315320  -6.7505399226
 H   1.3428374698  -1.8335346643  -8.2386072277
 H   2.8180819399  -2.5505140098  -7.5523569868
 N   1.6873444608   0.3839206876  -7.0050166019
 C   1.7032904000   1.4150329378  -6.1046806161
 C   2.4209889128   0.9076645967  -4.8690857615
 H   3.5156568883   1.1387995244  -4.9780286055
 Cu   3.3409276202  -2.2123176068  -1.3799251434
 C   2.4829267789  -2.0446182530   3.4712128772
 C   1.6047047442  -1.3292262459   2.6663461483
 C   3.5311761342  -2.7821291426   2.8683062444
 C   1.7760335392  -1.3347917395   1.2627383389
 C   3.6249454898  -2.7392618229   1.4450646420
 N   2.7666924048  -2.0140031131   0.6641177354
 C   4.4889027281  -3.5554907233   3.6076601925
 C   5.4822542836  -4.2545685675   2.9674967819
 C   5.5943863264  -4.2453809593   1.5341181900
 C   4.6573200718  -3.4841992028   0.7741437401
 H   2.3766317629  -2.0505575138   4.5611555075
 H   0.7804998889  -0.7541771615   3.0957279351
 H   1.0928761267  -0.7788283411   0.6019803052
 H   4.4119666818  -3.5759138745   4.6996426682
 H   6.2087377949  -4.8386410532   3.5414223258
 C   6.5881576273  -4.9637162303   0.8264860716
 N   4.6841308150  -3.4316346838  -0.6009481984
 C   5.6449155145  -4.1322358862  -1.2373485473
 C   6.6074829401  -4.9041001377  -0.5666472928
 H   7.3247144659  -5.5566005576   1.3774114513
 H   5.6337803014  -4.0745601364  -2.3293249743
 H   7.3550233745  -5.4510016011  -1.1466369240
 C   1.0056795516   2.6104191702  -6.1328829598
 Br   0.2276800408   3.1902350703  -7.8622431013
 C   0.7520793495   3.3377861314  -4.9723500965
 H   0.2122333394   4.2839291450  -5.0036208170
 C   1.9055677448   1.5999035896  -3.6312533370
 H   2.3336943560   1.3142817642  -2.6650096845
 C   1.1667641773   2.7588134229  -3.7299872220
 H   0.8954861852   3.2852702823  -2.8083083119
 C   2.6823546002  -1.5966468997  -4.1250147061
 O   2.6076103424  -1.2556700739  -2.8359668444
 C   3.1556998897  -2.9965263117  -4.4135987229
 H   3.2125692912  -3.2365027486  -5.4840305798
 H   4.1694918168  -3.1225918868  -3.9830873881
 H   2.5030656208  -3.7348438403  -3.9122878022
 O  -0.9184465143  -1.0443245478  -2.5918135469
 O   0.0582678368   0.0445412924  -0.8687133409
 C  -0.9164023393  -0.5779834775  -1.4058870019
 O  -2.0381257023  -0.7549231215  -0.6274295784
 Li   0.9002160790  -0.3209107615  -2.5947098141
 H  -2.6593172136  -1.2327913048  -1.2185289998
 H   1.2533065727   0.4769310437  -7.9246456148
54
PBEPW91 TS (9d to 6) distal_Br_and_LiHCO3
C      1.984068051        -3.912456616        -5.370732917
C      2.146644763        -2.612687512        -4.821329095
C      0.768293739        -4.689676926        -5.767127711
H      0.252515500        -4.227616964        -6.628065048
H      1.036384808        -5.719359090        -6.055445075
H      0.037056507        -4.751836369        -4.944322355
N      3.222994593        -4.467142846        -5.522973027
C      4.235418304        -3.602980286        -5.150977816
C      3.609197092        -2.416850447        -4.560992575
H      3.595709815        -2.538544325        -3.101668045
Cu      3.096200157        -1.408686311        -1.952330322
C      7.065337211        -0.819870709         0.740498378
C      7.235538385        -1.175336893        -0.597053691
C      5.760473719        -0.580154055         1.229466500
C      6.112513274        -1.271545812        -1.437213433
C      4.675201643        -0.711517839         0.310668348
N      4.857956125        -1.033446506        -1.012349789
C      5.478346726        -0.202103032         2.587402917
C      4.192541410         0.029250945         3.007448650
C      3.077544630        -0.126042281         2.113366454
C      3.324365009        -0.517425562         0.763213805
H      7.922720916        -0.725118309         1.414350774
H      8.229931591        -1.362205824        -1.010476157
H      6.213097537        -1.534533838        -2.494837159
H      6.317185842        -0.095813882         3.282876010
H      3.991578380         0.324890997         4.042324147
C      1.731394166         0.074976724         2.500803490
N      2.315875228        -0.754849372        -0.138334611
C      1.049749000        -0.553881650         0.268299617
C      0.717827365        -0.126642708         1.567612129
H      1.503515534         0.386657254         3.525213678
H      0.264402095        -0.721905513        -0.472305863
H     -0.332468953         0.034812519         1.820343915
C      5.602127948        -3.665131508        -5.395125294
Br      6.375557251        -5.372309338        -6.036194801
C      6.386598043        -2.519185934        -5.304803053
H      7.462729173        -2.561077087        -5.478875600
C      4.366748431        -1.187482731        -4.814592598
H      3.870936087        -0.221294999        -4.694295653
C      5.715292632        -1.270720152        -5.102773148
H      6.301041350        -0.350857519        -5.208176148
C      1.193945120        -1.767783979        -4.219657083
O      1.617616821        -0.906901989        -3.325524794
C     -0.297613299        -1.871889800        -4.416696818
H     -0.568728805        -2.442805185        -5.315955265
H     -0.768947535        -2.354039158        -3.537284812
H     -0.739494459        -0.861587658        -4.504478545
O     -0.883822538         1.482545736        -3.830550733
O     -0.788439644         1.131374012        -1.599942470
C     -1.363053582         1.572798518        -2.644643111
O     -2.580884887         2.182735235        -2.479466605
Li      0.543795992         0.582169027        -2.879945903
H     -2.840279292         2.448198838        -3.388275517
H      3.394704353        -5.393959202        -5.911760821
54
PBEPW91 6 distal Br and LiHCO3
C      2.178120063        -3.476265700        -4.754114396
C      2.069865018        -2.081657181        -4.547665549
C      1.177344306        -4.582573532        -4.721938316
H      0.339043282        -4.404063159        -5.413973695
H      1.645781006        -5.541573070        -4.997076942
H      0.770581102        -4.674038735        -3.695477459
N      3.499351865        -3.773099887        -4.961529601
C      4.283493134        -2.634509256        -4.889120225
C      3.417159875        -1.532525064        -4.634418633
H      0.755680107        -4.072228482        -1.611083208
Cu      1.724111644        -3.008244020        -1.094544243
C      6.752940106        -3.187633763        -0.825571507
C      6.109761958        -4.412726551        -0.952719521
C      5.981686697        -2.006593139        -0.684976131
C      4.697525986        -4.450204671        -0.931735348
C      4.561947274        -2.152136335        -0.694338765
N      3.938775759        -3.357467567        -0.807370053
C      6.552172109        -0.696831346        -0.534215399
C      5.751086754         0.409567321        -0.399325442
C      4.317616137         0.301421821        -0.419760568
C      3.720725215        -0.982867941        -0.577586163
H      7.845814458        -3.121887193        -0.830600941
H      6.677543569        -5.340876683        -1.059069377
H      4.155677610        -5.399154326        -1.008361343
H      7.642560424        -0.598324381        -0.526333182
H      6.193832901         1.403824363        -0.280504463
C      3.451472390         1.418461998        -0.304526950
N      2.364350367        -1.168833800        -0.636423285
C      1.577734975        -0.084755033        -0.522784461
C      2.077949714         1.223793747        -0.354561530
H      3.875969715         2.420881814        -0.186379258
H      0.499846335        -0.255454531        -0.577077184
H      1.358545868         2.044653276        -0.310439472
C      5.662705523        -2.465867666        -5.014236967
Br     6.793305007        -4.034237476        -5.360253419
C      6.213899288        -1.194118399        -4.884654756
H      7.292238730        -1.052282847        -4.982156555
C      3.976125881        -0.246208432        -4.503542023
H      3.329097035         0.608380563        -4.304022394
C      5.360928474        -0.096402794        -4.628955115
H      5.806920262         0.897274937        -4.526876654
C      0.878992691        -1.308264887        -4.252526086
O      0.980596338        -0.061287670        -4.086434907
C     -0.471919207        -1.973315995        -4.108278815
H     -0.746897714        -2.537202507        -5.015684594
H     -0.442332029        -2.683177773        -3.259682262
H     -1.244499232        -1.211932292        -3.917810543
O     -2.137548886         1.370170990        -3.056359278
O     -0.509624126         2.138739018        -1.692014432
C     -1.734084311         1.965842777        -1.998204338
O     -2.670127476         2.452018156        -1.122104646
Li     -0.238376419         1.148702293        -3.329705252
H     -3.529294634         2.218493995        -1.535585600
H      3.864040173        -4.712341046        -5.108311138
54
PBE0 9b distal Br + LiHCO3 conformer II
 C   2.2482836241  -0.6218670936  -6.1384782466
 C   2.9905074454  -1.1331944532  -5.1710221751
 C   1.1585344906  -1.4237514436  -6.8134041701
 H   0.1729450224  -1.0004613076  -6.5858977416
 H   1.2918638107  -1.4298129648  -7.9036082544
 H   1.1738952378  -2.4532306240  -6.4546836349
 N   2.3461348338   0.6635373541  -6.6786957904
 C   3.1080080502   1.7415003358  -6.2901224063
 C   3.9314795132   1.7379479523  -5.1497234947
 H   3.9768697004   0.8349473964  -4.5528725275
 Cu   3.6285615730  -2.5292234301  -1.3694474677
 C   1.3062010767  -2.3288781573   3.0468146307
 C   0.6635753364  -1.6934720075   2.0098208142
 C   2.5380231117  -2.9719329158   2.8062267663
 C   1.2455464361  -1.6975825745   0.7268992064
 C   3.0407690700  -2.9215085331   1.4883889985
 N   2.4006579698  -2.2969918672   0.4796811641
 C   3.2805356152  -3.6558802290   3.8201872516
 C   4.4653645717  -4.2586540923   3.5353866658
 C   5.0063335981  -4.2273101744   2.2106010992
 C   4.2971580381  -3.5606550389   1.1864829693
 H   0.8809275337  -2.3427233805   4.0475064939
 H  -0.2851309740  -1.1875464306   2.1566100935
 H   0.7567817357  -1.1981158889  -0.1134298085
 H   2.8768689705  -3.6839108095   4.8290286719
 H   5.0241958931  -4.7760599144   4.3105110797
 C   6.2286063557  -4.8357550500   1.8671487708
 N   4.7550024424  -3.4936813498  -0.0892868440
 C   5.9119448974  -4.0775246334  -0.3812322701
 C   6.6822392307  -4.7607530982   0.5687072157
 H   6.8010580842  -5.3575595466   2.6297981814
 H   6.2407969519  -3.9988346936  -1.4127125134
 H   7.6193758112  -5.2176029070   0.2687757353
 C   3.0878106396   2.9343903123  -7.0374513752
 Br   1.9763339999   3.0510812516  -8.6398800875
 C   3.8230256780   4.0534854949  -6.6905252961
 H   3.7629364531   4.9438931579  -7.3074143969
 C   4.6733637557   2.8571406579  -4.7963658499
 H   5.2926499773   2.8129543280  -3.9044698543
 C   4.6301094178   4.0208436227  -5.5566638564
 H   5.2119315758   4.8942666123  -5.2787437681
 C   3.5192489953  -1.8296015882  -4.1740161134
 O   2.9802634735  -1.7852324261  -2.9422230296
 C   4.7609933746  -2.6602561900  -4.3377161372
 H   5.1209860407  -2.6494211285  -5.3696583784
 H   5.5576297833  -2.2802348403  -3.6825412615
 H   4.5558617719  -3.6981743198  -4.0426615034
 O  -0.5989238871  -1.2546394089  -3.6696685997
 O   0.1318775119  -0.3098999322  -1.7866389111
 C  -0.7848093983  -0.7310095549  -2.5394893640
 O  -2.0569580842  -0.6135285922  -2.0832714419
 Li   1.2862801593  -0.9935889342  -3.2004626232
 H  -2.6082713035  -0.9794978327  -2.7911101453
 H   1.7326407406   0.8385599353  -7.4610566197
54
PBE0 TS (9b_to_9d) distal_Br_and_LiHCO3
C      2.116364090        -0.197858989        -5.575104170
C      3.172801296        -0.009502093        -4.726181802
C      1.392694201        -1.480960073        -5.843916070
H      0.360733307        -1.431155636        -5.476700356
H      1.369581999        -1.715777412        -6.916594276
H      1.891214488        -2.300479212        -5.321247859
N      1.833559168         0.870429100        -6.399444462
C      2.789935883         1.858218931        -6.378972086
C      3.500108883         1.859706059        -5.116433908
H      2.868592750         2.060646174        -4.245221063
Cu      3.436955186        -2.109506704        -1.164975513
C      1.140603656        -3.536750893         2.948304339
C      0.401939481        -2.786744472         2.062139032
C      2.482835299        -3.841953047         2.643482024
C      0.995365329        -2.342454977         0.865521480
C      2.990856446        -3.351366102         1.422249359
N      2.253873313        -2.623456173         0.556051329
C      3.332528652        -4.610676276         3.501177723
C      4.622451355        -4.872731012         3.160139213
C      5.172280794        -4.383714596         1.932250952
C      4.358459547        -3.623029924         1.064217740
H      0.707094317        -3.894559294         3.879063628
H     -0.632313751        -2.528587735         2.264950403
H      0.437323022        -1.738349875         0.147059730
H      2.923767912        -4.983205784         4.436876439
H      5.260698355        -5.457472371         3.817069729
C      6.502179412        -4.618649443         1.533819000
N      4.811548263        -3.121079424        -0.110327790
C      6.070653598        -3.357036243        -0.456284963
C      6.952103756        -4.103999832         0.337271051
H      7.159568346        -5.201434131         2.173924507
H      6.395628712        -2.933322393        -1.401845770
H      7.970940065        -4.263855984         0.000527928
C      3.302221089         2.515655634        -7.485901644
Br      2.300254932         2.430081859        -9.160631584
C      4.518140380         3.175977372        -7.458246716
H      4.892360183         3.684899333        -8.338359331
C      4.773267801         2.529867832        -5.123761477
H      5.329222596         2.603342035        -4.192615897
C      5.260001584         3.133130859        -6.261902626
H      6.224983941         3.633875005        -6.232112300
C      3.673046140        -0.650457428        -3.633840862
O      2.876295869        -1.187118935        -2.702662392
C      5.143977412        -0.658918995        -3.358166242
H      5.684476060        -0.031937257        -4.074004313
H      5.347587659        -0.300211313        -2.337475332
H      5.545283719        -1.680913085        -3.432842226
O     -0.749871861        -0.884497528        -3.421980103
O     -0.155525242        -0.510059391        -1.308367331
C     -1.013829055        -0.748704163        -2.197019939
O     -2.300294517        -0.873850377        -1.794350853
Li      1.088695693        -0.641819453        -2.800069367
H     -2.802356290        -1.041171685        -2.606115062
H      1.289268456         0.721844235        -7.239056881
54
PBE0 9d distal_Br_and_LiHCO3
 C   1.9714157331  -0.9087463555  -6.3812962215
 C   2.2863426080  -0.6216947830  -5.0219249704
 C   1.7286980212  -2.1920605795  -7.0971720628
 H   0.9936302306  -2.8093438126  -6.5666996014
 H   1.3383336692  -2.0067988521  -8.1036742438
 H   2.6412409445  -2.7913155310  -7.2081151878
 N   1.6959484434   0.2475363044  -7.0120546762
 C   1.7728210055   1.3507986964  -6.2127644257
 C   2.4517445023   0.9173608743  -4.9360116921
 H   3.5519643983   1.0788800852  -5.0380051960
 Cu   2.8460664307  -1.7437387056  -1.0625246451
 C   2.4428891073  -2.7730171725   3.5384907234
 C   1.5273968658  -1.9507110802   2.9240727312
 C   3.5231270395  -3.2860136120   2.7925523178
 C   1.6797442419  -1.6432960185   1.5626646161
 C   3.6042038443  -2.9290082128   1.4295367657
 N   2.6864568247  -2.1256252931   0.8375090563
 C   4.5242871370  -4.1356133200   3.3623261213
 C   5.5618795106  -4.5970285750   2.6158370649
 C   5.6822049986  -4.2449967738   1.2346187934
 C   4.7046840413  -3.4173052349   0.6336714077
 H   2.3498933887  -3.0307565005   4.5906610466
 H   0.6852919257  -1.5339967955   3.4662980961
 H   0.9854481045  -0.9924069414   1.0280327760
 H   4.4383544127  -4.4014278603   4.4126510924
 H   6.3201202750  -5.2381620519   3.0576327914
 C   6.7459002514  -4.6813317521   0.4202755065
 N   4.7584066499  -3.0484794887  -0.6616320557
 C   5.7719750562  -3.4670972302  -1.3965948485
 C   6.7960628043  -4.2900984624  -0.8988976076
 H   7.5174716724  -5.3194349744   0.8440661829
 H   5.7817543024  -3.1388586677  -2.4337224280
 H   7.6040077727  -4.6047452164  -1.5515597893
 C   1.1648386615   2.5714450608  -6.3644174171
 Br   0.4470907871   3.0260511401  -8.1331287141
 C   0.9612141505   3.4295458611  -5.2963394660
 H   0.5028512557   4.4007214995  -5.4279083192
 C   1.9264690462   1.7319161379  -3.7831888940
 H   2.3201700582   1.5237938838  -2.7897485380
 C   1.3010982166   2.9313924415  -4.0103431065
 H   1.0581911054   3.5538271925  -3.1503610430
 C   2.4555042664  -1.4843903466  -3.9586374983
 O   2.4663235464  -0.9963428566  -2.7379281352
 C   2.6294019650  -2.9703619829  -4.0652831215
 H   2.7121133280  -3.3389222855  -5.0877145878
 H   3.5374561241  -3.2620746544  -3.5207317917
 H   1.7898528085  -3.4768324016  -3.5715270407
 O  -0.8955086187  -0.8395312519  -2.3296209707
 O   0.3479508868  -0.0580086798  -0.6475680111
 C  -0.6496835244  -0.6723215561  -1.1101314463
 O  -1.5058262842  -1.2078856821  -0.1965146872
 Li   0.8292794312   0.0504697043  -2.5839925009
 H  -2.2010612931  -1.6273489106  -0.7253751549
 H   1.3039986656   0.2872788599  -7.9445680241
54
PBE0 TS (9d_to_6) distal_Br_and_LiHCO3
C      1.989413376        -3.818482671        -5.534677552
C      2.161105133        -2.565316795        -4.911667620
C      0.778972154        -4.520471491        -6.046478413
H      0.331362659        -3.980550851        -6.889426280
H      1.032192813        -5.526749553        -6.394790205
H      0.009902430        -4.618363018        -5.273873342
N      3.198333668        -4.401612969        -5.651797125
C      4.213684825        -3.598109461        -5.184003819
C      3.598728047        -2.446668252        -4.541999336
H      3.512960850        -2.731124244        -3.130820259
Cu      3.092872857        -1.652940752        -1.924117961
C      7.048097241        -0.592429167         0.768644172
C      7.266927854        -1.085121521        -0.499967810
C      5.728154780        -0.373079749         1.206510051
C      6.166918673        -1.341234040        -1.333021416
C      4.686898354        -0.676723860         0.299944355
N      4.916109722        -1.134144735        -0.951129767
C      5.404309739         0.142721900         2.501518295
C      4.111174748         0.342461378         2.870392217
C      3.032122122         0.022061915         1.985758011
C      3.317048400        -0.504972545         0.707531954
H      7.878207378        -0.372795597         1.435581452
H      8.271278192        -1.267300381        -0.868607410
H      6.300332652        -1.717843867        -2.344787018
H      6.216701054         0.378506334         3.184056823
H      3.872603928         0.743549681         3.852033233
C      1.676792180         0.204282251         2.326045308
N      2.346547184        -0.878116838        -0.163176237
C      1.080670742        -0.701963032         0.190959154
C      0.700381433        -0.146289338         1.421636699
H      1.418912272         0.624714980         3.294874753
H      0.325826772        -0.991650468        -0.530781639
H     -0.353246798         0.002210030         1.629526160
C      5.579509905        -3.700834164        -5.338957739
Br      6.323268178        -5.369109953        -6.033813639
C      6.394642264        -2.606505000        -5.109235116
H      7.469704307        -2.678768223        -5.222207232
C      4.402746642        -1.238815206        -4.686874031
H      3.932333599        -0.269631069        -4.558512677
C      5.753781150        -1.355830882        -4.886625057
H      6.368022319        -0.457548593        -4.909612846
C      1.212020156        -1.718604410        -4.327608344
O      1.611005855        -0.896717221        -3.426795972
C     -0.264973141        -1.799038099        -4.592322294
H     -0.501909784        -2.281637609        -5.541945917
H     -0.755620570        -2.360058524        -3.783637861
H     -0.700701414        -0.792485688        -4.596872616
O     -0.904455400         1.521202514        -3.649345008
O     -0.659752567         1.049441338        -1.484227568
C     -1.292997337         1.552843940        -2.445589820
O     -2.466425915         2.164317444        -2.166102195
Li     0.572652423         0.555791471        -2.874809477
H     -2.792276560         2.484703153        -3.020656445
H      3.356715353        -5.300077394        -6.086736128
54
PBE0 6 with distal Br and LiHCO3
C      2.200318441        -3.799496330        -4.568723777
C      1.874822574        -2.444147106        -4.437305620
C      1.389823535        -5.040891919        -4.468250338
H      0.555999502        -5.040939042        -5.176790106
H      2.005936437        -5.920959557        -4.676983165
H      0.992429540        -5.132492417        -3.448153909
N      3.533817090        -3.894987824        -4.800883655
C      4.121724029        -2.652520213        -4.815087328
C      3.106400637        -1.697192873        -4.596821632
H      1.008731044        -4.405072573        -1.380130294
Cu      1.934460865        -3.233359734        -1.051735312
C      6.966226296        -2.971012009        -0.712297372
C      6.434216716        -4.234725291        -0.846044212
C      6.104308054        -1.859215473        -0.638179211
C      5.037587023        -4.377481397        -0.908204898
C      4.716027995        -2.115216373        -0.711868030
N      4.205805715        -3.354474862        -0.845867809
C      6.565208721        -0.512538504        -0.492369067
C      5.684132679         0.520428967        -0.422591255
C      4.271490298         0.297674437        -0.496206360
C      3.783776035        -1.018454603        -0.642001231
H      8.041790836        -2.819868538        -0.662882636
H      7.071669585        -5.111226322        -0.903597195
H      4.579362129        -5.358725442        -1.009180199
H      7.635640800        -0.331844286        -0.437049466
H      6.039124456         1.541690603        -0.310184853
C      3.324107905         1.340194217        -0.438344333
N      2.462296638        -1.305204580        -0.723379251
C      1.597068850        -0.300824860        -0.665164075
C      1.983586259         1.042571561        -0.524395444
H      3.663741730         2.367684359        -0.331110256
H      0.544259365        -0.552362595        -0.737796042
H      1.203803032         1.796959347        -0.517300509
C      5.446566293        -2.280455738        -4.990544996
Br     6.788365314        -3.648965998        -5.281593040
C      5.786056186        -0.941758391        -4.950947584
H      6.818434489        -0.639190513        -5.088331146
C      3.452250997        -0.341253193        -4.559234891
H      2.689264151         0.408944010        -4.394790894
C      4.781920640         0.015305337        -4.734978926
H      5.062226159         1.064438306        -4.709720301
C      0.590812242        -1.860677873        -4.130404358
O      0.485572592        -0.624047503        -4.048283916
C     -0.607803285        -2.724738707        -3.866893304
H     -0.820865207        -3.392436030        -4.707655217
H     -0.414234078        -3.342872866        -2.978338508
H     -1.479327736        -2.091521599        -3.686886857
O     -1.748887409         2.244204429        -3.517088571
O     -0.807996863         1.533741257        -1.626041932
C     -1.555802290         2.314156988        -2.270628266
O     -2.182494817         3.288514086        -1.574389613
Li     -0.535171099         0.772785577        -3.378575332
H     -2.705081846         3.771744421        -2.232114745
H      4.034464125        -4.765117526        -4.904919818
54
PBE1PW91 9b distal Br + LiHCO3 conformer II
C      2.293138446        -0.721642436        -6.150645702
C      3.025788830        -1.217341680        -5.168734754
C      1.209892721        -1.534594589        -6.822993182
H      0.222247804        -1.111149556        -6.607952979
H      1.351544974        -1.554293098        -7.911462109
H      1.224306404        -2.558595947        -6.450507972
N      2.390686696         0.558080832        -6.704991251
C      3.149487473         1.642013803        -6.326838051
C      3.972202799         1.652132062        -5.186035310
H      4.018833135         0.756657990        -4.579373946
Cu      3.660168965        -2.550058671        -1.344135025
C      1.280065798        -2.296967738         3.048068236
C      0.632794932        -1.701971427         1.990554411
C      2.527570045        -2.918484257         2.834221097
C      1.226333456        -1.725465914         0.713414653
C      3.041618890        -2.889155122         1.520146269
N      2.396630113        -2.304176188         0.491207332
C      3.274445106        -3.560762567         3.871638000
C      4.474711747        -4.143619640         3.612903166
C      5.028007239        -4.132249545         2.293101282
C      4.314896351        -3.506964527         1.245899338
H      0.846863736        -2.294948872         4.044826338
H     -0.327327403        -1.213642502         2.116978567
H      0.734865589        -1.260031689        -0.143649290
H      2.861189463        -3.573163878         4.876283598
H      5.037006420        -4.629546054         4.404907767
C      6.267011083        -4.721176447         1.977562759
N      4.785590503        -3.461382606        -0.026341284
C      5.958308210        -4.026103423        -0.291549447
C      6.733108290        -4.668040955         0.682819052
H      6.841986807        -5.210961500         2.758524858
H      6.296553750        -3.966743920        -1.320669787
H      7.682890700        -5.110732130         0.404323446
C      3.126623956         2.827466800        -7.085419200
Br      2.011954503         2.927831130        -8.688005880
C      3.860852531         3.950664545        -6.750694850
H      3.797405874         4.835031377        -7.374867896
C      4.712887790         2.775544256        -4.844831976
H      5.330894250         2.740966500        -3.952261383
C      4.668826223         3.930791438        -5.617337089
H      5.249565200         4.807478056        -5.349888386
C      3.554901786        -1.895294453        -4.160403982
O      3.010269167        -1.836539397        -2.930693536
C      4.802829422        -2.720028016        -4.305453176
H      5.170956834        -2.718447288        -5.333962996
H      5.591014285        -2.328449936        -3.647795472
H      4.601573032        -3.755297273        -4.000576348
O     -0.564899809        -1.420555547        -3.707163521
O      0.097021938        -0.404323593        -1.836370293
C     -0.790714558        -0.873402271        -2.595401113
O     -2.075245378        -0.784989866        -2.168088994
Li      1.297902825        -1.097128699        -3.206230569
H     -2.599892615        -1.186470876        -2.876521339
H      1.788862302         0.719160819        -7.498728511
54
PBE1PW91 TS (9b_to_9d) distal_Br_and_LiHCO3
 C   2.1044735977  -0.1705373105  -5.5617948208
 C   3.1659650313   0.0150606610  -4.7184840387
 C   1.3710923995  -1.4500622953  -5.8212120607
 H   0.3443485244  -1.3946895745  -5.4419990368
 H   1.3337922510  -1.6853636486  -6.8928290962
 H   1.8713892583  -2.2713919141  -5.3041497167
 N   1.8250609005   0.8958836794  -6.3892541844
 C   2.7862936497   1.8790874030  -6.3753935738
 C   3.5022911915   1.8792149431  -5.1157846294
 H   2.8762793137   2.0880657425  -4.2431336357
 Cu   3.4303583961  -2.1030733532  -1.1670856458
 C   1.1470520504  -3.5424375196   2.9525927144
 C   0.4088072475  -2.7806328084   2.0766197042
 C   2.4844250803  -3.8568595770   2.6368176346
 C   0.9978713674  -2.3334383208   0.8791469120
 C   2.9886538871  -3.3623809620   1.4157225234
 N   2.2518742670  -2.6224940062   0.5596167197
 C   3.3327922719  -4.6387279748   3.4836231202
 C   4.6177817903  -4.9098957781   3.1323484412
 C   5.1638538685  -4.4174955914   1.9043315073
 C   4.3514459534  -3.6435509745   1.0469407452
 H   0.7170372433  -3.9027084368   3.8833614632
 H  -0.6213631801  -2.5155447602   2.2879723193
 H   0.4402583158  -1.7211324646   0.1684089959
 H   2.9270650921  -5.0137480762   4.4189797378
 H   5.2547490218  -5.5044400866   3.7807507609
 C   6.4888267532  -4.6617163977   1.4958405609
 N   4.8020603701  -3.1378438962  -0.1268985104
 C   6.0564774241  -3.3830726748  -0.4825964739
 C   6.9359126762  -4.1433192519   0.3001634433
 H   7.1444950840  -5.2544177552   2.1276188959
 H   6.3792429046  -2.9562405218  -1.4268448919
 H   7.9505646309  -4.3101366820  -0.0439498108
 C   3.2966942564   2.5319047238  -7.4855580975
 Br   2.2857424626   2.4493367421  -9.1561839981
 C   4.5158774139   3.1858542515  -7.4649096933
 H   4.8882555365   3.6915260340  -8.3469500752
 C   4.7793662203   2.5423330896  -5.1308604816
 H   5.3399444376   2.6146230171  -4.2030403267
 C   5.2632593506   3.1411094794  -6.2720747333
 H   6.2303776959   3.6368849592  -6.2478727452
 C   3.6666351134  -0.6267697138  -3.6273185361
 O   2.8700854991  -1.1606976556  -2.6937890352
 C   5.1382381007  -0.6413969167  -3.3553678081
 H   5.6788796596  -0.0136075321  -4.0695710766
 H   5.3456597206  -0.2881196364  -2.3342412950
 H   5.5360834814  -1.6637466976  -3.4355707998
 O  -0.7549499361  -0.8240057275  -3.3919771112
 O  -0.1488521734  -0.4763967879  -1.2770926552
 C  -1.0129741974  -0.6974617720  -2.1645887581
 O  -2.2992776223  -0.8129979800  -1.7582408433
 Li   1.0871419060  -0.6049542633  -2.7752329094
 H  -2.8066125847  -0.9676671383  -2.5689071942
 H   1.2767198441   0.7468326934  -7.2256494634
54
PBE1PW91 9d distal_Br_and_LiHCO3
 C   1.9800479964  -0.9056393966  -6.3842241283
 C   2.2889194812  -0.6198473222  -5.0233767050
 C   1.7435848771  -2.1887100919  -7.1028385634
 H   1.0098881738  -2.8093510213  -6.5755584144
 H   1.3553130422  -2.0030670990  -8.1095136828
 H   2.6580663428  -2.7842559315  -7.2127223313
 N   1.7028651144   0.2506763524  -7.0143984356
 C   1.7730929884   1.3532355698  -6.2133957488
 C   2.4484716977   0.9200874803  -4.9346271400
 H   3.5480422003   1.0844716967  -5.0320180286
 Cu   2.8432142461  -1.7445203751  -1.0628321046
 C   2.4507498996  -2.7652633434   3.5423527716
 C   1.5346022429  -1.9439636803   2.9281760789
 C   3.5284022635  -3.2813545166   2.7952837981
 C   1.6839033123  -1.6405779330   1.5657689257
 C   3.6070207229  -2.9281979633   1.4312293519
 N   2.6884143739  -2.1254996565   0.8395270651
 C   4.5293683767  -4.1308971539   3.3651917472
 C   5.5641144009  -4.5962628395   2.6178427085
 C   5.6821819287  -4.2483393279   1.2355321325
 C   4.7052628796  -3.4201174138   0.6344417278
 H   2.3602293283  -3.0199645033   4.5948827109
 H   0.6946069095  -1.5252847407   3.4709918946
 H   0.9885952641  -0.9911537172   1.0320696534
 H   4.4454077281  -4.3934934374   4.4158927323
 H   6.3217318022  -5.2372745861   3.0594934952
 C   6.7430752331  -4.6894465855   0.4205455360
 N   4.7579913117  -3.0546954742  -0.6617564401
 C   5.7690613459  -3.4778071339  -1.3973576691
 C   6.7916407007  -4.3021624478  -0.8996390574
 H   7.5134766129  -5.3279494954   0.8443853792
 H   5.7779078279  -3.1519682792  -2.4346690961
 H   7.5970711617  -4.6203633923  -1.5527424464
 C   1.1609329504   2.5715976840  -6.3645153551
 Br   0.4476005156   3.0274711875  -8.1358953425
 C   0.9499958639   3.4267411669  -5.2958669123
 H   0.4891257777   4.3960897117  -5.4275874360
 C   1.9173740730   1.7315060119  -3.7823191434
 H   2.3089555069   1.5236970346  -2.7886253566
 C   1.2880208046   2.9284815879  -4.0095099348
 H   1.0405902228   3.5485600299  -3.1498560356
 C   2.4574616322  -1.4837653859  -3.9615415816
 O   2.4611817612  -0.9987344010  -2.7392398694
 C   2.6394376886  -2.9686752910  -4.0707433633
 H   2.7287702657  -3.3336231011  -5.0932888883
 H   3.5461611466  -3.2570672603  -3.5229622587
 H   1.8004469475  -3.4805213663  -3.5828180796
 O  -0.9004307420  -0.8396657864  -2.3258084062
 O   0.3461932108  -0.0592135312  -0.6461433573
 C  -0.6532256360  -0.6718278410  -1.1067949618
 O  -1.5094420844  -1.2051079423  -0.1916281675
 Li   0.8256516423   0.0455187088  -2.5824246397
 H  -2.2061408777  -1.6238821034  -0.7185798163
 H   1.3142018271   0.2896745307  -7.9478720041
54
PBE1PW91 TS (9d_to_6) distal_Br_and_LiHCO3
C      1.990035322        -3.815493386        -5.543876372
C      2.160610770        -2.563910749        -4.917652044
C      0.780732923        -4.515415922        -6.061344827
H      0.334295368        -3.971470645        -6.901599042
H      1.035108686        -5.519119007        -6.414565233
H      0.010738024        -4.618052552        -5.290999622
N      3.198740900        -4.399397454        -5.658626191
C      4.213628806        -3.597872245        -5.186068354
C      3.597768918        -2.446738140        -4.543530343
H      3.510327317        -2.729938076        -3.138158401
Cu      3.088765005        -1.659610252        -1.922243347
C      7.048776356        -0.589400405         0.770070025
C      7.268454132        -1.086743347        -0.496197411
C      5.728743654        -0.369037923         1.206779876
C      6.168835210        -1.347091302        -1.328331661
C      4.687878132        -0.677017689         0.301430261
N      4.918151539        -1.139678114        -0.947314721
C      5.404763186         0.151862369         2.499511677
C      4.111829989         0.352699222         2.867374950
C      3.033036610         0.028740463         1.983994212
C      3.317840007        -0.503462949         0.708063450
H      7.878077673        -0.366670288         1.436060997
H      8.272540401        -1.269514520        -0.863584909
H      6.302879389        -1.727144792        -2.338140522
H      6.216647869         0.390562892         3.180726650
H      3.873154324         0.757556092         3.846809391
C      1.677921261         0.212911174         2.323600298
N      2.346710646        -0.879098058        -0.160847076
C      1.081174722        -0.700922935         0.192539772
C      0.701339053        -0.140486979         1.421051959
H      1.420625304         0.637207996         3.290259157
H      0.326561071        -0.992357615        -0.527792711
H     -0.351587986         0.009589940         1.628288660
C      5.579461534        -3.701032692        -5.337452754
Br      6.324321205        -5.370061444        -6.032638819
C      6.394727028        -2.607761423        -5.104697956
H      7.469516464        -2.680550588        -5.214357567
C      4.402917586        -1.238995764        -4.687530832
H      3.932918194        -0.270157319        -4.559897258
C      5.753969203        -1.356702301        -4.883748719
H      6.368513479        -0.459260822        -4.905121618
C      1.210461720        -1.718147416        -4.334711879
O      1.607237694        -0.896160375        -3.433015217
C     -0.266334035        -1.799917339        -4.601135064
H     -0.501645441        -2.279742758        -5.551961948
H     -0.756484816        -2.364190202        -3.795123454
H     -0.703347141        -0.794575003        -4.602514980
O     -0.913013815         1.514896850        -3.645232224
O     -0.649267225         1.053694824        -1.480364457
C     -1.291507242         1.551527001        -2.438598096
O     -2.463825167         2.162271592        -2.151868434
Li     0.571295544         0.554657733        -2.878721682
H     -2.798160113         2.478078443        -3.004516819
H      3.357551534        -5.296413246        -6.095452740
54
PBE1PW91 6 with distal Br and LiHCO3
C      2.213715189        -3.801773251        -4.551020158
C      1.869753358        -2.450996466        -4.420046618
C      1.422268503        -5.055637931        -4.449714489
H      0.573772368        -5.059824753        -5.139030569
H      2.046807355        -5.923588420        -4.680351177
H      1.046514879        -5.164341983        -3.423191842
N      3.549331244        -3.878824308        -4.778231349
C      4.119889979        -2.628269671        -4.792849977
C      3.091336584        -1.687130589        -4.576327038
H      0.988897339        -4.417182227        -1.359161942
Cu      1.910282232        -3.238773775        -1.044505398
C      6.957630930        -3.026186697        -0.722214950
C      6.413947512        -4.286799515        -0.834367659
C      6.106316780        -1.905637064        -0.662183957
C      5.016044042        -4.417534290        -0.889238629
C      4.715426478        -2.149705174        -0.726765706
N      4.194070632        -3.386216777        -0.839694389
C      6.580774837        -0.561573690        -0.539122422
C      5.710037823         0.480359799        -0.481407688
C      4.295150205         0.270088345        -0.545009627
C      3.793732816        -1.043147571        -0.668774079
H      8.034113315        -2.884158553        -0.678826093
H      7.043199011        -5.169263354        -0.879476099
H      4.548572565        -5.395475324        -0.973035870
H      7.652551932        -0.390586152        -0.490716308
H      6.074742481         1.499362170        -0.386375082
C      3.359206272         1.322976348        -0.496509243
N      2.468575463        -1.316727372        -0.737727014
C      1.614310558        -0.302488158        -0.687047118
C      2.015311480         1.038409922        -0.568480318
H      3.710317622         2.347657757        -0.406417747
H      0.558983460        -0.544650428        -0.743747376
H      1.243467846         1.800109492        -0.564795379
C      5.438729604        -2.237898363        -4.971129757
Br     6.799293411        -3.588525930        -5.263047658
C      5.759651132        -0.894845180        -4.931249570
H      6.786847138        -0.577743517        -5.070164659
C      3.418427104        -0.326804376        -4.537517322
H      2.645671628         0.412135838        -4.371273007
C      4.742839223         0.048055881        -4.713472481
H      5.008747062         1.100307138        -4.686842271
C      0.575487677        -1.885541183        -4.124821162
O      0.451573451        -0.651016787        -4.039837285
C     -0.615841271        -2.766253277        -3.883751827
H     -0.816329639        -3.418051936        -4.739597820
H     -0.423370524        -3.398495498        -3.006318621
H     -1.494389195        -2.144886301        -3.700488604
O     -1.762984603         2.227826916        -3.514323776
O     -0.787135038         1.546407863        -1.630788057
C     -1.537942070         2.324037404        -2.275068452
O     -2.131495860         3.324961784        -1.587179524
Li     -0.566616380         0.744253710        -3.372332329
H     -2.662595850         3.801102983        -2.242807937
H      4.062316880        -4.740520316        -4.886914015
