# Supplementary material for: Computational exploration of the reaction mechanism of the Cu+-catalysed synthesis of indoles from N-aryl enaminones
Source: R Soc Open Sci. 2016 Feb 3;3(2):150582. doi: 10.1098/rsos.150582 (PMC4785979; doi:10.1098/rsos.150582)
Supplement: molecules_from_SI_table_5_tab_9b_to_9d_to_6_w_distal_Br_with_two_carbonates.xyz [file rsos150582supp19.xyz]

59
B3LYP 9b_distal_Br_and_2_LiHCO3_conformer_II
 C   1.0579964062  -0.6007332684  -6.1546718117
 C   1.4323514218  -1.2368990504  -5.0184911688
 C  -0.0111271345  -1.1832955860  -7.0557344997
 H  -0.9409453130  -0.6098391822  -6.9564429973
 H   0.2969844806  -1.1008952507  -8.1064781021
 H  -0.2065181511  -2.2224756231  -6.7784546934
 N   1.5187700179   0.6217480215  -6.5761435656
 C   2.3590185888   1.4676282809  -5.8518770146
 C   2.2410642165   1.6190869307  -4.4521867318
 H   1.4992134004   1.0204452699  -3.9367159377
 Cu   3.3555198652  -2.4848841459  -1.6719424728
 C   1.9114250289  -2.1811605071   3.2208982048
 C   0.9039264573  -1.9525256243   2.3065746574
 C   3.2141770920  -2.4776727913   2.7599060502
 C   1.1902754377  -2.0233305020   0.9244679100
 C   3.4052489566  -2.5262112162   1.3547391114
 N   2.4061845994  -2.3069169686   0.4708231767
 C   4.3241645969  -2.7257271516   3.6329923159
 C   5.5614245268  -3.0040162724   3.1343847855
 C   5.7964480629  -3.0547754214   1.7189410896
 C   4.7194586018  -2.8151831639   0.8257546193
 H   1.7211539846  -2.1351768405   4.2909063754
 H  -0.1074416745  -1.7208619392   2.6251292258
 H   0.4157426989  -1.8416885375   0.1747034988
 H   4.1585744660  -2.6866601329   4.7069873124
 H   6.3987001411  -3.1905356340   3.8020225204
 C   7.0644194128  -3.3314897550   1.1657394793
 N   4.8832134788  -2.8397237699  -0.5317607137
 C   6.1000586362  -3.1046514795  -1.0211193787
 C   7.2136770444  -3.3573833323  -0.2083496356
 H   7.9080632901  -3.5190542214   1.8250293588
 H   6.1853712637  -3.1117264982  -2.1022003585
 H   8.1734023867  -3.5651218958  -0.6700521736
 C   3.3361418847   2.2657065572  -6.4795365870
 Br   3.6780534736   2.0867174437  -8.4002162396
 C   4.1264572843   3.1719453310  -5.7761728114
 H   4.8611000951   3.7639046198  -6.3124116487
 C   3.0330262843   2.5106702585  -3.7388629398
 H   2.8953643883   2.5987087430  -2.6636560256
 C   3.9810918630   3.2995618529  -4.3958452787
 H   4.6037023989   4.0009995549  -3.8459961960
 C   2.3471928402  -1.9161211194  -4.3319732123
 O   2.1405743760  -2.1869533399  -3.0032174541
 C   3.6181197477  -2.4865601320  -4.9227756318
 H   3.6962040218  -2.2618267415  -5.9896740313
 H   4.4962041979  -2.0599242630  -4.4129795429
 H   3.6585397240  -3.5763953017  -4.7829651273
 O  -1.3385107009  -3.1257300299  -2.8644419276
 O  -0.7582195450  -1.5074708936  -1.4250901987
 C  -1.4703262961  -2.4812682949  -1.7896129459
 O  -2.4645137861  -2.8782581462  -0.9203962699
 Li   0.2481829621  -1.9524994356  -3.1231353805
 H  -2.8955455526  -3.6193077856  -1.3785805485
 O   0.7718661705  -0.0327545343  -9.9725730481
 O  -0.6162038603   1.5638302196 -10.7264645191
 C   0.0931449855   1.0843148462  -9.7248368415
 O   0.1163097914   1.6426346369  -8.5905027150
 Li   0.0171041774   0.1406614779 -11.5726858047
 H   1.0559039410   1.0127609812  -7.4684468006
59
B3LYP TS_9b_to_9d_distal_Br_and_2_LiHCO3
 C   2.1836058380  -0.2473345858  -5.6908032658
 C   3.2546645014  -0.1045178765  -4.8324397198
 C   1.4859679166  -1.5515511947  -5.9915912823
 H   0.4493586348  -1.5235373028  -5.6334526501
 H   1.4553887738  -1.7235497283  -7.0759201189
 H   2.0007328257  -2.3725574292  -5.4831521340
 N   1.8685863351   0.8197345975  -6.4921650087
 C   2.7176543113   1.8869229494  -6.3742109077
 C   3.4499864249   1.8890416538  -5.1188419114
 H   2.8172866011   1.8824486803  -4.2282022104
 Cu   3.6414394433  -2.2979546237  -1.3425314889
 C   1.1958343664  -2.7988030197   3.0743467626
 C   0.5716095914  -1.9827110178   2.1505300086
 C   2.4205471027  -3.4148499167   2.7415719030
 C   1.1682982068  -1.7875787484   0.8863264915
 C   2.9479352361  -3.1574268463   1.4464509918
 N   2.3154837321  -2.3641905424   0.5434107795
 C   3.1395516977  -4.2762646838   3.6326950335
 C   4.3203136161  -4.8454186394   3.2581984751
 C   4.8917096314  -4.5957116316   1.9641165943
 C   4.2024863530  -3.7455879115   1.0578843735
 H   0.7588469044  -2.9742430024   4.0549784446
 H  -0.3715536103  -1.4939202703   2.3722356161
 H   0.6980243559  -1.1526570967   0.1337718344
 H   2.7214993294  -4.4701324773   4.6177654645
 H   4.8586836515  -5.5000015035   3.9392259596
 C   6.1184646312  -5.1517297306   1.5495745908
 N   4.7005710334  -3.4486575705  -0.1850483817
 C   5.8742592578  -3.9952779771  -0.5433625920
 C   6.6084147102  -4.8453907270   0.2863194469
 H   6.6659484802  -5.8086780300   2.2202706939
 H   6.2351503518  -3.7341511281  -1.5324304485
 H   7.5506707101  -5.2514397150  -0.0673752856
 C   3.1099373532   2.7739042573  -7.3841550278
 Br   2.0925949648   2.8885505877  -9.0579712662
 C   4.2479978994   3.5608427597  -7.2656923847
 H   4.5388470906   4.2138918425  -8.0807797461
 C   4.6334039830   2.6936996188  -5.0317621288
 H   5.1837957340   2.7182674056  -4.0939405190
 C   5.0320376075   3.4777729819  -6.0944092152
 H   5.9347582168   4.0814800495  -6.0218886094
 C   3.7927172788  -0.7363176220  -3.7553040317
 O   3.0267516367  -1.3165784895  -2.7964928259
 C   5.2725055669  -0.7016635156  -3.4867296619
 H   5.7903824963  -0.0850093114  -4.2271507612
 H   5.4792125169  -0.3027309192  -2.4801648423
 H   5.7058552993  -1.7141002174  -3.5214607547
 O  -0.6129043466  -1.6254991029  -3.1362480979
 O   0.0176723694  -0.1746998812  -1.5514838548
 C  -0.8441004538  -0.8864511547  -2.1389773959
 O  -2.1204591389  -0.8580061700  -1.6390570770
 Li   1.2005951028  -0.9099760338  -2.9684168792
 H  -2.6265608268  -1.4302359513  -2.2408444836
 O   1.1044866475  -1.2246351880  -9.1608454868
 O  -1.0108450655  -0.8456251228  -9.8097753360
 C  -0.0248504476  -0.5431528515  -8.9953562249
 O  -0.1440191387   0.3360980809  -8.0908129520
 Li   0.1626115283  -2.0179147222 -10.4452691154
 H   1.1083773758   0.6668187737  -7.2669996735
59
PBEPW91 9b_distal_Br_and_2_LiHCO3_conformer_II
 C   1.1763775574  -0.5673365575  -6.1222285656
 C   1.5746242953  -1.0841499187  -4.9260829330
 C   0.1824961931  -1.3114981035  -6.9918825458
 H  -0.8073650018  -0.8239811822  -6.9417100268
 H   0.5014596104  -1.2703005936  -8.0519052682
 H   0.0821464498  -2.3498478653  -6.6425811853
 N   1.5421402770   0.6600283015  -6.6296266078
 C   2.3022099968   1.6246728949  -5.9624734072
 C   2.1947276124   1.8351640151  -4.5633528566
 H   1.5133822759   1.1911937237  -4.0025705442
 Cu   3.4879002802  -2.3852449633  -1.5448240322
 C   1.8115483131  -2.4684164421   3.2336673740
 C   0.8722908659  -2.0627934262   2.2938162540
 C   3.1179891050  -2.8151278347   2.8097896318
 C   1.2365884529  -2.0019169463   0.9259723566
 C   3.3934394894  -2.7267349693   1.4086128112
 N   2.4606913130  -2.3276828405   0.4964483532
 C   4.1567001306  -3.2434364277   3.7004439654
 C   5.4044719897  -3.5671150992   3.2255098052
 C   5.7178674355  -3.4893536211   1.8240128565
 C   4.7033034904  -3.0660960657   0.9127278081
 H   1.5604477557  -2.5256548334   4.2989223443
 H  -0.1450619448  -1.7894415231   2.5860727402
 H   0.5131712890  -1.6814432497   0.1585515331
 H   3.9353205823  -3.3082690148   4.7715028632
 H   6.1927990897  -3.8935259763   3.9122968021
 C   6.9927541593  -3.8149353989   1.3014400843
 N   4.9282718817  -2.9633355993  -0.4475093182
 C   6.1633459353  -3.2859582301  -0.9072930217
 C   7.2063361598  -3.7101255628  -0.0753008923
 H   7.7891139836  -4.1417213108   1.9773839522
 H   6.3009607588  -3.1952237772  -1.9873030529
 H   8.1759612502  -3.9527172247  -0.5181226520
 C   3.1916206679   2.4830271930  -6.6536752976
 Br   3.5058267445   2.2362466214  -8.5745576269
 C   3.9104492003   3.4960932954  -6.0120191603
 H   4.5813746276   4.1287880930  -6.5986148378
 C   2.9159553078   2.8358395172  -3.9105457434
 H   2.7919328039   2.9631405541  -2.8300767323
 C   3.7785029674   3.6776630834  -4.6293049832
 H   4.3502477452   4.4627403208  -4.1243768401
 C   2.5408571804  -1.6488194177  -4.1814666779
 O   2.3188007895  -1.8524095702  -2.8443197375
 C   3.8773017185  -2.1193990586  -4.7122935792
 H   3.9715787104  -1.9259817578  -5.7918679729
 H   4.6965801409  -1.5917240615  -4.1855555207
 H   4.0137292321  -3.2020182528  -4.5255677028
 O  -1.1793525805  -2.9120428899  -2.8006255549
 O  -0.7000733839  -1.1956366033  -1.4044013004
 C  -1.3890937662  -2.2000448757  -1.7676956434
 O  -2.4548814840  -2.5471943016  -0.9476646299
 Li   0.3877469177  -1.6969287900  -3.0153971610
 H  -2.8424455069  -3.3222202879  -1.4083177088
 O   0.8976331321  -0.3051160160  -9.9533077251
 O  -0.6667491329   1.0673356954 -10.8347706949
 C   0.0937491084   0.7494380163  -9.8006632331
 O   0.0488433118   1.4073718169  -8.7092891196
 Li   0.1129962230  -0.3746472253 -11.5744560686
 H   1.0481584691   0.9482698582  -7.5557043845
59
PBEPW91 TS_9b_to_9d_distal_Br_and_2_LiHCO3
C      2.358593756        -0.391605973        -5.754750885
C      3.459730900        -0.333160903        -4.911562446
C      1.675291451        -1.707875656        -6.086093922
H      0.649653953        -1.728790988        -5.674840208
H      1.601150390        -1.827984871        -7.181293492
H      2.232914479        -2.553926129        -5.652761224
N      1.967463294         0.690308672        -6.506273647
C      2.757739981         1.778228667        -6.293704906
C      3.554964462         1.817010586        -5.075360279
H      3.010832389         1.596157951        -4.147165024
Cu      3.821898430        -2.362297144        -1.316131792
C      1.005948157        -2.668309446         2.836754645
C      0.493654072        -1.847814310         1.834441742
C      2.244961188        -3.318454085         2.637270679
C      1.217376628        -1.689951824         0.629981035
C      2.909869459        -3.099813030         1.386896858
N      2.383944431        -2.306362886         0.399932371
C      2.858062734        -4.179812398         3.606198643
C      4.065728276        -4.782654048         3.351766057
C      4.769388324        -4.568538505         2.114604609
C      4.178665422        -3.716388789         1.130839608
H      0.465815501        -2.817220601         3.778740552
H     -0.461385223        -1.329524861         1.953512694
H      0.836778009        -1.046632210        -0.177698788
H      2.340691976        -4.351122046         4.556867593
H      4.524411159        -5.441637901         4.097198580
C      6.022794662        -5.155102358         1.829377998
N      4.798148804        -3.440730726        -0.079710545
C      6.005801319        -4.021625646        -0.309615363
C      6.638879289        -4.870343088         0.601264918
H      6.495641370        -5.814232751         2.564043607
H      6.468076657        -3.776538866        -1.269341883
H      7.611759635        -5.298000945         0.344070747
C      3.020133934         2.791975673        -7.247533370
Br      1.909437659         2.908574567        -8.877402915
C      4.088800556         3.674527449        -7.135606784
H      4.277213690         4.401630586        -7.929019042
C      4.655536051         2.717328794        -4.972622643
H      5.243880054         2.736285525        -4.048229555
C      4.939972247         3.604074320        -6.003472752
H      5.791272532         4.290143660        -5.932533328
C      4.016096945        -0.982717829        -3.841507058
O      3.243116624        -1.477139569        -2.833254244
C      5.505138698        -1.060848978        -3.629975343
H      6.045365935        -0.553001723        -4.443931774
H      5.789773894        -0.597100077        -2.662362611
H      5.841195915        -2.116705821        -3.583821449
O     -0.405711829        -1.607133816        -3.375929569
O      0.249111926        -0.025263009        -1.897615478
C     -0.630270448        -0.755453781        -2.454831335
O     -1.931811883        -0.614604934        -2.007407336
Li      1.444247408        -0.935078247        -3.200511694
H     -2.431071763        -1.233886156        -2.582460076
O      0.892895674        -1.080909744        -9.298585861
O     -1.330743910        -0.810861368        -9.579458350
C     -0.236056628        -0.538684973        -8.942481071
O     -0.300818392         0.295645094        -7.913776989
Li     -0.193164594        -1.874112107       -10.531905318
H      0.640740191         0.452330681        -7.494761332
59
PBE0 9b_distal_Br_and_2_LiHCO3_conformer_II
 C   1.0395177116  -0.5940956822  -6.1444733129
 C   1.3884767750  -1.2233862088  -4.9970758729
 C  -0.0100898080  -1.1733523093  -7.0557081884
 H  -0.9305727272  -0.5811003558  -6.9907745525
 H   0.3281922596  -1.1069913274  -8.0996111277
 H  -0.2281962445  -2.2045375727  -6.7678067079
 N   1.5138715834   0.6133905623  -6.5678007223
 C   2.3539348652   1.4419243658  -5.8400950113
 C   2.2398000413   1.5844346152  -4.4433365832
 H   1.4873999402   0.9912892634  -3.9347532823
 Cu   3.3256790087  -2.4508855833  -1.6728033049
 C   1.9227665023  -2.2192715234   3.1697961980
 C   0.9168581454  -1.9883869556   2.2590654848
 C   3.2254558759  -2.4958514935   2.7071440430
 C   1.2047624019  -2.0360038963   0.8798570126
 C   3.4141660374  -2.5227662834   1.3072732120
 N   2.4199897982  -2.3014904394   0.4276777277
 C   4.3371162552  -2.7431549559   3.5724153376
 C   5.5736405543  -2.9997492585   3.0682570637
 C   5.8039771505  -3.0283008603   1.6552879052
 C   4.7256457836  -2.7904862197   0.7727864577
 H   1.7301820115  -2.1904040332   4.2401018391
 H  -0.0970759617  -1.7700599720   2.5789214342
 H   0.4293649417  -1.8507164660   0.1287389759
 H   4.1737020306  -2.7212293318   4.6473074598
 H   6.4147114069  -3.1860023161   3.7313428551
 C   7.0685231872  -3.2812054418   1.0919669001
 N   4.8768492884  -2.7952450015  -0.5788856221
 C   6.0871119213  -3.0362422388  -1.0793354404
 C   7.2079385673  -3.2854366120  -0.2797191946
 H   7.9189567013  -3.4678531285   1.7430312162
 H   6.1643049695  -3.0268860817  -2.1617755311
 H   8.1668268612  -3.4743607665  -0.7511200303
 C   3.3362439329   2.2309924086  -6.4628729090
 Br   3.6588489994   2.0590875014  -8.3638569831
 C   4.1385018656   3.1185401760  -5.7557926704
 H   4.8792476455   3.7038660660  -6.2916468024
 C   3.0427854152   2.4583983280  -3.7272136237
 H   2.9078925921   2.5403279920  -2.6511894355
 C   3.9987059600   3.2369275987  -4.3778511880
 H   4.6327310117   3.9243408324  -3.8236281998
 C   2.3059351875  -1.8875622760  -4.2998319682
 O   2.0977556194  -2.1601288029  -2.9844621876
 C   3.5872426162  -2.4292349372  -4.8771486948
 H   3.6714522983  -2.2037636622  -5.9431687176
 H   4.4474126615  -1.9807143023  -4.3558394382
 H   3.6476394690  -3.5172565614  -4.7330426109
 O  -1.3781863746  -3.1062044873  -2.8401749371
 O  -0.7791354894  -1.5065779586  -1.3989409092
 C  -1.4915996029  -2.4746084795  -1.7615542830
 O  -2.4647855198  -2.8794565729  -0.8871318361
 Li   0.2034362102  -1.9281517749  -3.1253793694
 H  -2.8979202884  -3.6131361140  -1.3479627868
 O   0.8609998796  -0.0424967652  -9.9045874310
 O  -0.5029978149   1.5337994442 -10.7081969307
 C   0.1692525722   1.0620012661  -9.6896571262
 O   0.1478736034   1.6221963952  -8.5584917786
 Li   0.1756857279   0.1184572772 -11.5363929940
 H   1.0498942418   1.0099184892  -7.4702145720
59
PBE0 TS_9b_to_9d_distal_Br_and_2_LiHCO3
 C   2.0282404527  -0.2500540232  -5.7509373570
 C   3.1208161304  -0.3156735679  -4.9195834840
 C   1.1282463055  -1.4106033875  -6.0659350316
 H   0.1132703147  -1.2303881761  -5.6902205128
 H   1.0513524888  -1.5406705163  -7.1552321372
 H   1.5125135073  -2.3193291168  -5.5929625949
 N   1.8690767136   0.8687436125  -6.5166146482
 C   2.8816948647   1.7719377289  -6.3990895018
 C   3.6262703699   1.6371059743  -5.1695469342
 H   3.0173160852   1.6764562825  -4.2634319010
 Cu   3.3799852358  -2.2331719633  -1.2871330674
 C   1.2411902224  -2.9890981088   3.1109822067
 C   0.4822363543  -2.3273901623   2.1682757178
 C   2.5468376216  -3.3965671234   2.7818313504
 C   1.0223529068  -2.0799826435   0.8932885227
 C   3.0046331837  -3.1029306411   1.4764163687
 N   2.2454192161  -2.4659430498   0.5552045780
 C   3.4164483124  -4.0832127620   3.6869289898
 C   4.6720257232  -4.4490125357   3.3131388052
 C   5.1712015934  -4.1540053208   2.0029375598
 C   4.3323480361  -3.4773291658   1.0868280561
 H   0.8481910586  -3.1980527863   4.1035452336
 H  -0.5278370798  -1.9955737008   2.3856370157
 H   0.4499644807  -1.5529154513   0.1256209302
 H   3.0511234397  -4.3086781847   4.6861523830
 H   5.3254827835  -4.9711038610   4.0078858232
 C   6.4642655520  -4.4977898256   1.5740119151
 N   4.7342631445  -3.1447632817  -0.1702654151
 C   5.9695965628  -3.4812370468  -0.5425235652
 C   6.8621671139  -4.1567628546   0.2917986265
 H   7.1357613969  -5.0214360847   2.2498196158
 H   6.2571666016  -3.1883372447  -1.5481258198
 H   7.8542735031  -4.4002510159  -0.0745246440
 C   3.3918041082   2.5984588807  -7.4038961096
 Br   2.3821891765   2.8873802988  -9.0337555332
 C   4.6410274899   3.1890360808  -7.2988655575
 H   5.0169604092   3.7968796343  -8.1146642769
 C   4.9152203753   2.2408891636  -5.0900466754
 H   5.4763904679   2.1625525142  -4.1614455692
 C   5.4184852000   2.9657005267  -6.1483308303
 H   6.4073977096   3.4155336754  -6.0842998797
 C   3.5768503038  -1.0179534410  -3.8546307281
 O   2.7741537036  -1.4452817241  -2.8588472878
 C   5.0452160664  -1.2287602389  -3.6443563350
 H   5.6278550080  -0.7479113818  -4.4353336890
 H   5.3627326289  -0.8217443449  -2.6685997811
 H   5.2873302988  -2.3039080701  -3.6390106237
 O  -0.8281700854  -1.9433187504  -3.2361895812
 O  -0.2331088042  -0.6475577790  -1.5205468142
 C  -1.0515840171  -1.3762591910  -2.1378255314
 O  -2.2660651021  -1.5720239529  -1.5509714208
 Li   0.9421904632  -1.1034089445  -3.0631635716
 H  -2.7465219413  -2.1265303436  -2.1838260560
 O   0.7640181468  -0.9079570266  -9.1747670483
 O  -1.2578284563  -0.1785309237  -9.7801250753
 C  -0.2385281114  -0.0747508277  -8.9716525122
 O  -0.2144234883   0.7701393104  -8.0302924933
 Li  -0.2858349456  -1.4866349794 -10.4897696538
 H   1.0584382160   0.8606872008  -7.2725605817
59
PBE1PW91 9b_distal_Br_and_2_LiHCO3_conformer_II
 C   1.0390079784  -0.5947978937  -6.1453318695
 C   1.3883869434  -1.2239425947  -4.9985428212
 C  -0.0109926824  -1.1738000566  -7.0565222274
 H  -0.9308467173  -0.5818645845  -6.9902644633
 H   0.3266587300  -1.1072118738  -8.0997480222
 H  -0.2283410056  -2.2045604539  -6.7687653265
 N   1.5133137227   0.6130342479  -6.5681278017
 C   2.3536468373   1.4418217499  -5.8403122336
 C   2.2400141673   1.5839184496  -4.4435999164
 H   1.4885940868   0.9907621270  -3.9352411640
 Cu   3.3267063488  -2.4518044521  -1.6732151761
 C   1.9227639078  -2.2182795160   3.1709717850
 C   0.9171229954  -1.9874246918   2.2604143469
 C   3.2253066072  -2.4952188044   2.7085828543
 C   1.2051092879  -2.0358047131   0.8814768274
 C   3.4143608474  -2.5228305664   1.3089452430
 N   2.4200390918  -2.3017540034   0.4295507201
 C   4.3365273580  -2.7425149706   3.5741910261
 C   5.5728446666  -2.9997046922   3.0707070980
 C   5.8036550778  -3.0289200837   1.6579811262
 C   4.7258752083  -2.7911679043   0.7749641445
 H   1.7303748208  -2.1887962635   4.2406576258
 H  -0.0963188348  -1.7690863137   2.5796079110
 H   0.4309047530  -1.8508511757   0.1304702927
 H   4.1728637172  -2.7198633374   4.6484007833
 H   6.4131824342  -3.1856620947   3.7337859680
 C   7.0682187226  -3.2823457766   1.0954994198
 N   4.8784569729  -2.7965894149  -0.5764726128
 C   6.0887292866  -3.0379521437  -1.0761095133
 C   7.2087932446  -3.2871580780  -0.2757527036
 H   7.9176933363  -3.4687741380   1.7468506272
 H   6.1660557203  -3.0287511195  -2.1578619758
 H   8.1675472335  -3.4761821551  -0.7459521019
 C   3.3357790275   2.2306979367  -6.4627704609
 Br   3.6580313051   2.0597034767  -8.3650804590
 C   4.1379600533   3.1180813067  -5.7559815996
 H   4.8781487699   3.7034615662  -6.2912612866
 C   3.0428100235   2.4577854905  -3.7276046535
 H   2.9079760102   2.5393355181  -2.6521768833
 C   3.9983300743   3.2363579660  -4.3782642462
 H   4.6317461321   3.9236600563  -3.8244037582
 C   2.3052436958  -1.8881077369  -4.3017954771
 O   2.0976350803  -2.1607535276  -2.9856331793
 C   3.5866894798  -2.4303850886  -4.8784230318
 H   3.6724390865  -2.2046833505  -5.9436984594
 H   4.4463369942  -1.9819857192  -4.3574329741
 H   3.6478337029  -3.5175840378  -4.7338375065
 O  -1.3765987915  -3.1057864937  -2.8403431964
 O  -0.7773472455  -1.5067229200  -1.3993220511
 C  -1.4899894757  -2.4744478943  -1.7616923981
 O  -2.4636101060  -2.8795714914  -0.8872244398
 Li   0.2042920287  -1.9284791946  -3.1259916006
 H  -2.8965979536  -3.6131223222  -1.3477908079
 O   0.8595264672  -0.0403684512  -9.9070324396
 O  -0.5037234796   1.5362092487 -10.7106415354
 C   0.1680596070   1.0643519824  -9.6914541851
 O   0.1466236695   1.6240555025  -8.5604282643
 Li   0.1744769359   0.1216091274 -11.5385020804
 H   1.0501605398   1.0095249952  -7.4689545484
59
PBE1PW91 TS_9b_to_9d_distal_Br_and_2_LiHCO3
 C   2.0434531523  -0.2358972651  -5.7369210576
 C   3.1311220939  -0.2655505305  -4.8972571024
 C   1.1748761245  -1.4212266731  -6.0476364946
 H   0.1533391262  -1.2610587049  -5.6827550510
 H   1.1123701817  -1.5648558733  -7.1355532918
 H   1.5766028312  -2.3143590354  -5.5607265538
 N   1.8637968942   0.8715453048  -6.5146768684
 C   2.8539178803   1.8001291936  -6.3998572127
 C   3.5916986127   1.6948154128  -5.1631916760
 H   2.9758616952   1.7320468868  -4.2624057606
 Cu   3.4059607366  -2.2274618565  -1.2870429429
 C   1.2428001870  -2.9839327331   3.1152330007
 C   0.4975656626  -2.2929533438   2.1831875017
 C   2.5369054080  -3.4200713452   2.7771515276
 C   1.0401935774  -2.0442296467   0.9092772017
 C   2.9984914415  -3.1216247929   1.4741613830
 N   2.2523949999  -2.4551571306   0.5635556544
 C   3.3901518466  -4.1408654995   3.6707215850
 C   4.6341405928  -4.5353796613   3.2882020287
 C   5.1374384596  -4.2367861403   1.9807422989
 C   4.3152289468  -3.5256956229   1.0759836979
 H   0.8478131148  -3.1953040898   4.1060086305
 H  -0.5033482628  -1.9401346232   2.4073908627
 H   0.4776622958  -1.4975952289   0.1488392156
 H   3.0218877333  -4.3695489138   4.6674773443
 H   5.2746292020  -5.0839579685   3.9735056421
 C   6.4197084209  -4.6102864480   1.5444230704
 N   4.7241899386  -3.1888117125  -0.1778153601
 C   5.9488926766  -3.5552175559  -0.5576588648
 C   6.8241395011  -4.2645521979   0.2661167273
 H   7.0771198929  -5.1606465405   2.2115990480
 H   6.2410514176  -3.2608874907  -1.5607199307
 H   7.8076588572  -4.5308217135  -0.1055553151
 C   3.3533282099   2.6259617765  -7.4100935641
 Br   2.3519449562   2.8722328650  -9.0526922790
 C   4.5877368559   3.2458201895  -7.3020515342
 H   4.9563840062   3.8526597907  -8.1212050984
 C   4.8663406682   2.3279590701  -5.0812587979
 H   5.4222716689   2.2714514532  -4.1485757721
 C   5.3609560769   3.0525306507  -6.1433866193
 H   6.3385080921   3.5246358915  -6.0770660634
 C   3.5978922905  -0.9516941973  -3.8267806400
 O   2.7982823264  -1.3993516645  -2.8369168126
 C   5.0696329330  -1.1215858659  -3.6039802771
 H   5.6450410126  -0.6196271958  -4.3863850952
 H   5.3666348327  -0.7126076673  -2.6235041407
 H   5.3440568897  -2.1886052102  -3.6031828403
 O  -0.8120244849  -1.8652236511  -3.2128060876
 O  -0.2010845271  -0.5784476708  -1.4959673278
 C  -1.0296660225  -1.2938203982  -2.1151449412
 O  -2.2491724642  -1.4694100825  -1.5320831021
 Li   0.9679883098  -1.0528334077  -3.0375857963
 H  -2.7367242150  -2.0173039963  -2.1651122635
 O   0.8287711052  -0.9657772019  -9.1660713807
 O  -1.2036493441  -0.2953723655  -9.8040214834
 C  -0.1967641189  -0.1546084927  -8.9846432375
 O  -0.2044129166   0.7021245369  -8.0550743958
 Li  -0.1916147736  -1.5874160793 -10.4832929644
 H   1.0662287228   0.8355228807  -7.2771132115
