# Supplementary material for: Computational exploration of the reaction mechanism of the Cu+-catalysed synthesis of indoles from N-aryl enaminones
Source: R Soc Open Sci. 2016 Feb 3;3(2):150582. doi: 10.1098/rsos.150582 (PMC4785979; doi:10.1098/rsos.150582)
Supplement: molecules_from_SI_table_5_tab_9b_to_9d_to_6_with_one_carbonate.xyz [file rsos150582supp20.xyz]

54
B3LYP 5b and LiHCO3
C       -1.284256075     -0.147586893     -7.173303855
C       -1.620463050     -0.667954160     -5.956591277
C       -1.737583451     -0.693776150     -8.516103652
H       -2.347869516     -1.590673403     -8.404950840
H       -2.302921543      0.056203975     -9.085337196
H       -0.869586919     -0.974139052     -9.131139094
N       -0.388171094      0.911929385     -7.374312168
C        0.000255592      1.948712799     -6.527975528
C       -0.794104442      2.403075704     -5.457181569
Cu      -0.605427825     -0.460006647     -4.311121621
C        3.373210122      0.182412821     -1.623268827
C        3.274098464      0.815663716     -2.845996684
C        2.283870423     -0.578033480     -1.144348563
C        2.093748715      0.674636990     -3.597803511
C        1.128895757     -0.650576037     -1.963455406
N        1.054015560     -0.043499192     -3.178664706
C        2.300034615     -1.272785736      0.111754872
C        1.224560346     -2.000417627      0.526793512
C        0.033516472     -2.082584914     -0.269571527
C       -0.022056982     -1.395497184     -1.507941013
H        4.276647072      0.261111325     -1.023775099
H        4.089177389      1.413453393     -3.240260012
H        1.985454010      1.159422239     -4.562829990
H        3.195278629     -1.211658111      0.724746880
H        1.251891904     -2.530682487      1.475155674
C       -1.109192365     -2.826244034      0.107974626
N       -1.117284440     -1.398756570     -2.303013583
C       -2.178494712     -2.092395977     -1.913964048
C       -2.213901685     -2.839230057     -0.718379259
H       -1.100234471     -3.384297119      1.040981164
H       -3.043203490     -2.077343394     -2.566732222
H       -3.106134251     -3.412999760     -0.495646080
H        0.105242286      0.892042099     -8.257148956
C        1.207511920      2.621728392     -6.802185088
H        1.826934408      2.285481125     -7.631850982
C        1.606359851      3.714624318     -6.034224884
H        2.536811190      4.222731473     -6.275289939
C        0.823087923      4.151903066     -4.963678011
H        1.135876903      4.999645658     -4.361128434
C       -2.704784991     -1.608200442     -5.827817499
O       -2.608023309     -2.669751960     -5.158857794
C       -4.092634970     -1.282246432     -6.375178155
H       -4.513503539     -2.162454702     -6.875051606
H       -4.749452463     -1.053211934     -5.526148376
H       -4.103080457     -0.426649213     -7.053161651
H       -1.741254661      1.919572022     -5.255734764
C       -0.375635680      3.488551058     -4.688746735
H       -1.007611025      3.826995556     -3.871537125
O       -3.870658265     -5.854413278     -3.853966714
O       -4.542780438     -4.079714296     -2.664350936
C       -4.520219516     -5.328871531     -2.916260392
O       -5.252302297     -6.154700244     -2.112761519
Li      -3.403127583     -4.050881670     -4.272987179
H       -5.697949782     -5.562836309     -1.483766904
54
B3LYP 9b and LiHCO3
 C   1.0098646562  -0.6743009548  -5.7235126854
 C   2.0046738801  -1.0830013273  -4.9507822240
 C  -0.0372731252  -1.6450409826  -6.2488085514
 H  -1.0127153380  -1.4467175628  -5.7876112582
 H  -0.1426599333  -1.5580856446  -7.3392955302
 H   0.2450038886  -2.6704454832  -6.0075801944
 N   0.7725227346   0.6343434860  -6.1674994794
 C   1.4061776312   1.8385519226  -5.8627064541
 C   2.5411785709   1.9406460807  -5.0391978175
 H   2.9689392553   1.0482802423  -4.6026038529
 Cu   3.5873862313  -2.5006978891  -1.4249557060
 C   2.0616653992  -2.6146676905   3.4120927789
 C   1.1636524366  -2.0503894020   2.5309176457
 C   3.2971052006  -3.1024188996   2.9274998672
 C   1.4932134052  -1.9718296042   1.1598650137
 C   3.5392478588  -2.9786851631   1.5362332599
 N   2.6475728796  -2.4251401667   0.6817257275
 C   4.2909879668  -3.7030405117   3.7696318056
 C   5.4679515561  -4.1564750189   3.2545653379
 C   5.7512077478  -4.0467348870   1.8519111451
 C   4.7897164034  -3.4584836001   0.9899598550
 H   1.8361237134  -2.6898646930   4.4730396045
 H   0.2069460545  -1.6645258059   2.8675485162
 H   0.8020759290  -1.5290778879   0.4410404406
 H   4.0857348557  -3.7896609234   4.8334308081
 H   6.2162662236  -4.6101924532   3.8985182997
 C   6.9579938959  -4.5008495046   1.2778863788
 N   5.0047238779  -3.3261782001  -0.3510139377
 C   6.1571107786  -3.7664333521  -0.8609460616
 C   7.1611057538  -4.3603811685  -0.0806240310
 H   7.7146737603  -4.9557701818   1.9116593139
 H   6.2842200196  -3.6411247351  -1.9307860268
 H   8.0766461897  -4.6980384042  -0.5544960891
 C   0.8745673472   3.0168405376  -6.4261387057
 H  -0.0053959225   2.9521502633  -7.0643092025
 C   1.4553441975   4.2535456565  -6.1732998588
 H   1.0224918519   5.1450251888  -6.6204513494
 C   3.1115027658   3.1910760425  -4.7944558797
 H   3.9873795461   3.2475258381  -4.1524841781
 C   2.5828280396   4.3540002215  -5.3528429830
 H   3.0366989930   5.3204562951  -5.1533151661
 C   2.8391235028  -1.7027641452  -4.1279834815
 O   2.5493731299  -1.8093531987  -2.8041480795
 C   4.1576616700  -2.2831325352  -4.5811817733
 H   4.3044141861  -2.1515416200  -5.6567340945
 H   4.9906500131  -1.7987304275  -4.0520042108
 H   4.1963397837  -3.3559805023  -4.3473104359
 O  -1.1254958443  -1.8446991681  -2.8148024349
 O  -0.2420304168  -0.7070597197  -1.1016637235
 C  -1.1953381091  -1.3087496674  -1.6718390750
 O  -2.3758269808  -1.3867507302  -0.9870643685
 Li   0.7484938239  -1.2603673867  -2.6852165745
 H  -2.9754286135  -1.8736615565  -1.5775832486
 H  -0.0566978074   0.7329850785  -6.7356448760   
54
B3LYP TS (9b to 9d) and LiHCO3
 C   2.2032441388  -0.8857459440  -6.5007828567
 C   2.4903631369  -0.7674598775  -5.1718032845
 C   2.0832708955  -2.1439337539  -7.3144109283
 H   1.2036938338  -2.1295356782  -7.9737463013
 H   2.9658036495  -2.2964294270  -7.9511313765
 H   1.9951096397  -3.0078524422  -6.6521346141
 N   1.8497349616   0.3130187127  -7.1193574663
 C   1.6051791424   1.3396950573  -6.2136409259
 C   2.3929357546   1.1305914056  -5.0054858946
 H   3.4759599796   1.1585586373  -5.1538255980
 Cu   2.9771618905  -1.9309713306  -1.2194010352
 C   2.4451366237  -2.3237062855   3.4876330600
 C   1.5873178307  -1.5464530918   2.7377335773
 C   3.4971770890  -3.0138576026   2.8455346168
 C   1.7738458581  -1.4518784995   1.3469993250
 C   3.6203513638  -2.8702533825   1.4406357334
 N   2.7636108541  -2.0960112332   0.7167478502
 C   4.4284724542  -3.8417605855   3.5577524330
 C   5.4316901416  -4.4945149669   2.9080941922
 C   5.5872290891  -4.3731033558   1.4877005654
 C   4.6848300015  -3.5626007343   0.7468777134
 H   2.3251788705  -2.4150058344   4.5642566078
 H   0.7666836326  -1.0040070327   3.1949851867
 H   1.1167499257  -0.8507931219   0.7165120776
 H   4.3140239949  -3.9366459344   4.6342592746
 H   6.1320112286  -5.1191871473   3.4562434822
 C   6.6101864100  -5.0291569812   0.7687235972
 N   4.7784058679  -3.4077788856  -0.5953991952
 C   5.7507410429  -4.0373066926  -1.2391037010
 C   6.6948856134  -4.8629342504  -0.5989050461
 H   7.3194181657  -5.6577698532   1.3012957362
 H   5.7908205741  -3.8852271926  -2.3143982789
 H   7.4685587046  -5.3526694739  -1.1814805423
 C   0.5116826312   2.1924379720  -6.2605615761
 H  -0.0639237400   2.2816222858  -7.1810762602
 C   0.1066100638   2.8711892436  -5.1058284101
 H  -0.7542936040   3.5313526320  -5.1372485054
 C   1.9229610984   1.8503991474  -3.8350319241
 H   2.5226193197   1.8224677512  -2.9277787548
 C   0.7948457167   2.6562896088  -3.8960113883
 H   0.4632700383   3.1696987693  -2.9962831955
 C   3.0031791517  -1.5193404484  -4.1498188139
 O   2.5283445872  -1.3032612879  -2.9232872319
 C   4.1865409397  -2.4419759967  -4.2826744769
 H   4.4962402126  -2.5587262719  -5.3248745726
 H   5.0422298741  -2.0487670265  -3.7105151126
 H   3.9494191434  -3.4331276584  -3.8710342355
 O  -0.9206448331  -0.7143394542  -2.6487229943
 O   0.3365602254  -0.0156515836  -0.9315517400
 C  -0.7335218406  -0.4739554805  -1.4255181684
 O  -1.7507321329  -0.7352013445  -0.5450942127
 Li   0.9646914082  -0.1824673805  -2.8182419031
 H  -2.4775284807  -1.0690703474  -1.0978636993
 H   1.2870819362   0.2610670453  -7.9604024459
54
B3LYP 9d and LiHCO3 
 C   1.9883021021  -1.0894474311  -6.5008213879
 C   2.2337896222  -0.8027791418  -5.1240560551
 C   1.8166210303  -2.3842083866  -7.2313060617
 H   1.1232157673  -3.0493502338  -6.7006976804
 H   1.4068062089  -2.2154479427  -8.2343832256
 H   2.7598389726  -2.9326202653  -7.3571470198
 N   1.6539336552   0.0676568288  -7.1348918590
 C   1.6201064656   1.1691415222  -6.3220875906
 C   2.2970928913   0.7580210382  -5.0358357524
 H   3.3913826612   0.9624330852  -5.1383624989
 Cu   2.8528701276  -1.8590158541  -1.1433661924
 C   2.5541985943  -2.5001425587   3.5563640351
 C   1.6118879023  -1.7472122801   2.8857173327
 C   3.6290437681  -3.0680666597   2.8375798057
 C   1.7344877290  -1.5598845325   1.4974590869
 C   3.6816646655  -2.8392183009   1.4396609105
 N   2.7391615771  -2.0948534410   0.7936883860
 C   4.6557787124  -3.8505621871   3.4652459232
 C   5.6872728057  -4.3702513169   2.7434727098
 C   5.7761201789  -4.1540709321   1.3282625569
 C   4.7719486111  -3.3948003161   0.6693148825
 H   2.4850868410  -2.6603913665   4.6293353582
 H   0.7744443588  -1.2934765454   3.4048836264
 H   1.0184609114  -0.9658906446   0.9283302988
 H   4.5938705157  -4.0162910113   4.5374995090
 H   6.4624076680  -4.9568338906   3.2294265952
 C   6.8280455950  -4.6638385565   0.5362423593
 N   4.7952750174  -3.1580287550  -0.6646080256
 C   5.8015531860  -3.6443618130  -1.3773513286
 C   6.8451908668  -4.4077251990  -0.8209105766
 H   7.6145507318  -5.2501624151   1.0046179098
 H   5.7866749247  -3.4232211361  -2.4420290283
 H   7.6403713600  -4.7829737277  -1.4570677519
 C   0.9341397483   2.3557946769  -6.5137852244
 H   0.5327000018   2.6023255753  -7.4964862208
 C   0.6857534235   3.1783825098  -5.4139767559
 H   0.1388474218   4.1072906610  -5.5332990534
 C   1.7548609042   1.5653597781  -3.8818091943
 H   2.1649544670   1.3807802290  -2.8914409099
 C   1.0602115591   2.7276228168  -4.1158922257
 H   0.7859982184   3.3416702842  -3.2593561533
 C   2.4469533666  -1.6622207764  -4.0646057241
 O   2.3465264403  -1.1956297181  -2.8217011089
 C   2.8140670900  -3.1182439615  -4.1841656433
 H   2.9387704876  -3.4578809219  -5.2128441321
 H   3.7596572687  -3.2982998966  -3.6532472928
 H   2.0551504466  -3.7431213269  -3.6942657128
 O  -1.0817838805  -0.9035354942  -2.3704258861
 O   0.1713371141  -0.0875020802  -0.7023021554
 C  -0.8638692815  -0.6564002295  -1.1531425498
 O  -1.8006533544  -1.0425101453  -0.2305473477
 Li   0.7235987595  -0.1798372647  -2.6114972365
 H  -2.5128863600  -1.4468928577  -0.7545525287
 H   1.2717211025   0.0662781057  -8.0729774094
54
B3LYP  TS (9d to 6) and LiHCO3
 C   1.9141634124  -3.9854168547  -5.3950582034
 C   2.1130476824  -2.6887554869  -4.8568732666
 C   0.6858388330  -4.7060412910  -5.8556545219
 H   0.2239157366  -4.2079036738  -6.7175883547
 H   0.9280462206  -5.7306880922  -6.1587038195
 H  -0.0743554420  -4.7650230451  -5.0692166007
 N   3.1223243695  -4.5954820163  -5.4805644144
 C   4.1700658334  -3.7810954493  -5.0847620808
 C   3.5717311251  -2.5693673869  -4.5181796390
 H   3.5219286048  -2.7002179497  -3.1452050662
 Cu   3.0526006049  -1.5569601593  -1.9330584355
 C   7.0155396459  -0.5256761767   0.7672202943
 C   7.2228907800  -0.9372914071  -0.5366143660
 C   5.6965963750  -0.3635510137   1.2407865680
 C   6.1133030680  -1.1736976021  -1.3660374923
 C   4.6383384322  -0.6349748088   0.3343713093
 N   4.8574250747  -1.0203021373  -0.9515567562
 C   5.3868170272   0.0659066178   2.5747315903
 C   4.0951718282   0.2159121602   2.9814105139
 C   3.0008692240  -0.0684804301   2.0968605582
 C   3.2709759391  -0.5096633162   0.7766072788
 H   7.8524352154  -0.3261604451   1.4317058927
 H   8.2242542809  -1.0701370818  -0.9333866264
 H   6.2385911432  -1.4913143044  -2.3975873553
 H   6.2081980751   0.2754687806   3.2549245233
 H   3.8696495850   0.5490516432   3.9910774832
 C   1.6471929244   0.0644197302   2.4757170079
 N   2.2835615820  -0.8402680626  -0.1017088294
 C   1.0174660969  -0.7023377223   0.2876973282
 C   0.6550171711  -0.2418666178   1.5653046761
 H   1.4018955632   0.4115554881   3.4761523643
 H   0.2545054740  -0.9438842353  -0.4425745318
 H  -0.3955869862  -0.1308242324   1.8097444511
 C   5.5370858684  -3.9506326536  -5.2665862070
 H   5.9484600103  -4.9077970473  -5.5828445613
 C   6.3513492277  -2.8264975603  -5.1324894891
 H   7.4244321773  -2.9099870670  -5.2744683034
 C   4.3949300173  -1.3831058444  -4.7935128774
 H   3.9410682200  -0.3988532997  -4.7436429718
 C   5.7438074105  -1.5425051925  -4.9999377964
 H   6.3690966547  -0.6590375982  -5.1204875810
 C   1.1865537503  -1.8005212785  -4.3040850108
 O   1.6113113161  -0.9311055935  -3.4382971071
 C  -0.3054951576  -1.8651359634  -4.5276047570
 H  -0.5794685261  -2.4326556358  -5.4185877163
 H  -0.7968492255  -2.3239079765  -3.6561742380
 H  -0.7119959501  -0.8514283775  -4.6282597889
 O  -0.7801689142   1.6306329557  -3.7282457668
 O  -0.5761381631   1.1510495306  -1.5519890253
 C  -1.1717354278   1.6943587406  -2.5217186535
 O  -2.3110557925   2.3898723219  -2.2473238027
 Li   0.6206048317   0.5625105109  -2.9401711577
 H  -2.6128823727   2.7303182043  -3.1067418057
 H   3.2439732251  -5.5224000520  -5.8673211994
54
B3LYP 6 and LiHCO3 and CuH(phen)
C      2.994001615        -3.811350839        -5.598954367
C      2.269628870        -2.621881649        -5.786446777
C      2.982656565        -4.845686900        -4.518895948
H      1.998256816        -5.315780234        -4.422990226
H      3.709030056        -5.635580097        -4.737971009
H      3.237904374        -4.406461271        -3.544863994
N      3.865147880        -3.943968202        -6.638792071
C      3.759506293        -2.878956516        -7.526187278
C      2.759033288        -2.018946711        -7.018952002
H      3.651297620        -3.373152138        -1.764015709
Cu      3.485321935        -2.317984909        -0.683260114
C      6.260284301        -1.704417111         3.611545907
C      6.622631572        -2.776603800         2.820882360
C      5.186448454        -0.876124440         3.215066282
C      5.903244278        -3.016177193         1.632530531
C      4.529422897        -1.204708947         2.000038133
N      4.892669728        -2.258974758         1.235635833
C      4.743037365         0.256846183         3.974678603
C      3.700164940         1.020482650         3.543521151
C      3.012275377         0.720471538         2.319461502
C      3.423267006        -0.391369136         1.542683180
H      6.790860111        -1.486964440         4.535302811
H      7.443281064        -3.430491961         3.098756155
H      6.157621265        -3.851630710         0.984488889
H      5.256022421         0.495209713         4.902815711
H      3.368459696         1.878025906         4.123101750
C      1.928362059         1.491188424         1.840488604
N      2.814062742        -0.726608596         0.371046452
C      1.793318224         0.021075510        -0.051468991
C      1.317334193         1.142666869         0.654623066
H      1.590697690         2.351694998         2.413007874
H      1.317748145        -0.257762603        -0.984593510
H      0.485974032         1.703326810         0.240391496
C      4.458781811        -2.626887080        -8.706297533
H      5.226660905        -3.305626523        -9.067839094
C      4.132236492        -1.465276862        -9.400003448
H      4.654933827        -1.229211811       -10.322580753
C      2.447873426        -0.855189445        -7.739460507
H      1.685837666        -0.178003386        -7.374921295
C      3.137824546        -0.593672042        -8.919986202
H      2.903470325         0.304853003        -9.484177474
C      1.257518592        -2.055132690        -4.928151972
O      0.778061693        -0.929558441        -5.200127035
C      0.763542114        -2.786336900        -3.701430446
H      0.382699599        -3.781057864        -3.959052098
H      1.573962148        -2.917331602        -2.971252714
H     -0.037119014        -2.208806809        -3.233502982
O     -0.533061846         2.217483206        -3.809522287
O     -0.385854724         0.581719423        -2.288045765
C     -0.593049149         1.779557199        -2.624586975
O     -0.889741417         2.662457743        -1.620605681
Li     -0.017790391         0.396087819        -4.186240915
H     -1.008740230         3.520962398        -2.061937808
H      4.523736075        -4.705177091        -6.722115826
54
PBEPW91 5b and LiHCO3
C       -1.067791839     -0.405699719     -7.163911078
C       -1.356338317     -1.003168120     -5.952429968
C       -1.285010502     -1.020634524     -8.535674559
H       -1.541070636     -2.085251917     -8.465062536
H       -2.084756210     -0.499808531     -9.094249425
H       -0.366511265     -0.946813619     -9.149706726
N       -0.445339009      0.841031157     -7.288703870
C       -0.297936559      1.870144927     -6.355327100
C       -1.193650619      2.050737141     -5.272404016
Cu      -0.478105596     -0.534834653     -4.294059382
C        3.522376027      0.338140335     -1.732761369
C        3.372076841      0.963148177     -2.964871009
C        2.460938974     -0.448245874     -1.219320229
C        2.177725307      0.782888941     -3.692344824
C        1.282325536     -0.555188356     -2.014621020
N        1.159470422      0.032177315     -3.244399061
C        2.519493399     -1.141656217      0.038179001
C        1.464245509     -1.902815450      0.477802119
C        0.255883787     -2.015478384     -0.291688297
C        0.156698839     -1.319738137     -1.531994830
H        4.445355726      0.445055738     -1.153629174
H        4.166816962      1.584979022     -3.384713748
H        2.026703389      1.261285680     -4.664405985
H        3.432624651     -1.059374380      0.636340645
H        1.528208867     -2.440511619      1.429448122
C       -0.862325740     -2.794984074      0.103563805
N       -0.961175439     -1.336088203     -2.311545868
C       -1.998826474     -2.072067691     -1.899782391
C       -1.986679426     -2.834116441     -0.709556750
H       -0.820795004     -3.362565975      1.039159268
H       -2.884621481     -2.072914443     -2.538936822
H       -2.860779563     -3.447776217     -0.481780157
H        0.062021480      0.989597075     -8.160710789
C        0.750235980      2.802728076     -6.534462064
H        1.440533008      2.677989691     -7.377450483
C        0.904833945      3.881470245     -5.654218278
H        1.717827477      4.595591589     -5.819873094
C        0.030104151      4.044993875     -4.569812541
H        0.154522888      4.884003232     -3.879331444
C       -2.220274743     -2.152444411     -5.859157458
O       -2.011351516     -3.079251918     -5.007745320
C       -3.505654288     -2.268661117     -6.681475136
H       -3.456658552     -3.167776015     -7.322436716
H       -4.360952802     -2.430538078     -6.001559304
H       -3.711817942     -1.389694360     -7.309176368
H       -2.048957328      1.381258881     -5.167647181
C       -1.019366327      3.129543357     -4.395570379
H       -1.728656544      3.260178576     -3.572227647
O       -5.099331260     -4.658803922     -4.394533633
O       -4.017246884     -4.500137804     -2.415944680
C       -5.066540571     -4.707687260     -3.129974515
O       -6.239717552     -5.005970088     -2.477162373
Li      -3.228494368     -4.220320358     -4.197327455
H       -5.990530950     -5.005313139     -1.528263444
54
PBEPW91 9b and LiHCO3
C      1.011877704        -0.698066020        -5.661153470
C      2.049265075        -1.063987119        -4.904108204
C     -0.016990933        -1.712634042        -6.141661892
H     -0.992557093        -1.532180305        -5.656781765
H     -0.148103754        -1.657643971        -7.238647467
H      0.303657610        -2.729009290        -5.877528608
N      0.723801513         0.596798486        -6.113033209
C      1.343624433         1.819661818        -5.847244514
C      2.504154318         1.951631506        -5.052639582
H      2.959115762         1.062323907        -4.613885886
Cu      3.642819633        -2.510824325        -1.407106664
C      2.020001260        -2.620720520         3.368564169
C      1.143354718        -2.034958404         2.466724388
C      3.261838072        -3.124259351         2.904379321
C      1.500172730        -1.951727843         1.098829773
C      3.534773720        -2.994626373         1.509961165
N      2.664855022        -2.420872909         0.633522442
C      4.234698211        -3.744943327         3.758937826
C      5.422634274        -4.212588371         3.255727244
C      5.734138099        -4.096527092         1.857512149
C      4.787723052        -3.485730751         0.982252213
H      1.770930206        -2.699670445         4.432111014
H      0.178976537        -1.634068940         2.789142016
H      0.822670471        -1.487825660         0.364663299
H      4.009489690        -3.838014364         4.826349475
H      6.158888884        -4.684384561         3.913959103
C      6.949290318        -4.562439179         1.297739903
N      5.020925693        -3.339432648        -0.365648647
C      6.189805345        -3.794658061        -0.861197735
C      7.173069625        -4.408551542        -0.065479405
H      7.695692373        -5.035550412         1.943343413
H      6.337450421        -3.657696450        -1.935090626
H      8.098413436        -4.755031304        -0.532030815
C      0.773505646         2.983600642        -6.417726563
H     -0.128664192         2.892319569        -7.034999262
C      1.343425521         4.238462306        -6.198589218
H      0.880924036         5.121955909        -6.650313427
C      3.062808729         3.219565595        -4.843038979
H      3.960605674         3.301532461        -4.221549785
C      2.496181852         4.369625374        -5.407559417
H      2.941211729         5.353438115        -5.233267674
C      2.895926918        -1.690473840        -4.082107916
O      2.598727950        -1.791018956        -2.751084485
C      4.220518444        -2.263036274        -4.527868458
H      4.373251754        -2.132035681        -5.610189287
H      5.052198865        -1.770312017        -3.988555728
H      4.265676320        -3.342014707        -4.287333229
O     -1.097311104        -1.756315999        -2.861655964
O     -0.218531959        -0.611364931        -1.122062957
C     -1.172357917        -1.220182266        -1.706683750
O     -2.363502844        -1.306058225        -1.020014818
Li      0.783994313        -1.181539050        -2.701198549
H     -2.950726065        -1.801490668        -1.630811845
H     -0.128255994         0.666966352        -6.665303745
54
PBEPW91 TS (9b to 9d) and LiHCO3 
 C   1.8124335813  -0.8644868186  -6.3765692243
 C   2.3036030331  -0.8380251575  -5.0996929464
 C   1.5005316994  -2.0762931506  -7.2116706208
 H   0.5505275807  -1.9689475357  -7.7683133624
 H   2.2964375180  -2.2718118090  -7.9543359711
 H   1.4186917664  -2.9613506446  -6.5647239567
 N   1.4577323835   0.3842623936  -6.9004682407
 C   1.4210382497   1.3963266707  -5.9443202610
 C   2.3609083455   1.1265429857  -4.8655262747
 H   3.4158160510   1.0354678060  -5.1610592254
 Cu   3.5202516511  -2.3235555655  -1.4674454500
 C   2.1655296054  -2.2273093697   3.3282535037
 C   1.3382724278  -1.5329800634   2.4551999279
 C   3.3069225334  -2.8954719384   2.8192788306
 C   1.6464790054  -1.4990869121   1.0744001312
 C   3.5372118924  -2.8107831222   1.4137460661
 N   2.7199943351  -2.1208533657   0.5659982053
 C   4.2264710620  -3.6363081747   3.6362359531
 C   5.3180892669  -4.2614456905   3.0864184263
 C   5.5772901767  -4.2008694366   1.6735813097
 C   4.6794515563  -3.4740713084   0.8368293162
 H   1.9519165838  -2.2668732001   4.4017182071
 H   0.4499689183  -1.0055874711   2.8121274641
 H   1.0149893887  -0.9467638505   0.3598550629
 H   4.0400564864  -3.6922619301   4.7137354518
 H   6.0141481116  -4.8224957188   3.7180493319
 C   6.6857281982  -4.8334770751   1.0600919171
 N   4.8523152147  -3.3746600771  -0.5251582553
 C   5.9202321195  -3.9922803959  -1.0718100147
 C   6.8524324032  -4.7250729115  -0.3186514611
 H   7.3948103322  -5.3988602676   1.6726280683
 H   6.0239758041  -3.8935369666  -2.1555790280
 H   7.6942308307  -5.2016920854  -0.8269855442
 C   0.3905143710   2.3304499547  -5.8261528376
 H  -0.3113256951   2.4753636916  -6.6561278558
 C   0.2037652736   3.0063458988  -4.6102094379
 H  -0.6161115690   3.7218464525  -4.5065644188
 C   2.1202155441   1.8456494912  -3.6315599917
 H   2.8353583943   1.7377167541  -2.8087613557
 C   1.0408380245   2.7181889016  -3.5079797042
 H   0.8639130253   3.2180413986  -2.5507428387
 C   2.9514328936  -1.6576657232  -4.2056124677
 O   2.6492872668  -1.5077147921  -2.9036353422
 C   4.0926173447  -2.5782216213  -4.5569647337
 H   4.2416630836  -2.6514407526  -5.6460241923
 H   5.0363675191  -2.2143762030  -4.1001597923
 H   3.9092808654  -3.5919125603  -4.1521726333
 O  -0.8436839608  -0.7430236739  -2.9016331675
 O   0.2173254986   0.1125606938  -1.0976006345
 C  -0.8142849462  -0.3351576657  -1.6959139603
 O  -1.9811893797  -0.3813548092  -0.9591974540
 Li   1.0820603590  -0.3116707752  -2.8289619282
 H  -2.6384098681  -0.7419953822  -1.5927975262
 H   0.7662583756   0.4004376931  -7.6512528898
54
PBEPW91 9d and LiHCO3  
 C   1.8349240902  -0.9139343794  -6.4585593026
 C   2.1945375304  -0.7312014403  -5.0960199274
 C   1.6532564670  -2.1542991379  -7.2762529433
 H   1.1147048168  -2.9283215126  -6.7023606063
 H   1.0626748351  -1.9482668167  -8.1859291156
 H   2.6116651338  -2.5975065113  -7.6056455612
 N   1.4193479686   0.2907117460  -6.9764632348
 C   1.4146583871   1.3158514081  -6.0644367994
 C   2.1999975499   0.8198520047  -4.8730889742
 H   3.2825597901   1.0719689607  -5.0484101414
 Cu   3.3171595188  -2.2625490775  -1.4134852770
 C   2.5642290865  -1.9609692138   3.4618039528
 C   1.6384157794  -1.3039008133   2.6593674913
 C   3.6209812245  -2.6807224587   2.8538694852
 C   1.7722003998  -1.3512860847   1.2527527594
 C   3.6743762974  -2.6840722578   1.4268758896
 N   2.7686463813  -2.0154757560   0.6475105022
 C   4.6264046218  -3.3933775750   3.5904273800
 C   5.6265932805  -4.0776812784   2.9450102721
 C   5.6998116249  -4.1137183100   1.5092396179
 C   4.7143290365  -3.4125483472   0.7520354024
 H   2.4883912864  -1.9339407786   4.5540599256
 H   0.8062332014  -0.7438486043   3.0931925906
 H   1.0533648828  -0.8388445902   0.5952705874
 H   4.5804525794  -3.3792119566   4.6843453263
 H   6.3896670308  -4.6159480755   3.5164273635
 C   6.6999641773  -4.8200951034   0.7997182174
 N   4.7048909840  -3.4030948342  -0.6263037730
 C   5.6752141813  -4.0919281769  -1.2648869755
 C   6.6798892290  -4.8071261938  -0.5962018499
 H   7.4718297960  -5.3672103676   1.3495484505
 H   5.6358890840  -4.0674338432  -2.3574530446
 H   7.4305851241  -5.3475063705  -1.1782925042
 C   0.6834164020   2.4977442571  -6.0958830879
 H   0.1962314491   2.8236045862  -7.0225590921
 C   0.4979276385   3.2036593300  -4.8984876354
 H  -0.0936832713   4.1216865736  -4.8881740637
 C   1.7530042679   1.5091557309  -3.6095329580
 H   2.2319039861   1.2251868993  -2.6664788539
 C   0.9898761760   2.6560294246  -3.6735832599
 H   0.7553929573   3.1765287858  -2.7384710104
 C   2.5639274340  -1.6785979693  -4.1385647443
 O   2.4861532215  -1.3531744590  -2.8441733659
 C   3.1111966793  -3.0459081106  -4.4487014020
 H   3.1747878305  -3.2634139347  -5.5243084763
 H   4.1334662516  -3.1242339572  -4.0256953286
 H   2.5041790542  -3.8286283627  -3.9566977704
 O  -1.0356900044  -1.1713350308  -2.5454197956
 O  -0.0587662025  -0.0430460261  -0.8478492489
 C  -1.0292891398  -0.6849641926  -1.3673178828
 O  -2.1457008166  -0.8604719766  -0.5790105300
 Li   0.7820221611  -0.4313108561  -2.5718419966
 H  -2.7619266247  -1.3581632525  -1.1587053111
 H   0.9365518344   0.3472152023  -7.8733555467
54
PBEPW91 TS (9d to 6) and LiHCO3  
 C   2.0589669098  -4.0210872955  -5.2693080168
 C   2.1306374625  -2.7001734930  -4.7495016340
 C   0.9023539584  -4.8836292342  -5.6667598270
 H   0.3272842719  -4.4338837573  -6.4960318832
 H   1.2474213280  -5.8755542690  -6.0037804205
 H   0.1984790045  -5.0424082727  -4.8323656426
 N   3.3366900766  -4.4915033362  -5.4095371510
 C   4.2953517360  -3.5528336456  -5.0647158994
 C   3.5792873111  -2.4061479779  -4.5037217259
 H   3.5520019934  -2.5132444890  -3.0570235669
 Cu   3.0300922815  -1.3650651528  -1.9194373333
 C   7.0070508567  -1.3062039206   0.8038846704
 C   7.1364351871  -1.6916229684  -0.5315990983
 C   5.7488526578  -0.8664388033   1.2739740479
 C   6.0218552000  -1.6273699068  -1.3836669410
 C   4.6656860739  -0.8382790194   0.3429870987
 N   4.8118278290  -1.1982945286  -0.9761029431
 C   5.5123898092  -0.4357002881   2.6252023419
 C   4.2739502080  -0.0014985429   3.0260545913
 C   3.1589055085   0.0092405338   2.1188759717
 C   3.3570465656  -0.4334591124   0.7755502585
 H   7.8609237258  -1.3382433179   1.4880051868
 H   8.0971845440  -2.0235566476  -0.9337220956
 H   6.0966200831  -1.9082073646  -2.4391965228
 H   6.3493771334  -0.4543011039   3.3308512207
 H   4.1095250933   0.3335087846   4.0554239548
 C   1.8578323053   0.4233616745   2.4867505964
 N   2.3328531003  -0.5241615898  -0.1361510710
 C   1.1120401668  -0.1114850803   0.2490285535
 C   0.8372377574   0.3777500086   1.5399283414
 H   1.6702200724   0.7772077837   3.5057009870
 H   0.3192058554  -0.1434059238  -0.5028500156
 H  -0.1769719550   0.7078047763   1.7761992392
 C   5.6722338547  -3.5668637673  -5.2980500814
 H   6.1822074384  -4.4773544992  -5.6323088037
 C   6.3584697911  -2.3496039633  -5.1908018103
 H   7.4356519194  -2.3125464484  -5.3743510588
 C   4.2648581957  -1.1336285289  -4.7480068655
 H   3.7098035848  -0.1980780142  -4.6440887860
 C   5.6238223901  -1.1389308444  -5.0022402852
 H   6.1527231850  -0.1844424878  -5.0994459620
 C   1.1339098261  -1.9164996201  -4.1408984538
 O   1.5229255841  -0.9896252891  -3.2879319349
 C  -0.3482104305  -2.1790828202  -4.2301478553
 H  -0.6192970884  -2.7925669991  -5.1011308958
 H  -0.6965516665  -2.6990165278  -3.3147198363
 H  -0.9060048785  -1.2265649238  -4.2928033099
 O  -1.1979083939   1.1196045963  -3.9624389049
 O  -0.5892721559   1.5037837498  -1.8202894968
 C  -1.4169421360   1.5717260536  -2.7831975116
 O  -2.6260708416   2.1692872598  -2.5292112381
 Li   0.4650894187   0.5599305657  -3.1268353761
 H  -3.0992971502   2.1232445643  -3.3879971467
 H   3.5500811673  -5.4133735428  -5.7871526195
54
PBEPW91 6 and LiHCO3 and CuH(phen)
C      3.110340334        -3.227235718        -5.920003780
C      2.418761203        -1.993888756        -5.970203132
C      3.110942074        -4.354520421        -4.938111083
H      2.128910670        -4.856417387        -4.890493179
H      3.858416351        -5.113817542        -5.222171068
H      3.353808776        -4.005601363        -3.915866716
N      3.923186826        -3.297843746        -7.019766741
C      3.810532989        -2.158703648        -7.811987168
C      2.865960265        -1.306746238        -7.176090838
H      3.811506986        -3.317262056        -2.051595843
Cu      3.640047134        -2.376833905        -0.864862185
C      5.283422426        -3.233449428         3.871631750
C      5.668264119        -4.173386400         2.924334751
C      4.509943510        -2.114226214         3.471694320
C      5.281400056        -3.984943436         1.577649068
C      4.165599366        -2.023525057         2.088790730
N      4.555287219        -2.944080229         1.166637731
C      4.065313484        -1.090654671         4.375759678
C      3.315625995        -0.032740803         3.925651155
C      2.945066519         0.087337959         2.541635049
C      3.367773321        -0.912905602         1.618613765
H      5.567512926        -3.343819093         4.923461100
H      6.264649202        -5.046450141         3.202687832
H      5.569946944        -4.701197087         0.800574865
H      4.336638992        -1.170274982         5.433510465
H      2.980974462         0.744789468         4.620016475
C      2.164689551         1.159765260         2.039032344
N      3.045486130        -0.874276651         0.285831973
C      2.311929017         0.164111004        -0.154289722
C      1.851571180         1.198801732         0.688083507
H      1.820474637         1.942485895         2.723104671
H      2.064450822         0.193196354        -1.217623674
H      1.250275143         1.996046790         0.244433942
C      4.457079527        -1.831939823        -9.009824747
H      5.181281673        -2.508724951        -9.473725361
C      4.135944042        -0.599755270        -9.588612655
H      4.618568012        -0.304147295       -10.524740407
C      2.561919440        -0.071804585        -7.782050688
H      1.842393542         0.601050925        -7.313780452
C      3.200632126         0.265454242        -8.980011851
H      2.970399266         1.222653982        -9.457473418
C      1.470506910        -1.467991050        -5.012308213
O      1.010692522        -0.301646284        -5.167189148
C      1.033500202        -2.280255554        -3.814942952
H      0.728526477        -3.301534252        -4.095473089
H      1.862412927        -2.380517263        -3.080389502
H      0.183491655        -1.781257532        -3.324688008
O     -1.250690876         1.753514912        -3.115359793
O      0.889342816         1.842420302        -2.388979952
C     -0.353010032         2.088374276        -2.272767318
O     -0.742314322         2.764445234        -1.134318767
Li      0.276465579         0.968138545        -4.022373881
H     -1.715878303         2.851238137        -1.225239075
H      4.547135331        -4.079317544        -7.207542299
54
PBE0 5b and LiHCO3
C       -1.237805603     -0.193970305     -7.167295315
C       -1.594276995     -0.691086168     -5.951234949
C       -1.672818871     -0.755906817     -8.500245345
H       -2.302684290     -1.638541186     -8.381575211
H       -2.212009270     -0.006837261     -9.094739652
H       -0.799476740     -1.067018975     -9.091549847
N       -0.340751821      0.855156121     -7.369000634
C        0.053806626      1.874498723     -6.519441102
C       -0.724448508      2.308558336     -5.432895013
Cu      -0.623452873     -0.468162740     -4.295030079
C        3.302655499      0.325723669     -1.591639118
C        3.205755699      0.938547814     -2.821148021
C        2.231727047     -0.461374772     -1.124720909
C        2.046583636      0.750874268     -3.590419197
C        1.101369799     -0.576435145     -1.962935391
N        1.027368421      0.009854706     -3.180224624
C        2.242084707     -1.140742721      0.135502324
C        1.181387387     -1.892781623      0.534955056
C        0.013590634     -2.016645730     -0.283696261
C       -0.032972907     -1.347728998     -1.525472144
H        4.191874572      0.441345461     -0.976671466
H        4.008263431      1.557040426     -3.209268620
H        1.940443152      1.217098587     -4.565906858
H        3.122832471     -1.048708934      0.765675204
H        1.203211446     -2.412566909      1.489382304
C       -1.114326734     -2.784759608      0.074923571
N       -1.102861621     -1.387553946     -2.344567748
C       -2.151139898     -2.102219545     -1.974629694
C       -2.195804725     -2.834874268     -0.774952663
H       -1.113013867     -3.331833040      1.014672813
H       -3.000542035     -2.117616963     -2.648342047
H       -3.080266763     -3.427344069     -0.568571745
H        0.154147991      0.831441328     -8.249032387
C        1.254520957      2.551227157     -6.795713601
H        1.865026554      2.227871464     -7.637226120
C        1.662747047      3.627358530     -6.015672556
H        2.590589974      4.138678372     -6.259814116
C        0.896403819      4.043645612     -4.929059488
H        1.217005377      4.880068827     -4.315029940
C       -2.671649193     -1.634336966     -5.832223093
O       -2.576593075     -2.692538101     -5.167877605
C       -4.045450999     -1.304952538     -6.387706783
H       -4.494613936     -2.198838044     -6.834591007
H       -4.688249358     -1.010369265     -5.548505353
H       -4.036636844     -0.484859854     -7.108388520
H       -1.672069972      1.823709866     -5.230269774
C       -0.295944375      3.377267650     -4.652585489
H       -0.916419370      3.699425956     -3.820162490
O       -3.973848556     -5.852310149     -3.914792193
O       -4.495097607     -4.079051658     -2.664146265
C       -4.566118946     -5.313242474     -2.953771954
O       -5.339472019     -6.102785195     -2.169096404
Li      -3.389914864     -4.078501028     -4.296433313
H       -5.723797547     -5.502623726     -1.513375031
54
PBE0 9b  and LiHCO3
 C   1.0146945959  -0.6644724206  -5.6792905816
 C   2.0096341959  -1.0490291039  -4.8957709687
 C  -0.0249543793  -1.6463096317  -6.1727277718
 H  -1.0051017386  -1.4200841260  -5.7354872948
 H  -0.1118281400  -1.6113983510  -7.2671270401
 H   0.2454468971  -2.6600020641  -5.8760229052
 N   0.7755320942   0.6230554735  -6.1557493143
 C   1.4161606798   1.8235238221  -5.8905631543
 C   2.5435122095   1.9393035243  -5.0653493956
 H   2.9548440163   1.0546049815  -4.5950730125
 Cu   3.5592794116  -2.4703382812  -1.3766803388
 C   2.0554537160  -2.7000347947   3.3861669170
 C   1.1561192378  -2.1395910907   2.5089762404
 C   3.2985981393  -3.1587697342   2.9033896169
 C   1.4923165650  -2.0344895874   1.1449186362
 C   3.5436275767  -3.0097910584   1.5213538456
 N   2.6536871763  -2.4598981074   0.6715320872
 C   4.2965797793  -3.7542226430   3.7379349966
 C   5.4791157344  -4.1813306606   3.2206788630
 C   5.7620375542  -4.0472947831   1.8240217911
 C   4.7978547807  -3.4617387701   0.9730500069
 H   1.8241041264  -2.7946209505   4.4444686099
 H   0.1905608939  -1.7751767249   2.8443210499
 H   0.7985517158  -1.5915432753   0.4258964273
 H   4.0897810803  -3.8597170020   4.7998569952
 H   6.2329723637  -4.6326180243   3.8601074309
 C   6.9703295190  -4.4763824384   1.2425593734
 N   5.0044192599  -3.3055460389  -0.3594811771
 C   6.1549780271  -3.7213743993  -0.8776538648
 C   7.1668882353  -4.3134727815  -0.1109568300
 H   7.7342318538  -4.9319512366   1.8675056413
 H   6.2770644912  -3.5805222860  -1.9470077282
 H   8.0851786307  -4.6325631984  -0.5924354049
 C   0.9025687545   2.9847500738  -6.4946251356
 H   0.0264908486   2.9079729842  -7.1371074763
 C   1.4937481487   4.2195328443  -6.2790006942
 H   1.0727602257   5.1006839072  -6.7567122817
 C   3.1264611122   3.1870007279  -4.8612585233
 H   3.9988804103   3.2548831326  -4.2157879523
 C   2.6162497147   4.3338503213  -5.4597581161
 H   3.0801695539   5.3008946801  -5.2887101995
 C   2.8329988110  -1.6665379994  -4.0596351923
 O   2.5410387169  -1.7498515752  -2.7476173131
 C   4.1454349738  -2.2554648063  -4.4949435916
 H   4.3022585316  -2.1416565405  -5.5706169109
 H   4.9721087691  -1.7637011976  -3.9629370543
 H   4.1784819087  -3.3238835019  -4.2411830828
 O  -1.1447355033  -1.7394995379  -2.8369907596
 O  -0.2465185903  -0.7434551320  -1.0550116636
 C  -1.2016231853  -1.2953857083  -1.6599845587
 O  -2.3692050969  -1.4225675499  -0.9787159002
 Li   0.7352099400  -1.1845501645  -2.6870687355
 H  -2.9701864819  -1.8596874752  -1.6003641571
 H  -0.0609148626   0.7093724716  -6.7124614410
54
PBE0 TS (9b to 9d) and LiHCO3 
 C   2.1967325278  -0.8873574900  -6.4873350331
 C   2.4997834399  -0.7882546745  -5.1678589904
 C   2.0655748309  -2.1343472168  -7.3037108734
 H   1.1706829524  -2.1247973877  -7.9409787877
 H   2.9342867504  -2.2710424393  -7.9614033655
 H   2.0035294764  -3.0020203882  -6.6441468268
 N   1.8442055548   0.3118665813  -7.0954018510
 C   1.5942081966   1.3207726426  -6.1792644477
 C   2.4037880500   1.1310003283  -4.9948118379
 H   3.4832164864   1.1344434667  -5.1620273874
 Cu   2.9978632149  -1.9392151696  -1.2329218664
 C   2.4148596950  -2.2993922317   3.4586357099
 C   1.5724870931  -1.5140416003   2.7063429888
 C   3.4619396587  -2.9955860652   2.8225483629
 C   1.7689015233  -1.4189415136   1.3194141212
 C   3.5909590301  -2.8473358972   1.4247579318
 N   2.7516385555  -2.0695766204   0.6987109256
 C   4.3805986463  -3.8325393129   3.5324907561
 C   5.3784371466  -4.4883668643   2.8838950717
 C   5.5391089672  -4.3593639542   1.4683816281
 C   4.6490202090  -3.5411818207   0.7327034833
 H   2.2866057209  -2.3925345572   4.5343362940
 H   0.7536120203  -0.9647877675   3.1588269340
 H   1.1236445800  -0.8092376942   0.6810642162
 H   4.2615089063  -3.9324793266   4.6082308535
 H   6.0720961017  -5.1219832595   3.4303622820
 C   6.5569176439  -5.0152403413   0.7493311813
 N   4.7436595150  -3.3750263728  -0.6025710904
 C   5.7104828765  -4.0029647520  -1.2468941988
 C   6.6454573118  -4.8379278168  -0.6131843889
 H   7.2608009665  -5.6530700208   1.2783358652
 H   5.7547664208  -3.8417034859  -2.3209403671
 H   7.4173742833  -5.3272355167  -1.1984416011
 C   0.4800346981   2.1418082817  -6.1979079146
 H  -0.1183804252   2.2183800710  -7.1048508401
 C   0.0823496034   2.8024014967  -5.0339788924
 H  -0.7993610927   3.4352610613  -5.0430711402
 C   1.9551634219   1.8361856208  -3.8200141663
 H   2.5743169328   1.8152111581  -2.9253812039
 C   0.8016087682   2.6047967243  -3.8460569930
 H   0.4762990931   3.1004478755  -2.9343475381
 C   3.0225552280  -1.5200848753  -4.1423131367
 O   2.5313806073  -1.3225332267  -2.9306744653
 C   4.2320944029  -2.3984120875  -4.2632027071
 H   4.5621976941  -2.4992060366  -5.3006066351
 H   5.0628675405  -1.9825418900  -3.6715744663
 H   4.0136884182  -3.3979195147  -3.8617606530
 O  -0.8950394235  -0.7354509608  -2.6262202461
 O   0.4108178857  -0.0092494682  -0.9675994648
 C  -0.6628402292  -0.4899432447  -1.4175169061
 O  -1.6308078219  -0.7725081455  -0.5018852873
 Li   0.9761195150  -0.1815726188  -2.8759766186
 H  -2.3664803306  -1.1235729369  -1.0257092361
 H   1.2648670356   0.2597351944  -7.9229843913
54
PBE0 9d and LiHCO3 
 C   1.9477616098  -1.1073669802  -6.4609941370
 C   2.2397359682  -0.7809279640  -5.1056746079
 C   1.7631425984  -2.4180071273  -7.1445628286
 H   1.0896046266  -3.0694334800  -6.5734769547
 H   1.3208097730  -2.2809074225  -8.1380730851
 H   2.7051910150  -2.9641378470  -7.2842839155
 N   1.5785090824   0.0223379448  -7.1057350899
 C   1.5650130584   1.1393237665  -6.3226227364
 C   2.2971087019   0.7683923447  -5.0622160683
 H   3.3840709189   0.9813812789  -5.2172419236
 Cu   2.8635124552  -1.8092869481  -1.1296477626
 C   2.5052425823  -2.5259148097   3.5381630056
 C   1.5820453227  -1.7503425636   2.8754270515
 C   3.5763316277  -3.0919727872   2.8187998394
 C   1.7202514354  -1.5393319842   1.4946269451
 C   3.6405196596  -2.8368720295   1.4317646825
 N   2.7193569965  -2.0728082923   0.7937743645
 C   4.5861538375  -3.8959911594   3.4374379791
 C   5.6147045414  -4.4112744462   2.7142652984
 C   5.7140807295  -4.1677936067   1.3081844543
 C   4.7263014643  -3.3890418272   0.6595523340
 H   2.4248188094  -2.7061021143   4.6073957298
 H   0.7452948339  -1.2956450751   3.3950052194
 H   1.0191758357  -0.9251745393   0.9248650667
 H   4.5144702021  -4.0817119073   4.5059477699
 H   6.3806006221  -5.0157975976   3.1930473449
 C   6.7640283010  -4.6696719011   0.5148504863
 N   4.7562636409  -3.1272168342  -0.6629819067
 C   5.7579811499  -3.6063970170  -1.3774484342
 C   6.7908723280  -4.3867608829  -0.8326919568
 H   7.5426117025  -5.2722496464   0.9761896515
 H   5.7500644894  -3.3675625563  -2.4385790407
 H   7.5864906555  -4.7548016941  -1.4724820502
 C   0.8727616702   2.3161293760  -6.5205978795
 H   0.4322336751   2.5352763527  -7.4929498210
 C   0.6685839346   3.1679358801  -5.4372703581
 H   0.1152528456   4.0924847286  -5.5596983622
 C   1.7880369018   1.5908111138  -3.9119943688
 H   2.2265380831   1.4252449462  -2.9293700385
 C   1.0860395179   2.7459136891  -4.1485399143
 H   0.8352230745   3.3753208649  -3.2957666482
 C   2.4785051610  -1.6097449969  -4.0308331731
 O   2.4276556096  -1.1117764381  -2.8091547504
 C   2.8173659014  -3.0670094967  -4.1243314485
 H   2.9271663722  -3.4307236414  -5.1463951390
 H   3.7631644207  -3.2478059121  -3.5954461971
 H   2.0515092066  -3.6658381483  -3.6135804131
 O  -0.9706459635  -0.9580809210  -2.3733125060
 O   0.2832989373  -0.0999836693  -0.7375019204
 C  -0.7215449366  -0.7273274212  -1.1650357854
 O  -1.5834157897  -1.2024383475  -0.2231492264
 Li   0.7774415327  -0.1127538531  -2.6689252666
 H  -2.2810394023  -1.6446534342  -0.7297536136
 H   1.1645112276  -0.0041850198  -8.0280656396
54
PBE0 TS (9d to 6) and LiHCO3  
C      1.919369108        -3.910506880        -5.413214805
C      2.116237450        -2.636980856        -4.836563708
C      0.694812853        -4.608747823        -5.895551335
H      0.248570532        -4.091106912        -6.753561727
H      0.928477262        -5.630742140        -6.211799292
H     -0.071770137        -4.669711964        -5.116250800
N      3.120876584        -4.514877956        -5.513780620
C      4.161089733        -3.714789780        -5.087579639
C      3.559381341        -2.535509809        -4.481046769
H      3.487101308        -2.771029333        -3.087793673
Cu      3.075955367        -1.615501925        -1.918826839
C      7.024892831        -0.646263905         0.773957786
C      7.229031184        -1.130104857        -0.501393655
C      5.711449079        -0.407115882         1.218284748
C      6.122801937        -1.358368996        -1.332569734
C      4.660395118        -0.680405866         0.312762222
N      4.875777698        -1.131174778        -0.944963908
C      5.401838472         0.100539088         2.520239646
C      4.114389852         0.320511502         2.897064583
C      3.025830193         0.030192737         2.013606318
C      3.296797958        -0.486967226         0.727667937
H      7.861432973        -0.448766531         1.439808557
H      8.228402235        -1.325411915        -0.876888487
H      6.245608957        -1.728872093        -2.347978170
H      6.221430311         0.313278037         3.201835848
H      3.887602521         0.714689233         3.884352346
C      1.675704650         0.230706668         2.361328368
N      2.317689289        -0.834382832        -0.143576872
C      1.056014321        -0.641083051         0.217722236
C      0.689898568        -0.094009900         1.455928393
H      1.428153863         0.643329718         3.336216257
H      0.293936185        -0.910590734        -0.504629659
H     -0.360415380         0.067347383         1.671584372
C      5.526752136        -3.880543801        -5.245659609
H      5.944398745        -4.821796063        -5.598505229
C      6.338464143        -2.769135865        -5.035321140
H      7.413775182        -2.848597154        -5.162308026
C      4.381421605        -1.344518368        -4.671860511
H      3.925299805        -0.363096831        -4.589735625
C      5.732499208        -1.496630282        -4.855510138
H      6.360793236        -0.609605719        -4.916037468
C      1.189913823        -1.760404054        -4.268796808
O      1.610947155        -0.926143099        -3.382225638
C     -0.290636430        -1.810981643        -4.518492929
H     -0.549810536        -2.339321240        -5.437592083
H     -0.793988136        -2.306345122        -3.675265749
H     -0.695151742        -0.793117832        -4.580963479
O     -0.813155394         1.577658899        -3.704769231
O     -0.673189396         1.089002606        -1.533452785
C     -1.249737403         1.615384987        -2.517711598
O     -2.415823545         2.261261187        -2.284508203
Li      0.600171155         0.560047098        -2.877144976
H     -2.693643091         2.595219866        -3.150674836
H      3.243990764        -5.429828158        -5.923359631
54
PBE0 6 and LiHCO3 and CuH(phen)
C      3.004847728        -3.454323488        -4.403189740
C      2.474382168        -2.166168731        -4.258584705
C      2.376423892        -4.800435896        -4.459319984
H      1.619765979        -4.866995353        -5.246134159
H      3.131066779        -5.569126183        -4.654494657
H      1.901319967        -5.019421970        -3.492400382
N      4.355931274        -3.350675374        -4.452197372
C      4.765149166        -2.036041132        -4.332132649
C      3.599126130        -1.252401689        -4.214926756
H      1.463750387        -4.461860078        -1.415605890
Cu      2.156439816        -3.184662923        -0.942070690
C      7.025048861        -2.255724129         0.064567554
C      6.697101307        -3.574741866        -0.161658438
C      6.013771439        -1.275486771         0.045258920
C      5.353549086        -3.904536917        -0.409079947
C      4.695602352        -1.716303915        -0.213967625
N      4.385761449        -3.007651578        -0.436743464
C      6.258669261         0.114509868         0.279458528
C      5.238590983         1.012724446         0.259286913
C      3.891595660         0.601426735         0.000944027
C      3.616301153        -0.761519833        -0.238798634
H      8.053069289        -1.961096415         0.261772979
H      7.452316279        -4.354387492        -0.144244390
H      5.052930255        -4.935021031        -0.585480076
H      7.277588138         0.438151256         0.476010558
H      5.428944014         2.067592740         0.439940566
C      2.806747780         1.500878164        -0.032817795
N      2.368393046        -1.222839164        -0.493114959
C      1.369233919        -0.349808778        -0.516212176
C      1.541640353         1.026355542        -0.292033594
H      2.982802435         2.559420106         0.143324078
H      0.379264347        -0.742295960        -0.723721446
H      0.667158191         1.665191293        -0.361161695
C      6.049308731        -1.500225110        -4.318630071
H      6.929577105        -2.130405427        -4.414093997
C      6.157312937        -0.123872075        -4.175878051
H      7.141426305         0.335974505        -4.160129191
C      3.736975975         0.133776290        -4.075020244
H      2.858820986         0.761300453        -3.985191622
C      5.013562216         0.679626182        -4.055756340
H      5.129761888         1.754581069        -3.948244428
C      1.091575623        -1.786455123        -4.119670151
O      0.793986333        -0.585479817        -3.984174592
C      0.000157631        -2.818969622        -4.105738964
H     -0.004571601        -3.410993168        -5.026946500
H      0.150302558        -3.500668951        -3.257776102
H     -0.965405409        -2.319236226        -4.001397789
O     -1.701853943         2.078347516        -3.714275243
O     -1.133307661         1.260468651        -1.720465692
C     -1.768223869         2.062689269        -2.452924968
O     -2.564155711         2.966893401        -1.838344771
Li     -0.464676313         0.646542054        -3.429056258
H     -2.962671617         3.479974030        -2.557428901
H      4.972531599        -4.144706091        -4.529185662
54
PBE1PW91 5b and LiHCO3
C       -1.242666516     -0.194600826     -7.166574740
C       -1.598945460     -0.690011817     -5.949923854
C       -1.681598180     -0.755569650     -8.498831367
H       -2.312045566     -1.636979563     -8.379304810
H       -2.221122601     -0.006085368     -9.091513273
H       -0.810321169     -1.067119221     -9.091891636
N       -0.342253930      0.851240747     -7.370246369
C        0.056213738      1.871103935     -6.522511064
C       -0.720223478      2.310109488     -5.436989730
Cu      -0.619857686     -0.473767140     -4.296500073
C        3.298806527      0.343153119     -1.585729954
C        3.202729088      0.948529890     -2.818674047
C        2.230587773     -0.446606016     -1.117663494
C        2.046835125      0.751084358     -3.590017408
C        1.103250263     -0.572072843     -1.958175692
N        1.029981054      0.007624365     -3.178731655
C        2.240932789     -1.118572611      0.146362371
C        1.183205786     -1.873505851      0.547205917
C        0.018614055     -2.008586787     -0.273927126
C       -0.028041868     -1.347220418     -1.519679258
H        4.185356533      0.466059817     -0.969329885
H        4.003362064      1.567786560     -3.207840170
H        1.941480080      1.211365315     -4.567698651
H        3.118967789     -1.018339104      0.778085763
H        1.204912032     -2.386950903      1.504425451
C       -1.105525506     -2.781450096      0.085695862
N       -1.095173431     -1.398543065     -2.341463666
C       -2.139768896     -2.117875200     -1.970882880
C       -2.183631740     -2.843683533     -0.767235348
H       -1.103841705     -3.322371679      1.028352536
H       -2.986531510     -2.142170430     -2.646548164
H       -3.064826291     -3.440043937     -0.561024942
H        0.150087991      0.826762394     -8.251231229
C        1.259063929      2.542801913     -6.800339677
H        1.868175477      2.215352399     -7.640533451
C        1.671069257      3.619080700     -6.022811816
H        2.600210688      4.126355104     -6.267941359
C        0.906046312      4.040732501     -4.937655881
H        1.229482363      4.876890070     -4.325740044
C       -2.680881486     -1.627429155     -5.829327364
O       -2.592000234     -2.684191050     -5.161832289
C       -4.053199631     -1.292711926     -6.385458443
H       -4.506384387     -2.184904394     -6.830330253
H       -4.694040665     -0.993566134     -5.547089026
H       -4.040830919     -0.474545477     -7.107427775
H       -1.668141306      1.828213635     -5.232417820
C       -0.288379177      3.379174331     -4.659524171
H       -0.907192956      3.705063824     -3.828059485
O       -4.007017029     -5.849116219     -3.947273221
O       -4.481141650     -4.094434305     -2.652972819
C       -4.574368381     -5.321515874     -2.965200411
O       -5.344690127     -6.116156304     -2.182427854
Li      -3.402685577     -4.077187962     -4.302357117
H       -5.708712385     -5.525097238     -1.507515126
54
PBE1PW91 9b and LiHCO3
C      1.013874094        -0.664219288        -5.680827114
C      2.008603437        -1.048898535        -4.897919110
C     -0.025860788        -1.646163118        -6.174875823
H     -1.005430138        -1.420480467        -5.737945203
H     -0.112238486        -1.610207425        -7.268666172
H      0.244857612        -2.659332732        -5.878692978
N      0.775145339         0.623815215        -6.156897515
C      1.415921826         1.824349164        -5.890893992
C      2.543068053         1.940110436        -5.065552121
H      2.954631545         1.055966216        -4.595989667
Cu      3.559030091        -2.470409112        -1.378084000
C      2.056510097        -2.698992813         3.387702451
C      1.157106680        -2.138600219         2.510979633
C      3.299099825        -3.158412440         2.904709670
C      1.492808678        -2.034210233         1.146946853
C      3.543894268        -3.010174059         1.522750062
N      2.653726283        -2.460067466         0.673419988
C      4.296945492        -3.754188073         3.739123523
C      5.479012196        -4.181551604         3.221961918
C      5.761921415        -4.047997811         1.825322251
C      4.797840735        -3.462683249         0.974317202
H      1.825658886        -2.793033211         4.445554028
H      0.192302816        -1.773855116         2.846214767
H      0.799548844        -1.592085316         0.428320701
H      4.090028437        -3.859067277         4.800477414
H      6.232409412        -4.632804968         3.860965859
C      6.970240163        -4.476799621         1.244266619
N      5.004893981        -3.307011406        -0.358153237
C      6.155402920        -3.722802749        -0.876017612
C      7.167110896        -4.314338783        -0.108999027
H      7.733735442        -4.931415652         1.869368530
H      6.277600715        -3.581662017        -1.944671783
H      8.085112953        -4.633264289        -0.589822376
C      0.902678570         2.985493131        -6.494660557
H      0.027626094         2.909535411        -7.137540213
C      1.494219621         4.219952370        -6.279169650
H      1.074067991         5.100409142        -6.757550433
C      3.125666583         3.187571386        -4.860560976
H      3.997518165         3.255462497        -4.215330928
C      2.615510631         4.334363603        -5.458726431
H      3.078729169         5.301261030        -5.288666139
C      2.832116701        -1.665704326        -4.062459115
O      2.539909274        -1.749408050        -2.749914116
C      4.144870606        -2.254714933        -4.497372258
H      4.301878720        -2.140851172        -5.572428010
H      4.971345331        -1.763166850        -3.966219468
H      4.177687391        -3.322426474        -4.243498333
O     -1.143548110        -1.739872672        -2.836995400
O     -0.245842954        -0.744116462        -1.055034837
C     -1.200818974        -1.295866169        -1.660013954
O     -2.368597242        -1.423724912        -0.978675916
Li      0.735785399        -1.185114563        -2.687489509
H     -2.970010811        -1.860859372        -1.599478080
H     -0.060306112         0.710685370        -6.714387890
54
PBE1PW91 TS (9b to 9d) and LiHCO3
 C   2.2032867842  -0.8872674585  -6.4891089391
 C   2.5021244063  -0.7859487279  -5.1687750826
 C   2.0766044076  -2.1351748311  -7.3049370862
 H   1.1828304058  -2.1284738291  -7.9430365326
 H   2.9458759523  -2.2697102834  -7.9615239233
 H   2.0160881861  -3.0022534695  -6.6453897577
 N   1.8499559579   0.3108619070  -7.0985751905
 C   1.5963930113   1.3200987888  -6.1837425317
 C   2.4025235158   1.1302725824  -4.9966144017
 H   3.4819417924   1.1380587758  -5.1606046727
 Cu   2.9906185386  -1.9338151725  -1.2306872634
 C   2.4187521919  -2.3035163213   3.4615507254
 C   1.5752517713  -1.5175478449   2.7117129844
 C   3.4648919294  -2.9987234821   2.8233150953
 C   1.7697402367  -1.4209686423   1.3249041720
 C   3.5923439672  -2.8492690983   1.4255571391
 N   2.7515278669  -2.0706846451   0.7019452150
 C   4.3842101534  -3.8359325231   3.5317777710
 C   5.3813365747  -4.4909795608   2.8820167922
 C   5.5406805237  -4.3609677516   1.4666358994
 C   4.6499895214  -3.5425306310   0.7320886423
 H   2.2922661474  -2.3978893938   4.5367742863
 H   0.7574446987  -0.9691837382   3.1658144062
 H   1.1239488169  -0.8109969682   0.6887683425
 H   4.2660779696  -3.9364876414   4.6069846007
 H   6.0752637753  -5.1245245113   3.4270942886
 C   6.5580112518  -5.0163353179   0.7467961765
 N   4.7442544846  -3.3761202744  -0.6030455361
 C   5.7105378663  -4.0036040977  -1.2481195858
 C   6.6458777602  -4.8386399716  -0.6154158788
 H   7.2618260310  -5.6539371934   1.2749927576
 H   5.7541233781  -3.8420470906  -2.3216004676
 H   7.4171205194  -5.3274308667  -1.2009412728
 C   0.4818133454   2.1400492335  -6.2058099851
 H  -0.1135033909   2.2161338755  -7.1142188512
 C   0.0799318001   2.8001688454  -5.0432744827
 H  -0.8015982827   3.4322552702  -5.0551267700
 C   1.9489466354   1.8349353804  -3.8230083978
 H   2.5652266202   1.8149796021  -2.9270676007
 C   0.7955207952   2.6029611967  -3.8531612317
 H   0.4672871652   3.0986243725  -2.9431549622
 C   3.0219115383  -1.5179543323  -4.1420574232
 O   2.5292021092  -1.3185236040  -2.9310986911
 C   4.2295427177  -2.3993121922  -4.2602768953
 H   4.5600768163  -2.5024273234  -5.2968046733
 H   5.0604976499  -1.9846844338  -3.6690233462
 H   4.0089021309  -3.3971571681  -3.8575620499
 O  -0.8953552510  -0.7323997337  -2.6226647367
 O   0.4124170562  -0.0103929683  -0.9640544101
 C  -0.6620411690  -0.4892280726  -1.4137673500
 O  -1.6296475751  -0.7724926916  -0.4976736808
 Li   0.9749162067  -0.1795237947  -2.8728428208
 H  -2.3663129513  -1.1218579775  -1.0206877458
 H   1.2737645587   0.2575876627  -7.9276179434
54
PBE1PW91 9d and LiHCO3 
C      1.953790442        -1.105931552        -6.462991981
C      2.241493330        -0.779414399        -5.106944219
C      1.774802474        -2.416839462        -7.147488465
H      1.101027126        -3.069842106        -6.579523662
H      1.336187316        -2.280444501        -8.142156473
H      2.718229837        -2.960416305        -7.283534254
N      1.583404251         0.022924528        -7.108616007
C      1.565107307         1.139780458        -6.325253690
C      2.294826416         0.770406642        -5.063003316
H      3.381092362         0.985977037        -5.214684327
Cu      2.859523006        -1.806402826        -1.129064778
C      2.509113519        -2.524439414         3.540152421
C      1.585799359        -1.748536019         2.878610623
C      3.578633457        -3.091726636         2.819780522
C      1.722367574        -1.538365760         1.497746117
C      3.641636021        -2.837340634         1.432641271
N      2.720080205        -2.072755945         0.795845524
C      4.587933991        -3.896452640         3.437958324
C      5.614908589        -4.413406143         2.714346326
C      5.713287473        -4.170938305         1.308216556
C      4.726250763        -3.391257449         0.659829153
H      2.430054605        -2.704104439         4.608994552
H      0.750541456        -1.293092112         3.398729449
H      1.021084706        -0.924392857         0.929503147
H      4.516855822        -4.081196751         4.506090944
H      6.380058780        -5.018289724         3.192568037
C      6.761779691        -4.675058700         0.514661388
N      4.756208947        -3.130588974        -0.662844146
C      5.756450307        -3.611925533        -1.377506888
C      6.788234611        -4.393516350        -0.832872240
H      7.539267760        -5.278104748         0.975881318
H      5.748334679        -3.374136000        -2.438327156
H      7.582476216        -4.763346965        -1.472374636
C      0.869730858         2.314304518        -6.524153976
H      0.430941869         2.532089692        -7.496971966
C      0.660405462         3.165172322        -5.441358009
H      0.104811629         4.087570386        -5.564797612
C      1.781509028         1.591959169        -3.913982010
H      2.219159983         1.428241957        -2.931326290
C      1.076759098         2.744749727        -4.151892751
H      0.823271074         3.373327157        -3.300021807
C      2.479917595        -1.607824664        -4.032189731
O      2.425531628        -1.110379892        -2.810101435
C      2.823098989        -3.064175876        -4.124707351
H      2.932042036        -3.428510727        -5.146048562
H      3.770132390        -3.241609990        -3.598043931
H      2.060349825        -3.664392869        -3.612159945
O     -0.970398880        -0.957680066        -2.370381798
O      0.285058010        -0.098810709        -0.736425578
C     -0.719824075        -0.726880219        -1.162534060
O     -1.579959648        -1.203073666        -0.219208345
Li      0.776498618        -0.112638249        -2.668009975
H     -2.277921767        -1.646054018        -0.724131910
H      1.171930752        -0.004643335        -8.031639569
54
PBE1PW91 TS (9d to 6) and LiHCO3 
C      1.920099828        -3.907216828        -5.421122737
C      2.116304977        -2.635239891        -4.841278329
C      0.696473268        -4.603081187        -5.909220906
H      0.252983400        -4.082332966        -6.766122215
H      0.930573642        -5.623457147        -6.228476030
H     -0.072068744        -4.666692129        -5.132749912
N      3.121309840        -4.512502775        -5.519643204
C      4.161334458        -3.714302985        -5.089175387
C      3.559206192        -2.535396957        -4.481955388
H      3.484995352        -2.771255289        -3.093629541
Cu      3.071934392        -1.621634455        -1.916685045
C      7.026597946        -0.646393501         0.776371604
C      7.230877199        -1.135580059        -0.496612548
C      5.713239221        -0.404797303         1.219583974
C      6.124514273        -1.366794036        -1.326652676
C      4.662184944        -0.681126182         0.315238563
N      4.877822464        -1.137161057        -0.940135872
C      5.404113537         0.108025723         2.519442842
C      4.117045584         0.330161502         2.895384466
C      3.028413435         0.037438978         2.013042022
C      3.298742829        -0.484714367         0.729169147
H      7.862592704        -0.446785039         1.441349998
H      8.229651664        -1.333229096        -0.870800340
H      6.246751077        -1.742294513        -2.339743438
H      6.223470154         0.322716092         3.199796306
H      3.890573296         0.728014947         3.880651890
C      1.678696961         0.240798018         2.360132145
N      2.318829050        -0.833546470        -0.140599531
C      1.057616297        -0.637390045         0.219971619
C      0.692460307        -0.085630799         1.456330571
H      1.432065826         0.657094303         3.333084978
H      0.295085352        -0.906883159        -0.501170637
H     -0.357019800         0.078039974         1.671300300
C      5.527005446        -3.880643646        -5.244302581
H      5.944420945        -4.821509829        -5.596855545
C      6.339057284        -2.769950903        -5.031652144
H      7.413991423        -2.849977452        -5.156571422
C      4.382423334        -1.344418825        -4.672100437
H      3.926751012        -0.363360835        -4.590369613
C      5.733449628        -1.496949452        -4.853300906
H      6.362360426        -0.610486853        -4.913122228
C      1.189124578        -1.759438138        -4.274393466
O      1.608016143        -0.925513428        -3.386612072
C     -0.291029815        -1.810510148        -4.526082852
H     -0.548671030        -2.337146447        -5.445886980
H     -0.794721267        -2.307565956        -3.684857566
H     -0.695930871        -0.793289831        -4.587063399
O     -0.819240155         1.574555463        -3.702793193
O     -0.670210457         1.088227536        -1.532146437
C     -1.251362790         1.612140201        -2.514605057
O     -2.418368459         2.255294055        -2.277411637
Li      0.598249093         0.558577584        -2.880204302
H     -2.700968023         2.587898883        -3.142256730
H      3.244575516        -5.426112892        -5.931057422
54
PBE1PW91 6 and LiHCO3 and CuH(phen)
C      2.990466783        -3.450989881        -4.406305114
C      2.473281881        -2.157909288        -4.258338606
C      2.349061312        -4.790364764        -4.480765505
H      1.607540473        -4.846029001        -5.282177517
H      3.099742983        -5.564746785        -4.665588925
H      1.855082597        -5.012462102        -3.525366756
N      4.342969358        -3.362142896        -4.444722104
C      4.765715620        -2.053022594        -4.310898134
C      3.607760539        -1.257198522        -4.199983928
H      1.460568728        -4.454766584        -1.428195614
Cu      2.151221508        -3.174477601        -0.958675003
C      7.034375731        -2.245422269         0.030013515
C      6.710157593        -3.562069804        -0.213196340
C      6.020073463        -1.268451572         0.027772052
C      5.367146791        -3.892376808        -0.461706483
C      4.702482320        -1.709385583        -0.234144445
N      4.396640151        -2.998444295        -0.474223747
C      6.262321162         0.118799776         0.279055200
C      5.240711647         1.014974215         0.270356447
C      3.894513453         0.604106461         0.008362015
C      3.620989264        -0.756686511        -0.245104198
H      8.061578850        -1.950475088         0.227853247
H      7.468037827        -4.338536306        -0.210720389
H      5.069404957        -4.920875641        -0.651045423
H      7.280291740         0.441824756         0.478397580
H      5.429022720         2.067403196         0.463544917
C      2.809059666         1.502817240        -0.017022589
N      2.372734678        -1.216341006        -0.501230438
C      1.373006534        -0.343855244        -0.517294307
C      1.544757437         1.030266192        -0.282007226
H      2.984158520         2.559034947         0.170152315
H      0.383666791        -0.734417133        -0.728302854
H      0.670681794         1.669023062        -0.345614736
C      6.055592607        -1.532331688        -4.278945118
H      6.928816006        -2.172242876        -4.367689110
C      6.177750772        -0.158740059        -4.124573354
H      7.166031782         0.289927805        -4.093779168
C      3.759798257         0.126465742        -4.050422203
H      2.887862757         0.762189394        -3.963750075
C      5.041997270         0.657054618        -4.011678195
H      5.170120133         1.729090146        -3.894595353
C      1.094271578        -1.764257478        -4.123503907
O      0.807145920        -0.559979212        -3.993550490
C     -0.004685881        -2.788551564        -4.104917788
H     -0.017913226        -3.381014431        -5.025108605
H      0.146006841        -3.470137841        -3.257507586
H     -0.967965179        -2.286450296        -3.995634130
O     -1.727666592         2.069121217        -3.692564337
O     -1.129478132         1.244400551        -1.710840357
C     -1.787943012         2.038333606        -2.431321352
O     -2.605160079         2.914118934        -1.803446130
Li     -0.463342347         0.655638136        -3.429000813
H     -3.019582127         3.425129501        -2.514564412
H      4.950799559        -4.163603737        -4.507604190
