# Supplementary material for: Computational exploration of the reaction mechanism of the Cu+-catalysed synthesis of indoles from N-aryl enaminones
Source: R Soc Open Sci. 2016 Feb 3;3(2):150582. doi: 10.1098/rsos.150582 (PMC4785979; doi:10.1098/rsos.150582)
Supplement: molecules_from_SI_table_5_tab_9b_to_9d_to_6_with_proximal_Br_and_carbonate.xyz [file rsos150582supp21.xyz]

54
B3LYP 9b proximal Br and LiHCO3
C      0.961147650        -0.801248321        -5.852855118
C      1.865748775        -1.399535372        -5.106092408
C     -0.320056731        -1.464163945        -6.314272809
H     -1.186611751        -0.983209858        -5.845139322
H     -0.441762310        -1.384847642        -7.405272034
H     -0.321707804        -2.520573133        -6.042269455
N     1.040935698         0.558907101        -6.289813894
C      2.167443619         1.368079642        -6.042336950
C      2.456297991         1.902363378        -4.776200797
Br      1.254741566         1.598858021        -3.262865713
Cu      3.548446903        -2.691341708        -1.586080442
C      2.607635095        -2.360050065         3.370673056
C      1.640083747        -1.818719087         2.550827093
C      3.752970435        -2.955528665         2.793592594
C      1.809126904        -1.869083659         1.149433659
C      3.835183179        -2.957774193         1.378740620
N     2.877356697        -2.423946699         0.585417312
C      4.809809980        -3.543326179         3.565215563
C      5.893765198        -4.105370932         2.960332884
C      6.013147687        -4.126282515         1.530201345
C      4.986317496        -3.552583526         0.737034630
H      2.504700793        -2.336469585         4.452805563
H      0.748647094        -1.353429259         2.958639103
H      1.061122194        -1.447354298         0.476231691
H      4.728398057        -3.531967326         4.648991132
H      6.689947537        -4.549152465         3.551715234
C      7.117201982        -4.697175600         0.861103672
N     5.043662925        -3.539683571        -0.625685962
C      6.101132979        -4.088786509        -1.226110193
C      7.160595083        -4.679024262        -0.518940544
H      7.920952605        -5.145192394         1.439502703
H      6.104785121        -4.057633709        -2.310471022
H      7.993373980        -5.109162620        -1.065155663
C      3.021879670         1.731853785        -7.097829527
H      2.819706277         1.324414816        -8.085836023
C      4.109588266         2.578804322        -6.902106481
H      4.743477516         2.843963299        -7.743775590
C      3.558611604         2.724077013        -4.559192928
H      3.747660335         3.113657610        -3.564760874
C      4.390437162         3.067059390        -5.626230429
H      5.241312254         3.720892720        -5.457381150
C      2.646503175        -2.074956386        -4.275445352
O      2.439124480        -2.043259977        -2.936296313
C      3.806462660        -2.908839545        -4.765407590
H      3.881104471        -2.887913828        -5.856305035
H      4.749643508        -2.532651218        -4.343911197
H      3.688444479        -3.951356931        -4.439215694
O     -1.144609469        -1.750140451        -2.608668274
O     -0.085983226        -0.646310305        -0.974171570
C     -1.104490213        -1.207202008        -1.469205462
O     -2.234756497        -1.224827340        -0.698691181
Li      0.754166910        -1.227322794        -2.663671355
H     -2.897786228        -1.685067171        -1.240859987
H      0.695185753         0.664392031        -7.238449356
54
B3LYP TS (9b to 6) with proximal Br LiHCO3
C      1.921269746        -0.966304732        -6.521671379
C      2.411409101        -1.000654232        -5.280152981
C      1.543204330        -2.142498478        -7.385469779
H      0.477546571        -2.124537089        -7.653836181
H      2.120170987        -2.132602773        -8.319572319
H      1.746355402        -3.080087336        -6.865812306
N      1.631246617         0.303508988        -7.066760169
C      1.536879354         1.312389685        -6.111285059
C      2.436872758         1.183206833        -5.021476134
Br      4.510092116         1.207660344        -5.503017857
Cu      2.980537913        -2.081941128        -1.316954614
C      2.423093881        -2.216621213         3.412837770
C      1.535979662        -1.513731045         2.625272331
C      3.507221803        -2.891330239         2.807155785
C      1.721409305        -1.480547744         1.230230491
C      3.624397799        -2.811503850         1.397784351
N      2.736282031        -2.115828914         0.635933658
C      4.476705319        -3.638910833         3.556223098
C      5.511521626        -4.271482098         2.936010895
C      5.663445880        -4.209262180         1.510987160
C      4.722052419        -3.482337013         0.735562214
H      2.303622183        -2.258891139         4.492517377
H      0.693899583        -0.982373948         3.055801492
H      1.049053763        -0.929848651         0.570570063
H      4.367245189        -3.688231239         4.636247262
H      6.241442909        -4.833812694         3.512083826
C      6.720353214        -4.842455076         0.819962261
N      4.807698841        -3.382930401        -0.612761422
C      5.812871564        -3.987123190        -1.230366727
C      6.798014123        -4.732201030        -0.553522748
H      7.461614140        -5.408424408         1.378381994
H      5.847431826        -3.879131901        -2.311064367
H      7.598044276        -5.204456138        -1.114379104
C      0.476063625         2.215545876        -6.032775259
H     -0.217710259         2.293256506        -6.868139694
C      0.257792469         2.948656965        -4.864544408
H     -0.576225232         3.641483034        -4.810228317
C      2.190970883         1.899110588        -3.834029316
H      2.897502719         1.837202608        -3.012092905
C      1.084583611         2.749438578        -3.753311682
H      0.895824789         3.283116640        -2.826182509
C      2.979813502        -1.690085509        -4.254889717
O      2.456654452        -1.563644585        -3.046868591
C      4.271335915        -2.457110697        -4.382291190
H      4.612172114        -2.502859580        -5.418805396
H      5.052945805        -1.973911619        -3.780286683
H      4.133406881        -3.478227383        -4.001027124
O     -0.926947977        -0.642140722        -2.865568559
O      0.351057993        -0.073979185        -1.117004452
C     -0.745433076        -0.431875058        -1.634976064
O     -1.797859767        -0.612416580        -0.778346273
Li      0.997759757        -0.298261124        -2.985918881
H     -2.539885293        -0.879578948        -1.347159686
H      0.939831050         0.319254667        -7.807040702
54
B3LYP 6 and bromide and LiHCO3
 C   1.5552543115  -0.6173086517  -6.5714086547
 C   1.7074636020  -0.4135941903  -5.1911730495
 C   1.9433391369  -1.7549605534  -7.4566341532
 H   1.4190612437  -2.6796969578  -7.1963548406
 H   1.7215418063  -1.5253601708  -8.5038329274
 H   3.0219060898  -1.9354295432  -7.3612504568
 N   1.0308742859   0.5153578992  -7.1149225351
 C   0.8398224643   1.4951099478  -6.1489982815
 C   1.2856642749   0.9549883077  -4.9193397925
 Br   5.1495383973  -1.0832409163  -4.9245780858
 Cu   2.9994963958  -1.6318537326  -1.4213777250
 C   2.5601364893  -2.6138834719   3.3141435163
 C   1.4488152636  -2.1083024004   2.6719123364
 C   3.7628299983  -2.7917344277   2.5924478562
 C   1.5266694717  -1.7831080209   1.3024560856
 C   3.7510271659  -2.4427858334   1.2203220091
 N   2.6447535230  -1.9539115453   0.5989179735
 C   4.9727008739  -3.2922536757   3.1801083592
 C   6.1106229040  -3.4243028064   2.4407002420
 C   6.1359704768  -3.0708600261   1.0499543578
 C   4.9556992195  -2.5892222094   0.4358312788
 H   2.5272680147  -2.8722866714   4.3696748671
 H   0.5137752997  -1.9520778596   3.1995429911
 H   0.6772063097  -1.3615988821   0.7663624664
 H   4.9647337976  -3.5601470507   4.2332425640
 H   7.0235885057  -3.7986215620   2.8960928745
 C   7.2905007420  -3.1714039163   0.2386034157
 N   4.9034800721  -2.2397851722  -0.8764499778
 C   6.0039315110  -2.3333342567  -1.6197679735
 C   7.2244466701  -2.7992468989  -1.0875920836
 H   8.2182327475  -3.5367074731   0.6722303087
 H   5.9125408555  -2.0248572048  -2.6635260720
 H   8.0924526108  -2.8560308364  -1.7359728346
 C   0.3325975325   2.7860428715  -6.2786235367
 H  -0.0028532019   3.1684560415  -7.2387526156
 C   0.2847324567   3.5727112396  -5.1305065943
 H  -0.1038461467   4.5848288283  -5.1911252363
 C   1.2658773577   1.7877344411  -3.7853431852
 H   1.7069733258   1.4655051325  -2.8471602208
 C   0.7574124327   3.0806518174  -3.9027290081
 H   0.7461024184   3.7259898999  -3.0292604822
 C   2.1316396694  -1.3577027570  -4.2002221173
 O   2.0421833029  -0.9873435316  -2.9727022552
 C   2.3480851251  -2.8210149947  -4.4741392975
 H   2.8896437470  -3.0089808680  -5.3963684203
 H   2.9126935536  -3.2589956572  -3.6488778992
 H   1.3593617469  -3.3057322365  -4.5131415824
 O  -1.4471320472  -1.1030323627  -2.5310315714
 O  -0.4183291944  -0.3379736847  -0.6981541237
 C  -1.3868469442  -0.9062031196  -1.2817770123
 O  -2.4147616578  -1.3363823673  -0.5000707827
 Li   0.2960803186  -0.2911630852  -2.4855211505
 H  -3.0550880429  -1.7336320094  -1.1150777575
 H   0.8500713483   0.6327109908  -8.1017391666
54
PBEPW91 9b proximal Br and LiHCO3
C      0.923919382        -0.851749723        -5.746350441
C      1.912904237        -1.392645537        -5.044574117
C     -0.350968435        -1.594017094        -6.099186197
H     -1.200842221        -1.181879576        -5.528232079
H     -0.585042713        -1.505472307        -7.178279971
H     -0.253970974        -2.658672712        -5.847950874
N      0.905785210         0.495815745        -6.220026684
C      2.005042059         1.369930402        -6.095796912
C      2.402118215         1.931318557        -4.863079310
Br      1.376245971         1.586226328        -3.232166479
Cu      3.634044364        -2.702472008        -1.556389784
C      2.538462441        -2.390078609         3.349670914
C      1.618046473        -1.790353885         2.502106269
C      3.679503997        -3.026346452         2.798185149
C      1.830327745        -1.823756841         1.102426371
C      3.809008838        -3.009187920         1.377532560
N      2.898049572        -2.419089505         0.555353330
C      4.688505708        -3.671713668         3.590207870
C      5.774485717        -4.270397015         3.002208623
C      5.939261072        -4.271878988         1.574400576
C      4.953552756        -3.639535191         0.760260387
H      2.399776869        -2.379833232         4.435985860
H      0.727929767        -1.289905445         2.891876832
H      1.116844293        -1.351406759         0.408774650
H      4.574426465        -3.676619446         4.679107919
H      6.539214240        -4.759960803         3.613378017
C      7.044289699        -4.876074121         0.925479728
N      5.045713098        -3.600579558        -0.611457423
C      6.111432253        -4.187681603        -1.192454832
C      7.125657391        -4.831580127        -0.461627769
H      7.818288064        -5.369498371         1.521563690
H      6.146995622        -4.137398019        -2.283429932
H      7.962589773        -5.287267699        -0.996370398
C      2.717582795         1.778496185        -7.245224983
H      2.429720810         1.347543652        -8.210540729
C      3.772453320         2.692973516        -7.171139194
H      4.297457394         2.989766274        -8.084004782
C      3.477370632         2.819402367        -4.769908833
H      3.751617930         3.230389283        -3.795452853
C      4.166494376         3.205417661        -5.928116880
H      4.994989295         3.915460628        -5.853034936
C      2.734681634        -2.045863048        -4.219446462
O      2.542320703        -1.990774633        -2.870337051
C      3.912267257        -2.854172281        -4.710538611
H      3.982567220        -2.837349387        -5.809172902
H      4.853027379        -2.450279307        -4.289606417
H      3.821555040        -3.903964341        -4.373280961
O     -1.076301613        -1.616093790        -2.620991276
O      0.018359887        -0.468891553        -1.010080242
C     -1.018979486        -1.032419512        -1.489962137
O     -2.153331223        -1.003958282        -0.707413649
Li      0.837882182        -1.124920799        -2.689786703
H     -2.820775499        -1.478857274        -1.248154286
H      0.451758519         0.566642037        -7.133510758
54
PBEPW91 TS (9b to 6) with proximal Br LiHCO3
 C   1.9604685341  -1.0003544522  -6.5118542471
 C   2.4546675227  -1.0328314814  -5.2633760192
 C   1.6353055059  -2.1845537475  -7.3881510926
 H   0.5721102914  -2.1919175788  -7.6948792412
 H   2.2464400685  -2.1653792832  -8.3092233753
 H   1.8428391614  -3.1221052082  -6.8550749179
 N   1.6220640618   0.2644246212  -7.0525366852
 C   1.4951788006   1.2748715113  -6.0988217658
 C   2.4281594556   1.2143429687  -5.0208476009
 Br   4.4554448782   1.2570035006  -5.5163036378
 Cu   3.0451043960  -2.0928883289  -1.3073096826
 C   2.3949866980  -2.1827942245   3.3998445329
 C   1.5377004080  -1.4470414327   2.5923993744
 C   3.4700022599  -2.8905228466   2.8056035042
 C   1.7404386688  -1.4134453427   1.1969842374
 C   3.6100834424  -2.8093978807   1.3901960976
 N   2.7517500717  -2.0835056626   0.6072151865
 C   4.4092368138  -3.6748563809   3.5595456921
 C   5.4368160967  -4.3425752509   2.9420006054
 C   5.6079640764  -4.2774832423   1.5173270434
 C   4.6924233298  -3.5086783911   0.7357721562
 H   2.2563163333  -2.2246853542   4.4850582604
 H   0.6994787228  -0.8877524542   3.0151120084
 H   1.0903605844  -0.8367895185   0.5195182027
 H   4.2862852549  -3.7286588794   4.6459648991
 H   6.1456145794  -4.9368443693   3.5274568912
 C   6.6514692579  -4.9421322046   0.8264626421
 N   4.7889398735  -3.3941040055  -0.6192588575
 C   5.7879032365  -4.0328962136  -1.2350615391
 C   6.7423195060  -4.8201189840  -0.5540901890
 H   7.3740340187  -5.5424029911   1.3888925414
 H   5.8365254303  -3.9124906757  -2.3222664635
 H   7.5361020501  -5.3179336274  -1.1169797355
 C   0.3763226406   2.1155565842  -6.0040048311
 H  -0.3454399303   2.1372132377  -6.8290450685
 C   0.1338597143   2.8454363572  -4.8323498898
 H  -0.7497575319   3.4856108984  -4.7653299030
 C   2.1609794583   1.9324184011  -3.8315553362
 H   2.8902651868   1.9182220423  -3.0165724268
 C   0.9961102580   2.7085365487  -3.7305620941
 H   0.7855014666   3.2315684443  -2.7933799438
 C   3.0608390199  -1.6918239839  -4.2339827563
 O   2.5127906110  -1.5826753543  -3.0214689504
 C   4.3909286040  -2.3947112739  -4.3461655263
 H   4.7730271294  -2.3775070498  -5.3769635656
 H   5.1331644269  -1.9068198854  -3.6866119968
 H   4.2849237208  -3.4458073190  -4.0165590461
 O  -0.8700568605  -0.6246600277  -2.8809838075
 O   0.4368492623   0.0240490441  -1.1537338091
 C  -0.6693567107  -0.3675509282  -1.6512810402
 O  -1.7155590204  -0.5302184109  -0.7651531036
 Li   1.0603135492  -0.2713235616  -3.0324761591
 H  -2.4576324091  -0.8295257456  -1.3336839597
 H   0.9171189489   0.2527245796  -7.7910598065
54
PBEPW91 6 and bromide and LiHCO3  
 C   1.3930715242  -0.7876403474  -6.5305607174
 C   1.7648392804  -0.4742609650  -5.2116120333
 C   1.6200095439  -2.0030843800  -7.3711791587
 H   1.1453932933  -2.9009580758  -6.9429790947
 H   1.2122816233  -1.8598793797  -8.3854271772
 H   2.7011669799  -2.2074475090  -7.4652499145
 N   0.7693393909   0.3106094533  -7.0759686612
 C   0.7107044914   1.3550503037  -6.1657922712
 C   1.3616822019   0.9058627606  -4.9788329964
 Br   4.9826447311  -0.9230852717  -4.7761952283
 Cu   3.0692017413  -1.5637077371  -1.4036696421
 C   2.4639942525  -2.6719679530   3.2473116383
 C   1.4004296476  -2.0724943349   2.5866068560
 C   3.6821076599  -2.8899433541   2.5532518180
 C   1.5358313742  -1.6970562752   1.2305156854
 C   3.7327549323  -2.4838618748   1.1900202774
 N   2.6724940901  -1.9083191291   0.5466002954
 C   4.8486057950  -3.4822779858   3.1486939882
 C   6.0071299165  -3.6476080357   2.4296387028
 C   6.0936159332  -3.2357194014   1.0552532653
 C   4.9500630699  -2.6601690826   0.4326750351
 H   2.3805321235  -2.9723268483   4.2970051668
 H   0.4526046444  -1.8809265783   3.0957383996
 H   0.7261394690  -1.2012356702   0.6748177161
 H   4.7965166274  -3.7968598972   4.1958713995
 H   6.8901999852  -4.0954052231   2.8965016785
 C   7.2638556403  -3.3615833097   0.2626427174
 N   4.9430277753  -2.2427077665  -0.8674331061
 C   6.0644550182  -2.3632636407  -1.5917307302
 C   7.2470045980  -2.9218756759  -1.0539733087
 H   8.1671519349  -3.7994786126   0.7002082336
 H   6.0050174036  -1.9980352807  -2.6281276089
 H   8.1339925105  -2.9976678120  -1.6880022945
 C   0.1579714005   2.6340061916  -6.2980391971
 H  -0.3404583244   2.9465045541  -7.2208598140
 C   0.2723557471   3.5005956614  -5.2057636138
 H  -0.1500426578   4.5071775820  -5.2716865995
 C   1.5037026033   1.8217119406  -3.9096958179
 H   2.0898730306   1.5590487833  -3.0240620057
 C   0.9468918871   3.1009540809  -4.0324311447
 H   1.0566035077   3.8107205365  -3.2074170596
 C   2.3453588277  -1.3443346444  -4.2025680622
 O   2.2289244679  -0.9128287981  -2.9735153597
 C   2.4938629554  -2.8350178547  -4.3926157483
 H   2.9263058767  -3.1114878867  -5.3606292923
 H   3.1432590737  -3.2302239811  -3.5966090563
 H   1.4912968610  -3.2979836486  -4.2843483468
 O  -1.2831996914  -0.9684163485  -2.6379633595
 O  -0.2149832378  -0.1579028707  -0.8187286195
 C  -1.1808633676  -0.7709661872  -1.3821283310
 O  -2.1650594427  -1.2602998047  -0.5554244269
 Li   0.4651553000  -0.1186103018  -2.6516623045
 H  -2.8025762980  -1.6842344425  -1.1699461946
 H   0.3880639792   0.3347188146  -8.0182998551
54
PBE0  9b proximal Br and LiHCO3
 C   0.9468635825  -0.8011748863  -5.8035425512
 C   1.8759924287  -1.3919896497  -5.0817192503
 C  -0.3330203809  -1.4732818407  -6.2283935970
 H  -1.1879326450  -1.0036710413  -5.7286590736
 H  -0.4882016242  -1.3910515387  -7.3142174965
 H  -0.3135320109  -2.5300009609  -5.9594442900
 N   1.0060717385   0.5497829284  -6.2380951785
 C   2.1328346038   1.3519729022  -6.0176418874
 C   2.4543976873   1.8648870431  -4.7547436535
 Br   1.2978477210   1.5476162960  -3.2387342006
 Cu   3.5378463324  -2.6779252484  -1.5699676082
 C   2.6101039492  -2.3348804445   3.3224973268
 C   1.6560789750  -1.7869605459   2.4966439055
 C   3.7486613851  -2.9434195650   2.7547974736
 C   1.8320088465  -1.8436633592   1.0998577624
 C   3.8357965420  -2.9501020669   1.3462614320
 N   2.8937760630  -2.4107843682   0.5472818028
 C   4.7935575584  -3.5396985266   3.5294073727
 C   5.8705221507  -4.1141484945   2.9304147623
 C   5.9924766477  -4.1392511983   1.5043786459
 C   4.9781280037  -3.5576855101   0.7113703831
 H   2.5010493152  -2.3061631124   4.4040661540
 H   0.7672586218  -1.3102584280   2.8970290636
 H   1.0909044443  -1.4148804920   0.4204278306
 H   4.7088445626  -3.5248258551   4.6130216051
 H   6.6600844588  -4.5656126737   3.5251307341
 C   7.0869455251  -4.7217814797   0.8372042196
 N   5.0322532058  -3.5449636969  -0.6444024045
 C   6.0777090007  -4.1034625788  -1.2439616947
 C   7.1290896928  -4.7045073439  -0.5396103304
 H   7.8862342828  -5.1788055641   1.4151147537
 H   6.0791516299  -4.0714643041  -2.3290040967
 H   7.9565889606  -5.1443733008  -1.0861860913
 C   2.9575518529   1.7258055550  -7.0868302488
 H   2.7292791790   1.3311966285  -8.0745801556
 C   4.0491264169   2.5660137463  -6.9082388682
 H   4.6616227499   2.8413818025  -7.7623012429
 C   3.5615150184   2.6789022362  -4.5561205840
 H   3.7764387642   3.0527676816  -3.5604774898
 C   4.3636007837   3.0343250899  -5.6366914887
 H   5.2200530262   3.6839611116  -5.4808627702
 C   2.6554039307  -2.0630245719  -4.2460742578
 O   2.4438017417  -2.0280801210  -2.9201963032
 C   3.8174833261  -2.8872157556  -4.7243588777
 H   3.9027055157  -2.8705290167  -5.8140333181
 H   4.7523939066  -2.5014966966  -4.2934929379
 H   3.7018637866  -3.9276169186  -4.3912825149
 O  -1.1476374869  -1.6554113027  -2.6389735235
 O  -0.0505787731  -0.6150158017  -0.9984816067
 C  -1.0810855728  -1.1430309642  -1.4921124319
 O  -2.1945535053  -1.1584369020  -0.7134485962
 Li   0.7615943447  -1.1803306337  -2.7107998484
 H  -2.8675206064  -1.5924766985  -1.2588505121
 H   0.6287625792   0.6612686112  -7.1717210383
54
PBE0 TS (9b to 6) with proximal Br LiHCO3
 C   1.9236779343  -0.9407295300  -6.5145312785
 C   2.4279283155  -0.9975106132  -5.2831144598
 C   1.5315340439  -2.0939280716  -7.3882649285
 H   0.4683625800  -2.0540546290  -7.6618216627
 H   2.1142092649  -2.0835253980  -8.3182773545
 H   1.7158740059  -3.0393126169  -6.8763064203
 N   1.6433505483   0.3380518198  -7.0336088482
 C   1.5590524469   1.3061640374  -6.0439765765
 C   2.4963756772   1.1422705710  -4.9910339700
 Br   4.4870374690   1.1600974307  -5.5161727575
 Cu   3.0211079080  -2.0843430641  -1.3445230489
 C   2.3716718497  -2.2020788326   3.3707859178
 C   1.4942398433  -1.4990543523   2.5783567008
 C   3.4613951656  -2.8681584697   2.7738340957
 C   1.6948407001  -1.4576612555   1.1880099405
 C   3.5880540993  -2.7771878362   1.3720082485
 N   2.7131591836  -2.0847224758   0.6055341142
 C   4.4255667576  -3.6166204945   3.5213972657
 C   5.4643221302  -4.2387765212   2.9034913103
 C   5.6241430194  -4.1632360868   1.4836259884
 C   4.6881789788  -3.4357270113   0.7132942810
 H   2.2401030009  -2.2508064869   4.4489996009
 H   0.6456162190  -0.9723704632   3.0020277922
 H   1.0300528199  -0.9034292871   0.5200108770
 H   4.3095640252  -3.6759656269   4.6004212830
 H   6.1927973407  -4.8037882336   3.4790108870
 C   6.6837079702  -4.7834428286   0.7928841722
 N   4.7755834593  -3.3202231515  -0.6286074190
 C   5.7825569628  -3.9116043485  -1.2467513690
 C   6.7653903969  -4.6578427678  -0.5757740943
 H   7.4253194994  -5.3525397620   1.3479929620
 H   5.8211398544  -3.7916123229  -2.3261863319
 H   7.5692859881  -5.1204293292  -1.1391178733
 C   0.4817855514   2.1699696217  -5.8865288911
 H  -0.2433146754   2.2639618043  -6.6931920529
 C   0.2803291237   2.8380739042  -4.6799017561
 H  -0.5718670636   3.5004313961  -4.5648107065
 C   2.2667129774   1.7950058934  -3.7658017517
 H   2.9977445174   1.7067108470  -2.9674286756
 C   1.1434736575   2.6059602679  -3.6088225113
 H   0.9672499660   3.0810494298  -2.6480252415
 C   2.9930618239  -1.6787167853  -4.2529019868
 O   2.4577333063  -1.5656785904  -3.0591173694
 C   4.2986178560  -2.4088435386  -4.3665331624
 H   4.6631641727  -2.4284343147  -5.3954972705
 H   5.0532951926  -1.9167580554  -3.7375504799
 H   4.1744009791  -3.4389950031  -4.0052887272
 O  -0.9147381054  -0.6434150598  -2.8651574990
 O   0.3862400861  -0.0685732246  -1.1456047430
 C  -0.7117989385  -0.4318181642  -1.6438820095
 O  -1.7421873456  -0.6156667922  -0.7746768415
 Li   1.0061130768  -0.2823349070  -3.0252671513
 H  -2.4872271867  -0.8866561253  -1.3318353966
 H   0.9293580687   0.3701449358  -7.7495443174
54
PBE0 6 and bromide and LiHCO3
 C   1.6007805716   0.1310644611  -6.7350074732
 C   0.5549890832   0.3853900476  -5.8379462761
 C   2.6255398895  -0.9453958804  -6.8147365867
 H   2.1623604318  -1.9359892365  -6.8554121320
 H   3.2374476538  -0.8250908589  -7.7141319809
 H   3.2963887103  -0.9338076724  -5.9465298038
 N   1.5959971538   1.1090849619  -7.6741185255
 C   0.5831429920   2.0219073626  -7.4466461617
 C  -0.1027417357   1.5953577876  -6.2921759639
 Br   4.9540127772  -1.1146135537  -3.7359434822
 Cu   4.6064476184  -1.8400630163  -1.5659541222
 C   2.4721452893  -3.1759237986   2.4943742409
 C   1.6927454793  -2.7246749541   1.4547424464
 C   3.8733312514  -3.2269154628   2.3405440415
 C   2.3155169685  -2.3258907290   0.2598191027
 C   4.4081142816  -2.8071562528   1.1049113360
 N   3.6312738060  -2.3661444629   0.0840350273
 C   4.7582488568  -3.6790479159   3.3716978217
 C   6.1046400970  -3.7106502360   3.1831677137
 C   6.6799696819  -3.2912668753   1.9421357374
 C   5.8353463357  -2.8400540968   0.9034344189
 H   2.0254295295  -3.4934027399   3.4336276442
 H   0.6105374861  -2.6630835970   1.5169773777
 H   1.7004743874  -1.9642225532  -0.5572410469
 H   4.3268295265  -3.9986414421   4.3167995281
 H   6.7657408837  -4.0555383638   3.9739727682
 C   8.0653317007  -3.2978161903   1.6833165690
 N   6.3035876764  -2.4292641795  -0.2913778667
 C   7.6055555917  -2.4453609349  -0.5088195055
 C   8.5311526447  -2.8749017375   0.4576444935
 H   8.7524765404  -3.6369314434   2.4547645519
 H   7.9284008612  -2.1040008511  -1.4895418931
 H   9.5922097799  -2.8679631483   0.2298766373
 C   0.2354102142   3.1621377149  -8.1644449710
 H   0.7857673176   3.4673287070  -9.0503845226
 C  -0.8462183276   3.8947600584  -7.6969779160
 H  -1.1522291047   4.7924266453  -8.2266501441
 C  -1.1914093040   2.3525560011  -5.8426436020
 H  -1.7368512214   2.0459707651  -4.9584235202
 C  -1.5485730231   3.4916235211  -6.5509182030
 H  -2.3925005389   4.0857261020  -6.2112114604
 C   0.1855822118  -0.3697531618  -4.6695289974
 O  -0.7810651075   0.0050018787  -3.9762318618
 C   0.9443252754  -1.6061882940  -4.2703021543
 H   0.8349914713  -2.3878189079  -5.0314293648
 H   2.0166490125  -1.4070038010  -4.1556057367
 H   0.5594136148  -1.9829519040  -3.3191389048
 O  -2.6332471464  -1.2222788104  -0.9953834745
 O  -0.4211051680  -1.4732441077  -0.8912438790
 C  -1.5817483621  -1.6336354197  -0.4382929033
 O  -1.6939378280  -2.2988908521   0.7419094327
 Li  -1.3876884610  -0.5608500682  -2.3134674618
 H  -2.6441246931  -2.3232963844   0.9318769274
 H   2.2612923267   1.1592805504  -8.4304513002
54
PBE1PW91  9b proximal Br and LiHCO3
 C   0.9445625963  -0.8016966292  -5.8023601273
 C   1.8751881876  -1.3931841900  -5.0838699395
 C  -0.3365373004  -1.4735014604  -6.2243709438
 H  -1.1894435223  -1.0060690216  -5.7202526322
 H  -0.4960458067  -1.3886301123  -7.3088179604
 H  -0.3155583205  -2.5303485427  -5.9583071025
 N   1.0022391745   0.5499382616  -6.2357087737
 C   2.1289846265   1.3530992119  -6.0176125641
 C   2.4537995657   1.8663178810  -4.7559929121
 Br   1.3024380851   1.5480697228  -3.2352502050
 Cu   3.5389863777  -2.6788094732  -1.5721404886
 C   2.6087123245  -2.3393317692   3.3242743479
 C   1.6545272242  -1.7914468249   2.4990560894
 C   3.7476980120  -2.9464088908   2.7563094531
 C   1.8307148565  -1.8468219840   1.1024285049
 C   3.8352197494  -2.9520193075   1.3478921423
 N   2.8927895298  -2.4126309051   0.5495476837
 C   4.7926264747  -3.5422919828   3.5308693603
 C   5.8700347839  -4.1154095790   2.9320906907
 C   5.9925684059  -4.1395257643   1.5062584885
 C   4.9782514345  -3.5583509042   0.7130807217
 H   2.4996506542  -2.3116867177   4.4052947451
 H   0.7657896399  -1.3159840508   2.8995460093
 H   1.0899824126  -1.4181878665   0.4236608379
 H   4.7074355519  -3.5281376957   4.6138804823
 H   6.6593020629  -4.5663818500   3.5265317679
 C   7.0878067417  -4.7208337526   0.8396693667
 N   5.0337729819  -3.5451375909  -0.6426227263
 C   6.0799661851  -4.1025144213  -1.2415810773
 C   7.1311170595  -4.7030010256  -0.5368272441
 H   7.8864973902  -5.1772163856   1.4178420298
 H   6.0823668555  -4.0702659761  -2.3260390639
 H   7.9589362116  -5.1417859570  -1.0826482637
 C   2.9500919114   1.7278792052  -7.0890943610
 H   2.7191149071   1.3334796809  -8.0756649701
 C   4.0410621257   2.5690693434  -6.9137967071
 H   4.6505195792   2.8449180511  -7.7691564083
 C   3.5605078987   2.6812408637  -4.5606814347
 H   3.7779211600   3.0550282431  -3.5661802027
 C   4.3589698263   3.0372748988  -5.6432670481
 H   5.2146915187   3.6874241644  -5.4901632014
 C   2.6546768460  -2.0645430257  -4.2492910420
 O   2.4437226669  -2.0293511033  -2.9227943566
 C   3.8162978109  -2.8891153819  -4.7279977965
 H   3.9007583611  -2.8724439019  -5.8172156984
 H   4.7514594069  -2.5046358844  -4.2979779225
 H   3.7002325168  -3.9290913960  -4.3956926949
 O  -1.1457356018  -1.6492832595  -2.6434558231
 O  -0.0484766869  -0.6168135668  -0.9984118413
 C  -1.0797634126  -1.1399402303  -1.4953355746
 O  -2.1949681527  -1.1532185309  -0.7186750284
 Li   0.7645396493  -1.1796736594  -2.7097472355
 H  -2.8688375711  -1.5834796253  -1.2654967758
 H   0.6229341080   0.6620047663  -7.1680464154
54
PBE1PW91 TS (9b to 6) with proximal Br LiHCO3
 C   1.9305933744  -0.9420976170  -6.5196451706
 C   2.4289405536  -0.9985102420  -5.2861407877
 C   1.5425160808  -2.0954430550  -7.3950849780
 H   0.4808718525  -2.0562072033  -7.6724959262
 H   2.1282626140  -2.0844521012  -8.3225251614
 H   1.7254862236  -3.0404436539  -6.8830330472
 N   1.6521766834   0.3366603071  -7.0397729273
 C   1.5637019180   1.3051749132  -6.0507556864
 C   2.4943165973   1.1399209010  -4.9925401520
 Br   4.4918851688   1.1599503805  -5.5075286892
 Cu   3.0018257708  -2.0766875720  -1.3415156270
 C   2.3837738363  -2.2003260640   3.3746736836
 C   1.5030108351  -1.4978466050   2.5860106246
 C   3.4707567566  -2.8666694828   2.7736189471
 C   1.6978281277  -1.4574817932   1.1952254592
 C   3.5923378648  -2.7771299705   1.3712288021
 N   2.7136211542  -2.0848408611   0.6085861584
 C   4.4371555900  -3.6142132634   3.5188883056
 C   5.4734907138  -4.2370978751   2.8985146872
 C   5.6284903349  -4.1632636428   1.4782543144
 C   4.6903745860  -3.4366808885   0.7095904061
 H   2.2570644609  -2.2485126386   4.4529116276
 H   0.6566723550  -0.9711739157   3.0127478390
 H   1.0306624755  -0.9042195260   0.5301801114
 H   4.3245817745  -3.6720272911   4.5977724490
 H   6.2034859626  -4.8012008665   3.4719327691
 C   6.6859136934  -4.7847091076   0.7857178953
 N   4.7746279110  -3.3236434203  -0.6324669357
 C   5.7795142668  -3.9161240611  -1.2521953908
 C   6.7640548187  -4.6614974557  -0.5830246074
 H   7.4284302720  -5.3526886155   1.3396505295
 H   5.8152448591  -3.7979607663  -2.3313883875
 H   7.5659190663  -5.1249328778  -1.1474806475
 C   0.4873541596   2.1710012622  -5.8998697218
 H  -0.2323748435   2.2664230243  -6.7104058752
 C   0.2802781674   2.8395808203  -4.6946902429
 H  -0.5707072143   3.5034612427  -4.5847641549
 C   2.2591061185   1.7930473192  -3.7689245626
 H   2.9852538429   1.7041427838  -2.9669273236
 C   1.1367829654   2.6062784610  -3.6187818282
 H   0.9563587791   3.0822703564  -2.6598282162
 C   2.9888995518  -1.6802776593  -4.2537961863
 O   2.4489466894  -1.5660533624  -3.0621613156
 C   4.2937814111  -2.4124253401  -4.3619410565
 H   4.6615148683  -2.4338654288  -5.3891098693
 H   5.0466360125  -1.9207615504  -3.7314372225
 H   4.1671651580  -3.4413572693  -3.9998000412
 O  -0.9184279047  -0.6417356260  -2.8606318318
 O   0.3880710030  -0.0739518818  -1.1432291824
 C  -0.7115783912  -0.4353159838  -1.6392025008
 O  -1.7390075311  -0.6232299615  -0.7671323478
 Li   1.0007701324  -0.2816403223  -3.0252734558
 H  -2.4861593017  -0.8921736011  -1.3219658604
 H   0.9423585171   0.3689644274  -7.7592601098
54
PBE1PW91 6 and bromide and LiHCO3  
 C   2.0412528835   0.2137169605  -6.0468732503
 C   1.1496087523  -0.1359449122  -5.0219699471
 C   2.7387486501  -0.5806755730  -7.0939779026
 H   2.0345569981  -1.1465492313  -7.7098399908
 H   3.3088336915   0.0768900800  -7.7567073119
 H   3.4400824542  -1.2872610972  -6.6347213251
 N   2.2606558909   1.5470189342  -5.9769104204
 C   1.5585066014   2.1211480760  -4.9333779720
 C   0.8371325501   1.0875631902  -4.3015807234
 Br   5.0164172227  -2.4854976490  -4.6842594862
 Cu   4.4541044919  -2.0439421235  -2.4807259009
 C   2.0604863984  -1.0059414848   1.5221707452
 C   1.4079678472  -0.8858547462   0.3163053611
 C   3.4092517027  -1.4137528503   1.5487451046
 C   2.1167675622  -1.1721616015  -0.8614189147
 C   4.0316105947  -1.6899932230   0.3132263896
 N   3.3852468244  -1.5656383262  -0.8729008433
 C   4.1564249305  -1.5650382043   2.7612412112
 C   5.4523004519  -1.9749951496   2.7451630923
 C   6.1114205803  -2.2705040002   1.5100556375
 C   5.4050729680  -2.1279630776   0.2952378365
 H   1.5466115229  -0.7939622615   2.4559459239
 H   0.3613858211  -0.5989922646   0.2375370956
 H   1.6313603636  -1.0781005716  -1.8271087533
 H   3.6594106825  -1.3451609969   3.7017777790
 H   6.0077590680  -2.0880007038   3.6718658867
 C   7.4485567343  -2.7070809592   1.4254098653
 N   5.9580678902  -2.3910461794  -0.9045243511
 C   7.2115385710  -2.8011453462  -0.9569115342
 C   8.0014358034  -2.9738533346   0.1923499954
 H   8.0292518183  -2.8301202477   2.3357026924
 H   7.6048063516  -3.0020750713  -1.9499665678
 H   9.0271182984  -3.3132774072   0.0963700600
 C   1.5182745230   3.4490979763  -4.5219192019
 H   2.0884812177   4.2190643132  -5.0335314966
 C   0.7210651515   3.7451316508  -3.4259096990
 H   0.6603323799   4.7688551109  -3.0694370693
 C   0.0431940734   1.4148512366  -3.1937555878
 H  -0.5208518403   0.6645253519  -2.6537217986
 C  -0.0025492215   2.7374868513  -2.7728206562
 H  -0.6150208776   2.9926537896  -1.9134176285
 C   0.6430044536  -1.4456682137  -4.7138523466
 O  -0.1620943211  -1.6002332257  -3.7764806874
 C   1.0737112583  -2.6606965984  -5.4875556291
 H   2.1582977424  -2.8053421373  -5.4122207107
 H   0.5649729170  -3.5332632809  -5.0752975342
 H   0.8189830703  -2.5696478388  -6.5483275176
 O  -2.8393706296  -2.3510130261  -1.3594552454
 O  -1.4777659900  -0.6720065149  -0.8193890633
 C  -2.4524640347  -1.4344595126  -0.5840014231
 O  -3.1129786162  -1.2509148620   0.5813601381
 Li  -1.3736343064  -1.7536931152  -2.4281122249
 H  -3.8183155701  -1.9152211574   0.5789547073
 H   2.8885583966   2.0415314068  -6.5915456993
