# Supplementary material for: Computational exploration of the reaction mechanism of the Cu+-catalysed synthesis of indoles from N-aryl enaminones
Source: R Soc Open Sci. 2016 Feb 3;3(2):150582. doi: 10.1098/rsos.150582 (PMC4785979; doi:10.1098/rsos.150582)
Supplement: molecules_from_SI_table_5_tab_9b_to_9d_to_6_with_proximal_Br_and_two_carbonates.xyz [file rsos150582supp22.xyz]

59
B3LYP TS (9b to 9d) proximal Br and two LiHCO3  
 C   2.0539209683  -0.8008793873  -6.4342065489
 C   2.2862294379  -0.9364544474  -5.0872189243
 C   1.8939712642  -1.9466568613  -7.4088493123
 H   0.9129129983  -2.4183357124  -7.2660809627
 H   1.9563542868  -1.5852063163  -8.4439101775
 H   2.6539942477  -2.7160867510  -7.2339682712
 N   1.7444738953   0.4250157862  -6.9271953449
 C   1.5217951075   1.4459920265  -6.0275762111
 C   2.1362392113   1.3764595340  -4.7517802108
 Br   4.2827535491   1.3808062307  -4.7033219723
 Cu   3.5112235899  -2.5579373267  -1.5373036506
 C   2.3498341990  -1.9508678456   3.3559404231
 C   1.5484376664  -1.2611111537   2.4690708034
 C   3.4055697212  -2.7490984324   2.8611288020
 C   1.7941781824  -1.3651129376   1.0815423239
 C   3.5740110460  -2.7944232718   1.4533037979
 N   2.7774299468  -2.1155626442   0.5950446768
 C   4.2944359397  -3.4986178843   3.7004431524
 C   5.2985278620  -4.2509738942   3.1674279644
 C   5.5019288558  -4.3182116599   1.7475228688
 C   4.6381421668  -3.5893389174   0.8890569331
 H   2.1837292457  -1.8895280745   4.4292489513
 H   0.7291688466  -0.6382629468   2.8136907087
 H   1.1860111358  -0.8251563118   0.3506586546
 H   4.1515878036  -3.4545473574   4.7775714286
 H   5.9683465763  -4.8158054240   3.8109316661
 C   6.5302542874  -5.0798179262   1.1539822994
 N   4.7775311988  -3.6044270277  -0.4707299026
 C   5.7651362816  -4.3363309931  -0.9987848731
 C   6.6593180804  -5.0871553753  -0.2239897948
 H   7.2086540876  -5.6498966526   1.7834950515
 H   5.8435748453  -4.3181652138  -2.0806804790
 H   7.4390961124  -5.6595239071  -0.7156292265
 C   0.5213430653   2.4037613765  -6.2686473550
 H   0.0824195705   2.4352982026  -7.2628671335
 C   0.0659661772   3.2056017518  -5.2292181169
 H  -0.7264108087   3.9266707041  -5.4128085182
 C   1.6574170084   2.1858810349  -3.7037639546
 H   2.1336805864   2.1484121632  -2.7296364415
 C   0.5988814235   3.0587127147  -3.9376767257
 H   0.2144915533   3.6549606322  -3.1135650615
 C   2.9683178146  -1.7488850992  -4.2492768293
 O   2.6094741915  -1.7854915811  -2.9516740344
 C   4.2026167760  -2.5367991226  -4.6215097530
 H   4.4168038920  -2.4747560773  -5.6914835909
 H   5.0736891139  -2.1454023698  -4.0754538444
 H   4.0807973871  -3.5938966399  -4.3422941807
 O  -0.8618460564  -0.9725176225  -2.7807692563
 O   0.3873938876   0.0494704553  -1.2245110318
 C  -0.6883080138  -0.4535484593  -1.6469280992
 O  -1.7569434913  -0.4441458315  -0.7739071543
 Li   1.0667328000  -0.5757374533  -3.0533172885
 H  -2.4771114092  -0.8528521430  -1.2830539013
 O   1.9035023716  -0.4440447813 -10.3273835323
 O   0.3346240515   0.7070361189 -11.4462006705
 C   0.8903300433   0.4168332893 -10.2913899772
 O   0.4862289771   0.9148235384  -9.2003542955
 Li   1.5412449375  -0.4367370391 -12.0717006808
 H   1.3210854782   0.5330740632  -7.9106369904
59
PBEPW91 TS (9b to 9d) proximal Br and two LiHCO3  
 C   2.0849972266  -0.8063837863  -6.4051752800
 C   2.3039870322  -0.9216684878  -5.0499446713
 C   1.9855328154  -1.9681255838  -7.3698930560
 H   1.0039194683  -2.4628988173  -7.2587880344
 H   2.0754276706  -1.6097809556  -8.4147758846
 H   2.7597721420  -2.7234393321  -7.1566148179
 N   1.7338851595   0.4078679790  -6.9254787107
 C   1.4729814452   1.4423573577  -6.0482331838
 C   2.1054068248   1.4566296967  -4.7682437017
 Br   4.1995871407   1.4643978274  -4.7176365913
 Cu   3.5585621587  -2.5382408991  -1.5085285312
 C   2.3055574707  -2.0495719996   3.3307413578
 C   1.5440012006  -1.3024599033   2.4394454347
 C   3.3581418236  -2.8582636077   2.8378270510
 C   1.8281669680  -1.3630355032   1.0534393686
 C   3.5697051053  -2.8616155487   1.4239337202
 N   2.8096351763  -2.1277086573   0.5581405874
 C   4.2075566801  -3.6607629236   3.6700975758
 C   5.2147243478  -4.4219205444   3.1284147244
 C   5.4578770341  -4.4452535747   1.7108247538
 C   4.6251261473  -3.6588454719   0.8588274741
 H   2.1077095468  -2.0224229386   4.4083218842
 H   0.7251320778  -0.6660953320   2.7852464663
 H   1.2542276380  -0.7709334690   0.3205882765
 H   4.0372284573  -3.6548011239   4.7523913381
 H   5.8581593435  -5.0308001487   3.7726501972
 C   6.4870638377  -5.2112088078   1.1134265604
 N   4.7917261737  -3.6196019892  -0.5122065345
 C   5.7901742109  -4.3658513551  -1.0436266600
 C   6.6460263541  -5.1647633797  -0.2746338801
 H   7.1418414310  -5.8247278172   1.7402434010
 H   5.8956214430  -4.3057201248  -2.1299346945
 H   7.4304484242  -5.7395633088  -0.7741748887
 C   0.4210039442   2.3463141092  -6.3150282404
 H  -0.0314158218   2.3164344063  -7.3125270583
 C  -0.0722323787   3.1622407513  -5.2957396851
 H  -0.9084385765   3.8382757039  -5.5007613489
 C   1.5872681891   2.2809440155  -3.7423305491
 H   2.0733935727   2.3014585639  -2.7633661215
 C   0.4742545579   3.0878049244  -3.9974863445
 H   0.0581323277   3.6917126404  -3.1845899974
 C   3.0281567435  -1.6992475155  -4.1934422736
 O   2.6594202515  -1.7203754739  -2.8959678975
 C   4.2957798517  -2.4427938063  -4.5487282378
 H   4.5183547051  -2.3829877731  -5.6252272755
 H   5.1506113988  -2.0123157377  -3.9918394738
 H   4.2104204835  -3.5071143703  -4.2544930110
 O  -0.8123296462  -0.7937568939  -2.7627034641
 O   0.5129778318   0.2145953006  -1.2291975884
 C  -0.5867505957  -0.2880012895  -1.6194915530
 O  -1.6249695460  -0.2929600265  -0.6932645853
 Li   1.1199038178  -0.4172663036  -3.0772953425
 H  -2.3590461585  -0.7092928642  -1.1942069871
 O   2.0166639616  -0.4693728546 -10.2401986937
 O   0.3529341117   0.4988888530 -11.4288497013
 C   0.9121925705   0.2844346175 -10.2531447796
 O   0.4224554386   0.7599073529  -9.1725074257
 Li   1.6909798071  -0.5497047555 -12.0090234028
 H   1.2794338774   0.4748706456  -7.9239995094
59
PBE0 TS (9b to 9d) proximal Br and two LiHCO3 
 C   2.0724640116  -0.8038725212  -6.4337187947
 C   2.2714556128  -0.9320265665  -5.0842058688
 C   1.9361766942  -1.9457807327  -7.4031391599
 H   0.9423491009  -2.3987603446  -7.2995744764
 H   2.0443077316  -1.5848629695  -8.4361861037
 H   2.6757068744  -2.7257738257  -7.1937690765
 N   1.7744063706   0.4164662158  -6.9361029080
 C   1.5241926059   1.4192739635  -6.0353263037
 C   2.1340102947   1.3424971285  -4.7565693956
 Br   4.2016867579   1.3405931289  -4.6887314583
 Cu   3.4417257247  -2.4956976190  -1.5155381350
 C   2.3943028167  -1.9824365019   3.3378540264
 C   1.5907392421  -1.2755848989   2.4715463920
 C   3.4379161497  -2.7756683871   2.8200908750
 C   1.8205328098  -1.3577288949   1.0834408940
 C   3.5881171325  -2.7969731780   1.4160818389
 N   2.7910096632  -2.1047421599   0.5782689660
 C   4.3318447062  -3.5427598429   3.6319219200
 C   5.3239087723  -4.2874229711   3.0736068967
 C   5.5078113674  -4.3275919493   1.6539283276
 C   4.6384252519  -3.5824483900   0.8255940171
 H   2.2388402923  -1.9374577202   4.4136435717
 H   0.7784128168  -0.6533311590   2.8334734945
 H   1.2109911271  -0.7999509507   0.3632548479
 H   4.2028224605  -3.5182201331   4.7114510010
 H   5.9994099189  -4.8667802646   3.6980691931
 C   6.5215332269  -5.0764049201   1.0282503423
 N   4.7516199926  -3.5658346910  -0.5283851018
 C   5.7226691742  -4.2832267438  -1.0885644975
 C   6.6268203164  -5.0524456459  -0.3478620744
 H   7.2090679437  -5.6622360690   1.6332875648
 H   5.7813853152  -4.2392766026  -2.1718987351
 H   7.3968389468  -5.6150967502  -0.8656288426
 C   0.5005988276   2.3463166190  -6.2662088553
 H   0.0682608486   2.3778704237  -7.2641924218
 C   0.0074246810   3.1105934019  -5.2192708979
 H  -0.8090069518   3.8055864212  -5.3974516825
 C   1.6148332549   2.1191049667  -3.7029141249
 H   2.0839662365   2.0806512781  -2.7242551511
 C   0.5295474809   2.9542471482  -3.9289720135
 H   0.1156974282   3.5172545902  -3.0959272101
 C   2.9322557648  -1.7283675810  -4.2180158833
 O   2.5433813773  -1.7517129074  -2.9393424153
 C   4.1810436558  -2.5003248348  -4.5442366513
 H   4.4261369345  -2.4484224590  -5.6081658722
 H   5.0292029350  -2.0898418063  -3.9758592134
 H   4.0624937124  -3.5549543893  -4.2534828607
 O  -0.8759932703  -0.8280300414  -2.7148248066
 O   0.4679378029   0.0945613819  -1.1847812294
 C  -0.6310179995  -0.3717203095  -1.5731020890
 O  -1.6441629511  -0.3946227370  -0.6490209752
 Li   1.0443411646  -0.4808101716  -3.0875508766
 H  -2.3912435139  -0.7697801053  -1.1383210653
 O   2.0481486058  -0.4416310343 -10.2608649073
 O   0.4881496889   0.6358692027 -11.4404383068
 C   1.0111525253   0.3773337949 -10.2724263152
 O   0.5533239172   0.8701206810  -9.2041084070
 Li   1.7575775033  -0.4648228897 -12.0176655134
 H   1.3563267891   0.5203112020  -7.9284972419
59
PBE1PW91 TS (9b to 9d) proximal Br and two LiHCO3 
 C   2.0758733017  -0.8021951326  -6.4351036478
 C   2.2785770097  -0.9292233122  -5.0863969639
 C   1.9381348227  -1.9452280107  -7.4030614276
 H   0.9483427805  -2.4035797039  -7.2909920762
 H   2.0363377951  -1.5851853734  -8.4365586010
 H   2.6833398760  -2.7206152225  -7.1994576208
 N   1.7747620213   0.4176803947  -6.9368099424
 C   1.5247054249   1.4206268281  -6.0361576837
 C   2.1355862261   1.3442197776  -4.7583684665
 Br   4.2072008487   1.3496602284  -4.6947478187
 Cu   3.4508776383  -2.4937890490  -1.5169672695
 C   2.3887369791  -1.9806817490   3.3397352238
 C   1.5909896652  -1.2686419814   2.4728048455
 C   3.4303549273  -2.7772867681   2.8234896622
 C   1.8247110710  -1.3489494319   1.0854500566
 C   3.5847722349  -2.7967552430   1.4200163023
 N   2.7931407721  -2.0991799921   0.5815457237
 C   4.3184047514  -3.5490949851   3.6370265122
 C   5.3091962227  -4.2966190262   3.0808765641
 C   5.4973354106  -4.3354800146   1.6619837744
 C   4.6336741116  -3.5859261292   0.8317257691
 H   2.2306001015  -1.9372070614   4.4145789424
 H   0.7810277543  -0.6436523951   2.8336744369
 H   1.2200593579  -0.7871355678   0.3655219077
 H   4.1860599296  -3.5255707332   4.7155331911
 H   5.9801766489  -4.8791505136   3.7063944161
 C   6.5103508986  -5.0873819515   1.0391782874
 N   4.7521369275  -3.5688622422  -0.5217403911
 C   5.7223139443  -4.2893941568  -1.0790770370
 C   6.6208541236  -5.0625404160  -0.3361198343
 H   7.1930691954  -5.6759863372   1.6460460631
 H   5.7853111155  -4.2447569257  -2.1614576893
 H   7.3902791577  -5.6271437083  -0.8514591697
 C   0.5012463333   2.3475055891  -6.2665209408
 H   0.0680439949   2.3790097284  -7.2634669407
 C   0.0097619835   3.1121361372  -5.2193385106
 H  -0.8060355712   3.8072908761  -5.3966521632
 C   1.6180696447   2.1207204569  -3.7042843011
 H   2.0882335975   2.0826285216  -2.7266939260
 C   0.5332296375   2.9561849039  -3.9296416795
 H   0.1207249638   3.5196537632  -3.0969374804
 C   2.9414403793  -1.7237812993  -4.2210217753
 O   2.5554308121  -1.7452875417  -2.9409408656
 C   4.1896638793  -2.4955967704  -4.5493591867
 H   4.4315415103  -2.4450813201  -5.6135162897
 H   5.0387788531  -2.0836761432  -3.9846007750
 H   4.0730845026  -3.5494784364  -4.2570877122
 O  -0.8662162775  -0.8454055893  -2.7186509692
 O   0.4651513764   0.0924681841  -1.1880743740
 C  -0.6287823529  -0.3837250883  -1.5777382438
 O  -1.6445230012  -0.4117616985  -0.6562776385
 Li   1.0522407281  -0.4835574206  -3.0832070496
 H  -2.3870522885  -0.7955147260  -1.1451899705
 O   2.0356924310  -0.4390745493 -10.2643628201
 O   0.4659542275   0.6313966108 -11.4374991098
 C   0.9960879846   0.3770027236 -10.2714607377
 O   0.5429959753   0.8709033243  -9.2019701262
 Li   1.7345297458  -0.4672050133 -12.0184646771
 H   1.3555045140   0.5212875434  -7.9271149131
