# Supplementary material for: Computational exploration of the reaction mechanism of the Cu+-catalysed synthesis of indoles from N-aryl enaminones
Source: R Soc Open Sci. 2016 Feb 3;3(2):150582. doi: 10.1098/rsos.150582 (PMC4785979; doi:10.1098/rsos.150582)
Supplement: molecules_from_SI_table_5_with_KHCO3.xyz [file rsos150582supp23.xyz]

53
PBE0  8 and KHCO3
C      1.510637201        -0.792740866        -6.126312818
C      1.543559996        -0.875252601        -4.754350435
C      1.674649065        -2.101518036        -6.886145347
H      1.173892407        -2.035113106        -7.857626354
H      2.741820939        -2.297577246        -7.064995508
H      1.276670372        -2.948290857        -6.317651331
N      1.226634961         0.240192172        -6.935993424
C      1.031012568         1.502298644        -6.454873762
C      1.420107775         2.028709000        -5.191250471
H      2.009212881         1.406390276        -4.526908291
Cu      2.574667637        -1.729226034        -0.908493113
C      0.249536165        -1.554359003         3.598986391
C     -0.419647434        -0.918277314         2.578430167
C      1.513187296        -2.126600448         3.346278439
C      0.174578360        -0.852394290         1.301848451
C      2.012144613        -2.029359318         2.026301388
N      1.346037973        -1.406192505         1.033989798
C      2.294425837        -2.788217748         4.343761497
C      3.510644181        -3.318637366         4.044166871
C      4.046157182        -3.240177210         2.718414100
C      3.290886645        -2.604378271         1.705022867
H     -0.176055800        -1.621244971         4.598328938
H     -1.396714162        -0.465425308         2.713267913
H     -0.333232217        -0.310744032         0.498916509
H      1.896376809        -2.857482582         5.353699961
H      4.101627345        -3.817126829         4.808782603
C      5.302898876        -3.767448594         2.370330717
N      3.731927722        -2.505215655         0.419146008
C      4.930340749        -3.015442060         0.125037539
C      5.745594982        -3.646152219         1.067135521
H      5.908499656        -4.259570633         3.127312468
H      5.246019402        -2.913497168        -0.908480544
H      6.710665941        -4.035601472         0.758971359
C      0.358253526         2.408818888        -7.318330577
H      0.072564031         2.027889788        -8.296282169
C      0.052476905         3.704614767        -6.942410332
H     -0.479439861         4.352271926        -7.638702523
C      1.107743116         3.338501797        -4.822948782
H      1.429955493         3.701414557        -3.846511094
C      0.415179566         4.189043186        -5.679301166
H      0.175359584         5.207223593        -5.381532117
C      2.289102594        -1.097709460        -3.670114972
O      1.742348064        -1.199999729        -2.430453071
C      3.801712707        -1.165198402        -3.695377102
H      4.192034265        -1.048781627        -4.711190584
H      4.238181684        -0.380131270        -3.057692357
H      4.151606330        -2.131705850        -3.296064726
O     -2.952784116        -0.237314280        -1.863818737
O     -1.431072462         0.877907132        -0.618308224
C     -2.477264510         0.216937489        -0.801058243
O     -3.188729448        -0.078418354         0.361272739
K     -0.524743754         0.171453844        -3.054454949
H     -3.934979089        -0.599999767         0.032150631
53
PBE0 TS (8 to 9a) and KHCO3
 C   1.6692578250  -0.6818408180  -6.2357670030
 C   1.6990727890  -0.5578486420  -4.8383530410
 C   1.7194948260  -2.0294095340  -6.9132101620
 H   1.2659876820  -1.9650071190  -7.9077768060
 H   2.7557710060  -2.3759768670  -7.0362139080
 H   1.1974816540  -2.7870654750  -6.3180856220
 N   1.3976712770   0.3620870410  -7.0283527870
 C   1.2227361070   1.4939140940  -6.2922306600
 C   1.7668194840   1.5316638570  -4.9530380850
 H   2.8136448570   1.2531595310  -4.8427911510
 Cu   2.5395083920  -1.6949522410  -1.0087948930
 C   0.4162917230  -1.1031307170   3.5222364670
 C  -0.2911388230  -0.5630598060   2.4692027580
 C   1.6403622730  -1.7499034490   3.2719960180
 C   0.2326877790  -0.6644734600   1.1663089200
 C   2.0793915850  -1.8132380790   1.9253663260
 N   1.3792386520  -1.2710293200   0.9008325530
 C   2.4474530870  -2.3351582090   4.2949984530
 C   3.6233966840  -2.9497187810   3.9935896020
 C   4.0923963650  -3.0400486580   2.6425554790
 C   3.3105695670  -2.4711785290   1.6069374330
 H   0.0448686140  -1.0396762860   4.5432969050
 H  -1.2439397470  -0.0618830380   2.6055853140
 H  -0.3228415700  -0.2211820480   0.3365539360
 H   2.1029382890  -2.2773188160   5.3253413330
 H   4.2336859600  -3.3912475390   4.7782125610
 C   5.2958430360  -3.6737196490   2.2931012730
 N   3.6854931840  -2.5258346200   0.2924584590
 C   4.8373674450  -3.1461934330  -0.0026870930
 C   5.6643077270  -3.7238338020   0.9544061770
 H   5.9178161190  -4.1170411020   3.0665259520
 H   5.0998941660  -3.1711528150  -1.0559258750
 H   6.5841328880  -4.2074416400   0.6405173340
 C   0.3202640550   2.4871549140  -6.7006458220
 H  -0.0646437020   2.4323214200  -7.7171165600
 C  -0.1488546580   3.4402913250  -5.8052518930
 H  -0.8834429790   4.1757769230  -6.1257160660
 C   1.2862633260   2.5458197660  -4.0662637800
 H   1.7114572000   2.6199275790  -3.0656808540
 C   0.3141555150   3.4432100320  -4.4733447530
 H  -0.0586254290   4.1900335460  -3.7740108920
 C   2.2528151470  -1.2516445580  -3.8037960810
 O   1.8026033500  -1.0652772910  -2.5583765410
 C   3.4544678900  -2.1543203570  -3.9233428600
 H   3.7565376600  -2.3130373850  -4.9629225110
 H   4.3086808700  -1.7127110930  -3.3804136970
 H   3.2568720540  -3.1322687470  -3.4578751600
 O  -2.9795342370  -0.3559410330  -2.1654611130
 O  -1.6613000210   0.7992141190  -0.7384060800
 C  -2.6742496030   0.1362944160  -1.0550239490
 O  -3.5709474310  -0.0953188130  -0.0203259280
 K  -0.5316842090   0.2567357300  -3.1189108660
 H  -4.2655752820  -0.6147563810  -0.4502639520
53
PBE0 9a and KHCO3
C      1.687665513        -0.662769822        -6.316384392
C      1.830925525        -0.376736187        -4.908270545
C      1.662195866        -1.996167474        -6.994979867
H      1.406746557        -1.841304784        -8.046971963
H      2.629275591        -2.516380643        -6.951452006
H      0.914119966        -2.671438151        -6.554874503
N      1.421561769         0.412701334        -7.060611404
C      1.406373843         1.496068004        -6.252161954
C      1.897134486         1.154623085        -4.868407437
H      3.004831549         1.326798323        -4.867413667
Cu      2.518362992        -1.496620167        -1.019750702
C      0.501776104        -1.018433436         3.528481522
C     -0.249334812        -0.495849952         2.492885824
C      1.726149164        -1.644278180         3.247029603
C      0.247534860        -0.582555399         1.179373477
C      2.136050165        -1.707422037         1.886448571
N      1.400495213        -1.159098250         0.878730469
C      2.568823074        -2.214443597         4.247582758
C      3.740406346        -2.822180437         3.913251835
C      4.168038192        -2.929233600         2.548407403
C      3.348982739        -2.366150534         1.534628374
H      0.157741780        -0.959429383         4.559543442
H     -1.207706371        -0.014524849         2.656948482
H     -0.346728979        -0.169947083         0.363044261
H      2.255703481        -2.153281153         5.287938358
H      4.378024493        -3.250970033         4.683500730
C      5.350457500        -3.577593030         2.166491473
N      3.677808569        -2.443044231         0.203962893
C      4.815483243        -3.083070422        -0.121772974
C      5.668240968        -3.656480755         0.807481045
H      5.997162872        -4.014331987         2.923139102
H      5.036517740        -3.131958415        -1.184062933
H      6.567320882        -4.161435092         0.467819963
C      0.931678706         2.761982457        -6.571365526
H      0.676685947         2.979985390        -7.607244747
C      0.695054309         3.689110462        -5.558943284
H      0.299311120         4.673766009        -5.792117872
C      1.324736780         2.066085000        -3.824443260
H      1.494999758         1.829259219        -2.776897276
C      0.841902951         3.290210209        -4.197840839
H      0.542134419         3.990872214        -3.418044761
C      2.007983083        -1.203368506        -3.813072671
O      1.897369787        -0.715047799        -2.593473826
C      2.365075393        -2.662150948        -3.891873486
H      2.365126669        -3.069097605        -4.903226455
H      3.372092741        -2.803134984        -3.468090579
H      1.682939686        -3.254322164        -3.265447106
O     -3.055198327        -0.786284304        -2.159423885
O     -1.949884260         0.574893304        -0.734506591
C     -2.896325122        -0.166317474        -1.078147317
O     -3.898257932        -0.325480698        -0.137610611
K     -0.705165817         0.063969216        -3.025228365
H     -4.522357030        -0.917012680        -0.582170856
54
PBE0 5b and KHCO3
C       -0.729843340     -0.193455288     -7.393914697
C       -1.163399436     -1.009177949     -6.394548275
C       -0.759939576     -0.504348583     -8.871574094
H       -1.116188297     -1.516929056     -9.064522138
H       -1.388329176      0.207713199     -9.422926997
H        0.251125658     -0.435487175     -9.299388141
N       -0.101623293      1.036510235     -7.179874141
C       -0.171710541      1.893946195     -6.091316737
C       -1.236959498      1.876296861     -5.175488420
Cu      -0.592811075     -0.914897002     -4.553260329
C        3.722804511      0.261031772     -2.271208916
C        3.666740156      0.493188154     -3.627362213
C        2.600436225     -0.280802615     -1.613823515
C        2.484639832      0.181762083     -4.321314920
C        1.461939887     -0.552806521     -2.405202354
N        1.418196975     -0.325163013     -3.732297237
C        2.568556835     -0.570451793     -0.212932719
C        1.462681650     -1.114874281      0.361436192
C        0.293259511     -1.407139116     -0.411517799
C        0.285072146     -1.111879391     -1.791313673
H        4.620793470      0.487181393     -1.701300047
H        4.514053886      0.908798125     -4.163323468
H        2.402049792      0.351266406     -5.391066710
H        3.450961494     -0.353224800      0.383497111
H        1.448343923     -1.342075458      1.424303187
C       -0.864888869     -1.999345271      0.134525357
N       -0.788405096     -1.344718323     -2.584501065
C       -1.864840894     -1.895109214     -2.038812858
C       -1.940470741     -2.255288753     -0.683366451
H       -0.887093766     -2.257187536      1.190742275
H       -2.717184394     -2.093187590     -2.679661658
H       -2.845164833     -2.749824564     -0.348612977
H        0.507982355      1.348881831     -7.921793164
C        0.837694676      2.855679951     -5.926305515
H        1.660560201      2.891391431     -6.639222103
C        0.796323511      3.757865611     -4.870287281
H        1.589849051      4.494014080     -4.768222065
C       -0.246439260      3.719612448     -3.947735147
H       -0.275357554      4.419891705     -3.118101905
C       -1.989846793     -2.161346317     -6.672610066
O       -1.828384127     -3.265026476     -6.114674004
C       -3.223730366     -2.027306883     -7.556778971
H       -3.297063811     -2.891780696     -8.225984882
H       -4.109226213     -2.049893739     -6.908867538
H       -3.257618808     -1.101526831     -8.134243344
H       -2.049446485      1.174520435     -5.321243422
C       -1.260311921      2.779209619     -4.117867209
H       -2.097503220      2.751896806     -3.424761169
O       -5.451986347     -4.750510238     -3.731109527
O       -4.033402610     -3.956218176     -2.167149281
C       -5.177754638     -4.274723218     -2.615486218
O       -6.235261827     -4.072207833     -1.765090725
K       -2.989431538     -4.798628062     -4.453501729
H       -5.831338703     -3.717011116     -0.961133704
54
PBE0 9b and KHCO3
C      2.219545477        -1.196045637        -6.313424835
C      2.874919289        -1.173161658        -5.173793005
C      2.140859097        -2.408196046        -7.207838813
H      1.097681992        -2.693980292        -7.405599584
H      2.614415419        -2.205445298        -8.177128365
H      2.643164637        -3.255542253        -6.739403651
N      1.526277676        -0.084537182        -6.880234717
C      1.250118193         1.078255078        -6.163504522
C      2.262546802         1.769169288        -5.477366034
H      3.282477239         1.407703704        -5.533533787
Cu      3.782247018        -2.261856804        -1.387335991
C      1.692584608        -3.004163611         3.075015301
C      1.040020229        -2.117665714         2.251213348
C      2.909949416        -3.576644349         2.647405031
C      1.599844695        -1.797358546         0.997916524
C      3.378083533        -3.209159597         1.368130038
N      2.729058883        -2.339526381         0.567027570
C      3.670837965        -4.494305059         3.438579612
C      4.841503434        -5.014271898         2.981601097
C      5.345670921        -4.663735502         1.689081865
C      4.611648108        -3.768863272         0.878212892
H      1.289993980        -3.269736361         4.049818885
H      0.098410518        -1.653439402         2.525772310
H      1.103684598        -1.064821271         0.353902463
H      3.293991773        -4.767486919         4.420991888
H      5.414862974        -5.708038970         3.590623213
C      6.553284796        -5.169508650         1.171588427
N      5.024949067        -3.403055346        -0.361315951
C      6.170644374        -3.894672421        -0.818362437
C      6.969106937        -4.780503765        -0.082740321
H      7.144798521        -5.859926802         1.767615993
H      6.468250287        -3.573189175        -1.811714800
H      7.895613679        -5.147844098        -0.511386507
C     -0.059333979         1.580316359        -6.109482387
H     -0.855640219         1.051448556        -6.630202765
C     -0.353525302         2.728575363        -5.379896822
H     -1.377502154         3.090447976        -5.346138211
C      1.955336178         2.908919853        -4.739055423
H      2.752139770         3.428722427        -4.212854948
C      0.648808599         3.393872367        -4.676409728
H      0.416658854         4.279817081        -4.093161955
C      3.566531164        -1.217028409        -4.037277019
O      2.997699307        -1.438142118        -2.856943226
C      5.051732933        -0.944176722        -4.037082971
H      5.425718165        -0.685692337        -5.032151658
H      5.282327768        -0.128689382        -3.339679691
H      5.590346355        -1.834360239        -3.683216046
O     -1.564942760        -0.500370433        -1.946418040
O      0.057019055         0.275722932        -0.581642258
C     -1.040186940        -0.278810965        -0.831750504
O     -1.728240956        -0.728900843         0.279826728
K      0.773670433         0.049911369        -3.089034595
H     -2.528717061        -1.130017774        -0.089261990
H      0.751630798        -0.380572875        -7.461121432
54 
PBE0 TS (9b to 9d) and KHCO3
C      1.855082507        -1.061861249        -6.389597974
C      2.469193321        -0.838929585        -5.199494070
C      1.371257606        -2.357931177        -6.959878175
H      0.303733468        -2.319586205        -7.219410868
H      1.920190114        -2.607773606        -7.877119575
H      1.516683871        -3.168240969        -6.243669200
N      1.546218776         0.096144275        -7.103205857
C      1.690382878         1.231672952        -6.313032262
C      2.751719655         1.003344438        -5.346579356
H      3.731456150         0.795763014        -5.790921936
Cu      3.504366690        -2.041529785        -1.390143396
C      1.995042062        -2.709534630         3.207595093
C      1.194062402        -1.947534387         2.390065333
C      3.208715710        -3.221378439         2.701121093
C      1.598872163        -1.684599579         1.066633854
C      3.522537198        -2.921431453         1.359735288
N      2.730788340        -2.164906895         0.567504871
C      4.114786144        -4.015522767         3.473397593
C      5.272676080        -4.486082207         2.936794802
C      5.616613049        -4.207702529         1.575894668
C      4.739178199        -3.432127374         0.785563058
H      1.710184698        -2.924449805         4.234914699
H      0.247411692        -1.539273886         2.728407450
H      0.974165957        -1.058064407         0.419221365
H      3.858150584        -4.235226908         4.506587383
H      5.955682603        -5.085740863         3.532396303
C      6.796386182        -4.673329147         0.964211461
N      4.987881733        -3.141235117        -0.513784456
C      6.106828867        -3.595068593        -1.060437612
C      7.043515609        -4.364689863        -0.355847849
H      7.498656529        -5.271944185         1.538831030
H      6.267583403        -3.342438105        -2.104616486
H      7.942206173        -4.707665979        -0.857721471
C      0.737669676         2.223116807        -6.164434296
H     -0.076587111         2.299797600        -6.884382088
C      0.797609514         3.097553114        -5.071462864
H      0.069681288         3.895854868        -4.968313907
C      2.778145276         1.941245152        -4.244100892
H      3.594719520         1.882359198        -3.529368305
C      1.815845149         2.926949999        -4.115829634
H      1.868714292         3.610050545        -3.269780064
C      3.043687266        -1.592536268        -4.194265336
O      2.792352078        -1.279125243        -2.952046192
C      4.092540046        -2.637407962        -4.461254246
H      4.183425405        -2.871926230        -5.525521096
H      5.070447816        -2.274088556        -4.105926969
H      3.868442619        -3.558520116        -3.906121939
O     -1.743410224        -0.719262676        -2.010903712
O     -0.200193631         0.067042491        -0.564023742
C     -1.242725498        -0.560154923        -0.875290453
O     -1.890368504        -1.165916690         0.182965727
K      0.481309906         0.264810844        -3.087617011
H     -2.654512609        -1.596453194        -0.227946816
H      0.763859905         0.051277542        -7.743427882
54 
PBE0 9d and KHCO3
C      1.773637249        -1.290251127        -6.368458808
C      2.192825134        -0.873063058        -5.067185646
C      1.217854426        -2.577721016        -6.871351654
H      0.388403547        -2.930156157        -6.243103071
H      0.830493083        -2.464088304        -7.890480145
H      1.964458208        -3.381532563        -6.899563296
N      1.711217422        -0.203448597        -7.166387805
C      2.047056552         0.970006524        -6.555886170
C      2.669028185         0.594071473        -5.238213797
H      3.775704046         0.496423980        -5.378054936
Cu      2.834187285        -1.714753737        -1.072616275
C      2.454896235        -3.083213544         3.432208903
C      1.458686666        -2.345444298         2.838671741
C      3.612844883        -3.402698735         2.693976485
C      1.606516202        -1.926312152         1.506020118
C      3.684726910        -2.950079192         1.359128750
N      2.686925681        -2.228463332         0.787268000
C      4.698675124        -4.153270753         3.247407399
C      5.807257064        -4.433840962         2.513138974
C      5.917260410        -3.986763485         1.159226597
C      4.858949468        -3.251472916         0.574622236
H      2.368026551        -3.422444102         4.461711482
H      0.551526816        -2.078499588         3.370235117
H      0.840392126        -1.328875253         0.998573892
H      4.617310713        -4.493471742         4.276509477
H      6.628645175        -5.000812065         2.943471791
C      7.046016355        -4.240188129         0.354569314
N      4.899021589        -2.805973117        -0.695761135
C      5.970348730        -3.055140335        -1.424030781
C      7.077772749        -3.772659644        -0.940178388
H      7.881043240        -4.801427126         0.766933727
H      5.958269325        -2.670245007        -2.441668324
H      7.933946170        -3.948086565        -1.583716244
C      1.766038497         2.262823967        -6.958432754
H      1.409766032         2.457042886        -7.970187475
C      1.863950328         3.289864919        -6.026513239
H      1.645167213         4.314713117        -6.305932381
C      2.399691955         1.682780415        -4.235656324
H      2.666871718         1.495596897        -3.199006532
C      2.108346924         2.949158881        -4.664119005
H      2.047408750         3.743435621        -3.920026787
C      2.328587207        -1.608526166        -3.901681064
O      2.574529147        -0.992613614        -2.771793435
C      2.254135352        -3.109562189        -3.823575264
H      2.039196657        -3.604867187        -4.770598447
H      3.214589645        -3.492006458        -3.449043993
H      1.492604533        -3.408291820        -3.090497944
O     -1.893182058        -0.895622454        -1.637588456
O     -0.161545537        -0.336989839        -0.304766315
C     -1.250672705        -0.907264721        -0.564206002
O     -1.779068026        -1.647077226         0.471985867
K      0.120996641         0.296489195        -2.845784286
H     -2.598045128        -2.012447035         0.106583664
H      1.302300331        -0.243101846        -8.090509158
54
PBE0 TS (9d to 6) and KHCO3
C      1.893126426        -3.970758042        -5.352251970
C      2.178746805        -2.689791960        -4.847741000
C      0.617598526        -4.598106029        -5.799424507
H      0.215338887        -4.095236262        -6.687320734
H      0.766755169        -5.652383169        -6.054558898
H     -0.151223272        -4.548520519        -5.022230614
N      3.047798619        -4.668627726        -5.422849568
C      4.143267692        -3.918336496        -5.038952414
C      3.624462034        -2.672680010        -4.492470001
H      3.533713228        -2.842468008        -3.090762210
Cu      3.190180487        -1.583269897        -2.013910773
C      6.990406294        -0.850679575         0.905939390
C      7.239359698        -1.338254949        -0.361976246
C      5.672491639        -0.520214792         1.268962608
C      6.176296132        -1.480468154        -1.263240308
C      4.663482944        -0.709877935         0.296658265
N      4.923515518        -1.168118259        -0.952837211
C      5.315104778         0.003353278         2.553102590
C      4.026538694         0.323484272         2.847144826
C      2.978041780         0.122420192         1.892468138
C      3.296293092        -0.417581435         0.626444037
H      7.795304707        -0.720366118         1.625073083
H      8.243938344        -1.602937809        -0.676053282
H      6.334763272        -1.854549937        -2.272582490
H      6.101378040         0.147929400         3.289718523
H      3.767923080         0.730745570         3.821313004
C      1.627958194         0.439225294         2.142146569
N      2.354384795        -0.696362221        -0.308556304
C      1.088830544        -0.400225750        -0.035948546
C      0.683377123         0.195586955         1.167031502
H      1.347601521         0.879231252         3.096114702
H      0.352279148        -0.616726443        -0.802556469
H     -0.361219328         0.462071305         1.282877185
C      5.493097587        -4.189061664        -5.169070575
H      5.844399438        -5.171716585        -5.478655781
C      6.384771827        -3.132056833        -4.988646868
H      7.452634808        -3.297287128        -5.093545291
C      4.532949397        -1.555745947        -4.726435506
H      4.148460334        -0.540979288        -4.696783426
C      5.874611905        -1.813443010        -4.872523094
H      6.568925436        -0.978820044        -4.960013146
C      1.309458436        -1.732933396        -4.295502721
O      1.789492252        -0.890026012        -3.465724959
C     -0.180036717        -1.735334235        -4.509278178
H     -0.462623412        -2.127412138        -5.489163152
H     -0.659345956        -2.359348719        -3.740057104
H     -0.589319530        -0.725497673        -4.394166891
O     -1.427492796         1.441997234        -3.523875887
O     -0.992929627         1.331519352        -1.312238691
C     -1.747095660         1.303365367        -2.310988531
O     -3.075530967         1.089080898        -2.049952499
K      1.073835202         1.548577238        -2.868028186
H     -3.494540006         1.112703763        -2.922548324
H      3.103914399        -5.608637688        -5.786514162
54
PBE0 6 and KHCO3 and CuH(phen)
C   3.0460893528  -4.0607787952  -5.2949390130
C   2.4524817549  -2.8762020625  -5.7390354386
C   2.8821283629  -4.8705261073  -4.0566404400
H   1.8614417021  -5.2546829810  -3.9583742385
H   3.5610459577  -5.7295097353  -4.0705421172
H   3.1070776991  -4.2772859597  -3.1587816723
N   3.9458209570  -4.4611229983  -6.2329745756
C   3.9843355961  -3.5829296885  -7.2971745937
C   3.0493738784  -2.5637684438  -7.0210982704
H   3.5957800351  -3.0663295250  -1.6290964376
Cu   3.5356621412  -1.9487757580  -0.5973525023
C   6.1306121571  -1.5032266758   3.7488043038
C   6.4509415982  -2.5941976546   2.9712795954
C   5.1480906859  -0.5968878520   3.3038469418
C   5.7820233191  -2.7715871034   1.7474660570
C   4.5372617638  -0.8705417150   2.0581702028
N   4.8586432315  -1.9397062456   1.3053132699
C   4.7513437451   0.5615049539   4.0434679862
C   3.7958891118   1.4000943891   3.5609596037
C   3.1569419247   1.1547627680   2.3031722613
C   3.5238580494   0.0195825588   1.5496340126
H   6.6258759007  -1.3312539442   4.7015306471
H   7.2032999458  -3.3101150726   3.2869490558
H   6.0064514112  -3.6189958174   1.1036870380
H   5.2292449892   0.7587175003   4.9997425674
H   3.4975505088   2.2792945591   4.1264426507
C   2.1632884935   2.0014582908   1.7681817839
N   2.9604027657  -0.2757954562   0.3522113213
C   2.0320805251   0.5446823189  -0.1240891723
C   1.6001738503   1.6981766300   0.5513590029
H   1.8552179297   2.8828917316   2.3257906804
H   1.5920094039   0.3061334903  -1.0858938748
H   0.8308701823   2.2952409400   0.0739480003
C   4.7585284724  -3.6143956278  -8.4537749608
H   5.4727567092  -4.4126185363  -8.6381302716
C   4.5791571852  -2.5815962143  -9.3629210982
H   5.1634716059  -2.5679738359 -10.2787054363
C   2.8878738450  -1.5346678754  -7.9571821586
H   2.1742029956  -0.7423309725  -7.7665199152
C   3.6530068982  -1.5563826788  -9.1148412525
H   3.5352512295  -0.7618952499  -9.8470533066
C   1.4538472389  -2.0643427239  -5.0725240311
O   1.0864290633  -0.9956507048  -5.5821994222
C   0.8628947851  -2.5045884132  -3.7586051029
H   0.4474515175  -3.5156863561  -3.8267620704
H   1.6304742963  -2.5189321784  -2.9705644310
H   0.0633636803  -1.8181821497  -3.4661226530
O  -1.8041870324   0.6501293897  -2.8430299583
O   0.0423688409   1.7659664301  -2.1794909340
C  -1.0694897374   1.2123983741  -1.9948565291
O  -1.5181630642   1.2272830870  -0.6958787734
K  -0.0718875980   1.1453208045  -4.6988327020
H  -2.3705446971   0.7689626464  -0.7300518387
H   4.5255281138  -5.2801748583  -6.1351956882
54
PBE0 5b proximal Br and KHCO3

54
PBEO 9b proximal Br and KHCO3
C      1.246208152        -0.846099620        -5.996339198
C      2.010885258        -1.334790180        -5.044476787
C      0.035989510        -1.549786214        -6.560801660
H     -0.874968157        -0.959118463        -6.398001631
H      0.131796685        -1.697423999        -7.646437312
H     -0.086890237        -2.530218244        -6.096762608
N      1.431936707         0.435303756        -6.606438303
C      2.585945085         1.180821950        -6.300422107
C      2.643782056         2.031445425        -5.192832008
Br      1.081853922         2.275465156        -4.069424298
Cu      3.560697578        -2.471462299        -1.418191329
C      2.458095700        -3.201006904         3.373700775
C      1.495603385        -2.570053279         2.621897586
C      3.675375829        -3.572090590         2.763954028
C      1.744038245        -2.299302996         1.261426134
C      3.825712360        -3.271692339         1.393597393
N      2.877094358        -2.644380117         0.666453389
C      4.738041849        -4.227928217         3.462376859
C      5.891158241        -4.570278298         2.827918088
C      6.073949201        -4.289537949         1.436805598
C      5.041589521        -3.645269337         0.718345768
H      2.297793604        -3.420173089         4.426773791
H      0.539799997        -2.272540679         3.040741057
H      0.981680857        -1.784319751         0.667981537
H      4.604766205        -4.448415349         4.518466165
H      6.693867100        -5.066858771         3.366491390
C      7.243224415        -4.628937446         0.729644398
N      5.141484532        -3.361617531        -0.603658221
C      6.255457884        -3.696858438        -1.242292382
C      7.335013538        -4.330679466        -0.612112899
H      8.059567623        -5.124000491         1.249591902
H      6.291122511        -3.457349556        -2.300844150
H      8.220467943        -4.579101770        -1.187781470
C      3.717112727         1.134745518        -7.123669998
H      3.696958971         0.471051652        -7.984914329
C      4.847104565         1.897305144        -6.854863993
H      5.705510934         1.842591133        -7.518454722
C      3.771527766         2.781383577        -4.891209809
H      3.771965010         3.426788455        -4.019299162
C      4.880688973         2.714135589        -5.729430659
H      5.761486987         3.307638271        -5.502713027
C      2.767686950        -1.889024789        -4.099172690
O      2.548390081        -1.733821801        -2.799272059
C      3.945802127        -2.743571731        -4.497920168
H      4.037451450        -2.839819613        -5.583283753
H      4.868751561        -2.294377576        -4.105233237
H      3.848203742        -3.744898797        -4.056716834
O     -1.979458249        -1.828921101        -1.471775985
O     -0.486279819        -0.812112107        -0.119890218
C     -1.473205931        -1.550761455        -0.360124092
O     -2.042447730        -2.139695346         0.748070086
K      0.111087123        -0.745937538        -2.663712033
H     -2.772879823        -2.661294985         0.384538329
H      1.273549582         0.383391597        -7.607526973
54
PBEO  TS (9b to 9d) with proximal Br and KHCO3
C      1.891050461        -0.969661181        -6.345581203
C      2.522923433        -0.865420445        -5.180657241
C      1.386762680        -2.216227830        -7.008470861
H      0.310467883        -2.159045736        -7.222464272
H      1.903191100        -2.371584707        -7.964150222
H      1.561793271        -3.086723599        -6.374583341
N      1.631412765         0.234619727        -7.048464623
C      1.744439966         1.340787075        -6.217319874
C      2.816668777         1.256570836        -5.290815208
Br      4.711933787         0.969720085        -6.076352573
Cu      3.043699845        -1.972822217        -1.220618760
C      2.065303043        -2.890672072         3.332886821
C      1.176787206        -2.171713835         2.569596467
C      3.280855402        -3.318591874         2.759631838
C      1.489936453        -1.875803239         1.231383128
C      3.515362009        -2.989798895         1.408123662
N      2.625808581        -2.283363289         0.668579265
C      4.265731793        -4.058604474         3.487867088
C      5.428650305        -4.447603704         2.901464817
C      5.699752410        -4.128956226         1.533761934
C      4.745652682        -3.405170400         0.780650021
H      1.849658490        -3.132940000         4.370815543
H      0.230106123        -1.823255058         2.968707144
H      0.810182209        -1.282922229         0.606453548
H      4.063157235        -4.301987708         4.527633192
H      6.172814440        -5.006607640         3.462776466
C      6.890046966        -4.501994907         0.879070586
N      4.936091438        -3.073993816        -0.513611722
C      6.064545114        -3.435163005        -1.097354589
C      7.076524062        -4.153592807        -0.439510653
H      7.648512143        -5.059213890         1.423477590
H      6.182001118        -3.145342021        -2.138264308
H      7.982591570        -4.421698012        -0.973110081
C      0.754899829         2.305161281        -6.053149149
H     -0.080849000         2.328500938        -6.751109038
C      0.803413648         3.203398498        -4.983274183
H      0.039179370         3.968007549        -4.880495461
C      2.841791117         2.146137574        -4.201831360
H      3.678189844         2.116774121        -3.510591316
C      1.832432342         3.094539469        -4.044701425
H      1.876705396         3.778099730        -3.200287024
C      3.097296907        -1.507406104        -4.111348659
O      2.585421843        -1.360828534        -2.930252559
C      4.408464027        -2.231271989        -4.239828039
H      4.704679242        -2.359226828        -5.282524953
H      5.190878117        -1.654371348        -3.728190962
H      4.334371268        -3.211157874        -3.751013563
O     -1.770340030        -0.668579578        -2.105790788
O     -0.118765681        -0.197344753        -0.643156611
C     -1.218511610        -0.701300188        -0.983916147
O     -1.874751221        -1.386554932         0.016571572
K      0.443334772         0.318966172        -3.157862866
H     -2.683770168        -1.705553945        -0.409230387
H      0.818702817         0.215561255        -7.651260979
54
PBEO 6 + CuBr(phen) + KHCO3
C      1.822992177         0.126136323        -6.977063031
C      0.704433033         0.391724937        -6.182243882
C      2.868271715        -0.933694106        -6.929543711
H      2.436781530        -1.929782210        -7.074281961
H      3.609913139        -0.776214324        -7.719132281
H      3.398604196        -0.938515693        -5.970082109
N      1.888624067         1.075395738        -7.947926670
C      0.851239267         1.979044994        -7.835562105
C      0.076848168         1.577799245        -6.727602900
Br      4.740426638        -0.782401016        -3.537273246
Cu      4.459953226        -1.760815329        -1.455431860
C      2.618714122        -3.619619167         2.539687854
C      1.760419142        -3.115098827         1.591056688
C      4.010498217        -3.571161186         2.315100827
C      2.296076249        -2.565879043         0.413096338
C      4.455435147        -2.999873449         1.104986151
N      3.601343695        -2.508442950         0.171212443
C      4.970808746        -4.070319769         3.252769285
C      6.305470174        -4.003544345         3.001134815
C      6.791361110        -3.428293645         1.784919005
C      5.870532104        -2.926666641         0.837553173
H      2.241867441        -4.052880263         3.463324710
H      0.680243480        -3.119228949         1.709605096
H      1.613233920        -2.166102454        -0.330201122
H      4.605618918        -4.507273370         4.178679896
H      7.024488768        -4.386161730         3.720908240
C      8.159922056        -3.326607788         1.463807501
N      6.255415120        -2.370444565        -0.327608090
C      7.543057382        -2.286295422        -0.604449699
C      8.539211174        -2.755134570         0.268992981
H      8.902503462        -3.700857976         2.164480421
H      7.795464336        -1.828061105        -1.557921232
H      9.585335721        -2.663196512        -0.004869287
C      0.547348313         3.091681678        -8.615253271
H      1.164241652         3.376780555        -9.463322586
C     -0.577717989         3.822687150        -8.262064181
H     -0.849945166         4.698789787        -8.843851768
C     -1.055479983         2.332260202        -6.396387331
H     -1.667972685         2.040116312        -5.552133232
C     -1.368337202         3.443762079        -7.165931353
H     -2.244477906         4.036047239        -6.915653810
C      0.238635935        -0.327036698        -5.013599769
O     -0.750878615         0.080746855        -4.388779194
C      0.951132812        -1.569263916        -4.545410941
H      1.002240240        -2.321643777        -5.339898416
H      1.981018248        -1.344802810        -4.238110874
H      0.418280549        -1.992326163        -3.690237950
O     -2.741880684        -1.436643745        -0.016899231
O     -0.534727592        -1.686536945        -0.410978250
C     -1.600486189        -1.904480533         0.208463036
O     -1.494981876        -2.771410308         1.278255553
K     -1.793422952        -0.085879266        -2.021185889
H     -2.393849650        -2.820867022         1.635374790
H      2.622669507         1.117343680        -8.638027977
54
PBE0  5b proximal Br and KHCO3
C       -2.022658487      0.496984919     -7.087251838
C       -2.368145245      0.034829686     -5.866892771
C       -2.737388859      0.180928912     -8.378064413
H       -3.572605674     -0.506141343     -8.220244920
H       -3.109384136      1.091388838     -8.865618595
H       -2.056087845     -0.304136302     -9.092310590
N       -0.884536266      1.294147002     -7.338699716
C       -0.368270801      2.320190624     -6.593599355
C       -1.084769852      2.943665581     -5.549241811
Cu      -1.293164811     -0.003836152     -4.270607829
C        2.634170085      0.629825478     -1.544574963
C        2.503240669      1.355599346     -2.707247489
C        1.607017895     -0.254522153     -1.161128807
C        1.348272387      1.194448678     -3.488075805
C        0.479642133     -0.342834952     -2.006649119
N        0.364979176      0.370457197     -3.152052364
C        1.662156818     -1.058598336      0.022192574
C        0.650043315     -1.909886971      0.338774208
C       -0.508458775     -2.021905162     -0.494734227
C       -0.600402387     -1.229653468     -1.659259944
H        3.519021090      0.727426302     -0.920330865
H        3.273867465      2.045423321     -3.034565628
H        1.218295080      1.749939593     -4.411374969
H        2.538080782     -0.979499264      0.660714321
H        0.706161560     -2.524669352      1.233373668
C       -1.578792255     -2.900824122     -0.227397079
N       -1.663545120     -1.262559010     -2.487590286
C       -2.656729388     -2.087786855     -2.201222190
C       -2.656057441     -2.942162521     -1.084149687
H       -1.537177174     -3.544412365      0.648089195
H       -3.498849730     -2.081713586     -2.887388024
H       -3.492738339     -3.626919529     -0.968855934
H       -0.382244841      1.088716533     -8.191311272
C        0.903706239      2.858671869     -6.869868612
Br       1.976004606      2.092366552     -8.308346129
C        1.436255559      3.937162245     -6.178565379
H        2.417800323      4.311132350     -6.451265298
C        0.708355829      4.522667027     -5.147513519
H        1.120787860      5.363168045     -4.598106563
C       -3.622126856     -0.672649048     -5.667127268
O       -3.694529056     -1.880394200     -5.391902681
C       -4.897187780      0.148622867     -5.685320024
H       -5.771768865     -0.498184378     -5.574851841
H       -4.879775249      0.870521418     -4.860644123
H       -4.970567094      0.731548514     -6.610038358
H       -2.074141825      2.565996648     -5.320177290
C       -0.556014412      4.016109113     -4.847672304
H       -1.148428247      4.466763359     -4.055866724
O       -3.816843527     -6.500233163     -3.402110074
O       -4.772949842     -4.726330488     -2.384828722
C       -4.414242519     -5.940641535     -2.464570073
O       -4.721210829     -6.729192487     -1.383212518
K       -3.882941645     -4.365954864     -4.829436523
H       -5.214571248     -6.141254984     -0.793689515
54
PBE0  9b distal Br and KHCO3
C      3.400229621        -0.803992647        -6.369985971
C      3.835780115        -0.991667243        -5.139282575
C      3.074254232        -1.947386435        -7.305851739
H      2.026083127        -1.910484505        -7.632682011
H      3.703711092        -1.907725040        -8.204870654
H      3.246858351        -2.900250884        -6.804547028
N      3.177247858         0.438549611        -7.000979533
C      3.176733076         1.704733075        -6.467318828
C      3.754392540         2.016948695        -5.219894857
H      4.262061956         1.224240617        -4.682157687
Cu      3.796876695        -2.413254746        -1.296885809
C      0.989216979        -2.742401930         2.777037431
C      0.574973119        -1.835132247         1.830612075
C      2.185112167        -3.462093237         2.566988447
C      1.351930185        -1.640635135         0.671175103
C      2.883725754        -3.210588605         1.367577185
N      2.467043708        -2.319430001         0.443972627
C      2.705137931        -4.417190089         3.496974308
C      3.864505990        -5.083001258         3.247458481
C      4.598441654        -4.852131686         2.040904637
C      4.106127758        -3.922299098         1.097801620
H      0.413288084        -2.914109264         3.683449212
H     -0.340128230        -1.261901905         1.937203895
H      1.043035896        -0.898884627        -0.071535642
H      2.152206557        -4.600436087         4.414769941
H      4.253826820        -5.804318569         3.960943541
C      5.803507545        -5.512142837         1.733955566
N      4.743601491        -3.661504312        -0.070465393
C      5.879338702        -4.297827480        -0.328294000
C      6.447291226        -5.231990811         0.548710936
H      6.213521451        -6.234376574         2.435429324
H      6.360579642        -4.057104785        -1.271374495
H      7.378695530        -5.719959093         0.281428007
C      2.587349077         2.780540278        -7.162130419
Br      1.782947781         2.468258212        -8.911338213
C      2.548552974         4.068767601        -6.660344276
H      2.076695832         4.853372208        -7.242425542
C      3.709168822         3.308867517        -4.706244423
H      4.167980384         3.502996326        -3.740189864
C      3.105055840         4.342671709        -5.412730826
H      3.070092626         5.350774751        -5.012058532
C      4.241086285        -1.438659481        -3.949205925
O      3.420060289        -1.565925762        -2.916309759
C      5.700635058        -1.742878926        -3.713024487
H      6.310695675        -1.555436318        -4.601079495
H      6.081284009        -1.135128317        -2.881344903
H      5.810034491        -2.798274964        -3.427277646
O     -1.101015768        -0.228271547        -2.822295945
O      0.325991223         0.486507245        -1.226839022
C     -0.758217729         0.009518867        -1.642104054
O     -1.662271967        -0.322695132        -0.652376480
K      1.414027148         0.100114037        -3.566341705
H     -2.422582898        -0.673178782        -1.139280359
H      2.767104863         0.371638941        -7.921414338
54
PBE0 TS (9b to 9d) with distal Br and KHCO3
C   2.5076703297  -0.3469923208  -5.8567923830
C   3.2037634267   0.0427706727  -4.7551193707
C   2.2346762524  -1.7529624888  -6.3005992926
H   1.1971811755  -1.8644725355  -6.6431843350
H   2.8830709017  -2.0450365215  -7.1380116487
H   2.3986168641  -2.4490650809  -5.4752207421
N   2.1889395025   0.6674310343  -6.7531189798
C   2.8837590562   1.8374029216  -6.5052343698
C   3.1929721829   1.9703465537  -5.0954723923
H   2.3202890896   2.0192847923  -4.4340023321
Cu   2.8056211011  -1.9818178259  -1.1681284502
C   1.6880532356  -3.0407166956   3.3051404724
C   0.8476751449  -2.2647075045   2.5432490220
C   2.8839339978  -3.5277944425   2.7384690200
C   1.1971055944  -1.9605105669   1.2168719470
C   3.1582645613  -3.1870623725   1.3970089448
N   2.3213983924  -2.4109363316   0.6628379700
C   3.8066116304  -4.3471779239   3.4636339592
C   4.9428941992  -4.8125553021   2.8810896479
C   5.2477887180  -4.4956593970   1.5201976976
C   4.3624122280  -3.6824375094   0.7741905340
H   1.4449754166  -3.2901957692   4.3352388481
H  -0.0881313800  -1.8808262553   2.9349980659
H   0.5512883169  -1.3462754284   0.5802585371
H   3.5751202789  -4.5926234971   4.4968500446
H   5.6366926380  -5.4360508995   3.4388716356
C   6.4041646084  -4.9604387359   0.8626711391
N   4.5894399069  -3.3485381256  -0.5115828066
C   5.6785540517  -3.8035528265  -1.1017611277
C   6.6224300865  -4.6172487302  -0.4528039702
H   7.1101631171  -5.5875297909   1.4015932825
H   5.8182794633  -3.5143546149  -2.1409978037
H   7.5013877703  -4.9610210637  -0.9885762005
C   3.5580332984   2.5896760486  -7.4514715988
Br   3.1273975822   2.3027530841  -9.3378268650
C   4.5558944805   3.4916049400  -7.1197907284
H   5.0544934941   4.0749598027  -7.8842090072
C   4.2457707184   2.8975009623  -4.7779482551
H   4.4844975673   3.0772398923  -3.7328647819
C   4.9096466485   3.5967727539  -5.7625803111
H   5.7015033530   4.2886581083  -5.4846423302
C   3.5366485716  -0.5515044357  -3.5621425444
O   2.6967155228  -1.3337652517  -2.9206850101
C   4.8355788627  -0.2066035911  -2.8944972962
H   5.3701208327   0.5780018482  -3.4381320107
H   4.6550284583   0.1251674172  -1.8612651258
H   5.4863413254  -1.0896030684  -2.8360839986
O  -1.8017241693  -1.4827973785  -2.3691706926
O  -0.3719451649  -0.5297189115  -0.9080471244
C  -1.3469051946  -1.2580210031  -1.2248802384
O  -1.9619069963  -1.8939622323  -0.1703704511
K   0.2948893916  -0.3304378193  -3.4224131561
H  -2.6719655838  -2.4070253828  -0.5836150315
H   2.0170895206   0.4175480426  -7.7195022564
54
PBE0 9d distal Br and KHCO3
C      1.460170311        -0.985608627        -6.201320864
C      2.001943086        -0.652332470        -4.923652797
C      0.809186246        -2.221536786        -6.720346173
H      0.024819380        -2.576192693        -6.040200945
H      0.341238053        -2.033473539        -7.692853518
H      1.518547279        -3.047323781        -6.857017721
N      1.429908550         0.124194700        -6.958595760
C      1.902773546         1.242713158        -6.334154179
C      2.558047924         0.793072920        -5.050980186
H      3.654674071         0.655884979        -5.212424513
Cu      2.812996788        -1.737301680        -1.019502891
C      2.544265040        -3.381367419         3.404027493
C      1.500753941        -2.669549179         2.862180992
C      3.709350226        -3.592899190         2.638470312
C      1.607160866        -2.170829140         1.552971333
C      3.738171611        -3.063403851         1.330848283
N      2.694069328        -2.370221608         0.809257599
C      4.841830728        -4.313031229         3.136221937
C      5.952489906        -4.493071142         2.373938934
C      6.019038266        -3.966203333         1.045950621
C      4.916076800        -3.254812409         0.518034161
H      2.489375548        -3.780824936         4.413896475
H      0.587955868        -2.483388529         3.418073419
H      0.805726528        -1.586601482         1.086272047
H      4.794402024        -4.712604775         4.145881052
H      6.808867802        -5.038268390         2.762022743
C      7.145665138        -4.116607628         0.212605627
N      4.914259479        -2.734362760        -0.724327781
C      5.983817942        -2.888791297        -1.481137806
C      7.132435420        -3.577017527        -1.054147167
H      8.014918342        -4.655716162         0.581354615
H      5.936203891        -2.447007243        -2.474241866
H      7.985395372        -3.673106335        -1.718274928
C      1.675574060         2.564844734        -6.636511614
Br      0.968867417         2.988472474        -8.421838436
C      1.833567432         3.567633048        -5.699975031
H      1.700637002         4.611720113        -5.950736406
C      2.344772706         1.850440989        -3.997991205
H      2.632297742         1.612377755        -2.977619690
C      2.088277487         3.143109090        -4.360744426
H      2.080632286         3.907629113        -3.584055602
C      2.173898378        -1.451003727        -3.802729615
O      2.534737939        -0.906032669        -2.674059310
C      1.993995096        -2.945322699        -3.782021830
H      1.770132021        -3.390499499        -4.751315610
H      2.920724071        -3.400118907        -3.405163491
H      1.199311205        -3.220431868        -3.075536754
O     -1.993923196        -0.706195990        -1.448262632
O     -0.174282357        -0.480308592        -0.135954846
C     -1.326367553        -0.903831924        -0.408642817
O     -1.899708200        -1.688887682         0.565834328
K      0.077928774         0.469017945        -2.566178444
H     -2.766405530        -1.922802559         0.202577551
H      0.976313934         0.165411133        -7.862668275
54
PBE0 TS (9d to 6) with distal Br and KHCO3
C      1.975959689        -3.912215036        -5.478237874
C      2.240524442        -2.650645018        -4.919006796
C      0.711192052        -4.540055028        -5.954062720
H      0.291713357        -3.991418424        -6.805532987
H      0.884055411        -5.571633164        -6.275871473
H     -0.051592267        -4.556045953        -5.169481927
N      3.137732026        -4.593170679        -5.570894520
C      4.211745128        -3.842804935        -5.143776004
C      3.683982866        -2.620640504        -4.554522307
H      3.584643756        -2.832736667        -3.136382775
Cu      3.219894087        -1.625136171        -2.026325657
C      7.018464636        -0.858497457         0.911853339
C      7.278586836        -1.354822800        -0.349113988
C      5.696082524        -0.531056843         1.264697902
C      6.220774559        -1.508872565        -1.256470381
C      4.695241113        -0.737116068         0.288220450
N      4.966357930        -1.201713697        -0.954643428
C      5.328271234         0.004388166         2.540726466
C      4.035886711         0.320371656         2.822602134
C      2.994829205         0.102829998         1.863557962
C      3.322823396        -0.450229157         0.606575673
H      7.818227310        -0.718082350         1.634743941
H      8.286549624        -1.617155145        -0.653995171
H      6.388264404        -1.887959504        -2.262354057
H      6.108827201         0.161763961         3.280658328
H      3.768653151         0.737488037         3.790222252
C      1.641075202         0.417665395         2.100538737
N      2.388110627        -0.743689063        -0.330429240
C      1.120642397        -0.448136235        -0.071005292
C      0.704538191         0.161241852         1.122658203
H      1.353273827         0.867789966         3.047572539
H      0.390501792        -0.675594989        -0.840292929
H     -0.341204860         0.427946791         1.225552131
C      5.565337410        -4.055292752        -5.276540069
Br      6.186846377        -5.801517462        -5.897417507
C      6.463464395        -3.018762846        -5.076576933
H      7.530476540        -3.180556924        -5.170833625
C      4.578663537        -1.485727326        -4.751698005
H      4.182065978        -0.478435163        -4.677097515
C      5.921308687        -1.714816468        -4.919393643
H      6.604749321        -0.869033461        -4.973566089
C      1.352263671        -1.721122287        -4.344878816
O      1.814642721        -0.890872061        -3.496055325
C     -0.136063942        -1.751117401        -4.566681814
H     -0.403402812        -2.074335762        -5.575815408
H     -0.597450284        -2.451131561        -3.854312695
H     -0.578559606        -0.767059537        -4.376166130
O     -1.479293530         1.349259694        -3.488809769
O     -0.965064502         1.294678231        -1.292758776
C     -1.753238974         1.225055125        -2.263262235
O     -3.063990248         0.977491534        -1.951051550
K      1.035573707         1.543976799        -2.928544791
H     -3.513725631         0.968487738        -2.808366892
H      3.227135658        -5.517475244        -5.968458211
54
PBE0 6 with distal Br and KHCO3
C   2.9309482391  -4.1865488270  -4.6551371358
C   2.5651532018  -2.9555386667  -5.2063881650
C   2.4770148725  -4.9294835455  -3.4488635752
H   1.4062645708  -5.1528301488  -3.4925285294
H   3.0124159391  -5.8804686298  -3.3641704146
H   2.6633197152  -4.3500481351  -2.5323995297
N   3.9076492457  -4.7279211799  -5.4330492057
C   4.2131324043  -3.8994903899  -6.4842749301
C   3.3855180888  -2.7600554846  -6.3830253200
H   3.0939475928  -3.1953018138  -0.9756991300
Cu   3.1237380169  -1.9508921423  -0.0980003111
C   5.6317349555  -1.1379258297   4.2386286437
C   5.8272597657  -2.3701249669   3.6547257487
C   4.7808127196  -0.2018404203   3.6178447226
C   5.1678087397  -2.6589770615   2.4471469140
C   4.1664520825  -0.5961303233   2.4069135910
N   4.3661433640  -1.8028251180   1.8434729918
C   4.5166565399   1.0997242061   4.1497360058
C   3.6818656864   1.9579256256   3.5048436151
C   3.0417967279   1.5917683553   2.2774258132
C   3.2823937963   0.3156467508   1.7255712039
H   6.1253410643  -0.8763258353   5.1716090807
H   6.4766178757  -3.1122185289   4.1084076941
H   5.2985644038  -3.6190024571   1.9532176867
H   4.9962402939   1.3891671831   5.0813773266
H   3.4838392754   2.9456421384   3.9134601224
C   2.1696226316   2.4522479287   1.5773748048
N   2.7125693335  -0.0991743367   0.5676675146
C   1.8982322019   0.7355276699  -0.0650019792
C   1.5958525030   2.0246074348   0.4034502427
H   1.9597115418   3.4412450980   1.9781421780
H   1.4526366896   0.3941465031  -0.9919013890
H   0.9137790486   2.6214776569  -0.1928980543
C   5.1315023892  -4.0421948670  -7.5145237225
Br   6.2252246280  -5.6409491957  -7.5981599297
C   5.2455637377  -3.0476962422  -8.4664016072
H   5.9606997652  -3.1500988180  -9.2753099655
C   3.5030924299  -1.7537986332  -7.3495220096
H   2.8763898012  -0.8732167019  -7.2846748823
C   4.4275429912  -1.9099878656  -8.3720433248
H   4.5284901074  -1.1357337753  -9.1275431872
C   1.5768030018  -2.0061022702  -4.7261123333
O   1.4126772470  -0.9353452341  -5.3277427870
C   0.7599255644  -2.3145836665  -3.5003025240
H   0.2338991950  -3.2695677592  -3.6062613100
H   1.4067947060  -2.3971951091  -2.6140390975
H   0.0200998016  -1.5263548017  -3.3332602897
O  -1.6480028332   0.6514680221  -3.0126086740
O   0.0565724874   1.9574667946  -2.3189533280
C  -0.9905074350   1.2861735443  -2.1499763346
O  -1.4502204551   1.2361036067  -0.8574742130
K   0.1076777565   1.2521260051  -4.8133414469
H  -2.2455619055   0.6855915865  -0.9047286482
H   4.3653580043  -5.6078316872  -5.2470211632
54
B3LYP 5b and KHCO3
C       -0.641360382     -0.207170401     -7.360356886
C       -1.150595716     -1.010498384     -6.382078920
C       -0.604904006     -0.526230189     -8.844941802
H       -0.971069224     -1.531824300     -9.054506626
H       -1.189755754      0.195921469     -9.431094351
H        0.428201642     -0.478111455     -9.220965000
N        0.024241169      1.006061775     -7.116910623
C       -0.161990860      1.957400215     -6.109241294
C       -1.296337269      1.991387744     -5.276997066
Cu      -0.637930473     -0.978341460     -4.514391033
C        3.785013646      0.238851815     -2.232060653
C        3.727326658      0.489078365     -3.588225961
C        2.663387499     -0.318481226     -1.578184841
C        2.542707023      0.179908783     -4.286475000
C        1.518851029     -0.588699101     -2.372930429
N        1.474971886     -0.340270869     -3.701568394
C        2.638500084     -0.623000426     -0.176717599
C        1.534800208     -1.178212441      0.398057965
C        0.360113686     -1.469691579     -0.374243948
C        0.343159882     -1.163094247     -1.757772939
H        4.682059801      0.461722843     -1.659659280
H        4.572723943      0.914705062     -4.119471954
H        2.459261017      0.361873026     -5.354107270
H        3.522408855     -0.408089354      0.418130397
H        1.525229033     -1.414856760      1.458748021
C       -0.794039161     -2.070154577      0.180273697
N       -0.744249973     -1.400655630     -2.543773800
C       -1.817556997     -1.961787097     -1.987145233
C       -1.879313705     -2.326765849     -0.629722225
H       -0.805749348     -2.331001358      1.235728426
H       -2.673014165     -2.162994206     -2.620766116
H       -2.779655985     -2.821180102     -0.285092862
H        0.645824803      1.309087861     -7.854898391
C        0.811009393      2.964513466     -5.960812767
H        1.686590143      2.957706542     -6.608441203
C        0.663074569      3.965370253     -5.004125746
H        1.428287617      4.732478922     -4.913765603
C       -0.453333398      3.984367331     -4.165241977
H       -0.566878354      4.761329726     -3.414819800
C       -2.008173778     -2.135699520     -6.704410809
O       -1.907837082     -3.251531048     -6.146067261
C       -3.208496364     -1.957792971     -7.640413620
H       -3.286975593     -2.820188225     -8.312246438
H       -4.118353742     -1.946909892     -7.026077731
H       -3.187634798     -1.033265553     -8.220419919
H       -2.071692512      1.246908435     -5.401547041
C       -1.427185532      2.994836066     -4.317347205
H       -2.314405319      3.005554175     -3.688940323
O       -5.523931293     -4.716623696     -3.707164301
O       -4.026004380     -4.027043740     -2.154488098
C       -5.198377000     -4.286305966     -2.581849197
O       -6.232430500     -4.067666551     -1.690246616
K       -3.078094763     -4.818848176     -4.512167877
H       -5.795057540     -3.752217949     -0.883095593
54
B3LYP 5b proximal Br and KHCO3
C       -2.110090746      0.565944713     -7.010636562
C       -2.414049669      0.084382747     -5.785280592
C       -2.908154541      0.321509620     -8.277118313
H       -3.754506019     -0.348184923     -8.102809645
H       -3.278416031      1.261409164     -8.708073260
H       -2.281075760     -0.150328720     -9.048515396
N       -0.939531424      1.323862455     -7.296558761
C       -0.407027235      2.390506422     -6.608391381
C       -1.104120478      3.060014865     -5.573750964
Cu      -1.269850067     -0.000463423     -4.227533903
C        2.729766912      0.573141757     -1.561320902
C        2.564206059      1.328095934     -2.704812342
C        1.716058962     -0.329180649     -1.170529079
C        1.387966592      1.177838037     -3.461123115
C        0.561605847     -0.408939927     -1.989350218
N        0.414528286      0.335304127     -3.119603055
C        1.810290727     -1.160114631     -0.003613969
C        0.811645703     -2.027805488      0.324398315
C       -0.371866341     -2.134077119     -0.480594516
C       -0.504358726     -1.315526372     -1.629931274
H        3.629742255      0.661633338     -0.958049154
H        3.322032699      2.030696301     -3.034613364
H        1.231221145      1.754809116     -4.365836750
H        2.702762662     -1.086824307      0.612002664
H        0.897955128     -2.659529504      1.204521355
C       -1.429967385     -3.029675869     -0.198218027
N       -1.596380934     -1.345195668     -2.429357742
C       -2.575279280     -2.189541973     -2.129899935
C       -2.533107268     -3.066598502     -1.026725173
H       -1.357222607     -3.686956729      0.664738267
H       -3.436284182     -2.183467223     -2.790422689
H       -3.359960707     -3.757730362     -0.895657914
H       -0.468715926      1.094500103     -8.162138116
C        0.861967160      2.919254784     -6.931748881
Br       1.920799226      2.088090107     -8.379378986
C        1.410867258      4.025627629     -6.293996735
H        2.387092717      4.388003808     -6.598057316
C        0.701526151      4.655025201     -5.270408260
H        1.126053570      5.516102585     -4.763646806
C       -3.681569473     -0.593735555     -5.532330558
O       -3.776674920     -1.819003431     -5.333730479
C       -4.933031641      0.267895358     -5.401837681
H       -5.804732393     -0.356166372     -5.185491237
H       -4.803783358      1.000476959     -4.596896701
H       -5.102026500      0.837910167     -6.323085961
H       -2.087671429      2.694517080     -5.308064011
C       -0.560135314      4.161885927     -4.924826373
H       -1.137059312      4.645257510     -4.140770006
O       -3.847535438     -6.500888689     -3.521247197
O       -4.760666611     -4.765882826     -2.384347901
C       -4.397075466     -5.977495810     -2.528944815
O       -4.639871895     -6.814723809     -1.453792246
K       -4.064482280     -4.326324738     -4.891387794
H       -5.108834385     -6.254316834     -0.814004392
54
PBEPW91 5b and KHCO3
C       -0.743687295     -0.174268068     -7.422016086
C       -1.127027134     -1.036671627     -6.418469242
C       -0.727865501     -0.478804275     -8.909899173
H       -0.939336592     -1.537544235     -9.107431522
H       -1.456932311      0.140145634     -9.465770286
H        0.268266161     -0.261822283     -9.343853747
N       -0.218214189      1.106493098     -7.186366153
C       -0.285161110      1.907261121     -6.043115971
C       -1.343579548      1.811901088     -5.106218451
Cu      -0.606003941     -0.890075536     -4.569051350
C        3.790715209      0.153456109     -2.342501548
C        3.721900341      0.399670963     -3.707529859
C        2.651195864     -0.352129223     -1.667243119
C        2.512670001      0.140438210     -4.391616908
C        1.479239607     -0.576330256     -2.450074665
N        1.421034426     -0.333885536     -3.787867249
C        2.624633748     -0.652477394     -0.262906937
C        1.494873925     -1.161621186      0.328271635
C        0.298690118     -1.404725534     -0.431309866
C        0.286323214     -1.095685322     -1.822420233
H        4.711778838      0.341421271     -1.780967496
H        4.583664784      0.788964789     -4.256205983
H        2.420714858      0.324109916     -5.466462112
H        3.528837203     -0.475489620      0.328521514
H        1.487403666     -1.398164620      1.397174909
C       -0.880670537     -1.961490676      0.128501686
N       -0.815493684     -1.283001734     -2.615252138
C       -1.915972584     -1.802825121     -2.046226582
C       -1.983721439     -2.172305068     -0.686015582
H       -0.899339927     -2.229184979      1.190178992
H       -2.787907045     -1.968011464     -2.682977977
H       -2.906773514     -2.645186163     -0.343951020
H        0.390128235      1.469886023     -7.919747939
C        0.713801524      2.887219134     -5.841915238
H        1.527809028      2.980619492     -6.571406040
C        0.672909741      3.731997373     -4.727319817
H        1.457498445      4.484059423     -4.595619856
C       -0.359347264      3.615456869     -3.784007933
H       -0.387457534      4.271557784     -2.909315413
C       -1.857404736     -2.258294213     -6.692300507
O       -1.647271733     -3.332448276     -6.057001779
C       -3.043880790     -2.271902675     -7.666641928
H       -2.962599922     -3.138697215     -8.345478624
H       -3.970750338     -2.413044254     -7.081222034
H       -3.156530134     -1.349302613     -8.254079838
H       -2.161925142      1.114195290     -5.290898912
C       -1.366444648      2.660616270     -3.991361477
H       -2.198026201      2.578793726     -3.283949547
O       -5.432304826     -4.588340538     -3.801449772
O       -4.061008376     -3.924169874     -2.096349914
C       -5.201133596     -4.157730033     -2.642537887
O       -6.319861151     -3.905268479     -1.849301952
K       -2.912216127     -4.757724385     -4.351144161
H       -5.930314708     -3.600383686     -1.002957011
54
PBEPW91 5b proximal Br and KHCO3
C       -0.911016991     -0.213753727     -6.825288563
C       -2.027950763     -0.536460643     -6.058695737
C       -0.252544871     -1.183114811     -7.804862865
H       -0.507175208     -2.217599218     -7.538693424
H       -0.611089135     -0.985616166     -8.832787336
H        0.850021282     -1.091230296     -7.819158871
N       -0.383520563      1.090835868     -7.011392247
C       -0.785626604      2.314055985     -6.490458240
C       -2.043858737      2.523219865     -5.869516277
Cu      -0.719833502     -0.660932017     -4.683930371
C        3.370624624     -0.016261874     -2.163967465
C        3.325348073      0.499480445     -3.455419274
C        2.236928583     -0.689340702     -1.644598345
C        2.157727939      0.336001384     -4.227297187
C        1.101364858     -0.802648780     -2.496796672
N        1.068577747     -0.304095249     -3.773503077
C        2.168369002     -1.252117699     -0.322876649
C        1.033607730     -1.886279892      0.123076772
C       -0.130791325     -2.009225208     -0.711884519
C       -0.086672223     -1.460505542     -2.023211258
H        4.266531025      0.094563913     -1.544798846
H        4.178355127      1.032009735     -3.882952528
H        2.092855354      0.743964685     -5.240458068
H        3.045842582     -1.165259566      0.325557623
H        0.998947403     -2.311790925      1.131099852
C       -1.335997832     -2.649972503     -0.320796862
N       -1.140670653     -1.520227069     -2.886840872
C       -2.266960507     -2.125845703     -2.485947314
C       -2.406036820     -2.711634303     -1.206886099
H       -1.408765700     -3.092580018      0.678396446
H       -3.062964665     -2.138783459     -3.238038843
H       -3.360382421     -3.208160296     -0.977074813
H        0.532955720      1.116282048     -7.460173766
C        0.061499009      3.446971453     -6.580591310
Br       1.852404658      3.259718146     -7.417211062
C       -0.295988876      4.707917356     -6.111983237
H        0.399249424      5.543507758     -6.218083789
C       -1.548150709      4.882436514     -5.503522371
H       -1.836589302      5.868039872     -5.128274788
C       -3.149706762     -1.364548439     -6.244614374
O       -3.712004328     -2.084925528     -5.350215590
C       -3.844645754     -1.303921907     -7.612458487
H       -3.926414196     -2.326967470     -8.021942373
H       -4.873210479     -0.920827887     -7.488289120
H       -3.321217251     -0.666922389     -8.343073254
H       -2.706511615      1.660455284     -5.775082923
C       -2.409002830      3.783064138     -5.387562931
H       -3.389341477      3.901945519     -4.916342403
O       -5.305481815     -5.954684413     -2.822350270
O       -5.161859584     -3.971204242     -1.692125070
C       -5.267983931     -5.249428023     -1.781999185
O       -5.352967742     -5.938257455     -0.571284594
K       -5.244848352     -3.850264956     -4.335717243
H       -5.351188252     -5.218772546      0.094872198
54
PBE1PW91 5b and KHCO3
C       -1.069107733     -0.141838895     -7.344998460
C       -1.418307299     -0.576551249     -6.112815786
C       -1.698871498     -0.599435307     -8.639032971
H       -2.454996251     -1.369265298     -8.471197615
H       -2.153767113      0.237706563     -9.183458770
H       -0.943177299     -1.037550797     -9.307003393
N       -0.019563784      0.756707869     -7.606541835
C        0.447152305      1.814123330     -6.851992386
C       -0.317782536      2.432266514     -5.846243841
Cu      -0.414418293     -0.425074388     -4.477220810
C        3.212070094      0.768582802     -1.535319071
C        3.166715459      1.300939925     -2.803761094
C        2.190249448     -0.104808832     -1.114323797
C        2.103602460      0.956511320     -3.652900557
C        1.157055041     -0.385345930     -2.034703617
N        1.128303551      0.137628169     -3.283590995
C        2.159381409     -0.710716147      0.182249237
C        1.154447778     -1.555077792      0.537100907
C        0.090436717     -1.859291900     -0.370534047
C        0.084571722     -1.267149585     -1.651983750
H        4.023729334      1.010574485     -0.854371357
H        3.932028489      1.980822325     -3.161152778
H        2.042862217      1.357830281     -4.659254636
H        2.961940304     -0.483311470      0.878211541
H        1.142625280     -2.015107424      1.521306534
C       -0.968173394     -2.739818431     -0.063778848
N       -0.886801510     -1.489609331     -2.559284181
C       -1.870537528     -2.311159603     -2.236150294
C       -1.950719459     -2.975274895     -0.998562373
H       -0.992156129     -3.228424619      0.906984965
H       -2.637208639     -2.464536354     -2.988516015
H       -2.769646516     -3.673825798     -0.851208050
H        0.496896799      0.584227315     -8.456706046
C        1.715381124      2.348330673     -7.143427638
H        2.321968731      1.882769752     -7.917587149
C        2.193808986      3.465387294     -6.467835025
H        3.172628373      3.860784896     -6.726304274
C        1.433596905      4.070780971     -5.469968670
H        1.807352788      4.940842100     -4.939374518
C       -2.613386056     -1.377769902     -5.923796323
O       -2.601039889     -2.551291782     -5.515276368
C       -3.955551098     -0.692694367     -6.110564091
H       -4.765460365     -1.427071007     -6.123516738
H       -4.123274145     -0.006125572     -5.272486537
H       -3.973782703     -0.086634083     -7.021130785
H       -1.303334485      2.044058134     -5.621249309
C        0.177590228      3.542214271     -5.173083079
H       -0.437885878      4.007092616     -4.407545426
O       -5.427882054     -5.789518450     -3.643335394
O       -3.922586466     -4.915835126     -2.210430218
C       -5.020708866     -5.475596519     -2.510294351
O       -5.853776623     -5.773290155     -1.461853220
K       -3.309419681     -4.884031451     -4.758984324
H       -5.374679466     -5.466792575     -0.679762464
54
PBE1PW91 5b proximal Br and KHCO3
C       -2.035193849      0.509293939     -7.082006047
C       -2.375401593      0.039294104     -5.863431040
C       -2.756373902      0.203229444     -8.371738888
H       -3.592484555     -0.482139882     -8.215448008
H       -3.125841432      1.117286737     -8.853178212
H       -2.079325988     -0.279627501     -9.090832006
N       -0.896726780      1.305878384     -7.334119873
C       -0.372449018      2.325310303     -6.584974798
C       -1.080316483      2.944111252     -5.532207549
Cu      -1.290841639     -0.010484952     -4.272623361
C        2.645461598      0.610375037     -1.552009656
C        2.515992251      1.334028043     -2.715788879
C        1.615444493     -0.269012321     -1.165226357
C        1.359865096      1.174867317     -3.495106899
C        0.486731274     -0.355208818     -2.008905970
N        0.374056250      0.355524744     -3.156167169
C        1.669963773     -1.071336877      0.019111040
C        0.656015957     -1.919020664      0.338407362
C       -0.503995039     -2.028727587     -0.492952534
C       -0.595705804     -1.237611180     -1.658142952
H        3.530943728      0.705460353     -0.929269406
H        3.288323844      2.019954843     -3.045379375
H        1.231025194      1.728845140     -4.418793521
H        2.546238874     -0.993264346      0.656305011
H        0.711281688     -2.531681785      1.233822597
C       -1.576549180     -2.903806239     -0.222270481
N       -1.660159346     -1.269587510     -2.484748139
C       -2.655132483     -2.091198825     -2.195469576
C       -2.654798861     -2.943842491     -1.077255339
H       -1.535007062     -3.545769754      0.653688251
H       -3.497598484     -2.084677903     -2.880222702
H       -3.491811777     -3.626626363     -0.959965443
H       -0.402570267      1.107333717     -8.192579464
C        0.898921864      2.862072200     -6.866392815
Br       1.957805664      2.105592490     -8.320570015
C        1.439268562      3.933844772     -6.171128359
H        2.419406294      4.306919140     -6.447804485
C        0.720406692      4.513935188     -5.131042423
H        1.138750049      5.349211384     -4.579245619
C       -3.629017298     -0.668616871     -5.664123506
O       -3.700750515     -1.876860827     -5.391010202
C       -4.904810949      0.151677644     -5.677428643
H       -5.779006309     -0.498170453     -5.589189918
H       -4.896200584      0.853758739     -4.836259533
H       -4.971073712      0.755113193     -6.588650141
H       -2.068429304      2.568193090     -5.297943859
C       -0.543615295      4.009825189     -4.826819118
H       -1.129955800      4.457933686     -4.029847604
O       -3.801395167     -6.491320027     -3.395794921
O       -4.771952764     -4.718550725     -2.391637415
C       -4.409442964     -5.931906856     -2.465253854
O       -4.725071374     -6.719260438     -1.385099442
K       -3.868720964     -4.363799970     -4.831451744
H       -5.224375113     -6.131364027     -0.800969582
