# Supplementary material for: Computational exploration of the reaction mechanism of the Cu+-catalysed synthesis of indoles from N-aryl enaminones
Source: R Soc Open Sci. 2016 Feb 3;3(2):150582. doi: 10.1098/rsos.150582 (PMC4785979; doi:10.1098/rsos.150582)
Supplement: molecules in SI table 6.xyz [file rsos150582supp24.xyz]

53
PBE0 intermediate 10
C        2.812627911     -0.534113822     -5.940856566
C        2.550245561     -1.012545119     -4.656058145
C        3.545302570     -1.352786382     -6.974744197
H        3.029519828     -2.295392200     -7.181157594
H        3.609320724     -0.784746637     -7.909433215
H        4.562358721     -1.594291358     -6.647800292
N        2.448337797      0.685443289     -6.368659448
C        1.679613004      1.564797056     -5.558311324
C        0.439619771      1.206757836     -5.007954033
H        0.045062423      0.189809051     -5.066411916
Cu       2.558724427      1.393444271     -8.117884794
C       -1.126301765      4.305726208     -9.894671983
C       -1.277433283      3.892786575     -8.588445378
C        0.015343941      3.915775768    -10.620045859
C       -0.276076644      3.091331171     -8.004540804
C        0.960874127      3.102074260     -9.947042726
N        0.802751550      2.711441844     -8.662869958
C        0.260472797      4.293476813    -11.974523405
C        1.385204399      3.881594369    -12.622011388
C        2.358939814      3.054063354    -11.973812755
C        2.142163417      2.660528678    -10.630359596
H       -1.877438031      4.928617997    -10.375744649
H       -2.145998068      4.172240677     -8.001260888
H       -0.358643905      2.750573168     -6.974374876
H       -0.470772158      4.918411212    -12.482077746
H        1.566074512      4.173321913    -13.653794635
C        3.528520842      2.606118845    -12.611288432
N        3.019905594      1.864454288     -9.953517943
C        4.122735755      1.457622808    -10.592597573
C        4.416080830      1.802434359    -11.909065451
H        3.723278538      2.891362195    -13.641891010
H        4.794135925      0.825965546    -10.019381678
H        5.329415376      1.436147740    -12.366654841
H        2.013694297     -0.339495196     -3.995548732
C        2.132462841      2.882991161     -5.404913316
H        3.095941655      3.156903569     -5.831686179
C        1.366965000      3.822127139     -4.718569338
H        1.737488339      4.840002742     -4.611417729
C       -0.315368213      2.145288017     -4.303751566
H       -1.247616545      1.796919737     -3.855060637
C        0.141542818      3.456634279     -4.163774403
H       -0.448364226      4.186000098     -3.612919588
C        2.694853031     -2.310529251     -4.101395936
O        2.145325850     -2.600883462     -3.006956015
C        3.490009609     -3.432672514     -4.745915707
H        4.458393962     -3.106388668     -5.134808558
H        3.642650179     -4.204960010     -3.988559009
H        2.928394510     -3.877448651     -5.576439617
O       -0.906182614     -1.301835933     -3.953214217
O       -0.991267599     -1.127470415     -1.746425616
C       -1.472741649     -0.759484416     -2.899173955
O       -2.396605834      0.087567176     -3.009158064
Li       0.377439199     -1.909577419     -2.732039139
53
PBE0 TS 10->11
C        3.284426667     -0.359297881     -5.769207378
C        2.638987447     -0.572600983     -4.439267570
C        4.058738215     -1.410141463     -6.490581873
H        3.418793037     -2.200368160     -6.901092910
H        4.634496130     -0.968042138     -7.313338160
H        4.744556824     -1.901532548     -5.785653458
N        3.257348699      0.862226654     -6.241219522
C        2.750288881      1.789704558     -5.318531862
C        1.821050708      1.211010076     -4.363131152
H        0.864059874      0.840437502     -4.749630709
Cu       2.976214811      1.457093845     -8.009214444
C       -1.728850199      2.107944158     -9.361445534
C       -1.545361544      1.516621592     -8.133417127
C       -0.606391970      2.434125203    -10.157859696
C       -0.225599035      1.242682652     -7.708270914
C        0.670153630      2.134286969     -9.632047266
N        0.845605059      1.540061907     -8.430635726
C       -0.697983129      3.043009219    -11.446893392
C        0.415673468      3.343837562    -12.171752759
C        1.722245142      3.072886952    -11.657495393
C        1.848518706      2.472641851    -10.380472263
H       -2.726073235      2.334562062     -9.735448303
H       -2.325747482      1.236892106     -7.404714214
H       -0.127064162      0.744172858     -6.733318836
H       -1.686743851      3.263045846    -11.843518168
H        0.332165709      3.804922554    -13.153006989
C        2.904901404      3.383372632    -12.353432866
N        3.063196663      2.211782159     -9.818778399
C        4.161728278      2.523027423    -10.505344876
C        4.128858101      3.105155304    -11.774742150
H        2.842291217      3.842458455    -13.337262709
H        5.106022412      2.300444976    -10.018430021
H        5.060172582      3.334953122    -12.282500823
H        3.338602657     -0.593131159     -3.597958399
C        3.446038640      2.972028711     -5.077261235
H        4.174830500      3.304729138     -5.815838494
C        3.279553322      3.651048472     -3.876905386
H        3.810071020      4.579444355     -3.685664581
C        1.724100933      1.930788468     -3.111766067
H        1.022132613      1.571470627     -2.363289306
C        2.435645603      3.085765239     -2.893101114
H        2.308082156      3.609697120     -1.946282827
C        1.562051986     -1.522689186     -4.284829357
O        1.031464430     -1.737261135     -3.167449515
C        1.051202589     -2.257670196     -5.501557297
H        1.726244410     -3.095454450     -5.733105321
H        0.048959115     -2.647723816     -5.319035763
H        1.006082539     -1.597769352     -6.373245802
O       -0.849322017     -0.153482885     -5.198910128
O       -2.423611019     -0.236759974     -3.632858499
C       -2.101528811      0.145624658     -4.836714068
O       -2.885846041      0.735796123     -5.617362051
Li      -0.737244730     -0.920110728     -3.507386197
53
PBE0 intermediate 11
C        2.456863154     -0.175323287     -5.577838283
C        2.629805348     -0.268516035     -4.071701754
C        1.953682889     -1.272418226     -6.443366863
H        0.857433026     -1.382390324     -6.386162995
H        2.224017170     -1.078726415     -7.489348393
H        2.406740270     -2.231960532     -6.147276889
N        2.927881392      0.967401923     -6.045529308
C        3.473999050      1.735096573     -5.054090544
C        3.097640472      1.164628951     -3.710374670
H        2.175772773      1.668857224     -3.352484056
Cu       2.504049537      1.644430426     -7.763878260
C       -1.766820606      1.314796368    -10.202097152
C       -1.724043988      0.691923673     -8.977296642
C       -0.624302846      1.994587815    -10.681913302
C       -0.529502216      0.752503458     -8.222202452
C        0.520786257      1.992201972     -9.856734304
N        0.556434194      1.381570003     -8.650531472
C       -0.572772702      2.673341374    -11.938495212
C        0.555635315      3.313905133    -12.353149938
C        1.733795224      3.325782405    -11.542080986
C        1.714481233      2.661552002    -10.292617205
H       -2.667635726      1.294825366    -10.812991348
H       -2.541903102      0.139258812     -8.504370021
H       -0.510988570      0.248285052     -7.243923228
H       -1.463246945      2.669151935    -12.563220098
H        0.581162287      3.829297571    -13.310296968
C        2.928399611      3.967342866    -11.919752899
N        2.797751476      2.624961674     -9.470575482
C        3.911346960      3.241074276     -9.858751141
C        4.020334216      3.924582226    -11.073849277
H        2.978877069      4.488524107    -12.872812694
H        4.750242654      3.186627652     -9.171399987
H        4.956216010      4.408959058    -11.333563913
H        3.365858670     -1.057187616     -3.812295773
C        4.404762233      2.752087495     -5.195539232
H        4.579787250      3.181565919     -6.182704271
C        5.186381630      3.121067158     -4.104577494
H        5.935972712      3.901250347     -4.200658064
C        4.213573376      1.336181084     -2.728305063
H        4.218341846      0.733828492     -1.821583061
C        5.128415029      2.328332404     -2.916382354
H        5.879399318      2.504013098     -2.145268774
C        1.278369009     -0.623786143     -3.493060285
O        0.480975974      0.243558322     -3.130494541
C        0.862398522     -2.065860445     -3.465431058
H        1.698285979     -2.758857112     -3.594517296
H        0.333990322     -2.276135231     -2.529479933
H        0.139109065     -2.187584119     -4.289883364
O       -1.062735166     -0.779156108     -5.694773677
O       -2.921906503     -0.059110637     -4.704121186
C       -2.388090348     -0.574090425     -5.777522318
O       -3.023846133     -0.836030345     -6.822341577
Li      -1.225700732      0.092261538     -4.084530830
30
PBE0 intermediate 2 + LiCO3-
C        2.972908551     -0.455551465     -5.841475290
C        2.584409283     -1.067561713     -4.617254566
C        3.851366745     -1.176469862     -6.849082095
H        3.372754058     -2.085216326     -7.233231406
H        4.032639461     -0.491172714     -7.681457033
H        4.815528322     -1.476027551     -6.416764746
N        2.682012639      0.764461320     -6.235427344
C        1.784440232      1.595478505     -5.566837567
C        0.553178666      1.196955111     -5.002861967
H        0.224541826      0.157197247     -4.973489968
H        2.022492568     -0.425943204     -3.944505827
C        2.086469560      2.972785014     -5.550187023
H        3.022974166      3.289359500     -6.007573001
C        1.228107585      3.897879194     -4.965389512
H        1.502762558      4.954424393     -4.961405606
C       -0.300582102      2.123184283     -4.408333398
H       -1.207514318      1.731972368     -3.939827073
C        0.030122625      3.479696232     -4.384169999
H       -0.634579429      4.202202027     -3.911778428
C        2.610730828     -2.397946400     -4.180969505
O        2.016682288     -2.772903612     -3.120324687
C        3.307027053     -3.528620576     -4.936300197
H        4.282794361     -3.254330923     -5.347393746
H        3.429060154     -4.360405610     -4.236108419
H        2.680238009     -3.877707134     -5.767846178
O       -1.026042686     -1.234137140     -3.866671640
O       -0.957602225     -1.247054631     -1.637249124
C       -1.522858268     -0.765562204     -2.730220446
O       -2.443583513      0.089274325     -2.699741974
Li       0.285582440     -1.956131928     -2.792177183
30
PBE0 TS 2 +LiCO3- -> Cu-free 11 + LiCO3-
C        3.095021508     -0.293448557     -5.879205480
C        2.376973902      0.107003386     -4.616427024
C        3.740531799     -1.641524560     -5.986696677
H        2.995098525     -2.446687023     -6.030154879
H        4.371588344     -1.692809795     -6.881095612
H        4.349227038     -1.837126284     -5.092278049
N        3.298883293      0.577377754     -6.816495162
C        2.734058979      1.803755158     -6.456387640
C        1.618384601      1.693505051     -5.526579723
H        0.780584295      1.084909171     -5.881697003
H        3.081341738      0.452938114     -3.848932991
C        3.385962094      2.998853812     -6.691222624
H        4.245011352      2.984777977     -7.362455635
C        3.005286022      4.174100516     -6.024965897
H        3.513307861      5.116663182     -6.216611117
C        1.277674508      2.913698130     -4.838152343
H        0.447558912      2.906277263     -4.134939778
C        1.971936627      4.086817232     -5.077931128
H        1.671614546      4.986731439     -4.537509875
C        1.319095511     -0.666780804     -4.036798524
O        1.101156776     -0.672495742     -2.797814093
C        0.401974873     -1.458460952     -4.944890787
H        0.845974718     -2.445007591     -5.142977808
H       -0.573786335     -1.633667780     -4.460430782
H        0.276644298     -0.969327938     -5.920987926
O       -2.068475052     -1.944449760     -2.876955345
O       -1.122775943     -3.020203356     -1.160068698
C       -2.157272559     -2.929232999     -1.987504784
O       -3.134526802     -3.706097025     -1.936201342
Li      -0.439520250     -1.631445266     -2.107464740
30
PBE0 Cu-free 11 + LiCO3-
C        2.930447926     -0.299163575     -5.580080178
C        2.120159708      0.507143419     -4.561561092
C        3.354692332     -1.709749970     -5.346886169
H        2.512440206     -2.417075948     -5.315451272
H        4.036334316     -2.020995572     -6.145515512
H        3.875077560     -1.820857515     -4.380987710
N        3.406383898      0.432866735     -6.554341335
C        2.929592606      1.706290668     -6.435843697
C        1.812520082      1.768889051     -5.408628869
H        0.847858524      1.558637197     -5.930670529
H        2.773124517      0.771526549     -3.705015121
C        3.401982646      2.842198235     -7.065653750
H        4.141630897      2.727334330     -7.860033489
C        3.018835753      4.112006714     -6.614653316
H        3.405195550      5.013078317     -7.086621527
C        1.804938464      3.102853797     -4.726908446
H        1.310309416      3.208153927     -3.761782905
C        2.300921599      4.194732971     -5.386448176
H        2.185338485      5.178525032     -4.922680434
C        0.956944147     -0.255158179     -3.997469283
O        1.009701903     -0.677916117     -2.837405925
C       -0.244725674     -0.542038578     -4.857645178
H        0.069095658     -0.916696380     -5.838260178
H       -0.931951501     -1.241019820     -4.353113328
H       -0.775369536      0.401365011     -5.048182310
O       -2.059387486     -2.127445207     -2.753094593
O       -0.876842997     -3.480054717     -1.420869141
C       -2.014104239     -3.274651804     -2.075686472
O       -2.961752197     -4.084409298     -2.059306659
Li      -0.374087742     -1.902576164     -2.130372110
48
PBE0  reduced (intermediate 3)
C       -0.883763733     -0.800564542     -6.084815723
C        0.056201884     -1.641916282     -5.343915500
C       -2.163945960     -1.529099788     -6.456785503
H       -1.955053548     -2.310639868     -7.199119183
H       -2.594376507     -2.025098819     -5.579561360
H       -2.889239606     -0.825085238     -6.871030009
N       -0.837708830      0.420297582     -6.521842982
C        0.043616159      1.422294258     -6.172433444
C        0.267657492      1.816435093     -4.838234062
H       -0.196854717      1.249633145     -4.032713909
Cu      -0.182325555     -1.119970109     -3.420545507
C        2.665710965     -1.914193344      0.469209075
C        3.166292445     -2.332528392     -0.763380455
C        1.414007069     -1.304581050      0.538371702
C        2.387120223     -2.122740828     -1.910170084
C        0.684262259     -1.126535042     -0.680609385
N        1.197259287     -1.542403623     -1.888018375
C        0.813998721     -0.847893315      1.751891334
C       -0.414830129     -0.262530137      1.750059010
C       -1.168705280     -0.073551766      0.539521192
C       -0.588292418     -0.523206088     -0.684107445
H        3.240029095     -2.058911398      1.383341821
H        4.135895596     -2.812995336     -0.849187952
H        2.731758582     -2.439543384     -2.893668577
H        1.361547340     -0.978132087      2.684236127
H       -0.859247053      0.080749534      2.683065264
C       -2.426494440      0.524190839      0.505599547
N       -1.243092251     -0.387884930     -1.896921315
C       -2.455373152      0.203634741     -1.880484309
C       -3.079748458      0.666156726     -0.741293227
H       -2.887273290      0.873779074      1.426672509
H       -2.934059977      0.302453691     -2.852241421
H       -4.057001746      1.133940621     -0.814855255
H       -0.343920080     -2.655313602     -5.217182970
C        0.626538518      2.206557366     -7.187009221
H        0.432379258      1.928008197     -8.220057891
C        1.428659015      3.298822619     -6.883811421
H        1.876288661      3.873445536     -7.693082933
C        1.062673268      2.917926429     -4.543731385
H        1.216820164      3.192714032     -3.502121502
C        1.659185796      3.665872734     -5.558421270
H        2.285156272      4.522518552     -5.320844861
C        1.506694164     -1.756255444     -5.515895856
O        2.111278539     -2.762424715     -5.126836023
C        2.306262540     -0.670894108     -6.209091052
H        2.367220515      0.230471070     -5.590502995
H        3.313284831     -1.057044428     -6.387516870
H        1.844600022     -0.369781795     -7.154723503
53
PBE0  reduced (intermediate 4 and LiHCO3 conf II)
C       -0.397575719     -0.522736041     -6.673279533
C       -0.709200838     -1.528793855     -5.710929769
C       -0.540940743     -0.779728978     -8.176621996
H        0.430968916     -0.996990791     -8.640891595
H       -1.224238655     -1.602350953     -8.402799103
H       -0.917815506      0.134676993     -8.646539861
N       -0.018334593      0.728119616     -6.473705888
C        0.030795642      1.368574454     -5.266226776
C       -1.066002935      1.454933830     -4.371752711
H       -1.975163726      0.911387922     -4.613472496
Cu      -0.659811531     -1.229857083     -3.785305634
C        3.512445190     -0.970673442     -0.919777098
C        3.697708278     -0.886293176     -2.281149077
C        2.195452533     -1.085245357     -0.381555917
C        2.583484854     -0.917996269     -3.137171633
C        1.134824207     -1.118304968     -1.352037369
N        1.343425072     -1.034799787     -2.667279795
C        1.889838579     -1.161166512      0.983376726
C        0.558979620     -1.265542300      1.411098713
C       -0.512485511     -1.307536904      0.498554498
C       -0.247338671     -1.245446117     -0.908498079
H        4.361232370     -0.945871026     -0.236422480
H        4.697965087     -0.791935722     -2.701524678
H        2.681001877     -0.837131165     -4.216425941
H        2.701175414     -1.133133744      1.710288116
H        0.331505768     -1.317934607      2.475620773
C       -1.885713747     -1.413417110      0.871613926
N       -1.205138562     -1.301349165     -1.844400324
C       -2.502804496     -1.410820794     -1.458929721
C       -2.858340902     -1.463167781     -0.116097624
H       -2.149207389     -1.458423748      1.927423881
H       -3.241049294     -1.471500097     -2.252356256
H       -3.911362945     -1.550168547      0.144747632
H       -6.563303143     -1.476299499     -6.154898403
C        1.172105007      2.136015155     -4.939366257
H        2.016907755      2.094533787     -5.624183994
C        1.225140371      2.919159969     -3.793028230
H        2.132623917      3.481981595     -3.572422125
C       -1.008313599      2.250920071     -3.234019582
H       -1.871566902      2.283617039     -2.571030616
C        0.136807223      2.986912755     -2.923374792
H        0.182280162      3.590573472     -2.019309263
C       -0.779175298     -2.899034909     -6.072906498
O       -1.500934204     -3.745803781     -5.441087373
C        0.047728336     -3.543444102     -7.188220421
H        0.816604810     -2.890449225     -7.607708614
H        0.530646241     -4.429093416     -6.758337055
H       -0.605453513     -3.898882592     -7.997023930
O       -4.501605946     -2.081686373     -6.316137977
O       -4.513117647     -2.059301746     -4.075896213
C       -5.044575953     -1.918940509     -5.194610562
O       -6.378160991     -1.543680895     -5.207157965
Li      -2.812051627     -2.394655653     -5.146355241
53
PBE0  reduced (intermediate 5a and LiHCO3 arising from IRC in 5a to 5c)
C        1.032658626     -0.298372018     -6.224150205
C       -0.400874692     -0.474573998     -5.910632054
C        2.036191380     -1.349114504     -6.623080741
H        1.727378381     -1.885590332     -7.536573379
H        2.981659146     -0.840740897     -6.839465743
H        2.221643891     -2.102939779     -5.847610582
N        1.312961278      0.970950243     -6.631970916
C        0.191903165      1.696126424     -6.579150965
C       -0.944965699      0.952830069     -5.915793790
H       -0.965814465      1.293030871     -4.839734734
Cu       0.666520113     -0.596214736     -4.114860186
C        3.830449560     -2.041121661     -0.775549262
C        4.307842676     -1.793991004     -2.070383570
C        2.438936632     -1.863028086     -0.511699566
C        3.442331802     -1.405248078     -3.072091099
C        1.626903766     -1.424798624     -1.603539675
N        2.101515133     -1.242064457     -2.862401146
C        1.820741358     -2.110896981      0.732615798
C        0.446551613     -1.960873563      0.920714169
C       -0.372919764     -1.500576793     -0.123978257
C        0.231820281     -1.173499731     -1.380873906
H        4.495521606     -2.361817644      0.023794221
H        5.365486418     -1.915458243     -2.301420744
H        3.783783180     -1.217558425     -4.086052720
H        2.446111755     -2.461232810      1.554082381
H       -0.008084506     -2.206079412      1.879899634
C       -1.785207774     -1.343189654     -0.043279007
N       -0.467382559     -0.621085849     -2.408832523
C       -1.792654424     -0.478417227     -2.288156467
C       -2.487739136     -0.861989509     -1.130731163
H       -2.297538533     -1.615178114      0.878692128
H       -2.305538342     -0.027199324     -3.132145280
H       -3.569422805     -0.754965326     -1.113777866
H       -6.956624598     -3.800264669     -2.814525694
C       -0.007549652      2.982653146     -7.090540391
H        0.855033478      3.556836484     -7.430033756
C       -1.304353391      3.441904372     -7.288127283
H       -1.482218073      4.422705105     -7.727116260
C       -2.252294230      1.298797001     -6.557281667
H       -3.074244027      0.594162664     -6.480495276
C       -2.401593817      2.536958769     -7.107435128
H       -3.383028481      2.836445085     -7.481811716
C       -1.193417601     -1.605930939     -5.656737799
O       -2.435662129     -1.510821831     -5.324915866
C       -0.675956948     -3.025664608     -5.758732773
H       -0.831380210     -3.542481983     -4.802643999
H       -1.277510956     -3.561650744     -6.507729925
H        0.377099128     -3.104822808     -6.032597859
O       -5.123987958     -3.420891710     -3.898796361
O       -5.376917286     -1.304425792     -3.217283877
C       -5.729766036     -2.497830709     -3.288368937
O       -6.893231947     -2.850094442     -2.640364183
Li      -3.811615753     -1.973183881     -4.301497637
59
PBE0  reduced (intermediate 5b and 2 LiCO3)
C       -0.474557159     -0.577931597     -6.617707615
C       -1.377152224     -0.884202480     -5.593578726
C        0.209581054     -1.643084908     -7.442385294
H       -0.157740638     -2.632480897     -7.162820194
H        0.038257692     -1.468768513     -8.513365254
H        1.297021650     -1.568583892     -7.272493775
N       -0.011630021      0.655856192     -6.958512989
C       -0.410091554      1.904316417     -6.502523473
C       -1.579120750      2.141711102     -5.760126631
Cu      -0.273476700     -0.564926482     -4.043261922
C        3.877714053      0.568518706     -1.867425234
C        3.457012331      1.340069185     -2.985073682
C        3.000204140     -0.407349530     -1.362170721
C        2.218859151      1.102397136     -3.549865500
C        1.755487333     -0.601597206     -2.026138317
N        1.370656894      0.132823019     -3.120373220
C        3.287017837     -1.222267443     -0.218795504
C        2.417867628     -2.179487437      0.238977400
C        1.183449965     -2.406007439     -0.419598582
C        0.867658711     -1.604992416     -1.562952228
H        4.838726220      0.742763291     -1.389722833
H        4.072340099      2.144747404     -3.382485713
H        1.871390322      1.693667090     -4.394938281
H        4.237846603     -1.064354608      0.288964900
H        2.670273608     -2.783405826      1.109810060
C        0.242024391     -3.376952687     -0.036429725
N       -0.292051925     -1.780505018     -2.265056885
C       -1.144223257     -2.706207444     -1.883580313
C       -0.924112780     -3.535223142     -0.758629740
H        0.450575634     -4.002464884      0.831700721
H       -2.033494354     -2.799023248     -2.504447576
H       -1.667238999     -4.280506129     -0.490728189
H        0.878828242      0.678300459     -7.520539658
C        0.418587148      2.993935386     -6.842154876
H        1.331561238      2.783859715     -7.401496490
C        0.075602712      4.278847814     -6.449615264
H        0.733769430      5.104374630     -6.715101981
C       -1.087384316      4.518757457     -5.713646523
H       -1.348073932      5.528734136     -5.402449569
C       -2.433440239     -1.772453697     -5.646151493
O       -2.993135541     -2.343666692     -4.631412729
C       -3.133085791     -2.038865947     -6.974233771
H       -3.219205467     -3.123288706     -7.130494029
H       -4.158715594     -1.646084267     -6.940166615
H       -2.618407122     -1.591961664     -7.830277716
O        3.101641679     -0.549053278     -6.666507155
O        3.956538808      1.501436332     -6.592683701
C        3.159893807      0.655768254     -7.188650069
O        2.420957673      0.987252416     -8.170068160
Li       3.789432815      0.304554216     -5.216420072
H       -2.207879889      1.301032647     -5.490784621
C       -1.901348213      3.441841411     -5.375941339
H       -2.809934017      3.606595497     -4.798943626
O       -6.130449915     -4.177904967     -4.638840459
O       -5.105464620     -4.457961443     -2.670694085
C       -6.060519551     -4.627367769     -3.477443109
O       -7.121812126     -5.377860381     -3.028298398
Li      -4.357878216     -3.384036715     -4.162884982
H       -6.857160403     -5.613182624     -2.127180557
59
PBE0  reduced (intermediate 5d and 2 LiCO3)
C       -1.803120354     -1.992278492     -5.289870601
C       -3.081865677     -1.223746525     -5.150334218
C       -1.804378045     -3.451579831     -5.736660566
H       -2.421004255     -3.574716523     -6.643667274
H       -0.783511220     -3.772627219     -5.972820765
H       -2.200160212     -4.121718206     -4.970492064
N       -1.033689899     -1.228377098     -6.205116144
C       -1.577848489     -0.084640050     -6.548701483
C       -2.824479289      0.159262316     -5.752585180
H       -2.574130383      0.863912841     -4.918418102
Cu      -0.853944611     -1.747042395     -3.542521443
C        3.679586497      0.032784977     -2.472031228
C        3.301728934      0.085354887     -3.802171530
C        2.794380128     -0.479472220     -1.515007954
C        2.018874721     -0.381912008     -4.165926279
C        1.512623263     -0.933044287     -1.969748836
N        1.157072699     -0.865398637     -3.293558814
C        3.094195752     -0.577220600     -0.129645157
C        2.181196596     -1.092450333      0.746861619
C        0.891346483     -1.560029671      0.322855976
C        0.569837899     -1.475401369     -1.064968403
H        4.661420347      0.381478692     -2.150314186
H        3.963199099      0.472269370     -4.572232833
H        1.715778465     -0.353606760     -5.214531539
H        4.066085813     -0.232150627      0.222650562
H        2.420613861     -1.161545220      1.807715212
C       -0.059613611     -2.090633186      1.201403304
N       -0.640213320     -1.909135610     -1.564574715
C       -1.537318325     -2.402625697     -0.675980983
C       -1.305374018     -2.513364368      0.675283803
H        0.161783378     -2.164318496      2.264131415
H       -2.485750097     -2.715468469     -1.105706950
H       -2.079556182     -2.918544994      1.321477741
H      -10.673449817      0.857157703     -4.136982799
C       -1.141705798      0.797099746     -7.569497056
H       -0.122051496      0.711393962     -7.940233806
C       -2.087288636      1.630752549     -8.104106029
H       -1.824890512      2.287924687     -8.931810837
C       -3.856733503      0.830895358     -6.607181767
H       -4.889444085      0.767165328     -6.281297815
C       -3.468823148      1.559135607     -7.680259379
H       -4.213576656      2.098979383     -8.265278795
C       -4.236631559     -1.541952369     -4.482325703
O       -5.281056953     -0.766105521     -4.435781606
C       -4.358952193     -2.824711385     -3.687099269
H       -4.821809917     -2.582489032     -2.721097020
H       -5.024798451     -3.542586815     -4.187352708
H       -3.396198359     -3.309724184     -3.500258642
O       -8.585486863      0.561933680     -4.627751310
O       -8.608015937     -0.960101754     -2.987573428
C       -9.143837003     -0.095302363     -3.708633656
O      -10.476556323      0.172219166     -3.481724688
Li      -6.980716910     -0.504488649     -4.076946643
H       -0.156121965     -1.614167982     -6.672986578
O        3.052722789     -1.881285659     -8.473151628
O        1.959474215     -0.244286934     -7.412721392
C        1.996074830     -1.519445975     -7.786115116
O        1.071748296     -2.313954834     -7.488480507
Li       3.548598655     -0.202829216     -8.199919875
59
PBE0  reduced (intermediate 6 and 2 LiCO3)
C       -1.346911948     -2.427719371     -6.818748135
C       -2.402301408     -1.548224452     -6.503395847
C       -0.848067961     -3.678458458     -6.172324475
H       -1.538858460     -4.516716677     -6.330518209
H        0.126064991     -3.932110842     -6.604278233
H       -0.727298535     -3.547629202     -5.093155092
N       -0.666971479     -1.960551169     -7.886289366
C       -1.216454280     -0.770672976     -8.302238722
C       -2.320515836     -0.475061154     -7.469248317
H       -3.764985982      0.996387491     -2.203586327
Cu      -2.494544301      0.391070188     -1.568514679
C        1.488784416     -1.570387025     -3.881916066
C        0.663684516     -0.775540030     -4.668211169
C        1.274187347     -1.636844590     -2.495318756
C       -0.404267499     -0.091836744     -4.039658549
C        0.149237830     -0.929105687     -1.957259167
N       -0.673112700     -0.174918335     -2.755874406
C        2.081847310     -2.392084381     -1.604587696
C        1.794962853     -2.431607302     -0.267833289
C        0.663760690     -1.751212117      0.296132271
C       -0.179349610     -1.009769031     -0.583796302
H        2.265290984     -2.180747685     -4.349969423
H        0.753575415     -0.733372586     -5.753692185
H       -1.085020998      0.514145202     -4.634862618
H        2.933114296     -2.938939730     -2.007116454
H        2.424097730     -3.010659507      0.407493509
C        0.339173895     -1.792834020      1.658009705
N       -1.320973454     -0.370041277     -0.147824899
C       -1.599114331     -0.443079473      1.178127366
C       -0.822630807     -1.110888205      2.096365645
H        0.966740870     -2.349696108      2.350412203
H       -2.507510545      0.070043527      1.483758764
H       -1.116867078     -1.120706250      3.142988355
H       -8.800435906     -0.438764913     -3.382420920
C       -0.810782740      0.069724361     -9.337198911
H        0.077509077     -0.164797519     -9.915085406
C       -1.557270571      1.219529924     -9.554736656
H       -1.268022860      1.903403689    -10.350529190
C       -3.057061284      0.693575060     -7.706082827
H       -3.900449314      0.936785822     -7.069030055
C       -2.670876949      1.522309360     -8.752055493
H       -3.232286061      2.435121408     -8.942661572
C       -3.281561827     -1.559424812     -5.360159484
O       -3.986728034     -0.570101783     -5.097142430
C       -3.335418417     -2.742040691     -4.423568620
H       -4.304857865     -2.736806682     -3.915843102
H       -3.173957970     -3.696532662     -4.930290795
H       -2.555590058     -2.623271537     -3.659356740
O       -6.809799443      0.360728489     -3.609747485
O       -6.124841949     -1.616855389     -2.808660579
C       -6.998104988     -0.802643053     -3.163940229
O       -8.314297389     -1.210973235     -3.059433970
Li      -4.867500167     -0.091050154     -3.387796690
H        0.300667381     -2.343495375     -8.156886812
O        3.286654106     -2.374295349     -6.558979593
O        2.140526571     -0.823183322     -7.671594717
C        2.397381052     -2.094494304     -7.475020624
O        1.752039061     -2.994790250     -8.101315821
Li       2.972009850     -0.650826829     -6.080335214
23
Cu(2+)-phenantroline
C       -0.005179168      0.141319917     -2.944128102
C       -0.099266080      1.502312131     -3.164196623
C        0.015237301     -0.362744354     -1.622269952
C       -0.147829490      2.377627006     -2.071611226
C       -0.068870066      0.577915581     -0.578668834
C        0.072116789     -1.750322705     -1.284486695
C        0.065991508     -2.163133151      0.022319375
C       -0.021593001     -1.222729579      1.094888495
C       -0.081096025      0.148028409      0.781052144
H        0.057134730     -0.545203244     -3.784836656
H       -0.116261344      1.914106276     -4.168095740
H       -0.174929443      3.454729149     -2.212158170
H        0.110507953     -2.482049909     -2.086465966
H        0.136067622     -3.220885843      0.259724691
C       -0.014008993     -1.567685446      2.466906326
C       -0.160104971      0.763892260      3.036788838
C       -0.069963527     -0.577728559      3.429357760
H        0.030834317     -2.613555668      2.760467889
H       -0.257139406      1.560763321      3.769062432
H       -0.067031320     -0.815974275      4.488103564
N       -0.163750385      1.911766776     -0.822439180
N       -0.132415698      1.102443791      1.747358218
Cu      -0.228716103      2.809210040      0.873579490
