# Supplementary material for: Computational exploration of the reaction mechanism of the Cu+-catalysed synthesis of indoles from N-aryl enaminones
Source: R Soc Open Sci. 2016 Feb 3;3(2):150582. doi: 10.1098/rsos.150582 (PMC4785979; doi:10.1098/rsos.150582)
Supplement: SI_Table_1 reaction energies for main reaction, all pathways.xlsx [file rsos150582supp25.xlsx]

## Sheet: Dados todos
		B3LYP	B3LYP	B3LYP D3-correction + ZPVE	B3LYP D3-correction + ZPVE	PBE0	PBE0	PBE0 D3-correction + ZPVE	PBE0 D3-correction + ZPVE	PBE1PW91	PBE1PW91	PBE1PW91 D3-correction + ZPVE	PBE1PW91 D3-correction + ZPVE	PBEPW91	PBEPW91	PBEPW91 D3-correction + ZPVE	PBEPW91 D3-correction + ZPVE		B3LYP	PBE0	PBE1PW91	PBEPW91		B3LYP	B3LYP	PBE0	PBE0	PBE1PW91	PBE1PW91	PBEPW91	PBEPW91
		nitromethane	THF	100 ºC	25 ºC	nitromethane	THF	100 ºC	25 ºC	nitromethane	THF	100 ºC	25 ºC	nitromethane	THF	100 ºC	25 ºC		DFT3D	DFT3D	DFT3D	DFT3D		100 ºC	25 ºC	100 ºC	25 ºC	100 ºC	25 ºC	100 ºC	25 ºC
	LiHCO3	-170751	-170721	-5.8496	-0.4646	-170558	-170529	-4.8617	0.4963	-170613	-170584	-4.5698	0.7882	-170617	-170588	-6.2648	-0.8128		-1.1246	-0.6277	-0.3318	-0.6518		-4.725	0.66	-4.234	1.124	-4.238	1.12	-5.613	-0.161
	LiHCO3 conformer II	-170755	-170727	-4.4352	0.8248	-170563	-170535	-3.6495	1.6005	-170618	-170590	-3.6078	1.6422	-170621	-170592	-4.7185	0.5665		-0.9822	-0.5575	-0.5138	-0.5905		-3.453	1.807	-3.092	2.158	-3.094	2.156	-4.128	1.157
	2	-349299	-349222	82.2531	90.7131	-348880	-348803	88.0158	96.4578	-349011	-348935	88.2416	96.6806	-348990	-348913	82.6039	91.1709		-12.4109	-7.7022	-7.5874	-8.3541		94.664	103.124	95.718	104.16	95.829	104.268	90.958	99.525
	C-deprotonated 2	-348938	-348846	71.7837	80.8077	-348519	-348427	76.8367	85.8357	-348650	-348558	77.039	86.028	-348634	-348542	71.2789	80.4539		-10.4363	-6.5783	-6.501	-7.1081		82.22	91.244	83.415	92.414	83.54	92.529	78.387	87.562
	2 conformer II	-349294	-349214	79.886	88.634	-348876	-348799	88.2527	96.9707	-349007	-348931	86.2495	94.9635	-348986	-348909	80.4635	89.3315		-13.826	-6.5783	-8.6965	-9.4945		93.712	102.46	94.831	103.549	94.946	103.66	89.958	98.826
	Cu_plus_phenanthroline	-481429	-481359	64.5789	72.7199	-480954	-480884	70.5201	78.6511	-481109	-481038	70.7623	78.8893	-481141	-481070	65.7465	73.9895		-13.0351	-8.0719	-7.9097	-8.7065		77.614	85.755	78.592	86.723	78.672	86.799	74.453	82.696
	1	-349603	-349528	88.2095	97.0105	-349185	-349113	94.7741	103.547	-349317	-349244	94.9697	103.738	-349292	-349219	89.1798	98.0538		-14.6785	-9.2639	-9.1893	-10.0272		102.888	111.689	104.038	112.811	104.159	112.927	99.207	108.081
	LiCO3-	-170450	-170415	-11.8051	-6.6571	-170257	-170222	-11.1911	-6.0521	-170312	-170277	-11.1238	-5.9858	-170316	-170282	-12.0386	-6.8616		-0.7281	-0.4031	-0.3318	-0.3966		-11.077	-5.929	-10.788	-5.649	-10.792	-5.654	-11.642	-6.465
	1 + LiCO3-	-520062	-519959	86.7454	97.5214	-519452	-519352	93.9588	105.104	-519639	-519539	94.1276	105.27	-519623	-519526	86.6223	98.3573		-20.5986	-13.1032	-13.1314	-11.6647		107.344	118.12	107.062	118.207	107.259	118.401	98.287	110.022
	TS1	-520060	-519962	83.5072	94.5132	-519450	-519351	92.5058	103.463	-519637	-519537	92.5893	103.551	-519621	-519522	85.3793	96.5683		-20.4798	-13.0452	-13.0077	-14.1547		103.987	114.993	105.551	116.508	105.597	116.559	99.534	110.723
	2 + LiHCO3	-520062	-519965	85.7452	97.3262	-519453	-519357	93.6631	105.142	-519640	-519544	93.9285	105.421	-519622	-519524	88.4087	99.6487		-16.9708	-10.8929	-10.6535	-11.6463		102.716	114.297	104.556	116.035	104.582	116.075	100.055	111.295
	3	-830754	-830618	150.151	163.879	-829868	-829734	163.417	177.48	-830153	-830020	171.713	184.742	-830170	-830035	152.88	167.081		-37.626	-25.0671	-21.2483	-26.9935		187.777	201.505	188.484	202.547	192.961	205.99	179.873	194.074
	3 + LiCO3-	-1.00122e+06	-1.00107e+06	151.958	167.441	-1.00014e+06	-999989	166.417	181.672	-1.00048e+06	-1.00033e+06	167.817	183.076	-1.0005e+06	-1.00035e+06	155.689	170.93		-42.9392	-31.2073	-29.9334	-33.3725		194.897	210.38	197.624	212.879	197.75	213.009	189.061	204.303
	TS2	-1.00119e+06	-1.00104e+06	145.709	160.985	-1.00012e+06	-999962	164.096	179.286	-1.00046e+06	-1.0003e+06	165.207	180.39	-1.00048e+06	-1.00033e+06	153.861	168.795		-46.1676	-30.1912	-29.2481	-32.4236		191.877	207.153	194.287	209.477	194.455	209.638	186.285	201.219
	4 + LiHCO3	-1.00122e+06	-1.00106e+06	149.935	166.127	-1.00014e+06	-999979	165.881	182.092	-1.00048e+06	-1.00032e+06	169.313	184.943	-1.0005e+06	-1.00034e+06	154.803	171.158		-41.1215	-27.117	-26.106	-28.6179		191.057	207.249	192.998	209.209	195.419	211.049	183.421	199.776
	4 + LiHCO3 (conformer arising from an IRC starting from TS 4 → 5a)	-1.00121e+06	-1.00105e+06	152.758	168.82	-1.00013e+06	-999972	169.344	185.239	-1.00047e+06	-1.00031e+06	170.41	186.297	-1.00049e+06	-1.00033e+06	156.948	173.304		-39.1468	-25.5785	-24.7017	-26.9751		191.905	207.967	194.922	210.818	195.112	210.999	183.923	200.279
	TS_4_to_5a_and_LiHCO3	-1.00116e+06	-1.00101e+06	152.421	167.862	-1.00009e+06	-999931	167.031	182.782	-1.00043e+06	-1.00027e+06	167.609	183.363	-1.00046e+06	-1.0003e+06	154.641	170.804		-38.9959	-25.8216	-25.3596	-27.5809		191.417	206.858	192.853	208.604	192.969	208.723	182.222	198.385
	5a + LiHCO3	-1.00119e+06	-1.00104e+06	150.647	166.571	-1.00012e+06	-999963	169.425	184.684	-1.00046e+06	-1.0003e+06	170.135	185.382	-1.00049e+06	-1.00033e+06	157.567	173.138		-39.9605	-25.9129	-25.4006	-27.8686		190.607	206.531	195.338	210.597	195.536	210.783	185.436	201.007
	5a + LiHCO3 (conformer arising from an IRC starting from TS 5a → 5c)	-1.00119e+06	-1.00104e+06	150.274	166.075	-1.00012e+06	-999967	167.682	183.406	-1.00046e+06	-1.00031e+06	169.357	184.888	-1.00049e+06	-1.00034e+06	155.535	171.631		-41.4819	-26.7186	-26.1265	-28.5238		191.756	207.557	194.401	210.125	195.484	211.015	184.059	200.155
	TS 5a -> 5c + LiHCO3	-1.00119e+06	-1.00103e+06	149.697	165.353	-1.00011e+06	-999958	166.449	181.985	-1.00045e+06	-1.0003e+06	166.867	182.435	-1.00048e+06	-1.00033e+06	156.881	172.257		-40.025	-26.1139	-25.6561	-27.613		189.722	205.378	192.563	208.099	192.523	208.091	184.494	199.87
	5c + LiHCO3	-1.00123e+06	-1.00107e+06	160.976	176.423	-1.00015e+06	-999985	170.148	186.717	-1.00049e+06	-1.00033e+06	170.615	187.17	-1.00051e+06	-1.00034e+06	158.49	175.419		-30.4575	-19.1738	-18.908	-20.7008		191.433	206.88	189.322	205.891	189.523	206.078	179.191	196.12
	5a + 2 LiHCO3 (Li on aryl)	-1.17197e+06	-1.17179e+06	158.771	176.917	-1.1707e+06	-1.17053e+06	178.389	196.282	-1.1711e+06	-1.17093e+06	179.514	197.394	-1.17113e+06	-1.17095e+06	163.881	182.595		-45.1333	-29.3617	-28.4341	-31.1125		203.904	222.05	207.751	225.644	207.948	225.828	194.993	213.708
	TS_5a_to_5d_and_2_LiHCO3	-1.17195e+06	-1.17177e+06	153.491	171.651	-1.17069e+06	-1.17051e+06	175.917	193.285	-1.17108e+06	-1.17091e+06	176.329	193.682	-1.17112e+06	-1.17094e+06	162.374	180.55		-48.0829	-31.4513	-31.2499	-33.9356		201.574	219.734	207.368	224.736	207.579	224.932	196.31	214.486
	5a and two LiHCO3 higher energy conformer													-1.17112e+06	-1.17094e+06	163.346	181.343					-33.7387								197.085	215.082
	5d_and_LiCO3-_and_LiHCO3_2nd_conformer	-1.17196e+06	-1.17178e+06	156.735	174.605	-1.17069e+06	-1.17051e+06	177.561	195.03	-1.17109e+06	-1.17091e+06	176.017	194.032						-48.4602	-31.7226	-31.4085			205.195	223.065	209.284	226.753	207.425	225.441
	5b + LiCO3- + LiHCO3	-1.17199e+06	-1.17181e+06	160.236	178.094	-1.17071e+06	-1.17053e+06	179.507	197.26	-1.17111e+06	-1.17093e+06	180.841	198.575	-1.17113e+06	-1.17095e+06	166.581	184.686		-47.3205	-30.8731	-29.7973	-32.5571		207.556	225.414	210.38	228.133	210.638	228.372	199.138	217.243
	TS_5b_to_5d_and_LiHCO3_and_LiCO3-	-1.17194e+06	-1.17176e+06	160.843	178.016	-1.17067e+06	-1.1705e+06	180.304	197.37	-1.17107e+06	-1.17089e+06	176.554	194.798	-1.1711e+06	-1.17092e+06	166.597	183.995		-46.7297	-30.2785	-29.6451	-32.4485		207.573	224.746	210.582	227.649	206.199	224.443	199.046	216.444
	5a_and_2_LiHCO3	-1.17195e+06	-1.17178e+06	158.304	175.803	-1.17069e+06	-1.17052e+06	176.264	194.173	-1.17109e+06	-1.17091e+06	176.981	194.89	-1.17112e+06	-1.17095e+06	162.812	181.115		-48.6363	-31.8091	-31.2241	-33.9327		206.94	224.439	208.073	225.982	208.205	226.114	196.745	215.048
	5b + LiCO3-	-1.0012e+06	-1.00104e+06	151.337	167.271	-1.00012e+06	-999963	168.408	184.236	-1.00046e+06	-1.0003e+06	169.492	185.307	-1.00049e+06	-1.00033e+06	156.701	172.8		-41.829	-27.3534	-26.497	-28.952		193.166	209.1	195.761	211.589	195.989	211.804	185.653	201.752
	TS_5b_to_5d_and_LiCO3-	-1.00116e+06	-1.001e+06	152.423	167.415	-1.00008e+06	-999927	169.971	184.858	-1.00043e+06	-1.00027e+06	170.71	185.583	-1.00046e+06	-1.0003e+06	158.297	173.357		-41.9903	-27.1293	-26.6001	-29.1899		194.413	209.405	197.1	211.987	197.31	212.183	187.487	202.547
	5a + LiHCO3 conformer III	-1.00117e+06	-1.00102e+06	148.361	164.009	-1.0001e+06	-999954	166.785	182.319	-1.00044e+06	-1.00029e+06	169.376	184.406	-1.00047e+06	-1.00032e+06	156.442	171.813		-44.5744	-28.9313	-28.3319	-30.9082		192.935	208.583	195.716	211.25	197.708	212.738	187.35	202.721
	5c + LiHCO3 (w/o Cu)	-519330	-519235	75.7822	86.7032	-518729	-518635	83.1855	94.0475	-518914	-518820	83.066	93.934	-518899	-518804	77.9304	88.8904		-16.1438	-10.1075	-10.262	-11.3226		91.926	102.847	93.293	104.155	93.328	104.196	89.253	100.213
	TS_5c_to_6_and_LiCO3-_without_Cu	-519330	-519235	75.9744	86.5924	-518729	-518635	83.5506	94.1246	-518914	-518820	83.4726	94.0416	-518899	-518804	79.9124	90.3454		-16.1216	-10.1024	-10.2574	-11.3156		92.096	102.714	93.653	104.227	93.73	104.299	91.228	101.661
	6 + LiCO3- (w/o Cu)	-519333	-519238	77.4884	88.3264	-518731	-518637	84.8133	95.5993	-518916	-518822	84.7413	95.5233	-518899	-518805	78.0032	88.9542		-16.1976	-10.1807	-10.3457	-11.3218		93.686	104.524	94.994	105.78	95.087	105.869	89.325	100.276
	5d_and_LiHCO3_and_LiCO3-	-1.17196e+06	-1.17178e+06	158.225	175.859	-1.1707e+06	-1.17052e+06	175.879	193.882	-1.17109e+06	-1.17092e+06	176.742	194.711	-1.17112e+06	-1.17095e+06	161.8	180.181		-47.5261	-30.8476	-30.353	-33.082		205.751	223.385	206.727	224.73	207.095	225.064	194.882	213.263
	TS_5d_to_6_and_2_LiCO3-	-1.17195e+06	-1.17177e+06	156.291	173.878	-1.17069e+06	-1.17051e+06	173.507	191.559	-1.17108e+06	-1.1709e+06	174.214	192.223	-1.17111e+06	-1.17094e+06	161.763	179.679		-47.4218	-30.7337	-30.3271	-32.948		203.713	221.3	204.241	222.293	204.541	222.55	194.711	212.627
	6_and_LiCO3-_and_LiHCO3	-1.17199e+06	-1.17181e+06	150.673	169.392	-1170722	-1.17054e+06	169.932	188.571	-1.17112e+06	-1.17094e+06	169.99	188.611	-1.17114e+06	-1.17096e+06	156.294	175.292		-51.5894	-34.9644	-35.1459	-37.4035		202.262	220.981	204.896	223.535	205.136	223.757	193.698	212.695
	Cu-H + LiCO3-	-652644	-652550	71.0631	79.6371	-651972	-651877	79.5521	88.0161	-652183	-652088	80.1312	88.5912	-652223	-652128	73.3175	82.0615		-18.2849	-11.4059	-10.9078	-12.0425		89.348	97.922	90.958	99.422	91.039	99.499	85.36	94.104
	TS H2 formation	-652634	-652540	69.4753	80.4753	-651962	-651869	79.3405	89.8065	-652173	-652080	79.8397	90.3007	-652214	-652120	71.7027	82.7657		-18.5677	-11.7635	-11.3553	-12.4473		88.043	99.043	91.104	101.57	91.195	101.656	84.15	95.213
	Cu-phen + H2 + LiCO3-	-652653	-652556	68.5927	77.3007	-651979	-651882	76.4489	85.0989	-652190	-652093	76.8999	85.5429	-652229	-652132	70.2952	79.2342		-17.7493	-11.1951	-10.8411	-11.9008		86.342	95.05	87.644	96.294	87.741	96.384	82.196	91.135
		B3LYP-D3	B3LYP-D3	B3LYP-D3	B3LYP-D3	PBE0-D3	PBE0-D3	PBE0-D3	PBE0-D3	PBE1PW91-D3	PBE1PW91-D3	PBE1PW91-D3	PBE1PW91-D3	PBEPW91-D3	PBEPW91-D3	PBEPW91-D3	PBEPW91-D3
		nitromethane	nitromethane	THF	THF	nitromethane	nitromethane	THF	THF	nitromethane	nitromethane	THF	THF	nitromethane	nitromethane	THF	THF
		100	25	100	25	100	25	100	25	100	25	100	25	100	25	100	25
	Infinitely separated reactants (1 and LiCO3-)	0	0	0	0	0	0	0	0	0	0	0	0	0	0	0	0
	1 + LiCO3-	1.331	-1.842	-5.249	-8.422	-0.3042	-3.0712	-7.0742	-9.8412	-0.3983	-3.1623	-7.0683	-9.8323	-4.7289	-7.0449	-16.0589	-18.3749
	TS1	0.7028	-2.2402	-11.1072	-14.0502	0.4728	-2.4822	-7.4372	-10.3922	0.4934	-2.4506	-7.3666	-10.3106	-4.0519	-6.9139	-14.0619	-16.9239
	2 + LiHCO3	0.3408	-2.0272	-11.4292	-13.7972	-1.4999	-3.9329	-12.9199	-15.3529	-1.3174	-3.7304	-12.7374	-15.1504	-2.5625	-5.3735	-12.8925	-15.7035
	3	-25.0831	-30.6121	-51.3331	-56.8621	-34.5258	-39.7448	-59.0558	-64.2748	-23.8465	-30.0715	-48.7765	-55.0015	-38.623	-44.344	-62.653	-68.374
	3+ LiCO3-	-28.4912	-37.4132	-71.7412	-80.6632	-35.1649	-44.3309	-77.8149	-86.9809	-30.8888	-40.0218	-73.9988	-83.1318	-38.8654	-48.7224	-81.0054	-90.8624
	TS2	-7.7396	-16.8686	-48.9796	-58.1086	-13.2558	-22.4868	-53.2558	-62.4868	-10.3585	-19.5675	-50.7785	-59.9875	-19.7125	-29.8775	-58.9425	-69.1075
	4+LiHCO3	-26.0135	-34.2265	-64.8635	-73.0765	-31.6106	-39.8206	-68.3506	-76.5606	-25.4824	-34.2444	-62.7424	-71.5044	-37.3708	-46.1148	-74.4608	-83.2048
	TS 4 -> 5a	29.7121	20.7481	-9.9379	-18.9019	17.6998	9.0298	-19.6202	-28.2902	21.244	12.606	-16.306	-24.944	3.7072	-5.2288	-32.9028	-41.8388
	5a (one LiHCO3)	-2.3449	-10.9489	-44.5849	-53.1889	-14.8792	-23.5762	-54.3992	-63.0962	-10.1179	-18.9789	-50.1779	-59.0389	-28.7687	-37.7717	-67.2987	-76.3017
	5a (two LiHCO3)	-8.4031	-19.9221	-58.3531	-69.8721	-20.8728	-32.6508	-68.4228	-80.2008	-16.9737	-28.7357	-64.9337	-76.6957	-31.2949	-42.9639	-78.8349	-90.5039
	5b (one LiCO3-)	-11.942	-20.413	-48.372	-56.843	-16.304	-24.897	-50.384	-58.977	-13.2534	-21.8304	-47.7634	-56.3404	-22.1229	-31.1229	-55.7529	-64.7529
	5b ( LiCO3- + LiHCO3)	-25.6083	-37.4153	-71.3583	-83.1653	-27.7952	-39.7132	-71.3652	-83.2832	-24.7369	-36.6449	-68.7469	-80.6549	-35.0445	-47.3235	-77.6545	-89.9335
	TS 5a -> 5c (one LiHCO3)	4.318	-4.431	-37.982	-46.731	-8.1425	-17.0275	-47.0225	-55.9075	-4.7085	-13.5325	-44.0485	-52.8725	-18.7729	-28.4959	-57.5329	-67.2559
	TS 5a -> 5d (two LiHCO3)	0.6973	-10.8077	-46.1127	-57.6177	-8.3254	-20.6284	-52.9754	-65.2784	-5.1485	-17.4375	-50.4385	-62.7275	-23.611	-35.819	-67.701	-79.909
	TS 5b -> 5d (one LiHCO3)	32.9937	23.5807	-5.3563	-14.7693	22.7091	13.1751	-12.8109	-22.3449	26.1845	16.6655	-9.6355	-19.1545	9.2632	-0.7758	-26.2568	-36.2958
	TS 5b -> 5d (LiCO3+LiHCO3)	19.4395	6.9475	-25.7505	-38.2425	10.9914	-1.6126	-32.8386	-45.4426	9.9763	-1.4217	-33.4637	-44.8617	-3.1879	-16.1739	-46.3079	-59.2939
	5c (one LiHCO3)	-27.7035	-36.6615	-63.8235	-72.7815	-37.6434	-45.4954	-70.5834	-78.4354	-34.9604	-42.7974	-68.3504	-76.1874	-40.0637	-48.2337	-72.1537	-80.3237
	5d (one LiCO3-) collapses into 5a (one LiHCO3)	14.0116	5.2546	-31.4184	-40.1754	1.1231	-7.7639	-42.0669	-50.9539	6.7707	-2.5913	-36.8593	-46.2213	-11.7721	-21.5001	-53.6821	-63.4101
	5d (with LiCO3- and LiHCO3)	-1.3989	-13.4299	-49.6689	-61.6999	-15.1127	-26.7807	-61.2527	-72.9207	-11.4056	-23.0786	-57.9256	-69.5986	-30.7754	-42.7784	-76.2754	-88.2784
	TS 5c -> 6 (one LiHCO3)	-27.0413	-36.3023	-63.4713	-72.7323	-37.1883	-45.3283	-70.2383	-78.3783	-34.4438	-42.5798	-67.9438	-76.0798	-37.9817	-46.6787	-70.0717	-78.7687
	TS 5d -> 6 (with LiCO3- and LiHCO3)	5.3274	-6.7506	-42.9826	-55.0606	-7.5448	-19.1638	-52.8048	-64.4238	-4.1237	-15.7567	-49.8337	-61.4667	-18.5624	-31.0304	-63.4724	-75.9404
	6 and LiCO3- and LiHCO3	-42.9912	-53.9372	-87.1612	-98.1072	-47.5205	-58.5525	-89.4305	-100.463	-45.6775	-56.6985	-88.0475	-99.0685	-52.2709	-63.6579	-93.3709	-104.758
	6 + LiCO3- w/o Cu	-28.6573	-37.6983	-64.9373	-73.9783	-37.8956	-45.8236	-70.8256	-78.7536	-35.3051	-43.2281	-68.6851	-76.6081	-40.1909	-48.3699	-72.5209	-80.6999
	TS hydrogenation (ref. is Cu-H-phen+LiCO3-)	8.6822	11.1082	8.3022	10.7282	9.3584	11.3604	8.3684	10.3704	9.3385	11.3395	8.3385	10.3395	7.4252	9.7442	6.1652	8.4842
	Regenerated catalyst	-10.8504	-13.1424	-8.1304	-7.9964	-10.0932	-11.9092	-8.0932	-7.9072	-10.3913	-12.2093	-8.4013	-8.2183	-9.1123	-11.2363	-6.7923	-6.5973
	De-protonated 2 + LiHCO3 (ref. Is 2+LiCO3-)	52.8005	53.4765	61.8505	62.5265	50.5725	51.2405	59.7625	60.4305	50.8534	51.5154	60.0334	60.6954	48.1251	48.8411	57.1151	57.8311

## Sheet: Graficos
		1
		1	55.7256	49.3104	46.7264	41.078
			-3.2816
	4 → 5a → 5c → 6		B3LYP-D3	PBE0-D3	PBE1PW91-D3	PBEPW91-D3	B3LYP-D3	PBE0-D3	PBE1PW91-D3	PBEPW91-D3	B3LYP-D3	PBE0-D3	PBE1PW91-D3	PBEPW91-D3	B3LYP-D3	PBE0-D3	PBE1PW91-D3	PBEPW91-D3
			nitromethane	nitromethane	nitromethane	nitromethane	THF	THF	THF	THF	nitromethane	nitromethane	nitromethane	nitromethane	THF	THF	THF	THF
			100	100	100	100	100	100	100	100	25	25	25	25	25	25	25	25
	Infinitely separated reactants	0	0	0	0	0	0	0	0	0	0	0	0	0	0	0	0	0
	Infinitely separated reactants	1	0	0	0	0	0	0	0	0	0	0	0	0	0	0	0	0
	1 + LiCO3-	2	1.331	-0.3042	-0.3983	-4.7289	-5.249	-7.0742	-7.0683	-16.0589	-1.842	-3.0712	-3.1623	-7.0449	-8.422	-9.8412	-9.8323	-18.3749
	1 + LiCO3-	3	1.331	-0.3042	-0.3983	-4.7289	-5.249	-7.0742	-7.0683	-16.0589	-1.842	-3.0712	-3.1623	-7.0449	-8.422	-9.8412	-9.8323	-18.3749
	TS1	4	0.7028	0.4728	0.4934	-4.0519	-11.1072	-7.4372	-7.3666	-14.0619	-2.2402	-2.4822	-2.4506	-6.9139	-14.0502	-10.3922	-10.3106	-16.9239
	TS1	5	0.7028	0.4728	0.4934	-4.0519	-11.1072	-7.4372	-7.3666	-14.0619	-2.2402	-2.4822	-2.4506	-6.9139	-14.0502	-10.3922	-10.3106	-16.9239
	2 + LiHCO3	6	0.3408	-1.4999	-1.3174	-2.5625	-11.4292	-12.9199	-12.7374	-12.8925	-2.0272	-3.9329	-3.7304	-5.3735	-13.7972	-15.3529	-15.1504	-15.7035
	2 + LiHCO3	7	0.3408	-1.4999	-1.3174	-2.5625	-11.4292	-12.9199	-12.7374	-12.8925	-2.0272	-3.9329	-3.7304	-5.3735	-13.7972	-15.3529	-15.1504	-15.7035
	3	8	-25.0831	-34.5258	-23.8465	-38.623	-51.3331	-59.0558	-48.7765	-62.653	-30.6121	-39.7448	-30.0715	-44.344	-56.8621	-64.2748	-55.0015	-68.374
	3	9	-25.0831	-34.5258	-23.8465	-38.623	-51.3331	-59.0558	-48.7765	-62.653	-30.6121	-39.7448	-30.0715	-44.344	-56.8621	-64.2748	-55.0015	-68.374
	3+ LiCO3	10	-28.4912	-35.1649	-30.8888	-38.8654	-71.7412	-77.8149	-73.9988	-81.0054	-37.4132	-44.3309	-40.0218	-48.7224	-80.6632	-86.9809	-83.1318	-90.8624
	3+ LiCO3	11	-28.4912	-35.1649	-30.8888	-38.8654	-71.7412	-77.8149	-73.9988	-81.0054	-37.4132	-44.3309	-40.0218	-48.7224	-80.6632	-86.9809	-83.1318	-90.8624
	TS2	12	-7.7396	-13.2558	-10.3585	-19.7125	-48.9796	-53.2558	-50.7785	-58.9425	-16.8686	-22.4868	-19.5675	-29.8775	-58.1086	-62.4868	-59.9875	-69.1075
	TS2	13	-7.7396	-13.2558	-10.3585	-19.7125	-48.9796	-53.2558	-50.7785	-58.9425	-16.8686	-22.4868	-19.5675	-29.8775	-58.1086	-62.4868	-59.9875	-69.1075
	4+LiHCO3	14	-26.0135	-31.6106	-25.4824	-37.3708	-64.8635	-68.3506	-62.7424	-74.4608	-34.2265	-39.8206	-34.2444	-46.1148	-73.0765	-76.5606	-71.5044	-83.2048
	4+LiHCO3	15	-26.0135	-31.6106	-25.4824	-37.3708	-64.8635	-68.3506	-62.7424	-74.4608	-34.2265	-39.8206	-34.2444	-46.1148	-73.0765	-76.5606	-71.5044	-83.2048
	TS 4 -> 5a	16	29.7121	17.6998	21.244	3.7072	-9.9379	-19.6202	-16.306	-32.9028	20.7481	9.0298	12.606	-5.2288	-18.9019	-28.2902	-24.944	-41.8388
	TS 4 -> 5a	17	29.7121	17.6998	21.244	3.7072	-9.9379	-19.6202	-16.306	-32.9028	20.7481	9.0298	12.606	-5.2288	-18.9019	-28.2902	-24.944	-41.8388
	5a (one LiHCO3)	18	-2.3449	-14.8792	-10.1179	-28.7687	-44.5849	-54.3992	-50.1779	-67.2987	-10.9489	-23.5762	-18.9789	-37.7717	-53.1889	-63.0962	-59.0389	-76.3017
	5a (one LiHCO3)	19	-2.3449	-14.8792	-10.1179	-28.7687	-44.5849	-54.3992	-50.1779	-67.2987	-10.9489	-23.5762	-18.9789	-37.7717	-53.1889	-63.0962	-59.0389	-76.3017
	TS 5a -> 5c (one LiHCO3)	20	4.318	-8.1425	-4.7085	-18.7729	-37.982	-47.0225	-44.0485	-57.5329	-4.431	-17.0275	-13.5325	-28.4959	-46.731	-55.9075	-52.8725	-67.2559
	TS 5a -> 5c (one LiHCO3)	21	4.318	-8.1425	-4.7085	-18.7729	-37.982	-47.0225	-44.0485	-57.5329	-4.431	-17.0275	-13.5325	-28.4959	-46.731	-55.9075	-52.8725	-67.2559
	5c (one LiHCO3)	22	-27.7035	-37.6434	-34.9604	-40.0637	-63.8235	-70.5834	-68.3504	-72.1537	-36.6615	-45.4954	-42.7974	-48.2337	-72.7815	-78.4354	-76.1874	-80.3237
	5c (one LiHCO3)	23	-27.7035	-37.6434	-34.9604	-40.0637	-63.8235	-70.5834	-68.3504	-72.1537	-36.6615	-45.4954	-42.7974	-48.2337	-72.7815	-78.4354	-76.1874	-80.3237
	TS 5c -> 6 (one LiHCO3)	24	-27.0413	-37.1883	-34.4438	-37.9817	-63.4713	-70.2383	-67.9438	-70.0717	-36.3023	-45.3283	-42.5798	-46.6787	-72.7323	-78.3783	-76.0798	-78.7687
	TS 5c -> 6 (one LiHCO3)	25	-27.0413	-37.1883	-34.4438	-37.9817	-63.4713	-70.2383	-67.9438	-70.0717	-36.3023	-45.3283	-42.5798	-46.6787	-72.7323	-78.3783	-76.0798	-78.7687
	6 and LiCO3	26	-28.6573	-37.8956	-35.3051	-40.1909	-64.9373	-70.8256	-68.6851	-72.5209	-37.6983	-45.8236	-43.2281	-48.3699	-73.9783	-78.7536	-76.6081	-80.6999
	6 and LiCO3	27	-28.6573	-37.8956	-35.3051	-40.1909	-64.9373	-70.8256	-68.6851	-72.5209	-37.6983	-45.8236	-43.2281	-48.3699	-73.9783	-78.7536	-76.6081	-80.6999
			6.6629	6.7367	5.4094	9.9958
	4 → 5a (one/two LiCO3) → 5d → 6		B3LYP-D3	PBE0-D3	PBE1PW91-D3	PBEPW91-D3	B3LYP-D3	PBE0-D3	PBE1PW91-D3	PBEPW91-D3	B3LYP-D3	PBE0-D3	PBE1PW91-D3	PBEPW91-D3	B3LYP-D3	PBE0-D3	PBE1PW91-D3	PBEPW91-D3
			nitromethane	nitromethane	nitromethane	nitromethane	THF	THF	THF	THF	nitromethane	nitromethane	nitromethane	nitromethane	THF	THF	THF	THF
			100	100	100	100	100	100	100	100	25	25	25	25	25	25	25	25
	Infinitely separated reactants	0	0	0	0	0	0	0	0	0	0	0	0	0	0	0	0	0
	Infinitely separated reactants	1	0	0	0	0	0	0	0	0	0	0	0	0	0	0	0	0
	1 + LiCO3-	2	1.331	-0.3042	-0.3983	-4.7289	-5.249	-7.0742	-7.0683	-16.0589	-1.842	-3.0712	-3.1623	-7.0449	-8.422	-9.8412	-9.8323	-18.3749
	1 + LiCO3-	3	1.331	-0.3042	-0.3983	-4.7289	-5.249	-7.0742	-7.0683	-16.0589	-1.842	-3.0712	-3.1623	-7.0449	-8.422	-9.8412	-9.8323	-18.3749
	TS1	4	0.7028	0.4728	0.4934	-4.0519	-11.1072	-7.4372	-7.3666	-14.0619	-2.2402	-2.4822	-2.4506	-6.9139	-14.0502	-10.3922	-10.3106	-16.9239
	TS1	5	0.7028	0.4728	0.4934	-4.0519	-11.1072	-7.4372	-7.3666	-14.0619	-2.2402	-2.4822	-2.4506	-6.9139	-14.0502	-10.3922	-10.3106	-16.9239
	2 + LiHCO3	6	0.3408	-1.4999	-1.3174	-2.5625	-11.4292	-12.9199	-12.7374	-12.8925	-2.0272	-3.9329	-3.7304	-5.3735	-13.7972	-15.3529	-15.1504	-15.7035
	2 + LiHCO3	7	0.3408	-1.4999	-1.3174	-2.5625	-11.4292	-12.9199	-12.7374	-12.8925	-2.0272	-3.9329	-3.7304	-5.3735	-13.7972	-15.3529	-15.1504	-15.7035
	3	8	-25.0831	-34.5258	-23.8465	-38.623	-51.3331	-59.0558	-48.7765	-62.653	-30.6121	-39.7448	-30.0715	-44.344	-56.8621	-64.2748	-55.0015	-68.374
	3	9	-25.0831	-34.5258	-23.8465	-38.623	-51.3331	-59.0558	-48.7765	-62.653	-30.6121	-39.7448	-30.0715	-44.344	-56.8621	-64.2748	-55.0015	-68.374
	3+ LiCO3	10	-28.4912	-35.1649	-30.8888	-38.8654	-71.7412	-77.8149	-73.9988	-81.0054	-37.4132	-44.3309	-40.0218	-48.7224	-80.6632	-86.9809	-83.1318	-90.8624
	3+ LiCO3	11	-28.4912	-35.1649	-30.8888	-38.8654	-71.7412	-77.8149	-73.9988	-81.0054	-37.4132	-44.3309	-40.0218	-48.7224	-80.6632	-86.9809	-83.1318	-90.8624
	TS2	12	-7.7396	-13.2558	-10.3585	-19.7125	-48.9796	-53.2558	-50.7785	-58.9425	-16.8686	-22.4868	-19.5675	-29.8775	-58.1086	-62.4868	-59.9875	-69.1075
	TS2	13	-7.7396	-13.2558	-10.3585	-19.7125	-48.9796	-53.2558	-50.7785	-58.9425	-16.8686	-22.4868	-19.5675	-29.8775	-58.1086	-62.4868	-59.9875	-69.1075
	4+LiHCO3	14	-26.0135	-31.6106	-25.4824	-37.3708	-64.8635	-68.3506	-62.7424	-74.4608	-34.2265	-39.8206	-34.2444	-46.1148	-73.0765	-76.5606	-71.5044	-83.2048
	4+LiHCO3	15	-26.0135	-31.6106	-25.4824	-37.3708	-64.8635	-68.3506	-62.7424	-74.4608	-34.2265	-39.8206	-34.2444	-46.1148	-73.0765	-76.5606	-71.5044	-83.2048
	TS 4 -> 5a	16	29.7121	17.6998	21.244	3.7072	-9.9379	-19.6202	-16.306	-32.9028	20.7481	9.0298	12.606	-5.2288	-18.9019	-28.2902	-24.944	-41.8388
	TS 4 -> 5a	17	29.7121	17.6998	21.244	3.7072	-9.9379	-19.6202	-16.306	-32.9028	20.7481	9.0298	12.606	-5.2288	-18.9019	-28.2902	-24.944	-41.8388
	5a (one LiHCO3)	18	-2.3449	-14.8792	-10.1179	-28.7687	-44.5849	-54.3992	-50.1779	-67.2987	-10.9489	-23.5762	-18.9789	-37.7717	-53.1889	-63.0962	-59.0389	-76.3017
	5a (one LiHCO3)	19	-2.3449	-14.8792	-10.1179	-28.7687	-44.5849	-54.3992	-50.1779	-67.2987	-10.9489	-23.5762	-18.9789	-37.7717	-53.1889	-63.0962	-59.0389	-76.3017
	5a (two LiHCO3)	20	-8.4031	-20.8728	-16.9737	-31.2949	-58.3531	-68.4228	-64.9337	-78.8349	-19.9221	-32.6508	-28.7357	-42.9639	-69.8721	-80.2008	-76.6957	-90.5039
	5a (two LiHCO3)	21	-8.4031	-20.8728	-16.9737	-31.2949	-58.3531	-68.4228	-64.9337	-78.8349	-19.9221	-32.6508	-28.7357	-42.9639	-69.8721	-80.2008	-76.6957	-90.5039
	TS 5a -> 5d (two LiHCO3)	22	0.6973	-8.3254	-5.1485	-23.611	-46.1127	-52.9754	-50.4385	-67.701	-10.8077	-20.6284	-17.4375	-35.819	-57.6177	-65.2784	-62.7275	-79.909
	TS 5a -> 5d (two LiHCO3)	23	0.6973	-8.3254	-5.1485	-23.611	-46.1127	-52.9754	-50.4385	-67.701	-10.8077	-20.6284	-17.4375	-35.819	-57.6177	-65.2784	-62.7275	-79.909
	5d (with LiCO3 and LiHCO3)	24	-1.3989	-15.1127	-11.4056	-30.7754	-49.6689	-61.2527	-57.9256	-76.2754	-13.4299	-26.7807	-23.0786	-42.7784	-61.6999	-72.9207	-69.5986	-88.2784
	5d (with LiCO3 and LiHCO3)	25	-1.3989	-15.1127	-11.4056	-30.7754	-49.6689	-61.2527	-57.9256	-76.2754	-13.4299	-26.7807	-23.0786	-42.7784	-61.6999	-72.9207	-69.5986	-88.2784
	TS 5d -> 6 (with LiCO3 and LiHCO3)	26	5.3274	-7.5448	-4.1237	-18.5624	-42.9826	-52.8048	-49.8337	-63.4724	-6.7506	-19.1638	-15.7567	-31.0304	-55.0606	-64.4238	-61.4667	-75.9404
	TS 5d -> 6 (with LiCO3 and LiHCO3)	27	5.3274	-7.5448	-4.1237	-18.5624	-42.9826	-52.8048	-49.8337	-63.4724	-6.7506	-19.1638	-15.7567	-31.0304	-55.0606	-64.4238	-61.4667	-75.9404
	6 and LiCO3 and LiHCO3	28	-42.9912	-47.5205	-45.6775	-52.2709	-87.1612	-89.4305	-88.0475	-93.3709	-53.9372	-58.5525	-56.6985	-63.6579	-98.1072	-100.463	-99.0685	-104.758
	6 and LiCO3 and LiHCO3	29	-42.9912	-47.5205	-45.6775	-52.2709	-87.1612	-89.4305	-88.0475	-93.3709	-53.9372	-58.5525	-56.6985	-63.6579	-98.1072	-100.463	-99.0685	-104.758
				13.328	12.85	12.7325
	4 → 5b (one LiCO3)→ 5c → 6		B3LYP-D3	PBE0-D3	PBE1PW91-D3	PBEPW91-D3	B3LYP-D3	PBE0-D3	PBE1PW91-D3	PBEPW91-D3	B3LYP-D3	PBE0-D3	PBE1PW91-D3	PBEPW91-D3	B3LYP-D3	PBE0-D3	PBE1PW91-D3	PBEPW91-D3
			nitromethane	nitromethane	nitromethane	nitromethane	THF	THF	THF	THF	nitromethane	nitromethane	nitromethane	nitromethane	THF	THF	THF	THF
			100	100	100	100	100	100	100	100	25	25	25	25	25	25	25	25
	Infinitely separated reactants	0	0	0	0	0	0	0	0	0	0	0	0	0	0	0	0	0
	Infinitely separated reactants	1	0	0	0	0	0	0	0	0	0	0	0	0	0	0	0	0
	1 + LiCO3-	2	1.331	-0.3042	-0.3983	-4.7289	-5.249	-7.0742	-7.0683	-16.0589	-1.842	-3.0712	-3.1623	-7.0449	-8.422	-9.8412	-9.8323	-18.3749
	1 + LiCO3-	3	1.331	-0.3042	-0.3983	-4.7289	-5.249	-7.0742	-7.0683	-16.0589	-1.842	-3.0712	-3.1623	-7.0449	-8.422	-9.8412	-9.8323	-18.3749
	TS1	4	0.7028	0.4728	0.4934	-4.0519	-11.1072	-7.4372	-7.3666	-14.0619	-2.2402	-2.4822	-2.4506	-6.9139	-14.0502	-10.3922	-10.3106	-16.9239
	TS1	5	0.7028	0.4728	0.4934	-4.0519	-11.1072	-7.4372	-7.3666	-14.0619	-2.2402	-2.4822	-2.4506	-6.9139	-14.0502	-10.3922	-10.3106	-16.9239
	2 + LiHCO3	6	0.3408	-1.4999	-1.3174	-2.5625	-11.4292	-12.9199	-12.7374	-12.8925	-2.0272	-3.9329	-3.7304	-5.3735	-13.7972	-15.3529	-15.1504	-15.7035
	2 + LiHCO3	7	0.3408	-1.4999	-1.3174	-2.5625	-11.4292	-12.9199	-12.7374	-12.8925	-2.0272	-3.9329	-3.7304	-5.3735	-13.7972	-15.3529	-15.1504	-15.7035
	3	8	-25.0831	-34.5258	-23.8465	-38.623	-51.3331	-59.0558	-48.7765	-62.653	-30.6121	-39.7448	-30.0715	-44.344	-56.8621	-64.2748	-55.0015	-68.374
	3	9	-25.0831	-34.5258	-23.8465	-38.623	-51.3331	-59.0558	-48.7765	-62.653	-30.6121	-39.7448	-30.0715	-44.344	-56.8621	-64.2748	-55.0015	-68.374
	3+ LiCO3	10	-28.4912	-35.1649	-30.8888	-38.8654	-71.7412	-77.8149	-73.9988	-81.0054	-37.4132	-44.3309	-40.0218	-48.7224	-80.6632	-86.9809	-83.1318	-90.8624
	3+ LiCO3	11	-28.4912	-35.1649	-30.8888	-38.8654	-71.7412	-77.8149	-73.9988	-81.0054	-37.4132	-44.3309	-40.0218	-48.7224	-80.6632	-86.9809	-83.1318	-90.8624
	TS2	12	-7.7396	-13.2558	-10.3585	-19.7125	-48.9796	-53.2558	-50.7785	-58.9425	-16.8686	-22.4868	-19.5675	-29.8775	-58.1086	-62.4868	-59.9875	-69.1075
	TS2	13	-7.7396	-13.2558	-10.3585	-19.7125	-48.9796	-53.2558	-50.7785	-58.9425	-16.8686	-22.4868	-19.5675	-29.8775	-58.1086	-62.4868	-59.9875	-69.1075
	4+LiHCO3	14	-26.0135	-31.6106	-25.4824	-37.3708	-64.8635	-68.3506	-62.7424	-74.4608	-34.2265	-39.8206	-34.2444	-46.1148	-73.0765	-76.5606	-71.5044	-83.2048
	4+LiHCO3	15	-26.0135	-31.6106	-25.4824	-37.3708	-64.8635	-68.3506	-62.7424	-74.4608	-34.2265	-39.8206	-34.2444	-46.1148	-73.0765	-76.5606	-71.5044	-83.2048
	5b (one LiCO3)	16	-11.942	-16.304	-13.2534	-22.1229	-48.372	-50.384	-47.7634	-55.7529	-20.413	-24.897	-21.8304	-31.1229	-56.843	-58.977	-56.3404	-64.7529
	5b (one LiCO3)	17	-11.942	-16.304	-13.2534	-22.1229	-48.372	-50.384	-47.7634	-55.7529	-20.413	-24.897	-21.8304	-31.1229	-56.843	-58.977	-56.3404	-64.7529
	TS 5b -> 5d (one LiHCO3)	18	32.9937	22.7091	26.1845	9.2632	-5.3563	-12.8109	-9.6355	-26.2568	23.5807	13.1751	16.6655	-0.7758	-14.7693	-22.3449	-19.1545	-36.2958
	TS 5b -> 5d (one LiHCO3)	19	32.9937	22.7091	26.1845	9.2632	-5.3563	-12.8109	-9.6355	-26.2568	23.5807	13.1751	16.6655	-0.7758	-14.7693	-22.3449	-19.1545	-36.2958
	5d (one LiCO3) collapses into 5a (one LiHCO3)	20	14.0116	1.1231	6.7707	-11.7721	-31.4184	-42.0669	-36.8593	-53.6821	5.2546	-7.7639	-2.5913	-21.5001	-40.1754	-50.9539	-46.2213	-63.4101
	5d (one LiCO3) collapses into 5a (one LiHCO3)	21	14.0116	1.1231	6.7707	-11.7721	-31.4184	-42.0669	-36.8593	-53.6821	5.2546	-7.7639	-2.5913	-21.5001	-40.1754	-50.9539	-46.2213	-63.4101
	5a (one LiHCO3)	22	-2.3449	-14.8792	-10.1179	-28.7687	-44.5849	-54.3992	-50.1779	-67.2987	-10.9489	-23.5762	-18.9789	-37.7717	-53.1889	-63.0962	-59.0389	-76.3017
	5a (one LiHCO3)	23	-2.3449	-14.8792	-10.1179	-28.7687	-44.5849	-54.3992	-50.1779	-67.2987	-10.9489	-23.5762	-18.9789	-37.7717	-53.1889	-63.0962	-59.0389	-76.3017
	TS 5a -> 5c (one LiHCO3)	24	4.318	-8.1425	-4.7085	-18.7729	-37.982	-47.0225	-44.0485	-57.5329	-4.431	-17.0275	-13.5325	-28.4959	-46.731	-55.9075	-52.8725	-67.2559
	TS 5a -> 5c (one LiHCO3)	25	4.318	-8.1425	-4.7085	-18.7729	-37.982	-47.0225	-44.0485	-57.5329	-4.431	-17.0275	-13.5325	-28.4959	-46.731	-55.9075	-52.8725	-67.2559
	5c (one LiHCO3)	26	-27.7035	-37.6434	-34.9604	-40.0637	-63.8235	-70.5834	-68.3504	-72.1537	-36.6615	-45.4954	-42.7974	-48.2337	-72.7815	-78.4354	-76.1874	-80.3237
	5c (one LiHCO3)	27	-27.7035	-37.6434	-34.9604	-40.0637	-63.8235	-70.5834	-68.3504	-72.1537	-36.6615	-45.4954	-42.7974	-48.2337	-72.7815	-78.4354	-76.1874	-80.3237
	TS 5c -> 6 (one LiHCO3)	28	-27.0413	-37.1883	-34.4438	-37.9817	-63.4713	-70.2383	-67.9438	-70.0717	-36.3023	-45.3283	-42.5798	-46.6787	-72.7323	-78.3783	-76.0798	-78.7687
	TS 5c -> 6 (one LiHCO3)	29	-27.0413	-37.1883	-34.4438	-37.9817	-63.4713	-70.2383	-67.9438	-70.0717	-36.3023	-45.3283	-42.5798	-46.6787	-72.7323	-78.3783	-76.0798	-78.7687
	6 and LiCO3	30	-28.6573	-37.8956	-35.3051	-40.1909	-64.9373	-70.8256	-68.6851	-72.5209	-37.6983	-45.8236	-43.2281	-48.3699	-73.9783	-78.7536	-76.6081	-80.6999
	6 and LiCO3	31	-28.6573	-37.8956	-35.3051	-40.1909	-64.9373	-70.8256	-68.6851	-72.5209	-37.6983	-45.8236	-43.2281	-48.3699	-73.9783	-78.7536	-76.6081	-80.6999
			59.0072	54.3197	51.6669	46.634
	4 → 5b (two LiCO3)→ 5d → 6		B3LYP-D3	PBE0-D3	PBE1PW91-D3	PBEPW91-D3	B3LYP-D3	PBE0-D3	PBE1PW91-D3	PBEPW91-D3	B3LYP-D3	PBE0-D3	PBE1PW91-D3	PBEPW91-D3	B3LYP-D3	PBE0-D3	PBE1PW91-D3	PBEPW91-D3
			nitromethane	nitromethane	nitromethane	nitromethane	THF	THF	THF	THF	nitromethane	nitromethane	nitromethane	nitromethane	THF	THF	THF	THF
			100	100	100	100	100	100	100	100	25	25	25	25	25	25	25	25
	Infinitely separated reactants	0	0	0	0	0	0	0	0	0	0	0	0	0	0	0	0	0
	Infinitely separated reactants	1	0	0	0	0	0	0	0	0	0	0	0	0	0	0	0	0
	1 + LiCO3-	2	1.331	-0.3042	-0.3983	-4.7289	-5.249	-7.0742	-7.0683	-16.0589	-1.842	-3.0712	-3.1623	-7.0449	-8.422	-9.8412	-9.8323	-18.3749
	1 + LiCO3-	3	1.331	-0.3042	-0.3983	-4.7289	-5.249	-7.0742	-7.0683	-16.0589	-1.842	-3.0712	-3.1623	-7.0449	-8.422	-9.8412	-9.8323	-18.3749
	TS1	4	0.7028	0.4728	0.4934	-4.0519	-11.1072	-7.4372	-7.3666	-14.0619	-2.2402	-2.4822	-2.4506	-6.9139	-14.0502	-10.3922	-10.3106	-16.9239
	TS1	5	0.7028	0.4728	0.4934	-4.0519	-11.1072	-7.4372	-7.3666	-14.0619	-2.2402	-2.4822	-2.4506	-6.9139	-14.0502	-10.3922	-10.3106	-16.9239
	2 + LiHCO3	6	0.3408	-1.4999	-1.3174	-2.5625	-11.4292	-12.9199	-12.7374	-12.8925	-2.0272	-3.9329	-3.7304	-5.3735	-13.7972	-15.3529	-15.1504	-15.7035
	2 + LiHCO3	7	0.3408	-1.4999	-1.3174	-2.5625	-11.4292	-12.9199	-12.7374	-12.8925	-2.0272	-3.9329	-3.7304	-5.3735	-13.7972	-15.3529	-15.1504	-15.7035
	3	8	-25.0831	-34.5258	-23.8465	-38.623	-51.3331	-59.0558	-48.7765	-62.653	-30.6121	-39.7448	-30.0715	-44.344	-56.8621	-64.2748	-55.0015	-68.374
	3	9	-25.0831	-34.5258	-23.8465	-38.623	-51.3331	-59.0558	-48.7765	-62.653	-30.6121	-39.7448	-30.0715	-44.344	-56.8621	-64.2748	-55.0015	-68.374
	3+ LiCO3	10	-28.4912	-35.1649	-30.8888	-38.8654	-71.7412	-77.8149	-73.9988	-81.0054	-37.4132	-44.3309	-40.0218	-48.7224	-80.6632	-86.9809	-83.1318	-90.8624
	3+ LiCO3	11	-28.4912	-35.1649	-30.8888	-38.8654	-71.7412	-77.8149	-73.9988	-81.0054	-37.4132	-44.3309	-40.0218	-48.7224	-80.6632	-86.9809	-83.1318	-90.8624
	TS2	12	-7.7396	-13.2558	-10.3585	-19.7125	-48.9796	-53.2558	-50.7785	-58.9425	-16.8686	-22.4868	-19.5675	-29.8775	-58.1086	-62.4868	-59.9875	-69.1075
	TS2	13	-7.7396	-13.2558	-10.3585	-19.7125	-48.9796	-53.2558	-50.7785	-58.9425	-16.8686	-22.4868	-19.5675	-29.8775	-58.1086	-62.4868	-59.9875	-69.1075
	4+LiHCO3	14	-26.0135	-31.6106	-25.4824	-37.3708	-64.8635	-68.3506	-62.7424	-74.4608	-34.2265	-39.8206	-34.2444	-46.1148	-73.0765	-76.5606	-71.5044	-83.2048
	4+LiHCO3	15	-26.0135	-31.6106	-25.4824	-37.3708	-64.8635	-68.3506	-62.7424	-74.4608	-34.2265	-39.8206	-34.2444	-46.1148	-73.0765	-76.5606	-71.5044	-83.2048
	5b ( LiCO3 + LiHCO3)	16	-25.6083	-27.7952	-24.7369	-35.0445	-71.3583	-71.3652	-68.7469	-77.6545	-37.4153	-39.7132	-36.6449	-47.3235	-83.1653	-83.2832	-80.6549	-89.9335
	5b ( LiCO3 + LiHCO3)	17	-25.6083	-27.7952	-24.7369	-35.0445	-71.3583	-71.3652	-68.7469	-77.6545	-37.4153	-39.7132	-36.6449	-47.3235	-83.1653	-83.2832	-80.6549	-89.9335
	TS 5b -> 5d (LiCO3+LiHCO3)	18	19.4395	10.9914	9.9763	-3.1879	-25.7505	-32.8386	-33.4637	-46.3079	6.9475	-1.6126	-1.4217	-16.1739	-38.2425	-45.4426	-44.8617	-59.2939
	TS 5b -> 5d (LiCO3+LiHCO3)	19	19.4395	10.9914	9.9763	-3.1879	-25.7505	-32.8386	-33.4637	-46.3079	6.9475	-1.6126	-1.4217	-16.1739	-38.2425	-45.4426	-44.8617	-59.2939
	5d (with LiCO3 and LiHCO3)	20	-1.3989	-15.1127	-11.4056	-30.7754	-49.6689	-61.2527	-57.9256	-76.2754	-13.4299	-26.7807	-23.0786	-42.7784	-61.6999	-72.9207	-69.5986	-88.2784
	5d (with LiCO3 and LiHCO3)	21	-1.3989	-15.1127	-11.4056	-30.7754	-49.6689	-61.2527	-57.9256	-76.2754	-13.4299	-26.7807	-23.0786	-42.7784	-61.6999	-72.9207	-69.5986	-88.2784
	TS 5d -> 6 (with LiCO3 and LiHCO3)	22	5.3274	-7.5448	-4.1237	-18.5624	-42.9826	-52.8048	-49.8337	-63.4724	-6.7506	-19.1638	-15.7567	-31.0304	-55.0606	-64.4238	-61.4667	-75.9404
	TS 5d -> 6 (with LiCO3 and LiHCO3)	23	5.3274	-7.5448	-4.1237	-18.5624	-42.9826	-52.8048	-49.8337	-63.4724	-6.7506	-19.1638	-15.7567	-31.0304	-55.0606	-64.4238	-61.4667	-75.9404
	6 and LiCO3 and LiHCO3	24	-42.9912	-47.5205	-45.6775	-52.2709	-87.1612	-89.4305	-88.0475	-93.3709	-53.9372	-58.5525	-56.6985	-63.6579	-98.1072	-100.463	-99.0685	-104.758
	6 and LiCO3 and LiHCO3	25	-42.9912	-47.5205	-45.6775	-52.2709	-87.1612	-89.4305	-88.0475	-93.3709	-53.9372	-58.5525	-56.6985	-63.6579	-98.1072	-100.463	-99.0685	-104.758
			47.9307	46.1563	40.8651	35.6775	45.9907	44.9763	40.5351	34.6975	44.3607	42.7183	38.6001	32.5485	42.4207	41.5383	38.2701	31.5685
