# Supplementary material for: Computational exploration of the reaction mechanism of the Cu+-catalysed synthesis of indoles from N-aryl enaminones
Source: R Soc Open Sci. 2016 Feb 3;3(2):150582. doi: 10.1098/rsos.150582 (PMC4785979; doi:10.1098/rsos.150582)
Supplement: SI_Table_2 Reaction energies for Cu-free conversion of 2 into 3.xls [file rsos150582supp26.xls]

## Sheet: SI table 2
		ZPVE 25 ºC	ZPVE 100º C		THF	Nitromethane	DFT-D3		THF 25 ºC	THF 100ºC	Nitromethane 25 ºC	Nitromethane 100 ºC
B3LYP
	1 + LiCO3- (DFT-D3 values are included in the ZPVE column)	97.5214	86.7454		-519959	-520062
	TS_2_to_C_deprotonated_2_w_LiHCO3	114.646	103.718		-519942	-520038	-19.897		14.5676	14.4156	21.5376	21.3856
	C_deprotonated_2_w_LiHCO3	116.311	105.06		-519957	-520057	-15.4675		5.5821	5.1071	8.2921	7.8171
PBE0
	1 + LiCO3- (DFT-D3 values are included in the ZPVE column)	105.104	93.9588		-519352	-519452
	TS_2_to_C_deprotonated_2_w_LiHCO3	116.43	105.624		-519334	-519429	-12.5539		16.4023	16.7413	21.9323	22.2713
	C_deprotonated_2_w_LiHCO3	117.771	106.55		-519346	-519446	-9.8509		8.3563	8.2803	9.4263	9.3503
PBEPW91
	1 + LiCO3- (DFT-D3 values are included in the ZPVE column)	98.3573	86.6223		-519526	-519623
	TS_2_to_C_deprotonated_2_w_LiHCO3	110.889	99.933		-519504	-519600	-13.6382		20.2035	20.9825	21.4435	22.2225
	C_deprotonated_2_w_LiHCO3	112.022	100.629		-519515	-519615	-10.6094		13.7753	14.1173	10.5553	10.8973
PBE1PW91
	1 + LiCO3- (DFT-D3 values are included in the ZPVE column)	105.27	94.1276		-519539	-519639
	TS_2_to_C_deprotonated_2_w_LiHCO3	116.505	105.698		-519521	-519616	-12.4642		16.6412	16.9762	22.2312	22.5662
	C_deprotonated_2_w_LiHCO3	117.869	106.651		-519533	-519633	-9.6736		8.4158	8.3398	9.6258	9.5498
B3LYP
	2_w_LiCO3_conformer_III	107.795	96.53		-519654	-519768	-15.701
	TS_2_to_3_w_LiCO3_without_Cu	106.179	95.473		-519626	-519733	-17.4046		24.7404	25.2994	31.7904	32.3494
	3_w_LiHCO3_without_Cu	107.882	96.802		-519624	-519733	-16.8859		28.4821	28.6671	34.2921	34.4771
PBE0
	2_w_LiCO3_conformer_III	110.537	99.801		-519043	-519156	-10.0969
	TS_2_to_3_w_LiCO3_without_Cu	107.792	97.165		-519018	-519124	-11.1975		21.2144	21.3234	27.6144	27.7234
	3_w_LiHCO3_without_Cu	109.583	98.608		-519016	-519123	-10.91		25.4529	25.2139	30.8229	30.5839
PBEPW91
	2_w_LiCO3_conformer_III	104.091	93.093		-519213	-519326	-10.6164
	TS_2_to_3_w_LiCO3_without_Cu	102.486	91.667		-519190	-519297	-11.987		20.4444	20.6234	26.0244	26.2034
	3_w_LiHCO3_without_Cu	103.906	92.742		-519187	-519296	-11.6528		25.5486	25.3826	29.5486	29.3826
PBE1PW91
	2_w_LiCO3_conformer_III	110.708	99.994		-519230	-519342	-9.9262
	TS_2_to_3_w_LiCO3_without_Cu	107.844	97.212		-519204	-519310	-11.0694		21.5628	21.6448	27.9328	28.0148
	3_w_LiHCO3_without_Cu	109.682	98.711		-519202	-519309	-10.7053		25.6649	25.4079	31.0449	30.7879
B3LYP	2_w_LiHCO3_conformer_II	117.707	106.941		-519987	-520087	-14.669
PBE0	2_w_LiHCO3_conformer_II	117.528	106.232		-519376	-519475	-9.1798
PBEPW91	2_w_LiHCO3_conformer_II	110.889	99.933		-519504	-519600	-13.6382
PBE1PW91	2_w_LiHCO3_conformer_II	116.505	105.698		-519521	-519616	-12.4642
