# Supplementary material for: Computational exploration of the reaction mechanism of the Cu+-catalysed synthesis of indoles from N-aryl enaminones
Source: R Soc Open Sci. 2016 Feb 3;3(2):150582. doi: 10.1098/rsos.150582 (PMC4785979; doi:10.1098/rsos.150582)
Supplement: SI_table_3 Reaction energied for brominated 4 to 5a to 6 or 7.xls [file rsos150582supp27.xls]

## Sheet: Sheet1
		ZPVE 25 ºC	ZPVE 100 ºC		THF	nitromethane	DFTD3
									THF 25	Nitmet 25	THF 100	Nitmet 100
4_w_Br_and_KHCO3	B3LYP	196.265	178.98		-1.38075e+06	-1.38092e+06	-44.5363		0	0	0	0
TS_4_to_5a_proximal_Br_and_KHCO3	B3LYP	194.886	177.419		-1.38074e+06	-1.3809e+06	-46.9066		12.3107	16.8707	12.1287	16.6887
5c_and_CuBr_and_KHCO3	B3LYP	198.954	181.983		-1.38084e+06	-1.38101e+06	-49.2782		-87.1329	-85.1929	-86.8189	-84.8789
5c_and_CuBr_and_KHCO3_separated	B3LYP	198.147	180.828		-1.38084e+06	-1.38101e+06	-36.6313		-80.973	-79.723	-81.007	-79.757
5c_and_CuBr_and_KHCO3_separated_conformer_II	B3LYP	197.88	180.878		-1.38083e+06	-1.38101e+06	-32.272
4_with_Br_and_LiHCO3	B3LYP	200.33	183.857		-1.00906e+06	-1.00923e+06	-42.8929		0	0	0	0
TS_4_to_5a_proximal_Br_and_LiHCO3	B3LYP	197.989	181.113		-1.00904e+06	-1.0092e+06	-42.6402		21.9617	22.4017	21.5587	21.9987
TS_4_to_5a_w_proximal_Br_and_LiHCO3	B3LYP	197.967	181.016		-1.00904e+06	-1.0092e+06	-42.6001		22.2498	22.7498	21.7718	22.2718
5c_and_CuBr_and_LiHCO3	B3LYP	201.104	184.168		-1.00915e+06	-1.00931e+06	-47.7782		-92.9613	-90.4313	-93.4243	-90.8943
5c_and_CuBr_and_LiHCO3_separated	B3LYP	202.175	185.838		-1.00914e+06	-1.0093e+06	-46.201		-77.3631	-80.2531	-77.2271	-80.1171
5c_and_CuBr_and_LiHCO3_separated_conformer_II	B3LYP	201.586	185.295		-1.00914e+06	-1.00931e+06	-31.1003
4_w_Br_and_KHCO3_conformer_II	B3LYP	194.548	176.717		-1.38077e+06	-1.38094e+06	-47.3171		0	0	0	0
TS_4_to_5a_w_distal_Br_and_KHCO3	B3LYP	195.922	179.154		-1.38073e+06	-1.38089e+06	-44.8917		44.1194	48.1294	45.1824	49.1924
5a_w_distal_Br_and_KHCO3	B3LYP	195.516	178.181		-1.38075e+06	-1.38091e+06	-45.5859		18.8892	24.8092	19.3852	25.3052
4_w_Br_and_LiHCO3	B3LYP	198.958	181.968		-1.00906e+06	-1.00923e+06	-42.8383		10.4753	10.3553	10.0613	9.9413
4_w_Br_and_LiHCO3_conformer_II	B3LYP	199.717	183.141		-1.00907e+06	-1.00924e+06	-44.1326		0	0	0	0
TS_4_to_5a_w_distal_Br_and_LiHCO3	B3LYP	198.337	182.056		-1.00902e+06	-1.00918e+06	-40.8825		53.2101	53.6301	53.5051	53.9251
5a_w_distal_Br_and_LiHCO3_conformer_II	B3LYP	199.03	182.4		-1.00905e+06	-1.00921e+06	-43.3663		19.1293	22.1593	19.0753	22.1053
5a_w_distal_Br_and_KHCO3_conformer_III	B3LYP	197.618	180.955		-1.38075e+06	-1.38091e+06	-45.5011		0	0	0	0
TS_5a_to_5c_w_distal_Br_and_KHCO3	B3LYP	192.9	175.608		-1.38074e+06	-1.38091e+06	-43.6744		12.4887	6.2087	11.8597	5.5797
5c_w_distal_Br_and_KHCO3	B3LYP	195.079	178.186		-1.38077e+06	-1.38095e+06	-33.6724		-11.2003	-24.0103	-11.4303	-24.2403
5a_w_distal_Br_and_LiHCO3_conformer_III	B3LYP	202.459	187.007		-1.00905e+06	-1.00921e+06	-43.4156		0	0	0	0
TS_5a_to_5c_w_distal_Br_and_LiHCO3	B3LYP	198.547	182.644		-1.00905e+06	-1.00921e+06	-42.0011		3.5525	4.2325	3.1015	3.7815
5c_w_distal_Br_and_LiHCO3	B3LYP	198.917	182.762		-1.00908e+06	-1.00925e+06	-32.272		-20.6884	-26.9884	-21.3914	-27.6914
5b_Br_and_LiCO3_and_LiHCO3	B3LYP	213.742	194.053		-1.17981e+06	-1.18e+06	-51.3151
5b_distal_Br_and_KCO3_and_LiHCO3_conformer_III	B3LYP	214.971	196.255		-1.55153e+06	-1.5517e+06	-56.9912
									EHK	EIK	FHK	FIK
		ZPVE 25 ºC	ZPVE 100 ºC		THF	nitromethane	DFTD3		THF 25	Nitmet 25	THF 100	Nitmet 100
4_w_Br_and_KHCO3	PBE0	199.043	181.742		-1.37959e+06	-1.37975e+06	-29.8331		0	0	0	0
TS_4_to_5a_proximal_Br_and_KHCO3	PBE0	197.698	180.417		-1.37956e+06	-1.37973e+06	-29.6956		29.4225	26.1625	29.4425	26.045
5c_and_CuBr_and_KHCO3	PBE0	201.951	185.196		-1.37967e+06	-1.37984e+06	-32.2723		-75.5412	-81.3212	-74.9952	-80.9127
5c_and_CuBr_and_KHCO3_separated	PBE0	202.516	185.852		-1.37967e+06	-1.37983e+06	-34.1215		-74.2854	-77.1354	-73.6484	-76.6359
5c_and_CuBr_and_KHCO3_separated_conformer_II	PBE0	200.118	183.13		-1.37966e+06	-1.37983e+06	-20.3743
4_with_Br_and_LiHCO3	PBE0	203.002	186.657		-1.00798e+06	-1.00815e+06	-27.5893		0	0	0	0
TS_4_to_5a_proximal_Br_and_LiHCO3	PBE0	200.56	183.919		-1.00795e+06	-1.00811e+06	-27.7741		33.0832	34.4932	32.7872	34.1972
TS_4_to_5a_w_proximal_Br_and_LiHCO3	PBE0	200.852	184.155		-1.00796e+06	-1.00812e+06	-27.674
5c_and_CuBr_and_LiHCO3	PBE0	203.791	186.996		-1.00808e+06	-1.00824e+06	-31.2312		-100.963	-97.4629	-101.413	-97.9129
5c_and_CuBr_and_LiHCO3_separated	PBE0	204.948	188.786		-1.00807e+06	-1.00823e+06	-31.1179		-84.2226	-86.0326	-84.0396	-85.8496
5c_and_CuBr_and_LiHCO3_separated_conformer_II	PBE0	204.029	187.812		-1.00807e+06	-1.00823e+06	-19.7484
4_w_Br_and_KHCO3_conformer_II	PBE0	198.99	181.9		-1.3796e+06	-1.37976e+06	-30.7843		0	0	0	0
TS_4_to_5a_w_distal_Br_and_KHCO3	PBE0	199.523	183.216		-1.37954e+06	-1.37971e+06	-27.61		60.9973	56.4873	61.7803	57.2703
5a_w_distal_Br_and_KHCO3	PBE0	201.108	184.933		-1.37959e+06	-1.37975e+06	-28.9527		14.5896	17.4296	15.5046	18.3446
4_w_Br_and_LiHCO3_conformer_II	PBE0	201.169	184.231		-1.008e+06	-1.00816e+06	-29.0204		0	0	0	0
TS_4_to_5a_w_distal_Br_and_LiHCO3	PBE0	201.751	185.745		-1.00795e+06	-1.00811e+06	-26.9621		51.3103	50.5603	52.2423	51.4923
5a_w_distal_Br_and_LiHCO3_conformer_II	PBE0	200.08	182.975		-1.00798e+06	-1.00814e+06	-27.8277		11.5337	13.9337	11.3667	13.7667
5a_w_distal_Br_and_KHCO3_conformer_III	PBE0	200.504	183.992		-1.37959e+06	-1.37975e+06	-28.8735		0	0	0	0
TS_5a_to_5c_w_distal_Br_and_KHCO3	PBE0	196.477	179.676		-1.37957e+06	-1.37974e+06	-28.1404		10.1461	5.9561	9.8571	5.6671
5c_w_distal_Br_and_KHCO3	PBE0	197.569	180.747		-1.3796e+06	-1.37977e+06	-20.9327		-5.2842	-19.1042	-5.5942	-19.4142
5a_w_distal_Br_and_LiHCO3_conformer_III	PBE0	202.184	185.769		-1.00798e+06	-1.00814e+06	-27.8731		0	0	0	0
TS_5a_to_5c_w_distal_Br_and_LiHCO3	PBE0	199.678	183.327		-1.00798e+06	-1.00814e+06	-27.3787		4.9584	5.3184	5.0224	5.3824
5c_w_distal_Br_and_LiHCO3	PBE0	201.246	185.145		-1.008e+06	-1.00817e+06	-20.2761		-11.951	-18.841	-11.637	-18.527
5b_Br_and_LiCO3_and_LiHCO3	PBE0	218.61	199.721		-1.17854e+06	-1.17873e+06	-33.8687
5b_distal_Br_and_KCO3_and_LiHCO3_conformer_III	PBE0	218.511	200.049		-1.55016e+06	-1.55034e+06	-37.536
									EHK	EIK	FHK	FIK
		ZPVE 25 ºC	ZPVE 100 ºC		THF	nitromethane	DFTD3		THF 25	Nitmet 25	THF 100	Nitmet 100
4_w_Br_and_KHCO3	PBEPW91	189.632	172.367		-1.37996e+06	-1.38013e+06	-31.0633		0	0	0	0
TS_4_to_5a_proximal_Br_and_KHCO3	PBEPW91	189.391	172.296		-1.37995e+06	-1.38011e+06	-30.704		16.8883	18.3783	17.0583	18.5483
TS_4_to_5a_w_proximal_Br_and_KHCO3	PBEPW91	186.066	167.793		-1.37994e+06	-1.38011e+06	-29.7428
5c_and_CuBr_and_KHCO3	PBEPW91	190.81	173.232		-1.38004e+06	-1.38021e+06	-34.0194		-77.9481	-78.5081	-78.2611	-78.8211
5c_and_CuBr_and_KHCO3_separated	PBEPW91	193.073	176.18		-1.38004e+06	-1.38021e+06	-25.0628		-64.5585	-67.3185	-64.1865	-66.9465
5c_and_CuBr_and_KHCO3_separated_conformer_II	PBEPW91	191.123	173.975		-1.38003e+06	-1.3802e+06	-21.7336
4_with_Br_and_LiHCO3	PBEPW91	193.315	176.757		-1.00836e+06	-1.00852e+06	-29.8306		0	0	0	0
TS_4_to_5a_proximal_Br_and_LiHCO3	PBEPW91	192.725	176.252		-1.00833e+06	-1.0085e+06	-29.5124
TS_4_to_5a_w_proximal_Br_and_LiHCO3	PBEPW91	189.579	171.898		-1.00834e+06	-1.0085e+06	-29.4912		17.6934	16.8134	16.5704	15.6904
5c_and_CuBr_and_LiHCO3	PBEPW91	194.337	177.277		-1.00844e+06	-1.0086e+06	-33.5019		-87.3693	-86.0593	-87.8713	-86.5613
5c_and_CuBr_and_LiHCO3_separated	PBEPW91	194.024	177.062		-1.00843e+06	-1.00859e+06	-33.3074		-72.5478	-76.5778	-72.9518	-76.9818
5c_and_CuBr_and_LiHCO3_separated_conformer_II	PBEPW91	194.525	178.011		-1.00842e+06	-1.00859e+06	-21.3148
4_w_Br_and_KHCO3_conformer_II	PBEPW91	188.3	170.551		-1.37998e+06	-1.38014e+06	-31.493		0	0	0	0
TS_4_to_5a_w_distal_Br_and_KHCO3	PBEPW91	187.529	170.066		-1.37994e+06	-1.3801e+06	-30.5309		37.9211	37.8411	38.2071	38.1271
5a_w_distal_Br_and_KHCO3	PBEPW91	191.392	174.873		-1.37997e+06	-1.38013e+06	-29.9498		9.7552	12.3152	10.9852	13.5452
4_w_Br_and_LiHCO3_conformer_II	PBEPW91	192.704	175.929		-1.00836e+06	-1.00853e+06	-29.9201		0	0	0	0
TS_4_to_5a_w_distal_Br_and_LiHCO3	PBEPW91	189.89	172.865		-1.00832e+06	-1.00848e+06	-28.6601		41.086	41.626	40.836	41.376
5a_w_distal_Br_and_LiHCO3_conformer_II	PBEPW91	192.368	175.574		-1.00836e+06	-1.00852e+06	-29.5203		7.2838	9.5738	7.2648	9.5548
5a_w_distal_Br_and_KHCO3_conformer_III	PBEPW91	191.463	174.949		-1.37997e+06	-1.38013e+06	-29.8798		0	0	0	0
TS_5a_to_5c_w_distal_Br_and_KHCO3	PBEPW91	189.728	173.457		-1.37996e+06	-1.38012e+06	-29.3592		10.3856	7.4956	10.6286	7.7386
5c_w_distal_Br_and_KHCO3	PBEPW91	186.575	168.88		-1.37997e+06	-1.38014e+06	-22.0353		4.4765	-9.4935	3.2955	-10.6745
5a_w_distal_Br_and_LiHCO3_conformer_III	PBEPW91	194.289	178.14		-1.00836e+06	-1.00852e+06	-29.5756		0	0	0	0
TS_5a_to_5c_w_distal_Br_and_LiHCO3	PBEPW91	189.841	173.082		-1.00835e+06	-1.00851e+06	-29.1735		4.2141	4.5341	3.6041	3.9241
5c_w_distal_Br_and_LiHCO3	PBEPW91	190.212	173.204		-1.00836e+06	-1.00853e+06	-21.6371		-2.3785	-9.5485	-3.2375	-10.4075
5b_Br_and_LiCO3_and_LiHCO3	PBEPW91	205.5	185.711		-1.17897e+06	-1.17915e+06	-33.3293
5b_distal_Br_and_KCO3_and_LiHCO3_conformer_III	PBEPW91	208.033	189.277		-1.55059e+06	-1.55077e+06	-38.8525
									EHK	EIK	FHK	FIK
		ZPVE 25 ºC	ZPVE 100 ºC		THF	nitromethane	DFTD3		THF 25	Nitmet 25	THF 100	Nitmet 100
4_w_Br_and_KHCO3	PBE1PW91	199.25	182.138		-1.37996e+06	-1.38013e+06	-26.4686		0	0	0	0
TS_4_to_5a_proximal_Br_and_KHCO3	PBE1PW91	197.86	180.583		-1.37995e+06	-1.38011e+06	-27.7687		12.3499	17.0999	12.1849	16.9349
TS_4_to_5a_w_proximal_Br_and_KHCO3	PBE1PW91	198.974	182.131		-1.37994e+06	-1.3801e+06	-27.0621
5c_and_CuBr_and_KHCO3	PBE1PW91	202.145	185.404		-1.38005e+06	-1.38022e+06	-31.2171		-92.7935	-91.0235	-92.4225	-90.6525
5c_and_CuBr_and_KHCO3_separated	PBE1PW91	201.177	184.028		-1.38005e+06	-1.38022e+06	-22.7823		-84.9767	-84.5967	-85.0137	-84.6337
5c_and_CuBr_and_KHCO3_separated_conformer_II	PBE1PW91	200.313	183.339		-1.38004e+06	-1.38022e+06	-19.7361
4_with_Br_and_LiHCO3	PBE1PW91	203.183	186.848		-1.00832e+06	-1.00849e+06	-26.3035		0	0	0	0
TS_4_to_5a_proximal_Br_and_LiHCO3	PBE1PW91	200.695	184.056		-1.00829e+06	-1.00845e+06	-27.0009
TS_4_to_5a_w_proximal_Br_and_LiHCO3	PBE1PW91	201.012	184.323		-1.0083e+06	-1.00847e+06	-26.9036		18.1989	20.8189	17.8449	20.4649
5c_and_CuBr_and_LiHCO3	PBE1PW91	203.905	187.104		-1.00842e+06	-1.00858e+06	-30.5836		-102.798	-98.2981	-103.264	-98.7641
5c_and_CuBr_and_LiHCO3_separated	PBE1PW91	205.087	188.924		-1.00841e+06	-1.00857e+06	-30.9196		-86.4421	-87.2221	-86.2701	-87.0501
5c_and_CuBr_and_LiHCO3_separated_conformer_II	PBE1PW91	204.164	187.948		-1.00841e+06	-1.00857e+06	-19.5834
4_w_Br_and_KHCO3_conformer_II	PBE1PW91	199.348	182.314		-1.37998e+06	-1.38014e+06	-27.6726		0	0	0	0
TS_4_to_5a_w_distal_Br_and_KHCO3	PBE1PW91	198.812	182.177		-1.37994e+06	-1.3801e+06	-26.9539		40.1427	41.8327	40.5417	42.2317
5a_w_distal_Br_and_KHCO3	PBE1PW91	201.25	185.081		-1.37997e+06	-1.38013e+06	-27.1238		13.2208	16.3808	14.0858	17.2458
4_w_Br_and_LiHCO3_conformer_II	PBE1PW91	201.236	184.281		-1.00834e+06	-1.0085e+06	-27.6356		0	0	0	0
TS_4_to_5a_w_distal_Br_and_LiHCO3	PBE1PW91	201.814	185.795		-1.00829e+06	-1.00845e+06	-26.2382		51.8554	50.8154	52.7914	51.7514
5a_w_distal_Br_and_LiHCO3_conformer_II	PBE1PW91	202.069	185.604		-1.00833e+06	-1.00849e+06	-26.9506		14.128	16.548	14.618	17.038
5a_w_distal_Br_and_KHCO3_conformer_III	PBE1PW91	200.658	184.154		-1.37997e+06	-1.38013e+06	-26.9506		0	0	0	0
TS_5a_to_5c_w_distal_Br_and_KHCO3	PBE1PW91	198.436	182.265		-1.37995e+06	-1.38012e+06	-26.7133		16.3053	12.9453	16.6383	13.2783
5c_w_distal_Br_and_KHCO3	PBE1PW91	197.779	180.978		-1.37998e+06	-1.38015e+06	-19.9541		-6.7525	-16.3425	-7.0495	-16.6395
5a_w_distal_Br_and_LiHCO3_conformer_III	PBE1PW91	203.993	188.166		-1.00833e+06	-1.00849e+06	-26.9982		0	0	0	0
TS_5a_to_5c_w_distal_Br_and_LiHCO3	PBE1PW91	199.651	183.26		-1.00832e+06	-1.00848e+06	-26.6171		3.8991	3.838	3.3351	3.6551
5c_w_distal_Br_and_LiHCO3	PBE1PW91	201.38	185.283		-1.00834e+06	-1.00851e+06	-19.7182		-12.123	-25.8819	-12.393	-19.253
5b_Br_and_LiCO3_and_LiHCO3	PBE1PW91	218.685	199.777		-1.17894e+06	-1.17913e+06	-32.0132
5b_distal_Br_and_KCO3_and_LiHCO3_conformer_III	PBE1PW91	218.68	200.225		-1.55059e+06	-1.55077e+06	-34.6994
									EHK	EIK	FHK	FIK
		ZPVE 25 ºC	ZPVE 100 ºC		THF	nitromethane	DFTD3		THF 25	Nitmet 25	THF 100	Nitmet 100
5c_and_KHCO3_distal_Br_no_Cuphen	B3LYP	94.597	82.918		-898940	-899054	-18.9577		0	0	0	0
6_and_KCO3_distal_Br_no_Cuphen	B3LYP	93.519	81.582		-898956	-899061	-19.5863		-17.8166	-9.2666	-18.0746	-9.5246
5c_and_LiHCO3_distal_Br_no_Cuphen	B3LYP	95.87	84.284		-527247	-527348	-18.8078		0	0	0	0
TS_5c_to_6_and_KCO3_distal_Br_no_Cuphen	B3LYP	94.306	82.977		-527247	-527347	-19.0094		-1.7756	-0.6256	-1.5186	-0.3686
6_and_LiCO3_distal_Br_no_Cuphen	B3LYP	96.472	85.018		-527249	-527349	-19.0134		-1.0536	-0.1936	-0.9216	-0.0616
									EHK	EIK	FHK	FIK
		ZPVE 25 ºC	ZPVE 100 ºC		THF	nitromethane	DFTD3		THF 25	Nitmet 25	THF 100	Nitmet 100
5c_and_KHCO3_distal_Br_no_Cuphen	PBE0	94.747	82.627		-898244	-898357	-11.8758		0	0	0	0
6_and_KCO3_distal_Br_no_Cuphen	PBE0	94.915	83.039		-898239	-898350	-12.2409		5.4429	6.6629	5.6869	6.9069
5c_and_LiHCO3_distal_Br_no_Cuphen	PBE0	97.362	85.855		-526650	-526751	-11.7602		0	0	0	0
TS_5c_to_6_and_KCO3_distal_Br_no_Cuphen	PBE0	95.767	84.489		-526650	-526749	-11.8596		-1.7244	-0.6044	-1.4954	-0.3754
6_and_LiCO3_distal_Br_no_Cuphen	PBE0	97.523	86.127		-526650	-526750	-11.8842		-0.573	0.407	-0.462	0.518
									EHK	EIK	FHK	FIK
		ZPVE 25 ºC	ZPVE 100 ºC		THF	nitromethane	DFTD3		THF 25	Nitmet 25	THF 100	Nitmet 100
5c_and_KHCO3_distal_Br_no_Cuphen	PBEPW91	90.868	79.103		-898427	-898541	-12.7295		0	0	0	0
	PBEPW91
6_and_KCO3_distal_Br_no_Cuphen	PBEPW91	89.55	77.452		-898422	-898535	-13.0885		3.623	4.903	3.29	4.57
	PBEPW91
5c_and_LiHCO3_distal_Br_no_Cuphen	PBEPW91	92.044	80.381		-526823	-526924	-12.7395		0	0	0	0
	PBEPW91
6_and_LiCO3_distal_Br_no_Cuphen	PBEPW91	91.944	80.361		-526824	-526924	-12.863		-1.1435	-0.1035	-1.0635	-0.0235
									EHK	EIK	FHK	FIK
		ZPVE 25 ºC	ZPVE 100 ºC		THF	nitromethane	DFTD3		THF 25	Nitmet 25	THF 100	Nitmet 100
5c_and_KHCO3_distal_Br_no_Cuphen	PBE1PW91	94.818	82.7		-898471	-898584	-11.535		0	0	0	0
6_and_KCO3_distal_Br_no_Cuphen	PBE1PW91	94.984	83.109		-898465	-898577	-11.8918		5.5492	6.6592	5.7922	6.9022
5c_and_LiHCO3_distal_Br_no_Cuphen	PBE1PW91	97.417	85.905		-526837	-526938	-11.5381		0	0	0	0
TS_5c_to_6_and_KCO3_distal_Br_no_Cuphen	PBE1PW91	95.827	84.552		-526837	-526937	-11.6358		-1.6477	-0.5877	-1.4107	-0.3507
6_and_LiCO3_distal_Br_no_Cuphen	PBE1PW91	97.618	86.221		-526838	-526937	-11.6669		-0.3878	0.4322	-0.2728	0.5472
									EHK	EIK	FHK	FIK
		ZPVE 25 ºC	ZPVE 100 ºC		THF	nitromethane	DFTD3		THF 25	Nitmet 25	THF 100	Nitmet 100
5a_distal_Br_and_two_LiHCO3_conformer_IV	B3LYP	212.499	193.236		-1.17979e+06	-1.17998e+06	-48.5589
5a_distal_Br_two_LiHCO3_conformer_II	B3LYP	214.521	195.847		-1.17978e+06	-1.17997e+06	-50.5816
5a distal_Br_and_LiHCO3_conformer III	B3LYP	213.882	195.009		-1.17981e+06	-1.18e+06	-47.1927		0	0	0	0
TS_5a_to_5d_distal_Br_and_two_LiHCO3	B3LYP	213.488	195.399		-1.17978e+06	-1.17997e+06	-51.0461		24.3326	21.7426	25.1166	22.5266
5d_distal_Br_two_LiHCO3	B3LYP	216.445	198.486		-1.17979e+06	-1.17997e+06	-50.8339		26.6318	22.7018	27.5458	23.6158
5a_distal_Br_and_LiHCO3_and_KHCO3	B3LYP	210.166	190.516		-1551516	-1.5517e+06	-49.816
									EHK	EIK	FHK	FIK
		ZPVE 25 ºC	ZPVE 100 ºC		THF	nitromethane	DFTD3		THF 25	Nitmet 25	THF 100	Nitmet 100
5a_distal_Br_and_two_LiHCO3_conformer_IV	PBE0	216.897	198.332		-1.17853e+06	-1.17872e+06	-31.5331
5a_distal_Br_two_LiHCO3	PBE0	216.116	197.054		-1.17853e+06	-1.17871e+06	-32.9464
5a distal_Br_and_LiHCO3_conformer III	PBE0	215.44	196.148		-1.17855e+06	-1.17873e+06	-30.7546		0	0	0	0
TS_5a_to_5d_distal_Br_two_LiHCO3	PBE0	216.855	198.696		-1.17853e+06	-1.17871e+06	-33.5116
TS_5a_to_5d_distal_Br_two_LiHCO3 conformer II	PBE0	217.879	200.103		-1.17853e+06	-1.17871e+06	-33.1071		28.8365	26.0765	30.3525	27.5925
5d_distal_Br_two_LiHCO3_conformer_II	PBE0	219.006	201.206		-1.17853e+06	-1.17871e+06	-32.9705		28.9201	26.4001	30.4121	27.8921
5a_distal_Br_and_LiHCO3_and_KHCO3	PBE0	212.024	192.012		-1.55016e+06	-1.55034e+06	-32.0315
									EHK	EIK	FHK	FIK
		ZPVE 25 ºC	ZPVE 100 ºC		THF	nitromethane	DFTD3		THF 25	Nitmet 25	THF 100	Nitmet 100
5a distal_Br_and_two_LiHCO3_conformer IV	PBEPW91	204.644	185.141		-1.17896e+06	-1.17915e+06	-33.7328
5a_distal_Br_two_LiHCO3	PBEPW91	205.616	186.246		-1.17896e+06	-1.17914e+06	-34.8461
5a distal_Br_and_two_LiHCO3_conformer III	PBEPW91	207.038	188.074		-1.17897e+06	-1.17915e+06	-33.2175		0	0	0	0
	PBEPW91
5a_distal_Br_and_LiHCO3_and_KHCO3_conformer_II	PBEPW91	203.769	184.403		-1.55059e+06	-1.55078e+06	-32.3617
5a_distal_Br_and_LiHCO3_and_KHCO3	PBEPW91	205.011	185.789		-1.55057e+06	-1.55076e+06	-35.4277
									EHK	EIK	FHK	FIK
		ZPVE 25 ºC	ZPVE 100 ºC		THF	nitromethane	DFTD3		THF 25	Nitmet 25	THF 100	Nitmet 100
5a distal_Br_and_LiHCO3_conformer IV	PBE1PW91	217.117	198.566		-1.17893e+06	-1.17911e+06	-30.7447
5a distal_Br_two_LiHCO3	PBE1PW91	218.107	199.667		-1.17892e+06	-1.17911e+06	-32.4449
5c_distal_Br_two_LiHCO3	PBE1PW91	217.003	198.245		-1.17895e+06	-1.17913e+06	-29.3144		0	0	0	0
TS_5a_to_5d_distal_Br_and_two_LiHCO3	PBE1PW91	216.605	198.396		-1.17892e+06	-1.17911e+06	-32.7158		25.4106	22.4906	25.9596	23.0396
5d_distal_Br_two_LiHCO3	PBE1PW91	218.492	200.507		-1.17892e+06	-1.17911e+06	-32.6889		27.0445	23.8845	27.8175	24.6575
5a_distal_Br_and_LiHCO3_and_KHCO3	PBE1PW91	215.515	196.678		-1.5506e+06	-1.55078e+06	-29.8302
5a_distal_Br_and_LiHCO3_and_KHCO3_conformer_II	PBE1PW91	214.219	194.799		-1.55057e+06	-1.55076e+06	-32.2979
