# Supplementary material for: Computational exploration of the reaction mechanism of the Cu+-catalysed synthesis of indoles from N-aryl enaminones
Source: R Soc Open Sci. 2016 Feb 3;3(2):150582. doi: 10.1098/rsos.150582 (PMC4785979; doi:10.1098/rsos.150582)
Supplement: SI_table_4 Reaction Energies for brominated 5b to 6 or 7.xls [file rsos150582supp28.xls]

## Sheet: Indoles_Geometrias_Brometo_05-0
		25	100	25	100	ZPVE 25 ºC	ZPVE 100 ºC	THF	NITMET	Valor DFT3D
		THF	THF	Nitmet	Nitmet
B3LYP	5b_distal_Br_and_2_LiHCO3	0	0	0	0	216.966	198.424	-1.17981e+06	-1.18e+06	-47.6008
B3LYP	5b_proximal_Br_and_2_LiHCO3	2.2153	2.5233	1.1453	1.4533	217.43	199.196	-1.17981e+06	-1.18e+06	-47.7895
B3LYP	TS_5b_proximal_Br_to_7_and_2_LiHCO3	23.2531	22.6511	22.3631	21.7611	213.495	194.351	-1.17978e+06	-1.17997e+06	-50.3267
B3LYP	TS_5b_distal_Br_to_5d_and_2_LiHCO3	32.6768	32.1178	32.4068	31.8478	213.154	194.053	-1.17977e+06	-1.17996e+06	-49.432
B3LYP	7_and_2_LiHCO3	-73.3382	-73.7542	-74.8182	-75.2342	216.41	197.452	-1.17989e+06	-1.18008e+06	-42.253
B3LYP	5d_Br_and_2_LiHCO3	22.6024	23.2564	24.3424	24.9964	217.724	199.836	-1.17979e+06	-1.17997e+06	-50.3964
B3LYP	5b_Br_and_LiHCO3_KHCO3	0.2282	0.2612	0	0	213.373	194.283	-1.55149e+06	-1.55169e+06	-49.0782
B3LYP	5b_distal_Br_and_KCO3_and_LiHCO3	0	0	2.0318	1.9988	213.283	194.16	-1.55149e+06	-1.55169e+06	-49.0664
B3LYP	TS_5b_proximal_Br_to_6_and_LiHCO3_and_KCO3	20.3016	19.8166	22.4234	21.9054	210.307	190.699	-1.55147e+06	-1.55167e+06	-51.2588
B3LYP	TS_5b_distal_Br_to_5d_and_LiHCO3_and_KCO3	32.0282	32.3012	35.67	35.91	212.241	193.391	-1.55146e+06	-1.55166e+06	-50.6362
B3LYP	5c_CuBr_and_LiHCO3_and_KHCO3	-92.9191	-92.9621	-87.4373	-87.5133	214.551	195.385	-1.55158e+06	-1.55177e+06	-58.1135
B3LYP	5d_distal_Br_and_LiHCO3_and_KHCO3	11.2942	11.4592	19.216	19.348	212.188	193.23	-1.55148e+06	-1.55167e+06	-54.5272
PBE0	5b_distal_Br_and_2_LiHCO3	0	0	0	0	220.104	201.76	-1.17854e+06	-1.17873e+06	-30.7868
PBE0	5b_proximal_Br_and_2_LiHCO3	1.7238	2.0308	1.1638	1.4708	220.605	202.568	-1.17854e+06	-1.17873e+06	-30.884
PBE0	TS_5b_proximal_Br_to_7_and_2_LiHCO3	22.0306	21.4766	28.4406	27.8866	216.887	197.989	-1.17852e+06	-1.1787e+06	-32.7992
PBE0	TS_5b_distal_Br_to_5d_and_2_LiHCO3	27.5662	27.0022	28.7062	28.1422	216.243	197.335	-1.17851e+06	-1.1787e+06	-31.8896
PBE0	7_and_2_LiHCO3	-68.626	-69.051	-72.796	-73.221	219.434	200.665	-1.17861e+06	-1.1788e+06	-35.6428
PBE0	5d_Br_and_2_LiHCO3	18.7595	18.4335	19.1995	18.8735	217.124	198.454	-1.17852e+06	-1.1787e+06	-32.6673
PBE0	5b_distal_Br_and_LiHCO3_KCO3_conformer_IV	0	0	0	0	212.322	192.042	-1.55013e+06	-1.55033e+06	-31.67
PBE0	5b_distal_Br_and_KCO3_and_LiHCO3	3.5345	4.8875	4.4845	5.8375	216.43	197.503	-1.55013e+06	-1.55033e+06	-31.6435
PBE0	TS_5b_proximal_Br_to_6_and_LiHCO3_and_KCO3	22.9415	23.9345	25.0015	25.9945	213.981	194.694	-1.55011e+06	-1.5503e+06	-33.5275
PBE0	TS_5b_distal_Br_to_5d_and_LiHCO3_and_KCO3	32.5947	34.7787	36.0547	38.2387	216.908	198.812	-1.5501e+06	-1.55029e+06	-32.6313
PBE0	5c_CuBr_and_LiHCO3_and_KHCO3	-90.2948	-88.9848	-86.4748	-85.1648	217.684	198.714	-1.55022e+06	-1.55041e+06	-38.2468
PBE0	5d_distal_Br_and_LiHCO3_and_KHCO3	-25.3146	-23.6296	-3.6546	-1.9696	218.066	199.471	-1.55015e+06	-1.55033e+06	-41.6286
PBE1PW91	5b_distal_Br_and_2_LiHCO3	0	0	0	0	220.289	201.953	-1.17894e+06	-1.17913e+06	-29.6032
PBE1PW91	5b_proximal_Br_and_2_LiHCO3	1.4672	1.7532	1.1272	1.4132	220.686	202.636	-1.17894e+06	-1.17913e+06	-29.713
PBE1PW91	TS_5b_proximal_Br_to_7_and_2_LiHCO3	23.0883	22.5253	23.2883	22.7253	217.021	198.122	-1.17892e+06	-1.1791e+06	-30.8969
PBE1PW91	TS_5b_distal_Br_to_5d_and_2_LiHCO3	26.5733	25.9573	27.6833	27.0673	216.214	197.262	-1.17891e+06	-1.17909e+06	-31.9849
PBE1PW91	7_and_2_LiHCO3	-69.3384	-69.1834	-73.1584	-73.0034	221.269	203.088	-1.17901e+06	-1.17919e+06	-36.0016
PBE1PW91	5d_Br_and_2_LiHCO3	15.0865	15.5475	16.2965	16.7575	219.704	201.829	-1.17893e+06	-1.17911e+06	-31.9917
PBE1PW91	5b_distal_Br_and_LiHCO3_KCO3_conformer_IV	0	0	0	0	216.672	197.78	-1.55057e+06	-1.55076e+06	-30.2866
PBE1PW91	5b_distal_Br_and_KCO3_and_LiHCO3	1.7047	1.6747	0.9847	0.9547	216.612	197.69	-1.55057e+06	-1.55076e+06	-30.2419
PBE1PW91	TS_5b_proximal_Br_to_6_and_LiHCO3_and_KCO3	19.5177	19.0987	20.6977	20.2787	214.035	194.724	-1.55054e+06	-1.55074e+06	-32.4319
PBE1PW91	TS_5b_distal_Br_to_5d_and_LiHCO3_and_KCO3	28.7441	29.0631	31.2741	31.5931	215.835	197.262	-1.55054e+06	-1.55073e+06	-31.3055
PBE1PW91	5c_CuBr_and_LiHCO3_and_KHCO3	-94.9959	-95.0359	-90.5559	-90.5959	217.962	199.03	-1.55066e+06	-1.55085e+06	-37.4825
PBE1PW91	5d_distal_Br_and_LiHCO3_and_KHCO3	-26.0277	-25.8997	-0.8777	-0.7497	217.753	198.989	-1.55059e+06	-1.55076e+06	-35.8153
PBE1PW91	5c_distal_Br_and_LiHCO3_and_KHCO3	-12.872	-13.225	-1.322	-1.675	215.088	195.843	-1.55057e+06	-1.55076e+06	-35.1046
PBEPW91	5b_distal_Br_and_2_LiHCO3	3.5853	3.7243	1.8453	1.9843	209.409	190.723	-1.17897e+06	-1.17916e+06	-32.4229
PBEPW91	5b_proximal_Br_and_2_LiHCO3	0	0	0	0	208.695	189.87	-1.17897e+06	-1.17916e+06	-32.6842
PBEPW91	TS_5b_proximal_Br_to_7_and_2_LiHCO3	16.3497	15.8067	16.3697	15.8267	205.67	186.302	-1.17895e+06	-1.17914e+06	-35.0495
PBEPW91	TS_5b_distal_Br_to_5d_and_2_LiHCO3	27.2306	27.5186	28.0306	28.3186	207.235	188.698	-1.17894e+06	-1.17913e+06	-33.7836
PBEPW91	7_and_2_LiHCO3	-57.0378	-56.7408	-61.3178	-61.0208	210.38	191.852	-1.17903e+06	-1.17922e+06	-37.637		7_and_2_LiHCO3
PBEPW91	5d_Br_and_2_LiHCO3	11.9303	12.8403	14.3003	15.2103	209.391	191.476	-1.17896e+06	-1.17914e+06	-34.6599
PBEPW91	5b_distal_Br_and_LiHCO3_KCO3_conformer_IV	25.85	26.629	19.26	20.039	210.102	191.889	-1.55059e+06	-1.55077e+06	-36.5974
PBEPW91	5b_distal_Br_and_KCO3_and_LiHCO3	0	0	0	0	207.945	188.953	-1.55061e+06	-1.55079e+06	-38.9904
PBEPW91	TS_5b_proximal_Br_to_7_and_LiHCO3_and_KCO3	20.0475	20.6525	23.1275	23.7325	208.154	189.767	-1.55059e+06	-1.55076e+06	-41.4819
PBEPW91	TS_5b_distal_Br_to_5d_and_LiHCO3_and_KCO3	33.1652	33.9192	33.9952	34.7492	208.296	190.058	-1.55058e+06	-1.55076e+06	-35.6162
PBEPW91	5c_CuBr_and_LiHCO3_and_KHCO3	-69.9075	-70.9135	-72.0075	-73.0135	205.451	185.453	-1.55067e+06	-1.55085e+06	-44.3539
PBEPW91	5d_distal_Br_and_LiHCO3_and_KHCO3	14.1194	14.7094	17.9494	18.5394	208.574	190.172	-1.55059e+06	-1.55077e+06	-41.79
		25	100	25	100	ZPVE 25 ºC	ZPVE 100 ºC	THF	NITMET	Valor DFT3D
		JH	JI	KH	KI
B3LYP	K2CO3	52.023	50.049	28.473	26.499	-10.256	-16.864	-918498	-918555	-2.5717
B3LYP	KCO3-					-9.38	-15.151	-542095	-542143	-1.0379
B3LYP	K+					-9.523	-12.334	-376343	-376374	0
PBE0	K2CO3	52.499	50.537	29.009	27.047	-9.944	-16.537	-918093	-918150	-1.4395
PBE0	KCO3-					-9.072	-14.816	-541804	-541852	-0.5754
PBE0	K+					-9.523	-12.334	-376229	-376260	0
PBE1PW91	K2CO3	52.563	50.602	29.103	27.142	-9.948	-16.54	-918230	-918287	-0.9502
PBE1PW91	KCO3-					-9.072	-14.814	-541897	-541946	-0.4134
PBE1PW91	K+					-9.523	-12.334	-376271	-376303	0
PBEPW91	K2CO3	54.042	52.203	30.132	28.293	-10.798	-17.446	-918175	-918231	-1.1578
PBEPW91	KCO3-					-9.183	-14.859	-541874	-541922	-0.5121
PBEPW91	K+					-9.523	-12.334	-376239	-376271	0
		JH	JI	KH	KI
B3LYP	Li2CO3	71.294	69.25	48.974	46.93	-4.762	-10.295	-175117	-175150	-1.3228
B3LYP	LiCO3-					-5.929	-11.077	-170415	-170450	-0.7281
B3LYP	Li+					-7.999	-10.428	-4620.95	-4641.56	0
PBE0	Li2CO3	67.409	65.365	48.699	46.655	-4.497	-10.021	-174908	-174941	-0.7408
PBE0	LiCO3-					-5.649	-10.788	-170222	-170257	-0.4031
PBE0	Li+					-7.999	-10.428	-4606.13	-4626.74	0
PBE1PW91	Li2CO3	71.097	69.053	48.727	46.683	-4.5	-10.023	-174967	-175000	-0.5958
PBE1PW91	LiCO3-					-5.654	-10.792	-170277	-170312	-0.3318
PBE1PW91	Li+					-7.999	-10.428	-4609.79	-4630.4	0
PBEPW91	Li2CO3	71.223	69.184	48.943	46.904	-5.257	-10.824	-174968	-175001	-0.7026
PBEPW91	LiCO3-					-6.465	-11.642	-170282	-170316	-0.3966
PBEPW91	Li+					-7.999	-10.428	-4606.14	-4626.75	0
		25	100	25	100	ZPVE 25 ºC	ZPVE 100 ºC	THF	NITMET	Valor DFT3D
B3LYP	KHCO3					-0.955	-6.767	-542425	-542466	-1.4245
B3LYP	LiCO3					-5.929	-11.077	-170415	-170450	-0.7281
B3LYP	LiHCO3					0.66	-4.725	-170721	-170751	-1.1246
B3LYP	LiHCO3_conf_II					1.807	-3.453	-170727	-170755	-0.9822
PBE0	KHCO3					-0.573	-6.37	-542135	-542175	-0.8055
PBE0	LiCO3					-5.649	-10.788	-170222	-170257	-0.4031
PBE0	LiHCO3					1.124	-4.234	-170529	-170558	-0.6277
PBE0	LiHCO3_conf_II					2.158	-3.092	-170535	-170563	-0.5575
PBE1PW91	KHCO3					-0.576	-6.374	-542229	-542269	-0.6184
PBE1PW91	LiCO3					-5.654	-10.792	-170277	-170312	-0.3318
PBE1PW91	LiHCO3					1.12	-4.238	-170584	-170613	-0.3318
PBE1PW91	LiHCO3_conf_II					2.156	-3.094	-170590	-170618	-0.5138
PBEPW91	KHCO3					-1.603	-7.442	-542203	-542244	-0.7306
PBEPW91	LiCO3					-6.465	-11.642	-170282	-170316	-0.3966
PBEPW91	LiHCO3					-0.161	-5.613	-170588	-170617	-0.6518
PBEPW91	LiHCO3_conf_II					1.157	-4.128	-170592	-170621	-0.5905

## Sheet: K_ligado_PHEN
										DF	DG	EF	EG	falta DFTD3
										25	100	25	100
		Original PBE0	ZPVE 25 ºC	ZPVE 100 ºC	THF	NITMET				THF	THF	Nitmet	Nitmet
	RCT	5b_distal_Br_and_LiHCO3_KCO3_conformer_IV	212.322	192.042	-1.55013e+06	-1.55033e+06		K afastado		0	0	0	0
	RCT2	5b_distal_Br_and_KCO3_and_LiHCO3	216.43	197.503	-1.55013e+06	-1.55033e+06		K afastado		3.508	4.458	4.861	5.811
	TS	TS_5b_proximal_Br_to_6_and_LiHCO3_and_KCO3	213.981	194.694	-1.55011e+06	-1.5503e+06		K afastado		24.799	26.859	25.792	27.852
	TS2	TS_5b_distal_Br_to_5d_and_LiHCO3_and_KCO3	216.908	198.812	-1.5501e+06	-1.55029e+06		K afastado		33.556	37.016	35.74	39.2
		Original PBEPW91	ZPVE 25 ºC	ZPVE 100 ºC	THF	NITMET
	RCT	5b_distal_Br_and_LiHCO3_KCO3_conformer_IV	210.102	191.889	-1.55059e+06	-1.55077e+06		K ligado ao Phen		23.457	16.867	24.236	17.646
	RCT2	5b_distal_Br_and_KCO3_and_LiHCO3	207.945	188.953	-1.55061e+06	-1.55079e+06		K ligado ao Phen		0	0	0	0
	TS	TS_5b_proximal_Br_to_6_and_LiHCO3_and_KCO3	204.052	184.864	-1.55055e+06	-1.55075e+06	IRC	K afastado	18	56.177	36.247	55.981	36.051
	TS2	TS_5b_distal_Br_to_5d_and_LiHCO3_and_KCO3	208.296	190.058	-1.55058e+06	-1.55076e+06		K ligado ao Phen		29.791	30.621	30.545	31.375
										DF	DG	EF	EG
		Novo PBE0 a partir PBEPW91	ZPVE 25 ºC	ZPVE 100 ºC	THF	NITMET
	RCT	5b_distal_Br_and_LiHCO3_KCO3_conformer_V	214.054	194.154	-1.55016e+06	-1.55034e+06		K ligado ao Phen		8.244	2.514	7.059	1.329
	RCT2	5b_distal_Br_and_KCO3_and_LiHCO3_conformer_II	218.33	199.615	-1.55017e+06	-1.55035e+06		K ligado ao Phen		0	0	0	0
	TS
	TS2	TS_5b_to_5d_w_distal_Br_and_LiHCO3_and_KCO3_conformer_II	218.787	200.848	-1.55014e+06	-1.55031e+06		K ligado ao Phen		32.047	33.697	32.823	34.473
	TS alternativo	TS_5b_to_5d_w_distal_Br_and_LiHCO3_and_KCO3	217.527	199.105	-1.55014e+06	-1.55031e+06				30.867	32.417	31.16	32.71
		Novo PBEPW91 a partir PBE0	ZPVE 25 ºC	ZPVE 100 ºC	THF	NITMET
	RCT	5b_distal_Br_and_LiHCO3_KCO3_conformer_V	208.535	189.758	-1.55059e+06	-1.55077e+06		K ligado ao Phen		0.171	0.291	0.182	0.302
	RCT2	5b_distal_Br_and_KCO3_and_LiHCO3_conformer_II	208.434	189.646	-1.55059e+06	-1.55077e+06		K ligado ao Phen		0	0	0	0
	TS
	TS2	TS_5b_to_5d_w_distal_Br_and_LiHCO3_and_KCO3	208.294	190.055	-1.55058e+06	-1.55076e+06		K ligado ao Phen		8.44	15.83	8.989	16.379
		valores PBEPW91 “novo”	ZPVE 25 ºC	ZPVE 100 ºC	THF	NITMET
	TS	TS_5b_distal_Br_to_5d_and_LiHCO3_and_KCO3_conformer_III	207.555	188.769	-1.55057e+06	-1.55075e+06		K ligado ao Phen
atençãO- não é isómero!
	TS	TS_5b_distal_Br_to_5d_and_LiHCO3_and_KCO3_conformer_II	207.545	188.751	-1.55057e+06	-1.55075e+06		K ligado ao Phen
atençãO- não é isómero!
