# Supplementary material for: Computational exploration of the reaction mechanism of the Cu+-catalysed synthesis of indoles from N-aryl enaminones
Source: R Soc Open Sci. 2016 Feb 3;3(2):150582. doi: 10.1098/rsos.150582 (PMC4785979; doi:10.1098/rsos.150582)
Supplement: SI_table_6_Reaction energies for scheme 5 and for reduction of key intermediates by Cu-phenantroline.xls [file rsos150582supp29.xls]

## Sheet: Sheet1
									This geometry at a different oxidation state
			DFT-D3 correction	ZPVE (100ºC)		THF	nitromethane		THF	Nitmet
		reduced 5b	-29.9268	203.629		-1.17059e+06	-1.17077e+06		-1.17053e+06	-1.17071e+06
		reduced 5d	-28.6875	203.135		-1.17056e+06	-1.17074e+06		-1.1705e+06	-1.17069e+06
		Reduced 6	-30.6389	202.574		-1.1706e+06	-1.17078e+06		-1.17054e+06	-1.17072e+06
		oxidized Cuphen	-8.0881	85.952		-480742	-480830
		Reduced 4	-25.9754	203.746		-1.00002e+06	-1.00019e+06		-999971	-1.00013e+06
		reduced 5a	-26.4185	191.075		-1.00001e+06	-1.00017e+06		-999965	-1.00012e+06
		Reduced 3	-23.2183	187.246		-829791	-829928		-829729	-829863
		3+LiCO3-	-31.2073	197.624		-999989	-1.00014e+06
		10	-25.8157	194.747		-999994	-1.00015e+06
		TS 10→11	-27.1659	196.731		-999947	-1.0001e+06
		11	-26.3416	197.156		-999962	-1.00011e+06
		Delta E (kcal.mol-1)				49.924	57.224
		2	-11.0184	99.236		-519052	-519160
		TS 2→Cu-free 11	-10.2124	100.33		-519012	-519120
		Cu-free 11	-10.2699	99.57		-519019	-519126
		Delta E (kcal.mol-1)				39.28	39.99
									This geometry at a different oxidation state
						THF	Nitmet		THF	Nitmet
		5b	-30.8731	210.38	6.751	-1.17053e+06	-1.17071e+06		-1.17058e+06	-1.17076e+06
		5d	-30.8476	206.727	3.592	-1.17052e+06	-1.1707e+06		-1170567	-1.17075e+06
		6	-34.9644	204.896	2.322	-1.17054e+06	-1170722		-1.17058e+06	-1.17077e+06
		Cuphen	-8.0719	78.592	-7.36	-480884	-480954		-480739	-480827
		4	-27.117	192.998	-10.748	-999979	-1.00014e+06		-1.00002e+06	-1.00019e+06
		5a	-26.7186	194.401	3.326	-999967	-1.00012e+06		-1.00001e+06	-1.00017e+06
		3	-25.0671	188.484	1.238	-829734	-829868		-829786	-829923
		Delta E for the reduction of … by Cu+-phenantroline				THF	nitromethane
		5b				88.3491	63.3191
		5d				111.822	81.0819
		6				95.4773	72.1973
		4				121.383	91.3434
		5a				105.978	78.0679
		3				92.7546	72.4946
