# Supplementary material for: Computational exploration of the reaction mechanism of the Cu+-catalysed synthesis of indoles from N-aryl enaminones
Source: R Soc Open Sci. 2016 Feb 3;3(2):150582. doi: 10.1098/rsos.150582 (PMC4785979; doi:10.1098/rsos.150582)
Supplement: SI_table_5 reaction Energies for brominated 4 to 8 to 9.xlsx [file rsos150582supp30.xlsx]

## Sheet: 4-8-9a-5c
	Raw data
		PBE1PW91	PBE1PW91	PBE1PW91	PBE1PW91	PBE1PW91	B3LYP	B3LYP	B3LYP	B3LYP	B3LYP	PBE0	PBE0	PBE0	PBE0	PBE0	PBEPW91	PBEPW91	PBEPW91	PBEPW91	PBEPW91
	Geometrias	25 ºC	100 ºC	THF	nitromethane	DFT-D3	25 ºC	100 ºC	THF	nitromethane	DFT-D3	25 ºC	100 ºC	THF	nitromethane	DFT-D3	25 ºC	100 ºC	THF	nitromethane	DFT-D3
	3	205.99	192.961	-830020	-830153	-21.2483	201.505	187.777	-830618	-830754	-37.626	202.547	188.484	-829734	-829868	-25.0671	194.074	179.873	-830035	-830170	-26.9935
	3 + LiCO3	213.009	197.75	-1.00033e+06	-1.00048e+06	-29.9334	210.38	194.897	-1.00107e+06	-1.00122e+06	-42.9392	212.879	197.624	-999989	-1.00014e+06	-31.2073	204.303	189.061	-1.00035e+06	-1.0005e+06	-33.3725
	4 + LiHCO3	211.049	195.419	-1.00032e+06	-1.00048e+06	-26.106	207.249	191.057	-1.00106e+06	-1.00122e+06	-41.1215	209.209	192.998	-999979	-1.00014e+06	-27.117	199.776	183.421	-1.00034e+06	-1.0005e+06	-28.6179
	TS_4_to_8 and LiHCO3	209.737	193.862	-1.00028e+06	-1.00045e+06	-24.788	208.416	192.984	-1001030	-1.00119e+06	-37.5193	209.62	193.751	-999944	-1.0001e+06	-25.1378	199.121	182.809	-1.00031e+06	-1.00047e+06	-26.7454
	8 and LiHCO3	211.581	196.117	-1.0003e+06	-1.00045e+06	-21.8525	208.945	193.418	-1.00104e+06	-1.0012e+06	-35.502	209.796	193.755	-999954	-1.00011e+06	-22.7966	202.257	186.865	-1.00032e+06	-1.00048e+06	-23.8259
	TS_8_to_9a_and_LiHCO3	204.445	193.98	-1.00028e+06	-1.00044e+06	-22.8799	201.582	190.953	-1.00102e+06	-1.00118e+06	-37.0125	204.212	193.717	-999939	-1.0001e+06	-23.7268	195.934	185.429	-1.00031e+06	-1.00047e+06	-24.9917
	9a_and_LiHCO3	209.025	192.809	-1.0003e+06	-1.00045e+06	-22.9855	210.582	195.859	-1.00104e+06	-1.00119e+06	-37.3183	211.947	196.835	-999957	-1.00011e+06	-23.8456	198.372	181.659	-1.00033e+06	-1.00048e+06	-25.1771
	TS_9a_to_9c and LiHCO3	202.814	181.987	-1.00029e+06	-1.00044e+06	-24.9486	201.044	190.97	-1.00102e+06	-1001179	-38.8935	202.613	186.913	-999947	-1.0001e+06	-25.6044	192.88	181.965	-1.00032e+06	-1.00047e+06	-26.7972
	5c + LiCO3	206.078	189.523	-1.00033e+06	-1.00049e+06	-18.908	206.88	191.433	-1.00107e+06	-1.00123e+06	-30.4575	205.891	189.322	-999985	-1.00015e+06	-19.1738	196.12	179.191	-1.00034e+06	-1.00051e+06	-20.7008
colocar em xyz	4 and KHCO3	209.524	192.74	-1.37195e+06	-1.37211e+06	-26.4441	209.097	192.281	-1.37275e+06	-1.37291e+06	-43.3163	206.772	190.128	-1.37157e+06	-1.37173e+06	-28.242	198.017	181.554	-1.37195e+06	-1.37211e+06	-29.0121
colocar em xyz	TS_4_to_8_and_KHCO3	207.961	191.76	-1.37192e+06	-1.37208e+06	-24.9684	206.601	190.838	-1.37272e+06	-1.37289e+06	-39.2537	209.313	193.652	-1.37154e+06	-1.3717e+06	-25.8362	199.151	183.139	-1.37191e+06	-1.37208e+06	-27.2414
mol from Si table 5 with KHCO3	8 and KHCO3	208.797	192.783	-1.37192e+06	-1.37209e+06	-25.505	205.705	189.523	-1.37272e+06	-1.37289e+06	-40.4352	208.653	192.639	-1.37154e+06	-1371706	-26.5849	197.719	181.189	-1.37191e+06	-1.37208e+06	-27.62
mol from Si table 5 with KHCO3	TS_8_to_9a_and_KHCO3											207.795	191.974	-1.37154e+06	-1.3717e+06	-24.5047
mol from Si table 5 with KHCO3	9a_and_KHCO3											208.398	192.571	-1.37156e+06	-1.37172e+06	-24.559
	Data ready for graphing
		PBE1PW91	PBE1PW91	PBE1PW91	PBE1PW91		B3LYP	B3LYP	B3LYP	B3LYP		PBE0	PBE0	PBE0	PBE0		PBEPW91	PBEPW91	PBEPW91	PBEPW91
		THF	THF	nitromethane	nitromethane		THF	THF	nitromethane	nitromethane		THF	THF	nitromethane	nitromethane		THF	THF	nitromethane	nitromethane
		25 ºC	100 ºC	25 ºC	100 ºC		25 ºC	100 ºC	25 ºC	100 ºC		25 ºC	100 ºC	25 ºC	100 ºC		25 ºC	100 ºC	25 ºC	100 ºC
	4 + LiHCO3	0	0	0	0		0	0	0	0		0	0	0	0		0	0	0	0
	TS_4_to_8 and LiHCO3	35.526	35.281	30.526	30.281		33.1092	33.8692	31.6192	32.3792		37.3402	37.6822	33.2702	33.6122		33.0575	33.1005	29.5275	29.5705
	8 and LiHCO3	28.9555	29.1215	25.6555	25.8215		27.2555	27.9205	25.0955	25.7605		29.6074	29.7774	26.3574	26.5274		32.753	33.716	28.713	29.676
	TS_8_to_9a_and_LiHCO3	36.2921	41.4571	35.4021	40.5671		36.322	41.885	37.682	43.245		38.2932	44.0092	37.4632	43.1792		33.1042	38.9542	33.1242	38.9742
	9a_and_LiHCO3	21.7565	21.1705	24.8265	24.2405		28.9762	30.4452	33.3862	34.8552		27.5594	28.6584	30.0894	31.1884		17.9468	17.5888	20.8868	20.5288
	TS_9a_to_9c and LiHCO3	25.1724	19.9754	26.8824	21.6854		33.213	39.331	33.433	39.551		26.8966	27.4076	28.7366	29.2476		20.8447	26.2847	21.3147	26.7547
	5c + LiCO3	-4.683	-5.608	-8.553	-9.478		0.295	1.04	-2.435	-1.69		-1.8748	-2.2328	-5.6748	-6.0328		2.8811	2.3071	-2.1189	-2.6929

## Sheet: 9b-9d-6
	Raw data
		PBE1PW91	PBE1PW91	PBE1PW91	PBE1PW91	PBE1PW91	B3LYP	B3LYP	B3LYP	B3LYP	B3LYP	PBE0	PBE0	PBE0	PBE0	PBE0	PBEPW91	PBEPW91	PBEPW91	PBEPW91	PBEPW91
	Geometrias	25 ºC	100 ºC	THF	nitromethane	DFT-D3	25 ºC	100 ºC	THF	nitromethane	DFT-D3	25 ºC	100 ºC	THF	nitromethane	DFT-D3	25 ºC	100 ºC	THF	nitromethane	DFT-D3
	9b_and_LiHCO3_and_LiCO3	224.699	205.99	-1170915	-1.1711e+06	-24.7497	223.739	205.585	-1.17179e+06	-1.17198e+06	-40.1971	224.492	205.772	-1.17052e+06	-1.1707e+06	-25.7017	214.954	196.489	-1.17094e+06	-1.17112e+06	-27.0801
	TS_9b_to_9d_and_LiHCO3_and_LiCO3	227.238	210.11	-1.17089e+06	-1.17107e+06	-26.4295	224.237	206.992	-1.17177e+06	-1.17195e+06	-42.4705	227.106	209.986	-1.1705e+06	-1.17068e+06	-27.2069	214.551	196.584	-1.17092e+06	-1.1711e+06	-28.8586
	9d_and_LiCO3_LiHCO3	→ 9a + 2 LiHCO3	→ 9a + 2 LiHCO3	→ 9a + 2 LiHCO3	→ 9a + 2 LiHCO3	→ 9a + 2 LiHCO3	220.65	202.193	-1.17178e+06	-1.17196e+06	-42.3634	→ 9a + 2 LiHCO3	→ 9a + 2 LiHCO3	→ 9a + 2 LiHCO3	→ 9a + 2 LiHCO3	→ 9a + 2 LiHCO3	→ 9a + 2 LiHCO3	→ 9a + 2 LiHCO3	→ 9a + 2 LiHCO3	→ 9a + 2 LiHCO3	→ 9a + 2 LiHCO3
	5b and LiCO3 and LiHCO3	228.372	210.638	-1.17093e+06	-1.17111e+06	-29.7973	225.414	207.556	-1.17181e+06	-1.17199e+06	-47.3205	228.133	210.38	-1.17053e+06	-1.17071e+06	-30.8731	217.243	199.138	-1.17095e+06	-1.17113e+06	-32.5571
	LiCO3	-5.654	-10.792	-170277	-170312	-0.3318	-5.929	-11.077	-170415	-170450	-0.7281	-5.649	-10.788	-170222	-170257	-0.4031	-6.465	-11.642	-170282	-170316	-0.3966
	9b_and_LiHCO3	219.69	203.791	-1.00062e+06	-1.00078e+06	-21.7047	217.078	201.112	-1.00136e+06	-1.00152e+06	-35.5171	219.592	203.704	-1.00028e+06	-1.00043e+06	-22.6221	209.912	193.773	-1.00064e+06	-1.00079e+06	-23.9196
	TS_9b_to_9d_and_LiHCO3	219.858	204.413	-1.0006e+06	-1.00075e+06	-24.0553	217.446	202.014	-1.00134e+06	-1.00149e+06	-38.686	218.131	202.121	-1.00026e+06	-1.00041e+06	-24.7927	210.988	195.753	-1.00062e+06	-1.00077e+06	-26.1677
	9d_and_LiHCO3	221.132	205.817	-1.00061e+06	-1.00076e+06	-23.8996	219.857	205.014	-1.00135e+06	-1.0015e+06	-38.6566	220.95	205.626	-1.00027e+06	-1.00042e+06	-24.7356	210.536	194.844	-1.00063e+06	-1.00078e+06	-26.0055
	TS_9d_to_6_and_LiHCO3	215.599	199.356	-1.0006e+06	-1.00075e+06	-25.8078	214.545	198.82	-1.00133e+06	-1.00148e+06	-41.0781	215.508	199.276	-1.00026e+06	-1.00041e+06	-26.4522	207.531	191.672	-1.00062e+06	-1.00077e+06	-28.218
	6_and_LiHCO3	215.633	199.094	-1.00063e+06	-1.00078e+06	-28.2476	212.1	195.009	-1.00137e+06	-1.00153e+06	-34.3417	218.803	203.431	-1.00029e+06	-1.00044e+06	-28.5619	206.223	189.47	-1.00065e+06	-1.0008e+06	-23.7523
mol from Si table 5 with KHCO3	9b_and_KHCO3											216.972	200.627	-1.37188e+06	-1.37204e+06	-24.7094
mol from Si table 5 with KHCO3	TS_9b_to_9d_and_KHCO3											218.284	202.853	-1.37186e+06	-1.37201e+06	-25.1765
mol from Si table 5 with KHCO3	9d_and_KHCO3											219.258	203.833	-1.37187e+06	-1.37202e+06	-25.7384
mol from Si table 5 with KHCO3	TS_9d_to_6_and_KHCO3											214.305	198.151	-1.37186e+06	-1.37201e+06	-28.142
mol from Si table 5 with KHCO3	6_and_KHCO3											214.926	198.533	-1.37188e+06	-1.37205e+06	-22.7459
	Data ready for graphing
		PBE1PW91	PBE1PW91	PBE1PW91	PBE1PW91		B3LYP	B3LYP	B3LYP	B3LYP		PBE0	PBE0	PBE0	PBE0		PBEPW91	PBEPW91	PBEPW91	PBEPW91
		THF	THF	nitromethane	nitromethane		THF	THF	nitromethane	nitromethane		THF	THF	nitromethane	nitromethane		THF	THF	nitromethane	nitromethane
		25 ºC	100 ºC	25 ºC	100 ºC		25 ºC	100 ºC	25 ºC	100 ºC		25 ºC	100 ºC	25 ºC	100 ºC		25 ºC	100 ºC	25 ºC	100 ºC
	9b_and_LiHCO3_and_LiCO3
	TS_9b_to_9d_and_LiHCO3_and_LiCO3	22.7092	24.2902	25.5092	27.0902		23.5846	24.4936	26.3746	27.2836		21.9988	23.5988	24.7288	26.3288		14.6685	15.1665	18.3385	18.8365
	9d_and_LiCO3_LiHCO3						9.7247	9.4217	14.7847	14.4817
	5b and LiCO3 and LiHCO3	-25.6748	-22.3718	-14.0448	-10.7418		-24.2303	-20.9743	-13.5803	-10.3243		-26.7879	-23.5139	-14.4879	-11.2139		-29.6349	-26.4239	-18.1849	-14.9739
	9b_and_LiHCO3	0	0	0	0		0	0	0	0		0	0	0	0		0	0	0	0
	TS_9b_to_9d_and_LiHCO3	22.1074	22.5614	25.8174	26.2714		25.1491	25.6831	28.6391	29.1731		19.4484	19.3264	23.8184	23.6964		17.2379	18.1419	20.5479	21.4519
	9d_and_LiHCO3	10.5571	11.1411	15.8371	16.4211		17.1995	18.3225	22.3995	23.5225		9.2145	9.7785	15.1145	15.6785		6.9381	7.3851	12.2481	12.6951
	TS_9d_to_6_and_LiHCO3	15.5959	15.2519	19.7059	19.3619		22.916	23.157	26.076	26.317		14.2959	13.9519	19.0859	18.7419		9.2706	9.5506	13.5006	13.7806
	6_and_LiHCO3	-15.7599	-16.3999	-18.3099	-18.9499		-12.3926	-13.5176	-12.9926	-14.1176		-13.2788	-12.7628	-14.9288	-14.4128		-12.7617	-13.3757	-13.9717	-14.5857
	9b_and_KHCO3											0	0	0	0
	TS_9b_to_9d_and_KHCO3											26.5149	27.4289	27.2349	28.1489
	9d_and_KHCO3											16.077	16.997	16.347	17.267
	TS_9d_to_6_and_KHCO3											22.2304	22.4214	22.5804	22.7714
	6_and_KHCO3											-0.0625	-0.1105	-8.8425	-8.8905

## Sheet: 8 to 9a distal Br
Raw data
	PBE1PW91	PBE1PW91	PBE1PW91	PBE1PW91	PBE1PW91	B3LYP	B3LYP	B3LYP	B3LYP	B3LYP	PBE0	PBE0	PBE0	PBE0	PBE0	PBEPW91	PBEPW91	PBEPW91	PBEPW91	PBEPW91
Geometrias	25 ºC	100 ºC	THF	nitromethane	DFT-D3	25 ºC	100 ºC	THF	nitromethane	DFT-D3	25 ºC	100 ºC	THF	nitromethane	DFT-D3	25 ºC	100 ºC	THF	nitromethane	DFT-D3
4_w_Br_and_LiHCO3_conformer_II	201.236	184.281	-1.00834e+06	-1.0085e+06	-27.6356	199.717	183.141	-1.00907e+06	-1.00924e+06	-44.1326	201.169	184.231	-1.008e+06	-1.00816e+06	-29.0204	192.704	175.929	-1.00836e+06	-1.00853e+06	-29.9201
8Br_and_LiHCO3_confomer_II	201.395	184.539	-1.00831e+06	-1.00848e+06	-22.8304	198.506	181.528	-1009052	-1.00922e+06	-37.4251	201.231	184.366	-1.00797e+06	-1.00814e+06	-24.0624	191.126	173.858	-1.00834e+06	-1.0085e+06	-24.9173
TS_8_to_9a_w_distal_Br_and_LiHCO3	203.105	187.245	-1.0083e+06	-1.00846e+06	-23.8303	200.301	184.348	-1.00903e+06	-1.0092e+06	-39.0734	202.964	187.105	-1.00796e+06	-1.00812e+06	-24.958	192.742	176.427	-1.00833e+06	-1.00849e+06	-26.1061
9a_w_distal_Br_and_LiHCO3	205.299	189.944	-1.00832e+06	-1.00848e+06	-23.8522	200.981	184.986	-1.00905e+06	-1.00921e+06	-39.239	202.313	185.905	-1.00798e+06	-1.00814e+06	-24.9955	192.07	175.195	-1.00835e+06	-1.00851e+06	-26.2217
4_w_Br_and_KHCO3_conf_II	199.348	182.314	-1.37998e+06	-1.38014e+06	-27.6726	194.548	176.17	-1.38077e+06	-1.38094e+06	-47.3171	198.99	181.9	-1.3796e+06	-1.37976e+06	-30.7843	188.3	170.551	-1.37998e+06	-1.38014e+06	-31.493
8Br_and_KHCO3_confomer_II	200.388	183.603	-1.37996e+06	-1.38012e+06	-23.0328	195.951	178.498	-1.38075e+06	-1.38092e+06	-40.0105	200.301	183.53	-1.37957e+06	-1.37974e+06	-25.1593	189.735	172.498	-1.37995e+06	-1.38012e+06	-25.7403
TS_8_to_9a_w_distal_Br_and_KHCO3	200.732	184.396	-1379938	-1.3801e+06	-23.8913	197.698	181.211	-1.38073e+06	-1.3809e+06	-41.2814	200.071	183.6	-1.37956e+06	-1.37972e+06	-25.9315	190.059	173.19	-1.37994e+06	-1.38011e+06	-26.5683
9a_w_distal_Br_and_KHCO3	198.906	181.792	-1.37996e+06	-1.38012e+06	-23.7207	195.951	178.684	-1.38075e+06	-1.38092e+06	-40.8749	200.37	183.823	-1.37958e+06	-1.37974e+06	-25.7448	191.774	175.339	-1.37996e+06	-1.38012e+06	-26.3811
Data ready for graphing
	PBE1PW91	PBE1PW91	PBE1PW91	PBE1PW91		B3LYP	B3LYP	B3LYP	B3LYP		PBE0	PBE0	PBE0	PBE0		PBEPW91	PBEPW91	PBEPW91	PBEPW91
	THF	THF	nitromethane	nitromethane		THF	THF	nitromethane	nitromethane		THF	THF	nitromethane	nitromethane		THF	THF	nitromethane	nitromethane
	25 ºC	100 ºC	25 ºC	100 ºC		25 ºC	100 ºC	25 ºC	100 ºC		25 ºC	100 ºC	25 ºC	100 ºC		25 ºC	100 ºC	25 ºC	100 ºC
4_w_Br_and_LiHCO3_conformer_II	-3.78115e-11	-3.78115e-11	0	-7.8785e-11		-1.17382e-11	-1.17382e-11	0	-6.66773e-11		-3.76268e-11	-3.76268e-11	0	-8.75389e-12		1.15499e-11	1.15499e-11	0	1.52625e-11
8Br_and_LiHCO3_confomer_II	29.9542	30.0532	26.7442	26.8432		25.3365	24.9345	23.2765	22.8745		30.05	30.123	26.82	26.893		32.1548	31.6618	27.4848	26.9918
TS_8_to_9a_w_distal_Br_and_LiHCO3	45.3143	46.4093	44.4443	45.5393		44.0332	44.6562	44.2632	44.8862		45.2374	46.3164	44.2974	45.3764		39.352	39.812	39.382	39.842
9a_w_distal_Br_and_LiHCO3	26.8264	28.4264	29.3564	30.9564		26.3376	26.9186	29.7276	30.3086		23.9889	24.5189	26.3289	26.8589		18.9344	18.8344	22.8544	22.7544
4_w_Br_and_KHCO3_conf_II	6.7427e-11	6.7427e-11	0	8.04619e-11		-1.02069e-10	-1.02069e-10	0	-1.76556e-10		5.88614e-11	5.88614e-11	0	-3.42766e-11		-1.67653e-11	-1.67653e-11	0	-3.91083e-11
8Br_and_KHCO3_confomer_II	27.2098	27.4588	23.6298	23.8788		24.1796	25.1046	24.0096	24.9346		29.266	29.585	25.386	25.705		29.3377	29.8497	25.3577	25.8697
TS_8_to_9a_w_distal_Br_and_KHCO3	44.9553	45.6533	41.6653	42.3633		44.5257	46.4167	45.3157	47.2067		45.1338	45.7528	42.2938	42.9128		39.4337	40.3137	37.6137	38.4937
9a_w_distal_Br_and_KHCO3	22.9199	22.8399	21.6799	21.5999		25.8952	27.0062	28.2152	29.3262		26.1695	26.7125	24.6395	25.1825		23.6859	24.9999	23.2059	24.5199

## Sheet: 8 to 9a to 5c proximal Br
	Raw data
		PBE1PW91	PBE1PW91	PBE1PW91	PBE1PW91	PBE1PW91	B3LYP	B3LYP	B3LYP	B3LYP	B3LYP	PBE0	PBE0	PBE0	PBE0	PBE0	PBEPW91	PBEPW91	PBEPW91	PBEPW91	PBEPW91
	Geometrias	25 ºC	100 ºC	THF	nitromethane	DFT-D3	25 ºC	100 ºC	THF	nitromethane	DFT-D3	25 ºC	100 ºC	THF	nitromethane	DFT-D3	25 ºC	100 ºC	THF	nitromethane	DFT-D3
	4_w_Br_and_LiHCO3_conformer_II	201.236	184.281	-1.00834e+06	-1.0085e+06	-27.6356	199.717	183.141	-1.00907e+06	-1.00924e+06	-44.1326	201.169	184.231	-1.008e+06	-1.00816e+06	-29.0204	192.704	175.929	-1.00836e+06	-1.00853e+06	-29.9201
	TS_4_to_8_with_Br_and_LiHCO3						198.62	181.817	-1.00905e+06	-1.00921e+06	-40.7274	201.278	184.579	-1.00797e+06	-1.00813e+06	-25.9471
	8Br_and_LiHCO3	201.253	184.368	-1.00831e+06	-1.00848e+06	-22.7968	198.692	181.761	-1.00905e+06	-1.00922e+06	-37.5585	201.144	184.267	-1.00797e+06	-1.00814e+06	-24.022	194.197	178.042	-1.00834e+06	-1.0085e+06	-24.9894
	TS_8_to_9a_w_proximal_Br_and_LiHCO3	203.447	187.635	-1.0083e+06	-1.00846e+06	-25.1896	200.409	184.421	-1.00903e+06	-1.0092e+06	-41.5563	202.853	186.928	-1.00796e+06	-1.00812e+06	-26.5509	193.442	177.451	-1.00833e+06	-1.00849e+06	-27.628
	5c_and_bromide_and_LiHCO3	202.732	185.649	-1.0084e+06	-1.00857e+06	-23.6886	200.27	183.115	-1.00914e+06	-1009304	-38.7601	202.575	185.491	-1.00806e+06	-1.00822e+06	-24.8093	193.002	175.653	-1.00842e+06	-1.00858e+06	-26.2998
	4_w_Br_and_KHCO3_conf_II	199.348	182.314	-1.37998e+06	-1.38014e+06	-27.6726	194.548	176.17	-1.38077e+06	-1.38094e+06	-47.3171	198.99	181.9	-1.3796e+06	-1.37976e+06	-30.7843	188.3	170.551	-1.37998e+06	-1.38014e+06	-31.493
	TS_4_to_8_with_Br_and_KHCO3	199.73	183.009	-1.37996e+06	-1.38012e+06	-25.0306	196.467	179.527	-1.38075e+06	-1.38092e+06	-42.5082	197.606	180.209	-1.37958e+06	-1.37974e+06	-27.5345
	8Br_and_KHCO3	198.667	181.498	-1.37995e+06	-1.38012e+06	-23.0057	195.752	178.449	-1.38075e+06	-1.38091e+06	-40.1166	198.311	181.08	-1.37957e+06	-1.37973e+06	-25.2403	188.524	170.999	-1.37995e+06	-1.38012e+06	-25.3952
	TS_8_to_9a_w_proximal_Br_and_KHCO3	200.478	184.042	-1.37994e+06	-1.3801e+06	-24.9987	197.167	180.498	-1.38073e+06	-1.3809e+06	-43.6106	199.979	183.45	-1.37955e+06	-1.37972e+06	-27.2951	190.406	173.78	-1.37994e+06	-1380106	-27.7294
	5c_and_bromide_and_KHCO3	199.63	181.95	-1.38004e+06	-1.38021e+06	-23.8781	200.157	183.511	-1.38084e+06	-1.38101e+06	-40.5772	199.714	182.085	-1.37966e+06	-1.37983e+06	-25.8885	190.381	172.526	-1.38003e+06	-1.3802e+06	-27.0437
	Data ready for graphing
		PBE1PW91	PBE1PW91	PBE1PW91	PBE1PW91		B3LYP	B3LYP	B3LYP	B3LYP		PBE0	PBE0	PBE0	PBE0		PBEPW91	PBEPW91	PBEPW91	PBEPW91
		THF	THF	nitromethane	nitromethane		THF	THF	nitromethane	nitromethane		THF	THF	nitromethane	nitromethane		THF	THF	nitromethane	nitromethane
		25 ºC	100 ºC	25 ºC	100 ºC		25 ºC	100 ºC	25 ºC	100 ºC		25 ºC	100 ºC	25 ºC	100 ºC		25 ºC	100 ºC	25 ºC	100 ºC
	4_w_Br_and_LiHCO3_conformer_II	3.35376e-11	-4.09841e-11	-4.26326e-12	0		-5.40297e-11	-5.49392e-11	5.06475e-11	0		-5.59908e-12	2.88765e-11	-4.32294e-11	0		2.70006e-11	3.72324e-12	3.85398e-11	0
	TS_4_to_8_with_Br_and_LiHCO3
	8Br_and_LiHCO3	30.0358	30.1058	29.8658	29.9358		25.5991	25.2441	23.6391	23.2841		29.8634	29.9244	26.7634	26.8244		31.8937	32.5137	29.5537	30.1737
	TS_8_to_9a_w_proximal_Br_and_LiHCO3	44.637	45.78	44.367	45.51		40.7383	41.3263	40.9283	41.5163		44.1235	45.1365	43.7635	44.7765		40.3801	41.1641	40.4001	41.1841
	5c_and_bromide_and_LiHCO3	-60.787	-60.915	-61.187	-61.315		-62.8245	-63.4035	-62.3945	-62.9735		-59.6129	-59.7589	-60.6829	-60.8289		-50.4117	-50.9857	-50.4317	-51.0057
	4_w_Br_and_KHCO3_conf_II	-1.87583e-12	1.30456e-11	6.55405e-11	0		-4.84306e-11	-7.44933e-11	8.23377e-11	0		-9.32232e-12	-9.31379e-11	4.9539e-11	0		4.65548e-11	-2.23395e-11	2.9786e-11	0
	TS_4_to_8_with_Br_and_KHCO3
	8Br_and_KHCO3	32.3959	32.2609	28.1659	28.0309		31.0145	32.0895	29.8545	30.9295		34.645	34.504	29.845	29.704		33.6818	33.9058	29.4118	29.6358
	TS_8_to_9a_w_proximal_Br_and_KHCO3	44.7539	45.3519	42.1839	42.7819		42.1855	43.8945	43.1855	44.8945		45.9882	46.5492	43.1282	43.6892		41.0996	42.2226	39.3696	40.4926
	5c_and_bromide_and_KHCO3	-61.7835	-62.4295	-66.8135	-67.4595		-57.2911	-55.5591	-58.9211	-57.1891		-58.4002	-58.9392	-63.8602	-64.3992		-47.7997	-47.9057	-52.5197	-52.6257

## Sheet: 9b-9d-6 proximal Br
	Raw data
		PBE1PW91	PBE1PW91	PBE1PW91	PBE1PW91	PBE1PW91	B3LYP	B3LYP	B3LYP	B3LYP	B3LYP	PBE0	PBE0	PBE0	PBE0	PBE0	PBEPW91	PBEPW91	PBEPW91	PBEPW91	PBEPW91
	Geometrias	25 ºC	100 ºC	THF	nitromethane	DFT-D3	25 ºC	100 ºC	THF	nitromethane	DFT-D3	25 ºC	100 ºC	THF	nitromethane	DFT-D3	25 ºC	100 ºC	THF	nitromethane	DFT-D3
	9b_distal_Br_and_2_LiHCO3_conformer_II	216.062	196.572	-1.17893e+06	-1.17912e+06	-27.2738	216.086	197.708	-1.1798e+06	-1.17999e+06	-43.7337	216.209	196.794	-1.17853e+06	-1.17872e+06	-28.7706	206.369	187.115	-1.17896e+06	-1.17914e+06	-29.7718
	9b_distal_Br_and_2_LiHCO3	218.754	200.454	-1.17892e+06	-1.17911e+06	-26.7961	213.012	193.382	-1.1798e+06	-1.17999e+06	-45.0649	218.652	200.366	-1.17852e+06	-1.17871e+06	-28.0738	208.712	190.496	-1.17895e+06	-1.17914e+06	-29.1547
	TS_9b_proximal_Br_to_6_and_LiHCO3_LiCO3	217.729	199.262	-1.17891e+06	-1.1791e+06	-28.702	214.794	196.203	-1.17978e+06	-1.17997e+06	-46.8812	217.587	199.124	-1.17851e+06	-1.1787e+06	-29.9942	206.337	187.488	-1.17894e+06	-1.17913e+06	-31.3947
	5b_distal_Br_and_2_LiHCO3	220.289	201.953	-1.17894e+06	-1.17913e+06	-29.6032	216.966	198.424	-1.17981e+06	-1.18e+06	-47.6008	220.104	201.76	-1.17854e+06	-1.17873e+06	-30.7868	209.409	190.723	-1.17897e+06	-1.17916e+06	-32.4229
	LiCO3	-5.654	-10.792	-170277	-170312	-0.3318	-5.929	-11.077	-170415	-170450	-0.7281	-5.649	-10.788	-170222	-170257	-0.4031	-6.465	-11.642	-170282	-170316	-0.3966
	9b_distal_Br_and_LiHCO3_conformer_II	208.903	191.351	-1.00863e+06	-1.00879e+06	-24.3132	209.261	192.662	-1.00938e+06	-1.00954e+06	-37.6381	208.606	191.015	-1.00829e+06	-1.00845e+06	-25.6872	202.569	185.947	-1.00865e+06	-1.00882e+06	-26.7646
	9b_proximal_Br_and_LiHCO3	211.951	195.444	-1.00864e+06	-1.0088e+06	-22.6507	206.373	188.779	-1.00937e+06	-1.00953e+06	-40.4145	211.79	195.277	-1.00829e+06	-1.00845e+06	-23.9121	200.544	183.44	-1.00865e+06	-1.00881e+06	-27.1403
	TS_9b_proximal_Br_to_6_and_LiHCO3	210.329	193.63	-1.00861e+06	-1.00877e+06	-26.118	207.508	190.696	-1.00935e+06	-1.00951e+06	-42.7461	210.146	193.435	-1.00827e+06	-1.00843e+06	-27.3965	200.246	183.168	-1.00864e+06	-1.0088e+06	-28.5257
	6_and_bromide_and_LiHCO3						211.516	195.161	-1.00943e+06	-1.00959e+06	-42.7665						205.695	189.704	-1.00871e+06	-1.00887e+06	-28.5297
	7_and_LiHCO3	212.93	196.321	-1.00871e+06	-1.00888e+06	-24.6541	212.664	196.925	-1.00945e+06	-1.00961e+06	-35.0925	210.312	192.925	-1.00837e+06	-1.00853e+06	-22.445	202.88	185.954	-1.00872e+06	-1008885	-33.0035
	7_and_LiHCO3 conformer II	211.236	194.059	-1.00871e+06	-1.00887e+06	-29.6646						211.101	193.922	-1.00837e+06	-1.00853e+06	-29.8753
mol from Si table 5 with KHCO3	9b_proximal_Br_and_KHCO3											205.838	187.92	-1.37989e+06	-1.38005e+06	-26.3101
mol from Si table 5 with KHCO3	TS_9b_to_6_w_proximal_Br_and_KHCO3											209.294	192.688	-1.37988e+06	-1.38004e+06	-27.7601
mol from Si table 5 with KHCO3	7_KHCO3											203.614	184.565	-1.37996e+06	-1.38013e+06	-23.025
	Data ready for graphing
		PBE1PW91	PBE1PW91	PBE1PW91	PBE1PW91		B3LYP	B3LYP	B3LYP	B3LYP		PBE0	PBE0	PBE0	PBE0		PBEPW91	PBEPW91	PBEPW91	PBEPW91
		THF	THF	nitromethane	nitromethane		THF	THF	nitromethane	nitromethane		THF	THF	nitromethane	nitromethane		THF	THF	nitromethane	nitromethane
		25 ºC	100 ºC	25 ºC	100 ºC		25 ºC	100 ºC	25 ºC	100 ºC		25 ºC	100 ºC	25 ºC	100 ºC		25 ºC	100 ºC	25 ºC	100 ºC
	TS_9b_proximal_Br_to_6_and_LiHCO3_LiCO3	19.7088	20.7318	20.9188	21.9418		21.1357	22.1747	22.0557	23.0947		19.4644	20.4164	20.6444	21.5964		12.1651	12.5701	13.6251	14.0301
	5b_distal_Br_and_2_LiHCO3	-20.4882	-16.1342	-9.0582	-4.7042		-13.0662	-8.8662	-2.4262	1.7738		-20.4695	-16.0835	-9.0795	-4.6935		-25.0967	-21.9837	-16.8567	-13.7437
	LiCO3
	9b_distal_Br_and_LiHCO3_conformer_II	0	0	0	0		3.3744	4.3694	3.4844	4.4794		0	0	0	0		0	0	0	0
	9b_proximal_Br_and_LiHCO3	0.0605	1.1055	0.6905	1.7355		0	0	0	0		0.2891	1.3671	0.9791	2.0571		1.4393	0.9573	5.4393	4.9573
	TS_9b_proximal_Br_to_6_and_LiHCO3	19.9212	20.7742	23.2912	24.1442		24.6734	25.4554	26.7834	27.5654		20.0507	20.9307	23.2807	24.1607		14.0759	13.6199	15.6159	15.1599
	6_and_bromide_and_LiHCO3						-57.999	-56.76	-56.559	-55.32
	7_and_LiHCO3	-76.9339	-75.9909	-77.3839	-76.4409		-61.527	-59.672	-64.197	-62.342		-74.8118	-74.6078	-76.0018	-75.7978		-71.6579	-71.9619	-75.6779	-75.9819
	7_and_LiHCO3 conformer II	-78.4584	-78.0834	-80.4784	-80.1034							-76.7431	-76.3311	-79.1231	-78.7111
	9b_proximal_Br_and_KHCO3											0	0	0	0
	TS_9b_to_6_w_proximal_Br_and_KHCO3											15.856	17.168	20.366	21.678
	7_KHCO3											-73.8289	-74.9599	-79.7089	-80.8399

## Sheet: 9b-9d-6 distal Br
	Raw data
		PBE1PW91	PBE1PW91	PBE1PW91	PBE1PW91	PBE1PW91	B3LYP	B3LYP	B3LYP	B3LYP	B3LYP	PBE0	PBE0	PBE0	PBE0	PBE0	PBEPW91	PBEPW91	PBEPW91	PBEPW91	PBEPW91
	Geometrias	25 ºC	100 ºC	THF	nitromethane	DFT-D3	25 ºC	100 ºC	THF	nitromethane	DFT-D3	25 ºC	100 ºC	THF	nitromethane	DFT-D3	25 ºC	100 ºC	THF	nitromethane	DFT-D3
	9b_distal_Br_and_2_LiHCO3_conformer_II	216.062	196.572	-1.17893e+06	-1.17912e+06	-27.2738	216.086	197.708	-1.1798e+06	-1.17999e+06	-43.7337	216.209	196.794	-1.17853e+06	-1.17872e+06	-28.7706	206.369	187.115	-1.17896e+06	-1.17914e+06	-29.7718
	9b_distal_Br_and_2_LiHCO3	218.754	200.454	-1.17892e+06	-1.17911e+06	-26.7961	213.012	193.382	-1.1798e+06	-1.17999e+06	-45.0649	218.652	200.366	-1.17852e+06	-1.17871e+06	-28.0738	208.712	190.496	-1.17895e+06	-1.17914e+06	-29.1547
	TS_9b_to_9d_distal_Br_and_2_LiHCO3	217.254	198.893	-1.1789e+06	-1.17909e+06	-27.6887	216.095	198.22	-1.17977e+06	-1.17996e+06	-44.9443	216.973	198.591	-1.1785e+06	-1.17869e+06	-28.7386	206.429	187.658	-1.17893e+06	-1.17912e+06	-27.1628
	5b_proximal_Br_and_2_LiHCO3	220.686	202.636	-1.17894e+06	-1.17913e+06	-29.713	217.43	199.196	-1.17981e+06	-1.18e+06	-47.7895	220.605	202.568	-1.17854e+06	-1.17873e+06	-30.884	208.695	189.87	-1.17897e+06	-1.17916e+06	-32.6842
	LiCO3	-5.654	-10.792	-170277	-170312	-0.3318	-5.929	-11.077	-170415	-170450	-0.7281	-5.649	-10.788	-170222	-170257	-0.4031	-6.465	-11.642	-170282	-170316	-0.3966
	9b_distal_Br_and_LiHCO3_conformer_II	208.903	191.351	-1.00863e+06	-1.00879e+06	-24.3132	209.261	192.662	-1.00938e+06	-1.00954e+06	-37.6381	208.606	191.015	-1.00829e+06	-1.00845e+06	-25.6872	202.569	185.947	-1.00865e+06	-1.00882e+06	-26.7646
	9b_proximal_Br_and_LiHCO3	211.951	195.444	-1.00864e+06	-1.0088e+06	-22.6507	206.373	188.779	-1.00937e+06	-1.00953e+06	-40.4145	211.79	195.277	-1.00829e+06	-1.00845e+06	-23.9121	200.541	183.182	-1008658	-1.00882e+06	-25.0339
	TS_9b_to_9d_distal_Br_and_LiHCO3	209.218	192.073	-1.00861e+06	-1.00877e+06	-24.1264	207.001	189.904	-1.00934e+06	-1.0095e+06	-39.7642	209.027	191.868	-1.00827e+06	-1.00842e+06	-25.1889	199.448	182.04	-1.00864e+06	-1.0088e+06	-26.4153
	9d_distal_Br_and_LiHCO3	213.159	197.141	-1.00863e+06	-1.00878e+06	-24.9255	210.408	194.3	-1.00936e+06	-1.00952e+06	-40.8715	215.607	200.572	-1.00829e+06	-1.00844e+06	-26.1072	200.544	183.44	-1.00865e+06	-1.00881e+06	-27.1403
	TS_9d_with_distal_Br_to_6_and_LiHCO3	206.878	189.768	-1.00862e+06	-1.00877e+06	-26.8224	205.958	189.393	-1.00935e+06	-1.0095e+06	-43.3215	206.739	189.626	-1.00827e+06	-1.00843e+06	-27.7792	197.649	180.401	-1.00864e+06	-1.0088e+06	-29.301
	6_distal_Br_and_LiHCO3	209.17	192.498	-1.00864e+06	-1.00881e+06	-29.4809	207.29	190.672	-1.00938e+06	-1.00955e+06	-36.5347	208.9	192.201	-1.0083e+06	-1.00846e+06	-30.2261	199.89	182.992	-1.00866e+06	-1.00883e+06	-31.9937
mol from Si table 5 with KHCO3	9b_distal_Br_and_KHCO3											208.34	191.165	-1.37989e+06	-1.38006e+06	-25.5886
mol from Si table 5 with KHCO3	TS_9b_to_9d_distal_Br_and_KHCO3											207.175	189.929	-1.37986e+06	-1.38003e+06	-26.3837
mol from Si table 5 with KHCO3	9d_proximal_Br_and_KHCO3											212.382	196.691	-1.37989e+06	-1.38005e+06	-26.9697
mol from Si table 5 with KHCO3	TS_9d_with_distal_Br_to_6_and_KHCO3											205.953	189.005	-1.37987e+06	-1.38003e+06	-29.4519
mol from Si table 5 with KHCO3	6_distal_Br_and_KHCO3											208.448	191.91	-1.3799e+06	-1.38007e+06	-24.3616
	Data ready for graphing
		PBE1PW91	PBE1PW91	PBE1PW91	PBE1PW91		B3LYP	B3LYP	B3LYP	B3LYP		PBE0	PBE0	PBE0	PBE0		PBEPW91	PBEPW91	PBEPW91	PBEPW91
		THF	THF	nitromethane	nitromethane		THF	THF	nitromethane	nitromethane		THF	THF	nitromethane	nitromethane		THF	THF	nitromethane	nitromethane
		25 ºC	100 ºC	25 ºC	100 ºC		25 ºC	100 ºC	25 ºC	100 ºC		25 ºC	100 ºC	25 ºC	100 ºC		25 ºC	100 ºC	25 ºC	100 ºC
	9b_distal_Br_and_2_LiHCO3_conformer_II	-8.19682e-11	-7.26459e-11	6.81553e-11	0		-1.06184e-10	1.00584e-10	-8.86757e-11	0		3.16618e-11	-5.59908e-12	1.00954e-10	0		-5.21538e-11	-9.32232e-12	-3.98757e-11	0
	9b_distal_Br_and_2_LiHCO3	10.5897	11.7797	7.3397	8.5297		-9.9452	-11.1972	-7.5352	-8.7872		9.7098	10.8388	7.0598	8.1888		8.2201	9.2581	5.7401	6.7781
	TS_9b_to_9d_distal_Br_and_2_LiHCO3	31.8371	32.9661	29.1471	30.2761		24.6484	25.1514	25.0284	25.5314		33.006	34.039	29.376	30.409		25.719	26.202	26.089	26.572
	5b_proximal_Br_and_2_LiHCO3
	LiCO3
	9b_distal_Br_and_LiHCO3_conformer_II	19.021	14.381	7.931	3.291		14.2253	10.7123	4.7653	1.2523		18.7457	14.0527	7.9157	3.2227		28.682	25.708	18.702	15.728
	9b_proximal_Br_and_LiHCO3	19.0815	15.4865	8.6215	5.0265		10.8509	6.3429	1.2809	-3.2271		19.0348	15.4198	8.8948	5.2798		25.0847	21.3737	15.7947	12.0837
	TS_9b_to_9d_distal_Br_and_LiHCO3	42.8828	38.6498	34.6528	30.4198		40.6492	36.6382	33.2792	29.2682		42.535	38.274	34.535	30.274		44.3403	40.5803	35.7803	32.0203
	9d_distal_Br_and_LiHCO3	27.0247	23.9187	21.3447	18.2387		27.5589	24.5369	22.8289	19.8069		29.1667	27.0297	23.6767	21.5397		30.1213	26.6653	24.1413	20.6853
	TS_9d_with_distal_Br_to_6_and_LiHCO3	32.2768	28.0788	25.1568	20.9588		34.1189	30.6399	27.4489	23.9699		31.8767	27.6617	24.9767	20.7617		32.2256	28.6256	25.7056	22.1056
	6_distal_Br_and_LiHCO3	5.4003	1.6403	-8.8897	-12.6497		5.8377	2.3057	-4.8423	-8.3743		5.4508	1.6498	-8.6092	-12.4102		13.4339	10.1839	0.8439	-2.4061
	9b_distal_Br_and_KHCO3											0	0	0	0
	TS_9b_to_9d_distal_Br_and_KHCO3											22.7199	22.6489	26.5999	26.5289
	9d_distal_Br_and_KHCO3											5.3309	6.8149	11.8509	13.3349
	TS_9d_with_distal_Br_to_6_and_KHCO3											11.3897	11.6167	17.8297	18.0567
	6_distal_Br_and_KHCO3											-6.915	-6.278	-9.515	-8.878
