# Supplementary material for: Computational exploration of the reaction mechanism of the Cu+-catalysed synthesis of indoles from N-aryl enaminones
Source: R Soc Open Sci. 2016 Feb 3;3(2):150582. doi: 10.1098/rsos.150582 (PMC4785979; doi:10.1098/rsos.150582)
Supplement: SI_Table_7 reaction energies for Cu(phen) addition to 1.xlsx [file rsos150582supp31.xlsx]

## Sheet: Folha1
					PBE0	PBE0	PBE0 D3-correction + ZPVE	PBE0 D3-correction + ZPVE
					nitromethane	THF	100 ºC	25 ºC
Cu_plus_phenanthroline					-480954	-480884	70.5201	78.6511
1					-349185	-349113	94.7741	103.547
LiCO3-					-170257	-170222	-11.1911	-6.0521
1 + LiCO3-					-519452	-519352	93.9588	105.104
TS1					-519450	-519351	92.5058	103.463
2 + LiHCO3					-519453	-519357	93.6631	105.142
							ZPVE (100 ºC)	ZPVE (25 ºC)
1+LiCO3- + pi-bonded Cu(phen)					-1.00045e+06	-1.00029e+06	205.365	221.131
TS 1 to 2 + pi-bonded Cu(phen)					-1.00044e+06	-1.00029e+06	201.467	217.349
2+LiHCO3- + pi-bonded Cu(phen)					-1.00044e+06	-1.00029e+06	203.601	219.434
2+LiHCO3 + O-bonded Cu(phen)					-1.00044e+06	-1.00028e+06	206.499	221.574
					-0.5539
					2.7081
					2.5321
